# Supplementary material for: Understanding the Dynamic Convergence Phenomenon from the Perspective of Diversity and Persistence: A Cross-Sector Comparative Analysis between the United States and South Korea
Source: PLoS One. 2016 Jul 14;11(7):e0159249. doi: 10.1371/journal.pone.0159249 (PMC4945011; doi:10.1371/journal.pone.0159249)
Supplement: S1 File — N = Variety of IPCs; H = Shannon index; I = Simpson index; D = Rao–Stirling index; P = Persistence. The highest correlations are shaded grey. The correlations between the different diversity and persistence measures are provided in S1 File. First, we compared the indicators and found that diversities H, I, and D were highly correlated. This result was consistent with the research of Rafols and Meyer [24]. The highest correlation was between H and I during the 1990s and between H and D during the 2000s. (XLSX) [file pone.0159249.s001.xlsx]

## Sheet: Supporting Information 1
1991-1995	N	H	I	D	P	1996-2000	N	H	I	D	P
N	1	0.353799	0.088559	0.133174	0.489185	N	1	0.370697	0.117002	0.134028	0.519203
H	-	1	0.895695	0.889262	0.557758	H	-	1	0.887502	0.834878	0.504231
I	-	-	1	0.892508	0.499564	I	-	-	1	0.830935	0.422127
D	-	-	-	1	0.46164	D	-	-	-	1	0.382846
P	-	-	-	-	1	P	-	-	-	-	1
2001-2005	N	H	I	D	P	2006-2010	N	H	I	D	P
N	1	0.356467	0.119023	0.156058	0.484126	N	1	0.393646	0.16852	0.167609	0.543699
H	-	1	0.882677	0.894546	0.533208	H	-	1	0.874145	0.883731	0.513692
I	-	-	1	0.871505	0.525464	I	-	-	1	0.87481	0.446441
D	-	-	-	1	0.478998	D	-	-	-	1	0.392076
P	-	-	-	-	1	P	-	-	-	-	1
