# Supplementary material for: Understanding the Dynamic Convergence Phenomenon from the Perspective of Diversity and Persistence: A Cross-Sector Comparative Analysis between the United States and South Korea
Source: PLoS One. 2016 Jul 14;11(7):e0159249. doi: 10.1371/journal.pone.0159249 (PMC4945011; doi:10.1371/journal.pone.0159249)
Supplement: S2 File — (XLSX) [file pone.0159249.s002.xlsx]

## Sheet: Supporting Information 2
			Diversity								Persistence
			US				KR				US				KR
		IPC_4	9195	9600	0105	0610	9195	9600	0105	0610	9195	9600	0105	0610	9195	9600	0105	0610
ICT	Telecomunications	G01S	0.313756	0.326272	0.316462	0.318495	0.354637	0.391123	0.319623	0.314176	0.997452	0.987814	0.997666	0.996727	0	0.85047	0.808721	0.960787
		G08C	0.343399	0.345414	0.337627	0.304339	0.21597	0.281004	0.270299	0.245123	0.978513	0.955531	0.839691	0.951464	0.486664	0.82753	0.943395	0.671026
		G09C	0.357739	0.331428	0.373432	0.353047	0.215256	0	0.20969	0.207887	0.841904	0.71464	0.69087	0.883537	0	0	0	0.685994
		H01P	0.316942	0.338328	0.36637	0.401214	0.356828	0.228893	0.26891	0.30604	0.994186	0.996616	0.992875	0.981771	0	0.689746	0.983252	0.990289
		H01Q	0.294849	0.287769	0.293164	0.350837	0.356481	0.187586	0.217009	0.225104	0.99734	0.997934	0.999474	0.992672	0.817506	0.938287	0.996325	0.998172
		H03B	0.329919	0.345615	0.335302	0.330207	0.305259	0.250707	0.275171	0.271542	0.981873	0.96526	0.983378	0.982454	0	0.783109	0.840329	0.898091
		H03C	0.302497	0.315845	0.306178	0.313495	0.253383	0.275184	0.226666	0.285439	0.940393	0.868381	0.963466	0.942218	0	0.88739	0.44096	0.578055
		H03D	0.281862	0.282033	0.307913	0.308768	0.223958	0.289231	0.295387	0.295934	0.971128	0.990707	0.985818	0.944825	0.75649	0.885439	0.973646	0.965739
		H03H	0.362075	0.375814	0.383018	0.371797	0.349366	0.361267	0.373217	0.337857	0.974694	0.948801	0.964694	0.968258	0.65372	0.758949	0.882753	0.829444
		H03M	0.309456	0.312748	0.313006	0.308801	0.29178	0.276168	0.275301	0.301368	0.722449	0.970676	0.987973	0.983301	0.704159	0.943951	0.989648	0.943308
		H04B	0.306612	0.282154	0.302907	0.315412	0.290148	0.27738	0.260716	0.281962	0.988526	0.975959	0.995167	0.99313	0.878676	0.935742	0.976273	0.985894
		H04J	0.21716	0.226312	0.260012	0.251892	0.16455	0.220441	0.193805	0.227134	0.985696	0.95205	0.978781	0.973182	0.754312	0.934933	0.980092	0.973075
		H04K	0.235191	0.239647	0.300842	0.257426	0.186968	0.223056	0.233211	0.217227	0.951313	0.961264	0.858934	0.881419	0	0.852526	0.789615	0.917522
		H04L	0.233974	0.223084	0.230404	0.238247	0.221444	0.239772	0.22989	0.233743	0.947226	0.985995	0.982021	0.960793	0.759303	0.888462	0.994694	0.988922
		H04M	0.249244	0.228895	0.243015	0.267949	0.228653	0.182901	0.228142	0.293166	0.9975	0.995543	0.988799	0.985726	0.950237	0.988709	0.923472	0.967125
		H04Q	0.251121	0.255473	0.25954	0.273763	0.276457	0.218064	0.183589	0.186345	0.985074	0.942769	0.969796	0.977826	0.748834	0.857918	0.964998	0.993114
		H01S	0.28769	0.292725	0.31792	0.341551	0.254859	0.294976	0.292316	0.303482	0.997663	0.998772	0.98828	0.997799	0.90962	0.959537	0.993511	0.993111
	Consumer Electronics	G11B	0.276873	0.277117	0.253704	0.304894	0.242757	0.214281	0.18178	0.225986	0.997843	0.999124	0.999137	0.99801	0.992577	0.994184	0.998529	0.994196
		H03F	0.344208	0.313058	0.319548	0.345962	0.285572	0.225294	0.310573	0.273962	0.994596	0.990449	0.995799	0.997933	0.300263	0.899085	0.983947	0.988128
		H03G	0.344998	0.345057	0.353268	0.375687	0.282246	0.297913	0.319223	0.32305	0.902017	0.985148	0.959125	0.96054	0.904774	0.910901	0.95147	0.951846
		H03J	0.37685	0.371209	0.372097	0.363227	0	0	0	0.285667	0.864894	0.517417	0.797214	0.473196	0	0	0	0
		H04H	0.282064	0.298197	0.324809	0.308696	0.269912	0.264518	0.247342	0.28308	0.966648	0.957995	0.915147	0.953061	0	0.776097	0.559694	0.93983
		H04N	0.278198	0.284213	0.303176	0.301225	0.194242	0.235597	0.249611	0.275252	0.998298	0.995916	0.991773	0.987399	0.99685	0.997708	0.996955	0.994637
		H04R	0.383742	0.370112	0.378837	0.378617	0.332024	0.368898	0.377192	0.37424	0.975716	0.983747	0.978617	0.99511	0.534052	0.83339	0.882172	0.972763
		H04S	0.24084	0.325778	0.339628	0.206834	0	0.286952	0.231731	0	0.938278	0.946118	0.314839	0.261324	0	0	0	0
	Computers and office machinery	B07C	0.37514	0.380811	0.384541	0.420835	0.327344	0.300683	0.188143	0.357275	0.981411	0.980142	0.962412	0.802698	0	0.191908	0.718272	0.652179
		B41J	0.321322	0.341825	0.351692	0.363526	0.316907	0.334662	0.285986	0.304646	0.861239	0.990285	0.932678	0.989882	0.883737	0.988041	0.982813	0.964998
		B41K	0.360561	0.383051	0.377303	0.229329	0	0	0	0	0.853463	0.925733	0.921908	0.173318	0	0	0	0
		G02F	0.342638	0.341896	0.37212	0.383106	0.274683	0.319543	0.229576	0.260662	0.99051	0.99383	0.943399	0.963919	0.889614	0.963849	0.983486	0.998778
		G03G	0.268757	0.287845	0.314699	0.326305	0.288165	0.199118	0.21143	0.197045	0.998727	0.998952	0.99772	0.99713	0.973262	0.986011	0.998772	0.999273
		G05F	0.347596	0.344428	0.361225	0.361809	0.329789	0.304668	0.318642	0.300362	0.969738	0.98658	0.991703	0.993798	0.8202	0.951274	0.970567	0.990082
		G09G	0.356263	0.359386	0.361728	0.365194	0.325266	0.320361	0.306579	0.275164	0.963159	0.990565	0.960992	0.987369	0.843009	0.913347	0.982403	0.98815
		G10L	0.250638	0.259246	0.305646	0.299448	0.345452	0.25055	0.301915	0.310632	0.998064	0.998109	0.978983	0.989399	0	0.75803	0.968959	0.995644
		G11C	0.278054	0.271371	0.278889	0.281097	0.216422	0.166202	0.182555	0.206695	0.998418	0.999239	0.990645	0.99851	0.993722	0.98532	0.999079	0.999446
		H03K	0.277252	0.292495	0.305553	0.329872	0.266591	0.272534	0.292881	0.308188	0.99935	0.995803	0.99235	0.984982	0.983719	0.993306	0.995342	0.994629
		H03L	0.269894	0.300196	0.299827	0.318301	0.286785	0.324338	0.265203	0.258945	0.992662	0.985072	0.983849	0.992057	0.833034	0.910111	0.931385	0.980483
BT		A01H	0.31158	0.194379	0.165476	0.137253	0	0.131122	0.232416	0.281979	0.776881	0.910271	0.99538	0.996282	0	0	0.918942	0.92601
		A61K	0.235601	0.245243	0.245108	0.254252	0.172617	0.188648	0.25737	0.233679	0.995882	0.996327	0.998094	0.99398	0.496745	0.981823	0.937115	0.95059
		C02F	0.351664	0.35126	0.363252	0.373755	0.268805	0.316503	0.324035	0.327299	0.991478	0.99795	0.969359	0.987512	0	0.934674	0.494472	0.512953
		C07G	0.32529	0.32298	0.358289	0.261018	0.0568466	0	0	0	0.864593	0.925621	0.897611	0.858811	0	0.316228	0	0
		C07K	0.24648	0.236259	0.227392	0.222598	0.0907912	0.193714	0.210211	0.186065	0.917556	0.982682	0.990863	0.998398	0	0	0.953485	0.963802
		C12M	0.326023	0.336216	0.310769	0.306017	0.332693	0.395149	0.290559	0.302751	0.984308	0.984587	0.872039	0.962907	0	0.441367	0.381087	0.940401
		C12N	0.258975	0.241407	0.229352	0.23391	0.16437	0.180743	0.253094	0.215367	0.977451	0.984696	0.992854	0.981326	0	0.93727	0.982193	0.969178
		C12P	0.242379	0.213608	0.208305	0.215208	0.165709	0.174023	0.222524	0.226426	0.977855	0.940801	0.979792	0.987119	0	0.957776	0.947734	0.91596
		C12Q	0.254566	0.242575	0.234546	0.233615	0	0.119129	0.280099	0.244673	0.987324	0.937835	0.992385	0.998119	0	0	0.707196	0.949509
		C12S	0.362782	0.371452	0.374091	0.387755	0	0	0	0	0	0.932823	0.744281	0.685435	0	0	0	0
		G01N	0.329594	0.338962	0.355173	0.36746	0.3698	0.353306	0.400307	0.381339	0.999134	0.997533	0.992641	0.998517	0.498226	0.948496	0.940124	0.946714
NT		B01J	0.345349	0.383504	0.380244	0.38667	0.324499	0.282692	0.223709	0.34135	0.98995	0.968157	0.975475	0.965077	0.233833	0.690536	0.899521	0.745046
		B81B	0	0.160043	0.425147	0.439808	0	0	0.368455	0.300836	0	0	0.587184	0.718736	0	0	0	0.0778646
		B82B	0	0.160043	0.400267	0.419504	0	0	0	0.394562	0	0	0.722128	0.667021	0	0	0	0
		C01B	0.33589	0.377364	0.394007	0.393411	0.369458	0.259275	0.368859	0.359022	0.994768	0.989536	0.973061	0.987278	0.377124	0.47797	0.697382	0.696256
		C01G	0.3762	0.393539	0.384552	0.403438	0.301798	0.308792	0.311649	0.381449	0.966266	0.839705	0.978641	0.854232	0.257248	0.459354	0.948203	0.880484
		C03B	0.321364	0.32772	0.351992	0.401325	0.407817	0.360247	0.306002	0.369522	0.99527	0.995654	0.980557	0.969203	0	0.537897	0.937026	0.959208
		C03C	0.359684	0.368778	0.402638	0.410041	0.29424	0.345412	0.365248	0.382288	0.928104	0.983919	0.96143	0.914194	0	0.662245	0.929831	0.910763
		C23C	0.329039	0.337028	0.33592	0.348471	0.282758	0.278052	0.30002	0.324023	0.995372	0.989461	0.988862	0.965991	0.91607	0.97966	0.992543	0.976091
