# Supplementary material for: Understanding the Dynamic Convergence Phenomenon from the Perspective of Diversity and Persistence: A Cross-Sector Comparative Analysis between the United States and South Korea
Source: PLoS One. 2016 Jul 14;11(7):e0159249. doi: 10.1371/journal.pone.0159249 (PMC4945011; doi:10.1371/journal.pone.0159249)
Supplement: S3 File — This Excel file contains 15 matrixes. Rows are CitedIPCs and columns are CitingIPCs. (XLSX) [file pone.0159249.s003.xlsx]

## Sheet: All_8690
	A01B	A01C	A01D	A01F	A01G	A01H	A01J	A01K	A01L	A01M	A01N	A01P	A21B	A21C	A21D	A22B	A22C	A23B	A23C	A23D	A23F	A23G	A23J	A23K	A23L	A23N	A23P	A24B	A24C	A24D	A24F	A41B	A41C	A41D	A41F	A41G	A41H	A42B	A42C	A43B	A43C	A43D	A44B	A44C	A45B	A45C	A45D	A45F	A46B
A01B	1289	196	133	1	21	7	0	4	0	6	10	1	0	0	0	0	0	1	0	0	0	0	0	0	2	0	0	0	0	0	0	0	0	0	0	1	0	0	0	0	1	0	0	0	0	0	0	0	0
A01C	203	743	7	4	94	4	1	1	12	10	25	0	0	2	0	0	0	1	2	0	0	1	0	0	0	0	1	0	2	0	0	0	0	0	0	1	0	0	0	2	0	0	0	1	0	0	0	0	0
A01D	126	17	3342	101	101	0	0	7	0	2	9	13	0	0	0	0	2	1	0	0	0	0	1	4	0	5	0	3	0	0	0	0	0	0	0	0	1	0	0	0	0	0	0	0	0	1	1	0	0
A01F	2	2	41	298	0	0	0	3	0	3	0	1	0	0	0	0	1	1	0	0	0	0	0	0	1	0	0	0	1	0	0	0	0	1	0	0	0	0	0	0	0	0	0	0	0	0	0	0	0
A01G	35	112	167	2	1452	44	0	25	2	10	56	0	0	0	0	0	1	5	0	0	0	0	0	2	15	1	1	0	0	0	0	0	0	1	0	11	0	0	0	1	0	0	1	4	0	1	1	4	1
A01H	2	2	0	0	15	54	0	0	0	0	8	0	0	0	1	0	0	0	0	0	0	0	1	0	2	0	0	0	0	0	0	0	0	0	0	1	0	0	0	0	0	0	0	0	0	0	0	0	0
A01J	0	0	0	0	0	0	215	4	0	0	0	0	3	14	2	0	2	3	41	0	0	0	0	1	4	0	9	0	0	0	0	0	0	0	0	0	0	0	0	0	0	0	0	0	0	0	0	0	0
A01K	6	0	11	0	17	2	12	5423	0	17	31	0	1	0	1	2	9	2	1	1	0	0	1	7	24	1	7	0	0	0	0	2	0	12	1	2	0	1	0	0	1	0	16	2	4	3	5	9	4
A01L	2	4	1	0	1	0	0	0	46	0	1	0	0	0	0	0	0	0	0	0	0	0	0	0	0	0	0	0	0	0	0	0	0	0	0	1	0	0	0	1	0	0	0	0	0	0	0	0	0
A01M	3	9	3	0	19	0	0	57	0	1002	29	0	0	0	0	0	1	0	0	0	0	0	0	1	4	0	0	0	0	0	0	0	0	0	0	0	0	0	0	0	0	0	0	0	1	2	1	133	1
A01N	5	34	12	1	53	37	0	36	1	52	5776	5	1	1	4	0	3	13	7	8	2	11	2	27	47	0	0	3	5	5	1	0	0	9	0	14	0	0	0	0	0	0	0	2	0	0	2	0	0
A01P	1	0	9	0	0	0	0	0	0	0	8	1	0	0	0	0	0	0	0	0	0	0	0	0	0	0	0	0	0	0	0	0	0	0	0	0	0	0	0	0	0	0	0	0	0	0	0	0	0
A21B	0	0	0	0	1	0	1	0	0	0	0	0	97	7	5	0	0	12	1	0	1	0	0	0	49	1	4	0	0	0	0	0	0	0	0	0	0	0	0	0	0	0	0	0	0	0	0	0	0
A21C	1	0	0	0	0	0	3	0	0	0	0	0	7	330	98	0	17	6	1	3	0	41	0	4	35	1	103	0	0	0	0	0	0	0	0	0	0	0	0	0	0	0	1	0	0	0	0	0	0
A21D	0	0	0	0	0	0	0	1	0	0	3	0	2	176	657	0	10	50	29	41	0	71	12	30	336	2	228	1	0	0	0	0	0	0	0	0	0	0	0	0	0	0	0	0	0	1	0	0	0
A22B	0	0	0	0	0	0	0	2	0	0	0	0	0	0	0	91	74	0	0	0	0	0	0	0	1	0	0	0	0	0	0	0	0	0	0	0	0	0	0	0	0	0	0	0	0	0	0	0	0
A22C	1	0	0	0	0	0	0	6	0	0	1	0	3	28	2	54	1538	32	2	0	0	12	6	3	162	1	57	0	0	0	0	1	0	1	1	0	0	0	0	0	0	0	1	0	0	0	0	0	0
A23B	0	1	0	0	1	0	1	3	0	0	6	0	13	1	19	4	30	286	13	6	3	16	13	33	323	11	34	1	1	0	0	0	0	0	0	0	0	0	0	0	0	0	0	0	0	1	0	0	0
A23C	0	3	0	0	0	0	64	0	0	0	12	0	5	8	19	0	2	22	601	62	12	81	81	25	262	1	20	0	0	1	0	0	0	0	0	0	0	0	0	0	0	0	0	0	0	0	0	0	0
A23D	0	0	0	0	0	0	1	0	0	0	6	0	0	6	37	0	1	10	81	332	4	95	14	7	137	1	10	0	0	0	0	0	0	0	0	0	0	0	0	0	0	0	0	0	0	0	0	0	0
A23F	0	0	0	0	0	0	1	0	0	0	0	0	0	6	0	0	0	17	4	3	190	16	2	5	37	0	9	10	0	0	0	0	0	0	0	0	0	0	0	0	0	0	0	0	0	0	0	0	0
A23G	0	0	0	0	0	0	0	1	0	0	19	0	0	38	46	0	16	12	92	41	11	1263	17	12	320	1	70	2	0	0	1	0	0	0	0	2	0	0	0	0	0	0	0	0	0	0	0	0	0
A23J	0	0	1	0	2	0	0	0	0	0	17	0	0	25	23	0	21	13	67	56	6	31	312	68	344	2	58	1	0	0	0	0	0	0	0	0	0	0	0	0	0	0	0	0	0	0	1	0	0
A23K	0	0	2	1	0	0	0	31	0	0	15	0	0	7	10	0	8	13	17	9	3	5	17	438	100	5	16	0	0	0	0	0	0	0	0	0	0	0	0	0	0	0	0	0	0	0	0	0	0
A23L	2	1	1	0	1	0	2	29	0	2	70	0	30	126	306	3	124	301	230	132	29	478	175	166	2856	30	362	11	0	0	0	0	0	0	0	0	0	0	0	0	0	0	0	0	0	0	0	0	0
A23N	0	0	2	0	0	0	1	0	0	0	0	0	0	1	5	1	2	11	1	0	3	0	7	10	60	241	29	0	0	0	0	0	0	0	0	0	0	0	0	0	0	0	0	0	0	0	0	0	0
A23P	0	0	0	0	0	0	0	0	0	0	0	0	1	91	25	0	15	11	10	2	6	27	6	10	119	16	125	0	0	0	0	0	0	0	0	0	0	0	0	0	0	0	0	0	0	0	0	0	0
A24B	0	1	4	1	1	0	0	0	0	0	0	0	1	1	0	0	0	7	10	1	2	2	0	0	11	5	3	519	155	253	16	0	0	0	0	0	0	0	0	0	0	0	0	0	0	0	0	0	0
A24C	0	1	1	2	0	1	0	1	0	0	1	0	0	4	0	0	0	0	0	0	1	7	0	0	4	0	0	44	523	83	10	0	0	0	0	0	0	0	0	0	0	0	0	0	0	0	0	0	0
A24D	0	2	0	0	2	0	0	0	0	0	0	0	0	0	0	0	0	0	0	0	0	0	0	0	0	0	0	170	75	699	63	0	0	0	0	0	0	0	0	0	0	0	0	0	0	0	0	0	0
A24F	0	2	0	0	1	0	0	0	0	1	10	0	1	0	0	0	0	2	0	0	0	0	0	0	1	0	0	41	8	132	154	0	0	0	0	0	0	0	0	0	0	0	0	0	0	1	1	0	0
A41B	0	0	0	2	0	0	0	4	0	0	1	0	0	0	0	0	0	0	0	0	0	1	0	0	0	0	0	0	0	1	0	386	5	226	14	0	4	6	1	19	0	1	5	2	0	3	1	5	2
A41C	0	0	0	0	0	0	0	0	0	0	0	0	0	0	0	0	0	0	0	0	0	0	0	0	0	0	0	0	0	0	0	13	77	31	2	0	0	1	0	0	0	0	1	0	0	0	0	1	0
A41D	2	0	0	0	2	0	0	18	0	0	11	0	0	0	0	0	0	0	0	0	0	0	0	0	0	0	0	0	0	0	1	148	16	1440	22	2	1	64	3	63	0	3	25	5	1	7	2	20	0
A41F	0	0	0	0	0	0	0	2	0	0	0	0	0	0	0	0	0	0	0	0	0	0	0	0	0	0	0	0	0	0	0	11	2	27	27	0	0	3	0	3	1	0	26	1	0	1	0	3	0
A41G	0	0	0	0	5	0	0	2	0	0	12	0	0	0	0	0	0	0	0	0	0	0	0	0	0	0	0	0	0	0	0	0	0	0	1	63	0	1	0	0	0	0	0	0	0	0	4	0	0
A41H	0	0	0	0	0	0	0	0	0	1	0	0	0	0	0	0	1	0	0	0	0	0	0	0	0	0	0	0	0	0	0	3	4	3	0	2	171	0	0	0	0	1	16	1	0	0	0	0	0
A42B	0	0	0	0	0	0	1	0	0	1	0	0	0	0	0	0	0	0	0	0	0	0	0	0	0	0	0	0	0	1	1	5	0	75	0	7	0	593	40	13	0	2	12	3	4	0	5	2	1
A42C	0	0	0	0	0	0	0	0	0	0	0	0	0	0	0	0	1	0	0	0	0	0	0	0	0	0	0	0	0	1	1	1	0	5	0	0	0	24	14	1	0	0	1	0	0	0	0	0	0
A43B	0	0	0	0	0	0	0	2	0	1	5	0	0	0	0	0	0	0	0	0	0	0	0	0	0	0	0	0	0	0	0	3	1	54	3	0	0	4	0	3489	374	69	12	10	0	0	0	2	0
A43C	1	0	0	0	0	0	0	0	0	0	0	0	0	0	0	0	0	1	0	0	0	0	0	0	0	0	0	0	0	0	0	1	0	1	1	0	0	1	0	352	218	7	11	0	0	1	0	2	0
A43D	0	0	0	0	1	0	0	0	0	0	0	0	0	0	0	0	0	0	0	0	0	0	0	0	0	0	0	0	0	0	0	1	0	3	0	0	2	0	0	139	13	221	0	0	0	0	1	2	0
A44B	7	0	1	0	7	0	0	18	0	0	0	0	0	0	0	0	0	0	0	0	0	0	0	0	0	0	0	0	0	0	0	11	0	19	67	1	14	17	1	10	22	1	1407	41	3	30	3	36	0
A44C	0	1	0	0	0	0	0	1	0	0	0	0	0	0	0	0	0	0	0	0	0	0	0	0	0	0	0	0	0	0	0	1	0	6	6	1	1	2	0	6	2	0	42	201	3	4	1	4	0
A45B	0	0	0	0	3	0	0	7	0	5	0	0	0	0	0	0	0	0	0	0	0	0	0	0	0	0	0	0	0	0	0	1	0	0	0	0	0	10	0	4	0	0	0	0	192	1	8	4	0
A45C	1	0	0	0	0	0	0	19	0	2	3	0	0	0	1	0	0	0	0	0	0	0	0	0	0	0	0	0	0	0	1	5	0	16	4	0	1	13	0	1	0	0	25	7	4	636	15	148	1
A45D	0	0	0	1	0	0	0	21	0	0	16	0	0	0	0	0	0	0	0	0	0	0	0	0	2	0	1	0	0	0	1	0	0	5	0	1	1	5	0	1	0	0	2	0	8	18	1154	2	76
A45F	4	0	0	0	2	0	0	16	1	109	0	0	0	0	0	0	0	0	0	0	0	0	0	0	0	0	0	0	0	0	2	5	0	12	10	0	0	6	0	0	0	0	20	5	7	67	0	566	1
A46B	0	1	1	1	1	0	0	10	0	1	0	0	0	0	0	0	0	0	0	0	0	0	0	0	0	0	0	0	0	0	0	0	0	2	1	0	0	0	0	2	0	0	1	0	1	0	127	5	464
A46D	0	0	0	0	0	0	0	0	0	0	0	0	0	0	0	0	0	0	0	0	0	0	0	0	0	0	0	0	0	0	0	0	0	0	0	0	0	0	0	0	0	0	0	0	1	0	7	0	12
A47B	0	1	0	0	6	0	0	20	0	0	0	0	1	0	0	1	0	0	1	0	0	0	0	0	4	0	0	0	0	0	2	1	0	0	0	0	1	0	0	1	0	0	8	2	3	29	9	20	2
A47C	0	0	1	0	1	1	0	15	0	118	0	0	0	0	0	0	1	0	0	0	0	0	0	0	0	0	0	0	0	0	0	1	6	12	1	1	0	2	3	21	0	0	16	4	4	19	10	177	0
A47D	0	0	0	0	0	0	0	2	0	0	0	0	0	0	0	0	0	0	0	0	0	0	0	0	0	0	0	0	0	0	0	3	0	17	0	0	0	0	0	0	0	0	2	0	1	6	0	25	0
A47F	5	0	2	0	5	0	0	47	0	11	0	0	1	1	1	0	0	1	1	0	0	2	0	0	0	0	0	0	0	1	0	0	0	1	0	1	0	0	0	0	0	0	12	1	4	17	9	32	3
A47G	0	1	0	0	39	1	0	10	0	5	1	0	3	0	2	0	6	1	0	0	8	1	0	0	1	0	0	0	0	0	0	7	0	12	4	9	1	0	0	3	0	1	35	4	5	32	10	12	0
A47H	0	1	0	0	5	0	0	5	0	0	0	0	0	0	0	0	0	0	0	0	0	0	0	0	0	0	0	0	0	0	0	0	0	3	0	0	0	0	0	0	0	0	19	0	1	1	0	1	0
A47J	1	0	0	0	4	0	1	1	0	1	0	0	86	34	19	1	20	39	5	1	36	4	10	2	201	44	36	0	0	0	0	0	2	20	0	0	1	1	1	0	0	0	10	0	2	6	3	2	0
A47K	0	0	0	0	7	0	0	16	0	5	1	0	0	0	0	0	0	0	0	0	0	0	0	0	1	0	0	0	0	0	0	2	0	12	2	1	0	0	0	0	0	0	11	1	0	4	15	10	8
A47L	7	1	13	0	0	0	0	41	0	16	3	0	0	0	1	1	1	0	0	0	0	1	1	0	0	0	0	0	0	0	0	0	0	10	0	0	0	0	0	2	1	0	4	1	0	0	28	1	49
A61B	18	0	0	1	0	0	2	23	2	3	37	0	0	0	0	0	1	0	0	0	0	0	1	0	4	0	0	0	0	0	4	0	0	30	10	0	1	5	0	2	0	10	28	5	2	13	6	3	3
A61C	1	17	0	0	1	0	0	0	0	0	16	0	0	0	0	0	0	0	0	0	0	0	0	0	1	0	0	0	1	0	0	0	0	0	0	1	0	0	0	0	0	0	0	0	0	1	9	0	18
A61D	1	0	2	0	0	0	1	28	0	0	6	0	0	0	0	0	0	0	0	0	0	0	0	1	0	0	0	0	0	0	0	0	0	1	0	0	0	0	0	2	2	0	0	0	1	0	0	0	0
A61F	0	0	1	13	9	0	0	26	0	1	195	0	0	0	1	0	2	1	2	0	0	8	2	3	4	0	5	3	0	11	11	194	20	108	27	1	1	124	15	194	4	5	7	8	2	38	20	6	5
A61G	0	0	0	0	6	0	0	8	0	0	2	0	0	0	1	0	0	0	0	0	0	0	0	0	0	0	1	0	0	0	0	1	0	0	1	0	0	0	0	3	0	0	2	2	0	1	2	4	0
A61H	0	0	0	1	3	11	0	5	0	0	3	0	0	0	0	0	0	0	0	0	0	0	1	0	1	0	0	0	0	0	0	1	0	0	0	0	0	0	0	13	0	0	2	0	20	1	9	0	18
A61J	0	0	0	0	3	0	0	3	0	0	21	0	0	0	0	0	0	0	0	0	0	0	0	3	1	0	0	0	0	0	0	0	0	5	0	0	0	1	0	0	0	0	0	0	0	4	1	7	4
A61K	0	12	2	2	4	13	2	74	9	14	1635	2	0	7	27	0	1	10	94	41	5	171	32	173	226	0	13	3	1	1	8	1	0	2	0	1	0	1	0	0	0	0	3	0	0	2	136	0	2
A61L	0	1	0	1	0	2	3	8	0	25	170	0	0	0	1	0	2	10	2	0	0	8	6	3	52	0	0	0	0	0	17	2	1	7	0	2	0	0	0	1	0	0	0	1	0	12	9	1	2
A61M	0	2	1	3	3	0	1	14	0	20	136	0	0	0	0	0	0	2	1	0	0	1	0	34	3	0	0	5	0	11	9	1	0	15	2	0	0	8	1	0	0	0	3	2	2	6	31	4	9
A61N	2	1	0	0	0	0	0	4	0	0	15	0	0	0	0	0	0	0	1	0	0	0	0	0	0	0	0	0	0	0	0	1	0	1	1	0	0	0	0	11	0	0	1	0	0	2	2	1	0
A61P	0	0	0	0	0	0	0	0	0	0	0	0	0	0	0	0	0	0	0	0	0	0	0	0	0	0	0	0	0	0	0	0	0	0	0	0	0	0	0	0	0	0	0	0	0	0	0	0	0
A61Q	0	0	0	0	0	0	0	0	0	0	0	0	0	0	0	0	0	0	0	0	0	0	0	0	0	0	0	0	0	0	0	0	0	0	0	0	0	0	0	0	0	0	0	0	0	0	0	0	0
A62B	0	0	0	0	1	0	0	21	0	4	0	0	1	0	0	0	0	0	0	0	0	0	0	0	0	0	0	0	0	6	6	3	0	44	0	0	1	23	0	1	0	0	16	1	0	1	0	7	0
A62C	0	0	0	0	8	0	0	0	0	1	1	0	0	0	0	0	0	0	0	0	0	0	0	0	0	0	0	0	0	0	1	0	0	1	0	0	0	2	0	0	0	0	0	0	0	0	1	3	2
A62D	0	0	0	0	0	0	0	0	0	0	0	0	0	0	0	0	0	0	0	0	0	0	0	0	0	0	0	0	0	0	0	0	0	0	0	0	0	0	0	0	0	0	0	0	0	0	0	0	0
A63B	12	1	5	0	0	1	0	30	1	21	1	0	0	0	0	0	0	0	0	0	0	0	0	0	0	1	0	0	0	0	2	0	2	86	4	2	0	41	3	58	10	0	10	1	25	40	1	58	14
A63C	0	0	0	0	1	0	0	3	0	0	0	0	0	0	0	0	0	0	0	0	0	0	0	0	0	0	0	0	0	0	0	0	0	3	0	0	0	1	0	53	8	6	1	1	11	15	0	27	0
A63D	0	0	1	0	0	0	0	9	0	0	0	0	0	0	0	0	0	0	0	0	0	0	0	0	0	0	0	0	0	0	0	0	0	4	0	0	0	0	0	0	0	0	0	0	0	1	0	3	0
A63F	0	0	0	0	1	0	0	5	0	0	0	0	0	0	0	0	0	0	0	0	0	0	0	0	0	0	0	0	0	0	0	0	0	1	0	1	0	0	0	0	0	0	2	1	2	12	0	0	0
A63G	0	0	0	0	0	0	0	0	0	0	0	0	0	0	0	0	0	0	0	0	0	0	0	0	0	0	0	0	0	0	0	0	0	0	0	0	0	0	0	1	0	0	0	0	0	0	0	0	0
A63H	0	0	1	0	4	0	0	27	1	13	3	0	2	0	0	0	0	0	0	0	0	0	0	0	0	0	0	0	0	0	0	8	0	3	1	6	0	4	0	0	0	0	4	6	6	11	3	5	5
A63J	0	0	0	0	0	0	0	0	0	0	0	0	0	0	0	0	0	0	0	0	0	0	0	0	0	0	0	0	0	0	0	0	0	0	0	0	0	0	0	0	0	0	0	0	0	0	0	0	0
A63K	0	0	0	0	0	0	0	6	0	0	0	0	0	0	0	0	0	0	0	0	0	0	0	0	0	0	0	0	0	0	0	0	0	0	0	0	0	0	0	0	0	0	0	0	0	0	0	0	0
A99Z	0	0	0	0	0	0	0	0	0	0	0	0	0	0	0	0	0	0	0	0	0	0	0	0	0	0	0	0	0	0	0	0	0	0	0	0	0	0	0	0	0	0	0	0	0	0	0	0	0
B01B	0	0	0	0	0	0	1	0	0	0	0	0	0	0	0	0	0	0	0	0	0	0	0	0	0	0	0	0	0	0	0	0	0	0	0	0	0	0	0	0	0	0	0	0	0	0	0	0	0
B01D	1	2	9	0	23	0	12	42	1	3	44	0	2	1	4	0	0	10	20	4	16	11	6	6	100	3	6	7	1	10	13	0	0	1	0	0	0	0	0	2	0	0	0	0	0	0	0	0	0
B01F	2	3	1	0	18	0	10	12	0	0	26	0	3	20	4	0	9	6	15	8	1	56	4	7	56	7	18	4	2	1	0	0	0	0	0	0	0	0	0	0	0	0	2	0	0	2	1	0	2
B01J	7	16	0	0	7	0	4	14	4	2	142	0	3	0	2	0	0	11	18	9	3	17	1	24	53	1	3	0	1	2	1	0	0	0	0	0	0	0	0	2	0	0	0	0	0	0	1	1	0
B01L	0	0	0	0	0	0	0	0	0	0	1	0	0	0	0	0	0	0	0	0	0	1	0	0	0	0	0	0	0	0	1	0	0	0	0	0	0	0	0	0	0	0	0	0	0	0	0	0	3
B02B	0	1	0	2	1	0	0	0	0	2	2	0	0	0	4	0	3	1	1	0	0	0	1	3	11	13	5	0	0	0	0	0	0	0	0	0	0	0	0	0	0	0	0	0	0	0	0	0	0
B02C	1	1	36	7	14	0	0	1	0	2	5	0	0	1	2	1	5	3	1	0	0	1	3	7	25	12	11	6	5	2	0	0	0	0	0	0	0	0	0	1	0	0	0	0	0	0	1	0	0
B03B	0	0	0	0	0	0	0	0	0	0	0	0	1	0	0	0	2	0	0	0	0	0	0	1	0	0	0	2	2	0	0	0	0	0	0	0	0	0	0	0	0	0	0	0	0	0	0	0	0
B03C	0	0	0	0	1	0	0	1	0	0	0	0	0	0	1	0	0	0	0	0	0	0	1	0	1	0	0	2	2	0	0	0	0	0	0	0	0	0	0	0	0	0	0	0	0	0	0	0	0
B03D	0	0	0	0	0	0	0	0	0	0	3	0	0	0	0	0	0	0	0	0	0	0	1	0	1	0	0	0	0	0	0	0	0	0	0	0	0	0	0	0	0	0	0	0	0	0	0	0	0
B04B	0	0	0	0	0	0	0	0	0	0	0	0	0	0	0	0	0	0	0	0	0	0	0	0	0	4	3	0	0	0	0	0	0	0	0	0	0	0	0	0	0	0	1	0	0	0	0	0	0
B04C	0	0	1	0	0	0	0	0	0	0	0	0	0	1	0	0	0	0	0	0	0	0	0	0	0	0	0	0	0	0	0	0	0	0	0	0	0	0	0	0	0	0	0	0	0	0	0	0	0
B05B	7	75	3	0	186	1	1	14	0	14	11	0	0	1	1	0	3	4	1	0	0	4	1	1	8	0	0	1	3	2	1	1	0	1	0	0	1	0	0	2	0	3	1	0	0	0	9	1	18
B05C	1	4	2	0	11	0	3	3	0	3	4	0	0	2	2	0	2	1	0	0	0	9	0	0	4	1	1	0	1	0	0	0	0	4	0	0	0	0	0	3	0	2	1	1	1	0	32	0	14
B05D	9	4	0	1	12	0	1	8	1	2	116	0	1	1	4	0	20	5	3	0	0	7	4	3	15	0	1	2	1	6	0	3	0	18	1	2	1	2	0	8	0	5	4	2	2	3	3	2	2
B06B	0	0	0	0	0	0	0	0	0	0	0	0	0	0	0	0	0	0	0	0	0	0	0	0	0	0	0	0	0	0	0	1	0	0	1	0	0	0	0	0	0	0	1	0	0	0	0	0	0
B07B	0	0	10	2	0	0	0	17	0	0	0	0	0	0	0	0	0	1	0	0	0	0	0	2	3	1	0	8	7	0	0	0	0	0	0	0	0	0	0	0	0	0	0	0	0	0	0	0	0
B07C	0	5	5	0	0	0	0	22	0	0	1	0	0	0	0	0	7	0	0	0	0	0	0	0	2	3	0	3	22	0	0	0	0	0	0	0	1	0	0	0	0	2	0	0	0	0	0	0	0
B08B	1	3	0	0	3	0	2	8	0	1	12	0	0	0	0	0	3	1	1	0	0	1	0	2	3	6	4	2	0	0	2	0	0	2	0	0	0	0	0	0	0	0	0	0	0	15	4	0	29
B09B	0	2	0	0	0	0	0	0	0	0	0	0	0	0	0	0	0	0	0	0	0	0	0	0	0	0	0	0	0	0	0	0	0	0	0	0	0	0	0	0	0	0	0	0	0	0	0	0	0
B09C	0	0	0	0	0	0	0	0	0	0	0	0	0	0	0	0	0	0	0	0	0	0	0	0	0	0	0	0	0	0	0	0	0	0	0	0	0	0	0	0	0	0	0	0	0	0	0	0	0
B21B	0	0	0	0	0	0	2	0	0	0	2	0	0	0	0	0	0	0	0	0	0	0	0	0	0	0	0	0	0	0	0	0	0	0	0	0	0	0	0	0	0	0	0	0	0	0	0	0	0
B21C	0	0	0	0	0	0	0	0	0	0	0	0	0	15	3	0	0	0	1	0	0	1	0	1	2	0	15	0	0	0	0	0	0	0	0	0	0	0	0	0	0	0	1	0	0	1	0	0	0
B21D	0	0	1	0	0	0	2	2	2	0	2	0	0	0	2	0	4	0	0	0	0	0	0	1	0	0	0	0	0	0	0	1	0	0	0	0	79	0	0	0	0	0	5	0	0	0	0	1	0
B21F	0	0	1	0	2	0	0	8	0	0	0	0	0	0	0	1	0	0	0	0	0	0	0	0	0	0	0	0	0	0	0	0	0	0	0	1	2	0	0	0	0	0	0	0	0	0	0	0	0
B21G	0	0	0	0	0	0	0	0	0	0	0	0	0	0	0	0	0	0	0	0	0	0	0	0	0	0	0	0	0	0	0	0	0	0	0	0	0	0	0	0	0	0	0	0	0	0	0	0	0
B21H	0	0	0	0	0	0	1	0	0	0	2	0	0	0	0	0	0	0	0	0	0	0	0	0	0	0	0	0	0	0	0	0	0	0	0	0	0	0	0	0	0	0	0	0	0	0	0	0	0
B21J	0	0	1	0	0	0	0	0	0	0	0	0	0	0	0	0	0	0	0	0	0	0	0	0	0	0	0	0	0	0	0	0	0	0	0	0	7	0	0	0	0	0	0	0	0	0	0	0	0
B21K	0	0	1	0	0	0	0	0	0	0	0	0	0	0	0	0	0	0	0	0	0	0	0	0	0	0	0	0	0	0	0	0	0	0	0	0	0	0	0	0	0	0	0	0	0	0	0	0	0
B21L	0	0	0	0	0	0	0	0	0	0	0	0	0	0	0	0	0	0	0	0	0	0	0	0	0	0	0	0	0	0	0	0	0	0	0	0	0	0	0	0	0	0	0	0	1	0	0	0	0
B22C	0	2	0	0	1	0	1	3	0	0	3	0	0	0	0	0	0	0	0	0	0	0	0	0	0	0	1	0	0	0	0	0	0	0	0	1	0	0	0	0	0	1	1	3	0	1	0	0	0
B22D	0	1	3	0	1	0	0	1	0	0	0	0	0	0	0	0	0	0	0	1	0	0	0	1	0	0	0	0	0	0	0	0	0	0	0	0	0	0	0	0	0	0	0	2	0	0	0	0	2
B22F	1	0	0	0	0	0	0	1	0	0	2	0	0	0	0	0	0	0	1	0	0	1	0	0	0	0	2	0	0	0	0	0	0	0	0	0	0	0	0	0	0	0	0	0	0	0	0	0	1
B23B	1	0	0	1	1	0	0	0	0	0	0	0	0	2	0	1	2	2	0	0	0	0	0	0	2	1	0	0	1	5	0	0	0	1	0	0	0	0	0	0	0	0	1	0	0	0	0	0	0
B23C	0	0	0	0	1	0	0	0	0	0	0	0	0	0	0	0	0	0	0	0	0	0	0	0	0	0	0	0	0	0	0	0	0	0	0	0	0	0	0	0	0	0	0	0	0	0	0	0	0
B23D	0	0	2	0	1	0	0	0	0	0	0	0	0	7	0	0	2	0	0	3	0	0	0	0	0	2	0	0	5	0	0	0	0	0	0	1	0	0	0	0	0	0	0	0	0	1	0	0	0
B23F	0	0	0	2	0	0	0	0	0	0	0	0	0	0	0	0	0	0	0	0	0	0	0	0	0	0	0	0	0	0	0	0	0	0	0	0	0	0	0	0	0	0	0	0	0	0	0	0	0
B23G	0	0	0	0	0	0	0	0	0	0	0	0	0	0	0	0	0	0	0	0	0	0	0	0	0	1	0	0	0	0	0	0	0	0	0	0	0	0	0	0	0	0	0	0	0	0	0	0	0
B23H	0	0	0	0	0	0	0	0	0	0	0	0	0	0	0	0	0	0	0	0	0	0	0	0	0	0	0	0	0	0	0	0	0	0	0	0	0	0	0	0	0	0	0	0	0	0	0	0	0
B23K	0	0	2	0	0	0	0	4	0	0	2	0	1	1	0	0	1	0	0	0	0	0	0	4	0	0	0	0	8	1	3	1	0	1	2	0	2	2	0	0	0	0	6	1	0	0	2	0	2
B23P	0	0	6	0	4	0	3	4	0	2	1	0	0	0	0	0	4	0	0	0	0	0	0	0	1	0	0	0	0	0	0	3	0	1	2	0	46	1	1	0	0	4	5	3	0	1	2	1	0
B23Q	1	2	1	0	2	0	0	0	0	0	1	0	0	2	0	2	4	1	0	0	0	1	0	0	0	2	0	0	0	0	0	0	0	0	0	0	9	0	0	0	0	0	3	0	0	0	1	0	0
B24B	1	0	1	0	1	0	0	0	0	0	1	0	0	0	0	0	0	0	0	0	0	0	0	0	1	1	0	11	0	0	0	0	0	0	0	0	0	0	0	0	0	4	0	1	0	0	1	0	7
B24C	0	0	0	0	0	0	0	0	0	0	0	0	0	0	0	0	2	0	0	0	0	0	0	0	0	0	1	3	0	0	0	0	0	0	0	0	0	0	0	0	0	0	0	0	0	0	0	0	0
B24D	1	0	0	0	0	0	0	0	0	0	0	0	0	1	0	0	0	0	0	0	0	1	0	0	0	0	1	0	0	0	0	1	0	0	0	0	1	0	0	1	0	0	0	1	0	0	3	0	2
B25B	2	1	1	0	0	0	0	16	0	0	0	0	0	0	0	1	1	0	0	0	0	0	0	0	0	0	0	0	0	0	1	0	0	0	1	0	2	1	1	1	3	0	12	0	0	3	4	2	4
B25C	6	0	0	0	0	0	0	1	0	0	0	0	0	0	0	1	0	0	0	0	0	0	0	0	0	0	0	0	0	0	0	0	0	0	0	0	22	0	0	1	0	28	1	0	0	0	0	0	0
B25D	1	0	0	0	0	0	0	1	0	1	1	0	0	0	0	1	1	0	0	0	0	0	0	0	0	0	0	0	0	0	0	0	0	0	0	0	0	0	0	0	0	0	0	0	0	0	0	0	0
B25F	2	1	3	0	1	0	0	3	0	0	0	0	0	2	0	0	0	0	0	0	0	0	0	0	0	0	0	0	1	0	1	0	0	0	0	0	0	0	0	0	0	0	1	0	0	1	2	0	0
B25G	9	0	1	0	1	0	0	8	0	1	0	0	0	0	0	0	0	0	0	0	0	0	0	0	0	0	0	0	0	0	0	0	0	0	0	0	0	3	0	2	0	0	10	1	1	1	5	2	6
B25H	0	0	0	0	0	0	0	0	0	0	0	0	0	0	0	0	0	0	0	0	0	0	0	0	0	0	0	0	0	0	0	0	0	0	0	0	0	0	0	0	0	0	0	0	0	0	0	0	0
B25J	2	1	3	0	0	0	0	0	0	2	0	0	0	0	0	0	0	0	0	0	0	0	0	0	0	0	0	0	0	0	0	0	0	0	1	0	0	0	0	1	0	5	1	0	1	0	0	0	0
B26B	10	4	72	4	31	0	0	2	0	0	0	1	0	10	1	6	23	1	0	0	0	1	0	0	2	9	2	0	1	0	1	0	0	0	1	0	1	0	0	0	1	0	4	0	0	8	14	11	0
B26D	0	1	6	2	2	0	1	1	0	0	0	0	0	17	3	3	34	5	2	0	0	1	0	0	7	6	4	1	15	0	0	1	0	0	0	0	15	0	0	0	0	0	0	0	0	0	0	0	0
B26F	0	10	0	0	3	0	0	1	0	0	0	0	0	4	0	0	4	4	0	0	0	0	0	0	3	4	0	1	1	0	0	1	0	0	0	0	3	0	0	0	0	0	0	1	0	0	0	1	0
B27B	1	1	25	0	20	0	0	0	0	0	0	0	0	0	0	3	4	0	0	5	0	0	0	0	0	0	0	0	0	0	0	0	0	0	0	0	1	0	0	0	0	0	0	0	0	1	0	0	0
B27C	0	0	3	0	12	0	0	0	0	0	0	0	0	0	0	0	3	0	0	0	0	0	0	0	0	0	0	0	0	0	0	0	0	0	0	0	0	0	0	0	0	0	0	0	0	0	0	0	0
B27D	0	0	0	0	0	0	0	0	0	0	0	0	0	0	0	0	1	0	0	0	0	0	0	0	0	0	0	0	0	0	0	0	0	0	0	0	0	0	0	0	0	0	0	0	0	0	0	0	0
B27F	0	0	0	0	0	0	0	0	0	0	0	0	0	0	0	1	0	0	0	0	0	1	0	0	0	0	0	0	0	0	0	0	0	0	0	0	3	0	0	0	1	3	0	0	0	0	0	0	0
B27G	0	0	3	0	6	0	0	0	0	0	0	0	0	0	0	0	0	0	0	0	0	0	0	0	0	0	0	0	0	0	0	0	0	0	0	0	0	0	0	0	0	0	0	0	0	0	0	0	0
B27H	0	0	0	0	0	0	0	0	0	0	0	0	0	0	0	0	0	0	0	0	0	0	0	0	0	0	0	0	0	0	0	0	0	0	0	0	0	0	0	0	0	0	0	0	0	0	0	0	0
B27J	0	0	0	0	0	0	0	0	0	0	0	0	0	0	0	0	0	0	0	0	0	11	0	0	6	0	0	0	0	0	0	0	0	0	0	0	0	0	0	0	0	0	0	0	0	0	0	0	0
B27K	0	0	0	0	3	0	0	0	0	1	3	0	0	0	0	0	0	0	0	0	0	0	0	0	0	0	0	0	0	0	0	0	0	0	0	0	0	0	0	0	0	0	0	0	0	0	0	0	0
B27L	0	0	3	2	37	0	0	0	0	0	0	0	0	0	0	0	0	0	0	0	0	0	0	0	0	0	0	0	0	0	0	0	0	0	0	0	0	0	0	0	0	0	0	0	0	1	1	0	0
B27M	0	0	0	0	1	0	0	0	0	0	0	0	0	0	0	0	0	0	0	0	0	0	0	0	0	0	0	0	0	0	0	0	0	0	0	0	0	0	0	0	0	0	0	0	0	0	0	0	0
B27N	0	0	0	0	0	0	0	0	0	0	0	0	0	0	0	0	0	0	0	0	1	0	0	0	0	0	0	0	0	0	0	0	0	0	0	0	0	0	0	0	0	0	0	0	0	0	0	0	0
B28B	1	0	0	0	3	0	12	0	0	0	7	0	0	12	1	0	3	2	1	0	0	5	2	0	2	0	10	1	0	0	0	0	0	2	0	2	0	0	0	3	0	1	2	0	0	0	1	0	0
B28C	0	0	0	0	0	0	3	0	0	0	0	0	0	1	1	0	0	0	1	0	0	0	0	0	0	1	0	0	0	0	0	0	0	0	0	0	0	0	0	0	0	0	0	0	0	0	0	0	0
B28D	0	1	1	0	0	0	0	0	0	0	0	0	1	0	0	0	1	0	0	0	0	0	0	0	0	0	0	0	0	0	0	0	0	0	0	0	0	0	0	0	0	0	0	0	0	0	0	0	0
B29B	2	0	0	0	1	0	15	0	0	0	1	0	0	9	6	0	1	0	2	6	0	8	1	2	8	0	5	0	0	0	0	0	0	3	0	0	0	0	0	2	0	0	0	0	0	0	0	0	0
B29C	2	6	2	0	8	0	40	13	0	1	17	0	1	98	23	0	30	7	8	0	1	37	0	7	13	1	60	1	2	2	0	16	0	19	7	12	3	2	0	38	1	11	19	4	1	3	10	0	1
B29D	0	4	1	1	11	0	11	13	0	2	11	0	0	48	26	0	14	2	0	0	0	24	3	3	5	0	30	10	1	4	0	3	1	7	1	0	30	1	0	21	5	11	24	0	0	7	3	0	4
B29K	1	0	0	0	0	0	0	0	0	0	0	0	0	0	0	0	0	0	0	0	0	0	0	0	0	0	0	0	0	0	0	0	0	0	0	0	0	0	0	0	0	0	0	0	0	0	0	0	0
B29L	0	0	0	0	0	0	0	0	0	0	0	0	0	0	0	0	0	0	0	0	0	0	0	0	0	0	0	0	0	0	0	0	0	0	0	0	0	0	0	0	0	0	0	0	0	0	0	0	0
B30B	1	1	112	18	1	0	8	0	0	0	3	0	0	1	1	0	5	1	3	0	1	5	1	6	11	30	10	0	1	1	0	0	0	0	1	0	1	0	0	0	0	2	3	0	0	0	0	0	0
B31B	2	0	0	1	1	0	2	0	0	0	0	0	0	2	1	0	3	0	0	0	0	0	0	0	0	0	0	0	2	1	0	0	1	0	0	0	3	0	0	0	0	0	7	0	0	1	2	0	0
B31C	0	0	0	0	0	0	0	0	0	0	0	0	0	1	4	0	0	0	0	0	0	0	0	0	0	0	0	1	5	1	0	0	0	0	0	0	0	0	0	0	0	0	0	0	0	0	0	0	0
B31D	0	0	0	0	1	0	0	0	0	0	0	0	0	0	0	0	0	0	0	0	0	0	0	0	0	0	0	0	0	0	0	0	0	0	0	0	0	0	0	0	0	0	0	0	0	0	0	0	0
B31F	0	1	0	0	0	0	1	0	0	0	2	0	0	0	0	0	4	0	0	0	0	0	0	0	0	0	0	1	3	0	0	0	0	1	0	0	0	0	0	1	0	19	2	2	1	0	0	0	0
B32B	11	8	6	4	39	1	17	48	1	13	97	0	5	14	6	0	41	14	1	0	0	15	0	4	47	0	7	4	6	6	14	72	7	162	30	13	15	11	0	125	1	13	45	27	3	10	23	6	15
B41B	0	0	0	0	0	0	0	0	0	0	0	0	0	0	0	0	0	0	0	0	0	0	0	0	0	0	0	0	0	0	0	0	0	0	0	0	0	0	0	0	0	0	0	0	0	0	0	0	0
B41C	0	0	0	0	0	0	0	0	0	0	1	0	0	0	0	0	0	0	0	0	0	0	0	0	0	0	0	0	0	0	0	0	0	0	0	0	0	0	0	0	0	0	0	0	0	0	0	0	0
B41D	0	0	0	0	0	0	0	0	0	0	0	0	0	0	0	0	0	0	0	0	0	0	0	0	0	0	0	0	0	0	0	0	0	0	0	0	0	0	0	0	0	0	0	0	0	0	0	0	0
B41F	1	0	0	0	0	0	0	0	0	0	0	0	0	1	1	0	0	0	1	0	0	3	0	0	1	1	1	2	4	0	0	0	0	0	0	0	2	0	0	0	0	0	0	2	0	1	0	0	0
B41G	0	0	0	0	0	0	0	0	0	0	0	0	0	0	0	0	0	0	0	0	0	0	0	0	0	0	0	0	0	0	0	0	0	0	0	0	0	0	0	0	0	0	0	0	0	0	0	0	0
B41J	0	0	0	0	0	0	0	0	0	0	0	0	0	0	0	0	0	0	0	0	0	0	0	0	0	0	0	0	2	0	1	0	0	0	0	0	0	0	0	0	0	0	0	0	1	0	6	1	3
B41K	0	0	0	0	0	0	0	0	0	0	0	0	0	0	0	0	0	0	0	0	0	0	0	0	0	0	0	0	0	0	0	0	0	0	0	0	0	0	0	0	0	0	0	0	0	0	1	0	1
B41L	0	0	0	0	0	0	0	0	0	0	1	0	0	0	0	0	0	0	0	0	0	0	0	0	0	0	0	0	0	0	0	0	0	0	0	0	0	0	0	0	0	0	1	0	0	1	0	0	0
B41M	0	0	0	0	0	0	0	0	0	0	6	0	0	0	0	0	0	3	0	0	0	1	0	2	5	0	0	0	2	0	0	0	0	1	0	3	0	0	0	0	0	0	2	3	0	0	1	0	1
B41N	0	0	0	0	0	0	0	0	0	0	0	0	0	0	0	0	0	0	0	0	0	0	0	0	0	0	0	0	0	0	0	0	0	0	0	0	0	0	0	0	0	0	0	0	0	0	0	0	1
B42B	0	0	0	0	0	0	0	0	0	0	0	0	0	0	0	0	0	0	0	0	0	0	0	0	0	0	0	0	0	0	0	0	0	0	0	0	0	0	0	0	0	0	0	0	0	0	0	0	0
B42C	0	0	0	0	0	0	3	0	0	0	0	0	0	0	0	0	1	0	0	0	0	0	0	0	0	0	0	0	0	0	0	0	0	0	0	0	0	0	0	0	0	0	0	0	0	0	0	0	0
B42D	0	0	0	0	0	0	0	2	0	0	0	0	0	0	0	0	0	0	0	0	0	0	0	0	0	0	0	0	0	0	1	1	0	0	0	1	4	0	0	1	0	0	6	12	0	10	1	0	1
B42F	0	0	0	0	0	0	0	0	0	0	0	0	0	0	0	0	3	0	0	0	0	0	0	0	4	0	0	0	0	0	0	2	0	4	1	0	2	0	0	0	0	0	14	3	2	4	0	1	0
B43K	0	0	0	0	2	1	0	1	0	5	1	0	0	0	0	0	0	0	0	0	0	0	0	0	2	0	0	0	0	0	2	0	0	0	0	0	0	0	0	0	0	0	0	0	0	2	54	2	33
B43L	0	0	1	0	0	0	0	0	0	0	0	0	0	0	0	0	0	0	0	0	0	1	0	0	0	0	0	0	0	0	0	0	0	0	0	0	0	0	0	0	0	0	0	0	0	0	3	0	1
B43M	0	0	0	0	0	1	0	0	0	0	0	0	0	0	0	0	0	0	0	0	0	0	0	0	0	0	0	0	0	0	0	0	0	0	0	0	0	0	0	0	0	0	0	0	1	1	17	0	10
B44B	0	0	0	0	0	0	0	0	0	0	0	0	0	0	0	0	0	0	0	0	0	0	0	0	0	0	0	0	0	0	0	0	0	0	0	0	1	0	0	0	0	0	0	0	0	0	0	0	0
B44C	0	1	1	0	0	0	0	2	0	0	5	0	0	0	0	0	0	0	0	0	0	1	0	0	0	0	0	0	0	0	1	2	0	4	2	3	0	1	0	2	0	0	2	8	0	0	0	1	0
B44D	0	0	0	0	0	0	0	2	0	0	0	0	0	0	0	0	2	0	0	0	0	0	0	0	0	0	0	0	0	0	0	0	0	3	0	0	0	0	0	0	0	0	3	0	0	5	6	2	4
B44F	0	0	0	0	1	0	0	2	0	0	2	0	0	0	0	0	0	0	0	0	0	0	0	0	0	0	0	0	0	0	1	0	0	0	0	4	0	0	0	0	0	0	0	2	0	2	2	0	0
B60B	2	0	5	0	0	0	0	1	0	0	0	0	0	0	0	0	0	0	0	0	0	0	0	0	0	0	0	0	0	0	0	0	0	0	0	0	0	0	0	0	0	0	0	0	2	3	0	0	0
B60C	5	0	0	0	1	0	0	0	0	0	2	0	0	0	0	0	0	0	0	0	0	0	0	0	0	0	0	0	0	0	0	1	0	0	1	0	0	0	0	5	0	0	5	0	0	0	0	0	0
B60D	74	4	56	0	0	0	0	3	0	1	0	0	0	0	0	0	0	0	0	0	0	0	0	0	0	0	0	0	0	0	1	0	0	0	0	0	0	0	0	0	0	0	1	0	0	0	0	0	0
B60F	0	0	0	0	0	0	0	0	0	0	0	0	0	0	0	0	0	0	0	0	0	0	0	0	0	0	0	0	0	0	0	0	0	0	0	0	0	0	0	0	0	0	0	0	0	0	0	0	0
B60G	9	1	6	0	0	0	0	0	0	0	0	0	0	0	0	0	0	1	0	0	0	0	0	0	1	0	0	0	0	0	0	0	0	0	0	0	0	0	0	0	0	0	0	0	0	0	0	0	0
B60H	0	0	0	0	0	0	0	0	0	0	0	0	0	1	0	0	0	0	1	0	0	0	0	2	0	0	0	0	0	0	0	0	0	0	0	0	0	0	0	1	0	0	0	0	0	0	0	0	0
B60J	0	0	0	0	2	0	0	0	0	0	0	0	0	0	0	0	0	0	0	0	0	0	0	0	0	0	0	0	0	0	0	0	0	3	0	1	1	0	0	0	0	0	5	0	2	3	0	0	0
B60K	18	2	42	0	3	0	0	1	0	0	0	1	0	0	0	0	0	0	0	0	0	0	0	0	0	0	0	0	0	0	0	0	0	0	0	0	0	0	0	0	0	0	0	0	0	0	0	0	0
B60L	0	0	3	0	0	0	0	0	0	0	0	0	0	0	0	0	0	0	0	0	0	0	0	0	0	0	0	0	0	0	0	0	0	0	0	0	0	0	0	0	0	0	0	0	0	0	0	0	0
B60M	0	0	0	0	0	0	0	0	0	0	0	0	0	0	0	0	0	0	0	0	0	0	0	0	0	0	0	0	0	0	0	0	0	0	0	0	0	0	0	0	0	0	0	0	0	0	0	0	0
B60N	0	0	5	0	0	0	0	0	0	0	0	0	0	0	0	0	0	0	0	0	0	0	0	0	0	0	0	0	0	1	0	0	0	0	0	0	0	0	2	0	0	0	0	1	2	0	6	0	0
B60P	3	7	93	0	2	0	0	8	0	0	0	0	0	0	0	4	0	0	0	0	0	0	0	0	1	0	0	1	0	0	0	0	0	0	0	0	0	0	0	0	0	0	7	1	1	0	0	3	1
B60Q	1	0	1	0	2	0	0	0	0	1	0	0	0	0	0	0	0	0	0	0	0	0	0	0	0	0	0	0	0	0	0	0	0	0	0	1	0	0	0	0	0	0	0	0	1	0	0	0	0
B60R	2	0	4	0	0	0	0	13	1	2	0	0	0	0	0	3	0	0	1	0	0	0	0	1	1	0	0	0	0	0	0	0	0	6	3	0	0	0	0	1	0	0	40	5	0	10	0	15	0
B60S	4	2	3	0	0	0	0	0	0	0	0	0	0	0	1	0	0	0	0	0	0	1	0	0	0	0	0	0	0	0	0	0	0	2	0	0	0	1	0	0	0	0	0	0	0	0	0	0	16
B60T	1	0	1	0	0	0	0	2	0	0	1	0	0	0	0	0	0	0	0	0	0	0	0	0	0	0	0	0	0	0	0	0	0	0	0	0	0	0	0	0	0	0	0	0	0	0	0	0	0
B60V	0	2	1	0	1	0	0	0	0	0	0	0	0	0	0	0	0	0	0	0	0	0	0	0	0	0	0	0	0	0	0	0	0	0	0	0	0	0	0	0	0	0	0	0	0	0	0	0	0
B60W	0	0	0	0	0	0	0	0	0	0	0	0	0	0	0	0	0	0	0	0	0	0	0	0	0	0	0	0	0	0	0	0	0	0	0	0	0	0	0	0	0	0	0	0	0	0	0	0	0
B61B	0	0	2	0	0	0	1	2	0	0	0	0	0	0	0	0	1	1	0	0	0	0	0	0	0	0	0	0	0	0	0	0	0	0	0	0	0	0	0	1	0	0	1	0	0	0	0	0	0
B61C	0	0	0	0	0	0	0	0	0	0	0	0	0	0	0	0	0	0	0	0	0	0	0	0	0	0	0	0	0	0	0	0	0	0	0	0	0	0	0	0	0	0	0	0	0	0	0	0	0
B61D	1	0	0	0	1	0	0	1	0	0	0	0	0	0	0	0	0	0	0	0	0	0	0	0	0	0	0	0	0	0	0	0	0	0	1	0	0	0	0	1	0	0	3	1	0	0	0	1	1
B61F	1	0	0	0	0	0	0	0	0	0	0	0	0	0	0	0	0	0	0	0	0	0	0	0	0	0	0	0	0	0	0	0	0	0	0	0	0	0	0	0	0	0	0	0	0	0	0	0	0
B61G	0	0	0	0	0	0	0	0	0	0	0	0	0	0	0	0	0	0	0	0	0	0	0	0	0	0	0	0	0	0	0	0	0	0	0	0	0	0	0	0	0	0	0	0	0	0	0	0	0
B61H	1	0	0	0	0	0	0	0	0	0	0	0	0	0	0	0	0	0	0	0	0	0	0	0	0	0	0	0	0	0	0	0	0	0	0	0	0	0	0	0	0	0	0	0	0	0	0	0	0
B61J	0	0	0	0	0	0	1	0	0	0	0	0	0	0	0	0	0	0	0	0	0	0	0	0	0	0	0	0	0	0	0	0	0	0	0	0	0	0	0	0	0	0	0	0	0	0	0	0	0
B61K	0	0	0	0	0	0	0	0	0	0	0	0	0	0	0	0	0	0	0	0	0	0	0	0	0	0	0	0	0	0	0	0	0	0	0	0	0	0	0	0	0	0	0	0	0	0	0	0	0
B61L	0	0	0	0	0	0	0	0	0	0	0	0	0	0	0	0	0	0	0	0	0	0	0	0	0	0	0	0	0	0	0	0	0	0	0	0	0	0	0	0	0	0	0	0	0	1	0	1	0
B62B	4	4	6	0	1	0	0	2	0	0	0	0	0	0	0	0	0	0	0	0	0	0	0	0	0	0	0	1	0	0	0	0	0	2	0	0	0	0	0	2	0	0	2	0	0	16	0	14	3
B62C	0	0	0	0	0	0	0	0	0	0	0	0	0	0	0	0	0	0	0	0	0	0	0	0	0	0	0	0	0	0	0	0	0	0	0	0	0	0	0	0	0	0	0	0	0	0	0	0	0
B62D	68	5	52	0	3	0	0	3	0	3	0	0	0	0	0	0	0	0	0	0	0	0	0	0	0	0	0	0	0	0	0	1	0	0	0	0	0	0	0	1	0	0	3	0	0	2	0	5	0
B62H	0	0	0	0	0	0	0	0	0	0	0	0	0	0	0	0	0	0	0	0	0	0	0	0	0	0	0	0	0	0	0	0	0	0	0	0	0	0	0	0	0	0	1	0	0	0	0	0	0
B62J	0	0	0	0	0	0	0	3	0	0	2	0	0	0	0	0	0	0	0	0	0	0	0	0	0	0	0	0	0	0	0	0	0	12	0	0	1	0	0	8	0	0	1	0	0	15	1	18	0
B62K	0	0	2	0	0	0	0	1	0	0	0	0	0	0	0	0	0	0	0	0	0	0	0	0	0	0	0	0	0	0	0	0	0	0	0	0	0	1	0	0	0	0	2	0	0	0	0	0	0
B62L	0	0	0	0	0	0	0	0	0	0	0	0	0	0	0	0	0	0	0	0	0	0	0	0	0	0	0	0	0	0	0	0	0	0	0	0	0	0	0	0	0	0	1	0	0	0	0	0	0
B62M	0	0	0	0	0	0	0	1	0	0	0	0	0	0	0	0	0	0	0	0	0	0	0	0	0	0	0	0	0	0	0	0	0	0	0	0	0	0	0	5	0	0	0	0	0	0	0	0	0
B63B	2	0	5	0	4	0	0	61	0	2	1	0	0	0	0	0	0	0	0	0	0	0	0	0	0	0	0	0	0	0	0	0	0	0	0	0	0	0	0	0	0	0	12	0	0	1	1	6	3
B63C	0	0	1	0	1	0	0	5	0	0	0	0	0	0	0	0	0	0	0	0	0	0	0	0	0	0	0	0	0	0	0	1	0	10	0	0	0	2	0	3	0	0	1	0	0	2	0	7	0
B63G	0	0	3	0	0	0	0	3	0	0	0	0	0	0	0	0	0	0	0	0	0	0	0	0	0	0	0	0	0	0	0	0	0	0	0	0	0	0	0	0	0	0	0	0	0	0	0	0	0
B63H	0	0	3	0	0	0	0	2	0	0	0	0	0	0	0	0	1	0	0	0	0	0	0	0	0	0	0	0	0	0	0	0	0	0	0	0	0	0	0	0	0	0	1	1	0	0	0	0	1
B63J	0	0	0	0	0	0	0	0	0	0	0	0	0	0	0	0	0	0	0	0	0	0	0	0	0	0	0	0	0	0	0	0	0	0	0	0	0	0	0	0	0	0	0	0	0	0	0	0	0
B64B	0	0	1	0	0	0	0	1	0	0	0	0	0	0	0	0	0	0	0	0	0	0	0	0	0	0	0	0	0	0	0	0	0	0	0	0	0	0	0	0	0	0	0	0	0	0	0	0	0
B64C	0	0	0	0	2	0	0	0	0	1	0	0	0	0	0	0	0	0	0	0	0	0	0	0	0	0	0	0	0	0	0	0	0	2	0	0	0	0	0	0	0	0	0	0	0	0	0	0	0
B64D	0	1	0	0	0	0	0	1	0	0	0	0	0	0	0	0	0	0	0	0	0	0	0	0	0	0	0	0	0	0	0	0	0	1	1	0	0	6	0	0	0	0	7	0	0	0	0	1	0
B64F	0	0	0	0	1	0	0	1	0	0	0	0	0	0	0	0	0	0	0	0	0	0	0	0	0	0	0	0	0	0	0	0	0	0	0	0	0	0	0	0	0	0	0	0	0	0	0	0	0
B64G	0	0	0	0	0	0	0	0	0	0	0	0	0	0	0	0	0	0	0	0	0	0	0	0	0	0	0	0	0	0	0	0	0	0	0	0	0	0	0	0	0	0	0	0	0	0	0	0	0
B65B	6	5	55	28	20	1	3	9	0	1	5	1	1	18	26	1	64	63	15	1	46	19	0	9	91	2	12	0	12	0	0	1	2	0	1	0	3	0	0	0	1	0	13	0	0	12	13	8	1
B65C	0	0	0	0	0	0	1	1	0	0	1	0	0	0	0	0	0	0	0	1	0	0	0	0	0	0	0	0	1	0	0	0	0	5	0	0	5	0	0	0	0	12	2	2	0	0	0	0	0
B65D	3	7	16	6	70	2	1	208	0	20	17	0	0	0	44	0	48	63	24	2	38	31	0	5	105	1	8	1	1	2	40	5	2	27	11	11	7	12	1	9	2	4	119	19	8	429	60	161	70
B65F	0	0	3	0	0	0	0	1	0	0	0	0	0	0	0	0	0	0	0	0	0	0	0	0	0	0	0	0	0	0	0	0	0	0	0	0	0	0	0	0	0	0	0	0	0	0	0	0	0
B65G	10	36	63	35	17	1	7	34	1	1	0	0	2	12	5	6	14	2	0	0	0	15	1	0	10	7	3	7	60	2	0	0	0	0	0	0	1	0	0	0	0	9	2	0	0	4	0	4	0
B65H	22	14	46	3	7	0	1	66	0	4	4	0	3	3	0	0	6	0	0	0	1	1	0	0	1	0	0	0	13	3	1	7	0	5	6	0	6	1	1	2	1	2	5	1	0	12	2	4	0
B66B	0	1	0	0	0	0	0	0	0	0	1	0	0	0	0	0	0	0	0	0	0	0	0	0	0	0	0	0	0	0	0	0	0	0	0	0	0	0	0	0	0	0	0	0	0	0	0	0	0
B66C	6	1	7	1	2	0	0	5	0	0	1	0	0	0	0	5	0	0	0	0	0	0	0	0	0	0	0	0	0	0	0	0	0	0	1	0	0	0	0	0	0	4	17	0	0	0	0	3	0
B66D	0	0	0	0	2	0	0	8	0	0	0	0	0	0	0	1	0	0	0	0	0	0	0	0	0	0	0	0	0	0	0	0	0	0	0	0	0	0	0	0	2	0	4	0	1	0	0	2	0
B66F	15	0	21	1	0	0	0	1	0	0	0	0	0	0	0	0	1	0	0	0	0	0	0	0	0	0	0	0	0	0	0	0	0	0	0	0	0	0	0	1	4	0	9	0	2	0	0	0	0
B67B	0	0	0	0	0	0	0	1	0	0	0	0	0	0	0	0	0	1	0	0	1	0	0	0	3	0	0	0	0	0	0	0	0	0	0	0	0	0	0	0	0	0	0	1	0	0	2	3	3
B67C	0	0	0	0	0	0	1	1	0	0	0	0	0	1	0	0	0	0	0	0	0	1	0	0	0	0	0	0	0	0	0	0	0	0	0	0	0	0	0	0	0	0	0	0	0	0	0	0	1
B67D	5	15	1	1	15	0	0	10	0	2	2	0	0	2	6	0	2	0	1	0	2	9	0	0	13	1	2	1	1	1	3	0	0	0	0	0	0	0	0	0	0	0	1	3	0	2	11	1	15
B68B	0	0	0	0	0	0	0	18	0	0	0	0	0	0	0	0	0	0	0	0	0	0	0	0	0	0	0	0	0	0	0	0	0	0	0	0	0	0	0	0	0	0	0	0	0	0	0	0	0
B68C	0	0	0	0	0	0	0	0	0	0	2	0	0	0	0	0	0	0	0	0	0	0	0	0	0	0	0	0	0	0	0	0	0	6	0	0	0	2	0	8	0	0	1	0	0	0	0	0	0
B68F	0	0	0	0	0	0	0	0	0	0	0	0	0	0	0	0	0	0	0	0	0	0	0	0	0	0	0	0	0	0	0	0	0	0	0	0	0	0	0	0	0	0	0	0	0	0	0	0	0
B68G	0	3	0	0	0	0	3	0	0	0	1	0	0	0	0	0	0	0	0	0	0	0	0	0	0	0	0	0	0	0	0	0	0	1	0	0	0	0	0	1	0	0	0	0	0	0	0	0	0
B81B	0	0	0	0	0	0	0	0	0	0	0	0	0	0	0	0	0	0	0	0	0	0	0	0	0	0	0	0	0	0	0	0	0	0	0	0	0	0	0	0	0	0	0	0	0	0	0	0	0
B81C	0	0	0	0	0	0	0	0	0	0	0	0	0	0	0	0	0	0	0	0	0	0	0	0	0	0	0	0	0	0	0	0	0	0	0	0	0	0	0	0	0	0	0	0	0	0	0	0	0
B82B	0	0	0	0	0	0	0	0	0	0	0	0	0	0	0	0	0	0	0	0	0	0	0	0	0	0	0	0	0	0	0	0	0	0	0	0	0	0	0	0	0	0	0	0	0	0	0	0	0
B99Z	0	0	0	0	0	0	0	0	0	0	0	0	0	0	0	0	0	0	0	0	0	0	0	0	0	0	0	0	0	0	0	0	0	0	0	0	0	0	0	0	0	0	0	0	0	0	0	0	0
C01B	1	2	0	0	3	0	2	3	0	1	42	0	0	0	0	0	0	1	0	4	0	0	0	1	4	0	0	2	1	1	0	0	0	0	0	1	0	0	0	1	0	0	0	0	0	0	0	0	0
C01C	0	8	0	0	0	0	0	0	0	0	4	0	0	0	0	0	0	0	0	0	0	0	0	0	0	0	0	0	0	3	0	0	0	0	0	0	0	0	0	0	0	0	0	0	0	0	0	0	0
C01D	0	0	0	0	0	0	0	1	0	0	1	0	0	0	0	0	0	1	0	0	0	0	0	0	1	0	0	0	1	0	0	0	0	0	0	0	0	0	0	0	0	0	0	0	0	0	0	0	0
C01F	0	0	0	0	0	0	0	1	0	1	11	0	0	0	0	0	0	1	0	0	0	3	0	0	1	0	0	1	0	0	0	0	0	0	0	0	0	0	0	0	0	0	0	0	0	0	0	0	0
C01G	0	0	0	0	0	0	0	0	0	0	4	0	0	5	0	0	0	0	0	0	0	0	0	0	0	0	1	0	0	0	0	0	0	0	0	0	0	0	0	0	0	0	0	0	0	0	0	0	0
C02F	0	2	0	0	12	0	0	12	0	0	39	0	0	0	0	0	0	1	5	2	0	0	3	6	10	1	0	0	0	0	0	0	0	0	0	0	0	0	0	0	0	0	0	0	0	0	0	0	0
C03B	0	3	0	0	0	0	1	0	0	0	5	0	0	0	0	0	0	0	0	0	0	0	0	0	0	1	0	0	0	1	0	0	0	0	0	0	0	0	0	0	0	0	0	0	0	0	0	0	0
C03C	0	0	0	0	2	0	0	1	0	2	8	0	1	0	0	0	0	0	0	0	0	0	0	0	0	0	0	0	0	1	0	0	0	0	0	0	0	0	0	0	0	0	0	0	0	0	0	0	0
C04B	0	0	1	0	1	0	0	3	0	6	13	0	1	0	0	0	0	0	0	0	0	0	0	0	0	1	0	0	0	0	0	0	0	0	0	0	0	1	0	1	0	0	0	1	0	0	0	1	0
C05B	0	2	0	0	1	0	0	0	0	3	14	0	0	0	0	0	0	0	1	0	0	0	0	2	0	0	0	0	0	0	0	0	0	0	0	0	0	0	0	0	0	0	0	0	0	0	0	0	0
C05C	0	9	0	0	4	0	0	4	0	0	47	0	0	0	0	0	0	0	0	0	0	1	0	8	0	0	0	0	0	0	0	0	0	0	0	0	0	0	0	0	0	0	0	0	0	0	0	0	0
C05D	0	0	0	0	2	0	0	0	0	0	2	0	0	0	0	0	0	0	0	0	0	0	0	0	0	0	0	0	0	0	0	0	0	0	0	0	0	0	0	0	0	0	0	0	0	0	0	0	0
C05F	0	12	1	0	26	0	0	9	0	2	8	0	0	0	0	0	0	0	0	0	0	0	0	2	1	0	0	0	0	0	0	0	0	1	0	2	0	0	0	0	0	0	0	0	0	0	0	0	0
C05G	0	3	0	0	9	0	0	0	0	3	10	0	0	0	0	0	0	0	0	0	0	0	0	1	0	0	0	0	0	0	0	0	0	0	0	0	0	0	0	0	0	0	0	0	0	0	0	0	0
C06B	0	0	0	0	3	0	0	0	0	0	1	0	0	0	0	0	0	0	0	0	0	1	0	0	0	0	0	0	0	0	0	0	0	0	0	0	0	0	0	1	0	0	0	0	0	0	1	0	0
C06C	0	0	0	0	0	0	0	0	0	0	0	0	0	0	0	0	0	0	0	0	0	0	0	0	0	0	0	0	0	0	0	0	0	0	0	0	0	0	0	0	0	0	0	0	0	0	0	0	0
C06D	0	0	0	0	0	0	0	0	0	0	0	0	0	0	0	0	0	0	0	0	0	0	0	0	0	0	0	0	0	0	0	0	0	0	0	0	0	0	0	0	0	0	0	0	0	0	0	0	0
C06F	0	0	0	0	0	0	0	0	0	0	0	0	0	0	0	0	0	0	0	0	0	0	0	0	0	0	0	0	0	0	0	0	0	0	0	0	0	0	0	0	0	0	0	0	0	0	0	0	0
C07B	0	0	0	0	0	0	0	0	0	0	6	0	0	0	0	0	0	0	0	0	0	0	0	0	2	0	0	0	0	0	0	0	0	0	0	0	0	0	0	0	0	0	0	0	0	0	0	0	0
C07C	0	0	0	0	6	1	0	18	3	11	1358	0	0	0	0	1	0	3	8	12	0	8	2	19	80	0	1	14	2	2	0	1	0	2	0	0	0	1	0	1	0	0	1	0	0	0	2	0	1
C07D	2	0	5	0	6	29	0	67	0	4	4073	6	0	0	1	0	0	0	0	1	16	4	2	6	21	0	1	8	4	5	0	0	0	0	0	1	0	0	0	0	0	0	0	0	0	0	3	0	0
C07F	3	0	1	0	2	0	0	5	0	1	465	2	0	1	0	0	0	4	1	1	0	0	1	5	13	0	0	1	2	2	0	0	0	1	0	0	0	0	0	0	0	0	0	0	0	0	6	0	0
C07G	0	2	1	0	0	1	0	0	0	1	58	0	0	0	3	0	0	2	25	2	2	9	52	9	21	0	1	1	0	0	0	0	0	0	0	0	0	0	0	0	0	0	0	0	0	0	5	0	0
C07H	0	2	1	0	0	0	0	0	1	1	50	0	0	0	6	0	0	0	3	17	1	19	3	5	52	0	0	4	0	3	0	0	0	0	0	0	0	0	0	0	0	0	0	0	0	1	0	0	0
C07J	0	0	0	0	0	0	0	0	0	0	19	0	0	0	0	0	1	0	0	0	0	0	0	0	0	0	0	0	0	0	0	0	0	0	0	0	0	0	0	0	0	0	0	0	0	0	0	0	0
C07K	0	1	0	0	0	0	0	0	0	0	14	0	0	0	0	0	0	0	0	0	0	0	4	2	9	0	0	0	0	0	0	0	0	0	0	0	0	0	0	0	0	0	0	0	0	0	0	0	0
C08B	0	2	0	0	1	0	0	0	0	0	24	0	0	18	2	0	7	0	2	6	0	10	0	2	28	0	18	1	0	0	0	0	0	0	0	0	0	0	0	0	0	0	0	0	0	0	2	0	0
C08C	0	0	0	0	0	0	0	0	0	0	2	0	0	0	0	0	0	0	0	0	0	0	0	0	1	0	0	0	0	0	0	0	0	0	0	0	0	0	0	0	0	0	0	0	0	0	1	0	0
C08F	11	3	0	1	0	0	2	1	0	1	58	0	0	0	0	0	2	1	16	1	0	1	3	5	18	0	0	0	0	0	0	1	0	2	0	0	0	0	0	3	0	0	1	0	0	1	15	0	0
C08G	4	1	1	0	3	1	4	2	1	4	68	0	0	0	2	0	3	2	2	0	0	6	0	5	5	0	0	5	1	0	0	0	0	10	0	0	0	1	0	8	0	0	0	0	0	2	10	0	3
C08H	0	1	0	0	0	0	0	0	0	0	8	0	0	0	1	0	0	0	0	0	0	0	5	3	0	0	0	0	0	0	0	0	0	1	0	0	0	0	0	0	0	0	0	0	0	0	5	0	0
C08J	0	1	0	0	4	1	2	1	0	0	23	0	0	0	3	0	0	1	4	0	0	4	0	2	10	0	0	1	0	2	0	0	0	0	0	1	0	0	0	2	0	0	0	0	0	0	5	0	0
C08K	4	1	0	2	10	0	0	7	2	1	71	0	0	0	0	0	1	0	0	0	0	1	0	1	2	0	0	3	0	0	0	1	0	0	0	0	0	0	0	13	0	0	0	1	0	0	6	0	1
C08L	2	12	5	0	5	0	3	7	3	4	97	0	0	0	11	0	12	4	7	7	0	6	3	5	23	0	0	1	1	0	0	2	0	5	1	0	0	0	0	16	0	2	0	2	0	0	14	0	4
C09B	0	0	0	0	0	0	0	0	0	1	24	0	0	0	0	0	0	0	0	0	0	0	3	0	0	0	0	0	0	0	0	0	0	0	0	0	0	0	0	0	0	0	0	0	0	0	0	0	0
C09C	0	0	0	0	1	0	0	5	0	0	10	0	0	0	1	0	0	0	0	0	0	3	0	1	1	0	0	1	0	0	0	0	0	0	0	0	0	0	0	0	0	0	0	0	0	0	0	0	0
C09D	3	4	0	0	5	0	0	1	0	2	59	0	0	0	9	0	0	0	0	0	0	1	0	0	7	0	0	0	0	0	0	0	0	0	0	4	0	0	0	0	0	0	0	0	0	0	5	0	0
C09F	0	0	0	0	0	0	0	0	0	0	7	0	0	0	2	0	0	0	2	27	0	5	2	0	10	0	0	0	0	0	0	0	0	0	0	0	0	0	0	0	0	0	0	1	0	0	1	0	0
C09G	0	0	0	0	0	0	0	0	0	0	0	0	0	0	0	0	0	0	0	0	0	0	0	0	0	0	0	0	0	0	0	0	0	0	0	0	0	0	0	0	0	0	0	0	0	0	2	0	0
C09H	0	0	0	0	0	0	0	0	0	0	2	0	0	0	0	0	0	0	0	0	1	0	3	0	3	0	0	0	0	0	0	0	0	0	0	0	0	0	0	0	0	0	0	0	0	0	0	0	0
C09J	1	1	0	0	0	0	0	0	0	0	4	0	0	0	1	0	0	2	0	0	0	0	0	0	5	0	0	0	0	0	1	3	0	11	0	0	1	0	0	1	0	0	1	2	0	0	0	0	0
C09K	1	1	1	0	17	0	2	12	0	2	88	0	0	2	1	0	0	8	1	0	0	2	0	11	11	0	0	0	0	1	3	0	0	2	0	8	0	0	0	2	0	0	1	0	0	0	2	0	1
C10B	0	0	0	0	0	0	0	0	0	0	1	0	0	0	0	0	0	1	0	0	0	0	0	3	0	0	0	0	0	0	0	0	0	0	0	0	0	0	0	0	0	0	0	0	0	0	0	0	0
C10C	0	0	0	0	0	0	0	0	0	0	0	0	0	0	0	0	0	0	0	0	0	0	0	0	0	0	0	0	0	0	0	0	0	0	0	0	0	0	0	0	0	0	0	0	0	0	0	0	0
C10F	0	0	0	0	0	0	0	0	0	0	0	0	0	0	0	0	0	0	0	0	0	0	0	0	0	0	0	0	0	0	0	0	0	0	0	0	0	0	0	0	0	0	0	0	0	0	0	0	0
C10G	0	0	0	0	2	0	0	1	0	0	2	0	0	0	0	0	0	1	0	0	3	0	0	1	4	0	0	1	1	0	0	0	0	1	0	0	0	0	0	0	0	0	0	0	0	0	0	0	0
C10H	0	0	0	0	0	0	0	0	0	0	0	0	0	0	0	0	0	0	0	0	0	0	0	0	0	0	0	0	0	0	0	0	0	0	0	0	0	0	0	0	0	0	0	0	0	0	0	0	0
C10J	0	0	0	0	0	0	0	0	0	0	0	0	0	0	0	0	0	0	0	0	0	0	0	0	0	0	0	1	0	0	0	0	0	0	0	0	0	0	0	0	0	0	0	0	0	0	0	0	0
C10K	0	0	0	0	0	0	0	0	0	0	0	0	0	0	0	0	0	0	0	0	0	0	0	0	0	0	0	0	0	0	0	0	0	0	0	0	0	0	0	0	0	0	0	0	0	0	0	0	0
C10L	0	1	0	0	4	0	0	2	0	9	6	0	0	0	0	0	0	0	0	0	0	0	0	2	0	0	0	0	0	0	1	0	0	0	0	1	0	0	0	0	0	0	0	0	0	0	0	0	0
C10M	0	0	0	0	0	0	0	0	0	4	14	0	0	0	0	0	0	1	0	1	0	0	0	0	1	0	0	0	0	0	0	0	0	1	0	0	0	0	0	0	0	0	0	0	0	0	0	0	0
C10N	0	0	0	0	0	0	0	0	0	0	0	0	0	0	0	0	0	0	0	0	0	0	0	0	0	0	0	0	0	0	0	0	0	0	0	0	0	0	0	0	0	0	0	0	0	0	0	0	0
C11B	0	0	0	0	1	0	0	7	0	0	9	0	0	0	0	0	0	0	4	27	0	1	6	2	26	1	0	10	0	0	1	0	0	0	0	0	0	0	0	0	0	0	0	0	0	0	0	0	0
C11C	0	0	0	0	0	0	0	1	0	0	6	0	0	0	0	0	0	0	0	25	0	5	1	3	2	0	0	0	0	0	0	0	0	0	0	0	0	0	0	0	0	0	0	0	0	0	0	0	0
C11D	0	1	0	0	0	9	0	4	1	1	129	0	0	0	0	0	1	2	1	4	0	0	0	2	8	0	0	1	0	3	3	0	0	0	0	0	0	0	0	0	0	0	1	0	0	1	12	0	11
C12C	0	0	0	0	0	0	0	0	0	0	0	0	1	0	2	0	2	4	7	1	0	1	4	10	38	0	4	0	0	0	0	0	0	0	0	0	0	0	0	0	0	0	0	0	0	0	0	0	0
C12F	0	0	0	0	0	0	0	0	0	0	0	0	0	0	0	0	0	0	0	0	0	0	0	0	4	0	0	0	0	0	0	0	0	0	0	0	0	0	0	0	0	0	0	0	0	0	0	0	0
C12G	0	0	0	0	0	0	0	0	0	0	3	0	0	0	1	0	0	1	2	0	0	2	2	0	28	0	0	0	0	0	0	0	0	0	0	0	0	0	0	0	0	0	0	0	0	0	0	0	0
C12H	0	0	0	0	0	0	1	1	0	0	0	0	0	0	3	0	4	5	3	1	1	1	0	0	21	0	0	0	0	0	0	0	0	0	0	0	0	0	0	0	0	0	0	0	0	0	0	0	0
C12J	0	0	0	0	0	0	0	0	0	0	1	0	0	0	0	0	0	0	0	0	0	0	0	0	2	0	0	0	0	0	0	0	0	0	0	0	0	0	0	0	0	0	0	0	0	0	0	0	0
C12L	0	0	0	0	0	0	0	0	0	0	0	0	0	0	0	0	0	0	0	0	0	0	0	0	0	0	0	0	0	0	0	0	0	0	0	0	0	0	0	0	0	0	0	0	0	0	0	0	0
C12M	0	0	0	0	0	0	0	0	0	0	9	0	0	0	0	0	0	0	2	0	0	0	0	0	0	0	0	0	0	0	0	0	0	0	0	0	0	0	0	0	0	0	0	0	0	0	0	0	0
C12N	5	8	1	0	13	12	1	3	0	1	116	0	0	0	16	0	0	4	43	2	1	14	10	15	42	0	0	2	0	0	0	0	0	0	0	0	0	0	0	0	0	0	1	0	0	0	2	0	0
C12P	0	0	1	0	2	7	0	1	0	0	34	0	0	0	12	0	0	1	16	12	2	17	26	23	80	0	4	0	0	0	0	0	0	0	0	0	0	0	0	0	0	0	0	0	0	0	3	0	0
C12Q	0	0	0	0	0	0	0	0	0	0	10	0	0	0	0	0	0	1	2	0	0	1	3	1	1	0	0	0	0	0	0	0	0	0	0	0	0	0	0	0	0	0	0	0	0	0	0	0	0
C12R	0	1	1	0	2	1	0	0	0	0	28	0	0	0	10	0	0	2	13	0	0	3	2	4	21	0	0	0	0	0	0	0	0	0	0	0	0	0	0	0	0	0	0	0	0	0	1	0	0
C12S	0	0	0	0	0	0	0	0	0	0	0	0	0	0	0	0	0	0	0	0	0	0	0	0	0	0	0	0	0	0	0	0	0	0	0	0	0	0	0	0	0	0	0	0	0	0	0	0	0
C13C	0	0	0	0	0	0	0	0	0	0	0	0	0	0	0	0	0	0	0	0	0	0	0	0	0	0	0	0	0	0	0	0	0	0	0	0	0	0	0	0	0	0	0	0	0	0	0	0	0
C13D	0	0	0	0	0	0	0	0	0	0	0	0	0	0	0	0	0	2	1	0	0	1	3	5	7	0	1	0	0	0	0	0	0	0	0	0	0	0	0	0	0	0	0	0	0	0	2	0	0
C13F	0	0	0	0	0	0	0	0	0	0	1	0	0	0	0	0	0	0	0	0	0	5	0	5	3	5	2	0	0	0	0	0	0	0	0	0	0	0	0	0	0	0	0	0	0	0	0	0	0
C13G	0	0	0	0	0	0	0	0	0	0	0	0	0	0	0	0	0	0	0	0	0	0	0	0	0	0	0	0	0	0	0	0	0	0	0	0	0	0	0	0	0	0	0	0	0	0	0	0	0
C13H	0	0	0	0	0	0	0	0	0	0	0	0	0	0	0	0	0	0	0	0	0	0	0	0	0	0	0	0	0	0	0	0	0	0	0	0	0	0	0	0	0	0	0	0	0	0	0	0	0
C13J	0	0	0	0	0	0	0	0	0	0	0	0	0	0	2	0	0	0	0	0	0	0	0	0	4	0	0	0	0	0	0	0	0	0	0	0	0	0	0	0	0	0	0	0	0	0	0	0	0
C13K	0	1	0	0	0	0	1	0	0	0	3	0	0	1	3	0	0	0	1	2	0	24	5	18	26	0	0	0	0	0	0	0	0	0	0	0	0	0	0	0	0	0	0	0	0	0	0	0	0
C14B	0	0	0	0	0	0	0	0	0	1	0	0	0	0	0	0	0	0	0	0	0	0	0	0	0	0	0	0	0	0	0	0	0	0	0	0	5	0	0	0	0	64	0	0	0	0	0	0	0
C14C	0	0	0	0	0	0	0	0	0	0	1	0	0	0	0	0	0	1	0	0	0	0	0	1	1	0	0	0	0	0	0	0	0	0	0	0	0	0	0	0	0	0	0	0	0	0	1	0	0
C21B	0	1	0	0	0	0	0	0	0	0	1	0	0	0	0	0	0	0	0	0	0	0	0	0	1	0	0	0	0	0	0	0	0	0	0	0	0	0	0	0	0	0	0	0	0	0	0	0	0
C21C	0	0	0	0	0	0	0	0	0	0	0	0	0	0	0	0	1	0	0	0	0	0	0	0	0	0	0	0	0	0	0	0	0	0	0	0	0	0	0	0	0	0	0	0	0	0	0	0	0
C21D	2	0	0	0	0	0	1	0	0	0	1	0	1	0	0	0	0	0	0	0	0	0	0	0	0	0	0	0	0	0	0	0	0	0	0	0	0	0	0	0	0	0	0	0	0	0	0	0	0
C22B	0	0	0	0	0	0	0	1	0	0	1	0	1	0	0	0	0	0	0	0	0	0	1	0	0	0	1	0	0	0	0	0	0	0	0	0	0	0	0	0	0	0	0	0	0	0	0	0	0
C22C	0	2	1	0	0	0	1	0	0	1	1	0	0	0	0	0	0	0	0	0	0	0	0	0	0	0	0	0	0	0	0	0	0	0	0	0	0	0	0	0	0	0	0	0	0	0	1	0	0
C22F	0	0	0	0	0	0	0	0	0	0	0	0	0	0	0	0	0	0	0	0	0	0	0	0	0	0	0	0	0	0	0	0	0	0	0	0	1	0	0	0	0	0	0	0	0	0	0	0	0
C23C	0	1	0	0	0	0	0	1	0	0	8	0	1	0	0	0	0	0	0	0	0	1	0	0	0	0	0	0	0	0	0	0	0	0	0	0	0	0	0	0	0	0	2	2	0	0	0	0	0
C23D	0	0	0	0	0	0	0	0	0	0	1	0	0	0	0	0	0	0	0	0	0	0	0	0	0	0	0	0	0	0	0	0	0	0	0	0	0	0	0	0	0	0	0	0	0	0	0	0	0
C23F	1	2	0	0	0	0	1	0	1	1	14	0	0	0	1	0	0	2	0	0	0	0	0	3	3	0	0	0	0	0	0	0	0	0	0	0	0	0	0	0	0	0	2	0	0	0	0	0	1
C23G	0	2	0	0	0	0	0	0	0	0	6	0	0	0	0	0	0	0	0	0	0	0	0	2	0	0	1	0	0	0	0	0	0	0	0	0	0	0	0	0	0	0	0	0	0	0	0	0	0
C25B	4	0	0	0	0	0	0	0	0	0	1	0	0	0	0	0	0	0	0	1	0	0	1	0	13	0	0	0	0	0	3	0	0	0	0	0	0	0	0	0	0	0	0	0	0	0	0	0	0
C25C	0	0	0	0	0	0	0	0	0	0	0	0	0	0	0	0	0	0	0	0	0	0	0	0	1	0	0	0	0	0	2	0	0	0	0	0	0	0	0	0	0	0	1	0	0	0	0	0	0
C25D	0	2	0	0	0	0	0	0	0	0	8	0	0	0	0	0	0	0	0	0	0	0	0	0	3	0	0	0	0	0	0	0	0	0	0	0	0	0	0	0	0	0	1	0	0	1	0	0	0
C25F	0	1	0	0	0	0	0	0	0	0	3	0	0	0	0	0	0	0	0	0	0	0	0	0	0	0	0	0	0	0	2	0	0	0	0	0	0	0	0	0	0	0	0	0	0	0	0	0	0
C30B	0	3	0	0	0	0	0	0	0	0	1	0	0	0	0	0	0	0	0	0	0	0	0	0	0	0	0	0	0	0	0	0	0	0	0	0	0	0	0	0	0	0	0	0	0	0	0	0	0
C40B	0	0	0	0	0	0	0	0	0	0	0	0	0	0	0	0	0	0	0	0	0	0	0	0	0	0	0	0	0	0	0	0	0	0	0	0	0	0	0	0	0	0	0	0	0	0	0	0	0
C99Z	0	0	0	0	0	0	0	0	0	0	0	0	0	0	0	0	0	0	0	0	0	0	0	0	0	0	0	0	0	0	0	0	0	0	0	0	0	0	0	0	0	0	0	0	0	0	0	0	0
D01B	0	0	4	0	0	0	0	0	0	0	0	0	0	0	0	0	0	0	0	0	0	0	0	0	0	0	0	0	0	0	0	0	0	0	0	0	0	0	0	0	0	0	0	0	0	0	0	0	0
D01C	0	0	1	1	0	0	0	0	0	0	0	0	0	0	0	0	0	0	0	0	0	0	0	4	0	0	0	0	0	0	0	0	0	0	0	0	0	0	0	0	0	0	0	0	0	0	0	0	0
D01D	0	0	0	0	0	0	0	0	0	0	1	0	0	2	0	0	2	0	0	0	0	1	0	0	0	0	2	0	0	2	0	0	0	0	0	1	0	0	0	0	0	0	0	0	0	0	0	0	1
D01F	0	0	0	0	0	0	0	0	0	0	2	0	0	0	0	0	3	0	0	0	0	0	0	0	0	0	0	0	0	1	1	0	0	0	0	0	1	0	0	0	1	0	0	0	0	0	0	0	0
D01G	0	0	3	5	1	0	0	0	0	0	0	0	0	0	0	0	0	0	0	0	0	0	0	0	0	0	0	2	3	0	0	0	0	0	0	0	0	0	0	0	0	0	1	0	0	0	0	0	0
D01H	0	0	3	0	0	0	0	0	0	0	0	0	0	0	0	0	0	0	0	0	0	0	0	0	0	0	0	0	0	0	0	1	0	0	0	0	0	0	0	1	0	0	0	0	0	0	1	0	0
D02G	0	0	8	0	1	0	1	11	0	1	2	0	0	5	0	0	0	0	0	0	0	4	0	0	0	0	4	0	1	3	0	2	0	20	0	5	4	0	0	2	0	1	5	0	0	0	1	0	6
D02H	0	0	0	0	0	0	0	0	0	0	0	0	0	0	0	0	0	0	0	0	0	0	0	0	0	0	0	0	0	0	0	0	0	0	0	0	2	0	0	0	0	0	0	0	0	0	0	0	0
D02J	0	0	0	0	0	0	0	0	0	0	0	0	0	0	0	0	0	0	0	0	0	0	0	0	0	0	0	0	1	0	0	0	0	0	0	0	0	0	0	0	0	0	0	0	0	0	0	0	0
D03C	0	0	0	0	1	0	0	0	0	0	0	0	0	0	0	0	0	0	0	0	0	0	0	0	0	0	0	0	0	0	0	0	0	0	0	0	0	0	0	0	0	0	0	0	0	0	0	0	0
D03D	0	0	1	0	2	0	0	4	0	0	8	0	0	1	0	0	5	0	0	0	0	1	0	0	7	0	1	0	0	0	0	0	0	19	0	4	3	0	0	7	0	1	25	0	0	0	0	0	3
D03J	0	0	1	0	0	0	0	6	0	0	0	0	0	0	0	0	0	0	0	0	0	0	0	0	0	0	0	0	0	0	0	0	0	0	0	0	0	0	0	0	0	0	0	0	0	0	0	0	0
D04B	0	0	0	0	0	0	0	0	0	0	4	0	0	0	0	0	0	0	0	0	0	0	0	0	0	0	0	0	0	0	0	33	0	13	0	0	1	5	0	2	0	0	7	0	0	1	0	0	0
D04C	0	0	0	0	0	0	0	1	0	0	0	0	0	0	0	0	0	0	0	0	0	0	0	0	0	0	0	0	0	0	0	0	1	0	0	0	0	0	0	0	0	0	0	0	0	0	3	0	0
D04D	0	0	0	0	0	0	0	0	0	0	0	0	0	0	0	0	0	0	0	0	0	0	0	0	0	0	0	0	0	0	0	0	0	0	0	11	2	0	0	0	0	0	0	1	0	0	0	0	0
D04G	0	0	0	0	1	0	0	6	0	0	0	0	0	0	0	0	1	0	0	0	0	0	0	0	0	0	0	0	0	0	0	0	0	0	0	0	1	0	0	0	0	0	0	0	0	0	0	0	0
D04H	0	0	0	0	4	0	0	2	0	2	15	0	0	7	2	0	0	0	0	0	0	2	0	2	0	0	8	1	0	0	1	0	0	5	0	3	0	0	0	2	0	0	5	0	0	0	0	0	7
D05B	0	0	0	0	0	0	0	2	0	0	0	0	0	0	0	0	0	0	0	0	0	0	0	0	0	0	0	0	0	0	0	7	1	17	0	0	24	0	0	0	0	6	4	0	0	0	3	0	0
D05C	0	0	0	0	0	0	0	0	0	0	1	0	0	0	0	0	0	0	0	0	0	0	0	0	0	0	0	0	0	0	0	0	3	3	0	0	5	0	0	0	0	0	0	0	0	0	0	0	0
D06B	0	0	0	0	0	0	0	0	0	0	0	0	0	0	0	0	0	0	0	0	0	0	0	0	0	0	0	1	4	2	0	0	0	3	0	0	0	0	0	0	0	0	0	0	0	0	0	0	0
D06C	0	0	0	0	1	0	0	0	0	1	0	0	0	0	0	0	0	1	0	0	0	0	0	0	1	0	0	0	0	0	0	1	1	5	0	0	5	0	0	0	0	0	7	0	0	0	0	0	0
D06F	1	0	0	0	1	0	2	0	0	0	0	0	0	0	0	0	0	0	2	0	0	0	0	0	0	0	0	0	0	0	0	0	0	4	2	0	0	0	0	0	0	0	6	0	0	0	7	0	0
D06G	0	0	0	0	0	0	0	0	0	0	0	0	0	0	0	0	0	0	0	0	0	0	0	0	0	0	0	0	0	0	0	0	0	0	0	0	1	0	0	0	0	0	0	0	0	0	0	0	0
D06H	0	0	0	0	0	0	0	0	0	0	0	0	0	1	0	0	2	0	0	0	0	0	0	0	0	2	0	0	0	0	0	0	0	0	0	0	1	0	0	0	0	0	0	0	0	0	0	0	0
D06J	0	0	0	0	0	0	0	0	0	0	0	0	0	0	0	0	0	0	0	0	0	0	0	0	0	0	0	0	0	0	0	0	0	0	0	0	0	0	0	0	0	0	0	0	0	0	0	0	0
D06L	0	0	0	0	0	2	0	0	0	0	29	0	0	0	0	0	0	0	0	0	0	0	0	0	0	0	0	0	0	0	0	0	0	1	0	0	0	0	0	0	0	0	0	0	0	0	1	0	5
D06M	0	0	0	0	0	0	0	0	0	0	12	0	0	0	1	0	0	0	0	0	0	1	0	0	3	0	0	1	2	0	0	0	0	1	0	0	0	0	0	0	0	0	0	0	0	0	4	0	0
D06N	0	1	0	0	1	0	0	0	0	1	1	0	0	0	0	0	0	0	0	0	0	0	0	0	0	0	0	0	0	0	0	0	0	0	0	0	0	0	0	0	0	0	0	0	0	0	0	0	2
D06P	0	0	0	0	0	0	0	0	0	0	11	0	0	0	1	0	1	0	0	0	0	0	1	0	6	0	0	1	3	2	0	1	0	2	0	0	1	0	0	1	0	1	0	0	0	0	2	0	0
D06Q	0	0	0	0	0	0	0	0	0	0	0	0	0	0	0	0	0	0	0	0	0	0	0	0	0	0	0	0	0	0	0	0	0	2	0	0	0	0	0	0	0	0	0	0	0	0	0	0	0
D07B	0	0	3	0	0	0	0	0	0	0	0	0	0	0	0	0	0	0	0	0	0	0	0	0	0	0	0	0	0	0	0	0	0	0	0	0	0	0	0	0	0	0	0	0	0	0	1	0	0
D21B	0	0	0	0	0	0	0	0	0	0	0	0	0	0	0	0	0	0	0	0	0	0	0	6	0	0	0	0	0	0	0	0	0	0	0	0	0	0	0	0	0	0	0	0	0	0	0	0	0
D21C	0	0	0	0	0	0	0	0	0	0	2	0	0	0	0	0	0	0	0	0	0	0	0	17	2	1	5	0	0	0	0	0	0	0	0	0	0	0	0	0	0	0	0	0	0	0	0	0	0
D21D	0	0	0	0	0	0	0	0	0	0	10	0	0	0	1	0	0	0	0	0	0	0	0	1	0	0	2	0	0	0	0	0	0	0	0	0	0	0	0	0	0	0	0	0	0	0	0	0	0
D21F	1	0	0	0	0	0	0	0	0	0	1	0	0	0	0	0	0	0	0	0	0	0	0	0	0	0	0	0	0	0	0	0	0	0	0	1	0	0	0	0	0	0	0	0	0	0	0	0	2
D21G	0	0	0	0	0	0	0	0	0	0	0	0	0	0	0	0	0	0	0	0	0	0	0	0	0	0	0	0	0	0	0	0	0	0	0	0	0	0	0	0	0	0	0	0	0	0	0	0	0
D21H	0	2	0	0	2	0	0	0	0	1	19	0	0	0	1	0	3	0	0	0	0	0	0	1	1	0	1	2	0	8	0	0	0	0	0	1	0	0	0	0	0	0	0	0	0	0	0	0	0
D21J	0	0	0	0	0	0	0	1	0	0	0	0	0	0	0	0	0	0	0	0	0	0	0	0	0	0	0	0	0	0	0	0	0	0	0	0	0	0	0	0	0	0	0	0	0	0	0	0	0
D99Z	0	0	0	0	0	0	0	0	0	0	0	0	0	0	0	0	0	0	0	0	0	0	0	0	0	0	0	0	0	0	0	0	0	0	0	0	0	0	0	0	0	0	0	0	0	0	0	0	0
E01B	1	0	8	0	0	0	0	0	0	0	0	0	0	0	0	0	0	0	0	0	0	0	0	0	0	0	0	0	0	0	0	0	0	0	0	0	0	0	0	0	0	0	1	0	0	0	2	0	0
E01C	20	6	1	3	8	0	0	3	0	1	0	0	0	0	0	0	0	0	0	0	0	0	0	0	0	0	0	0	0	0	0	0	0	0	0	0	0	0	0	0	0	0	1	0	0	0	0	0	1
E01D	1	0	0	0	0	0	0	0	0	0	0	0	0	0	0	0	0	0	0	0	0	0	0	0	0	0	0	0	0	0	0	0	0	0	0	0	0	0	0	1	0	0	0	0	0	0	0	0	0
E01F	0	0	0	0	5	0	0	29	0	1	0	0	0	0	0	0	0	0	0	0	0	1	0	0	0	0	0	0	0	0	0	0	0	0	0	0	0	0	0	0	0	0	0	0	0	0	0	2	0
E01H	23	3	14	1	9	0	0	2	0	0	0	0	0	0	0	0	0	0	0	0	0	0	0	0	0	0	0	0	0	0	0	0	0	1	0	0	0	0	0	1	0	0	0	0	0	0	0	0	0
E02B	4	4	0	0	36	0	0	19	0	1	1	0	0	1	0	0	0	0	0	0	0	1	0	0	0	0	1	0	0	0	0	0	0	0	0	2	0	0	0	0	0	0	0	0	0	0	0	0	0
E02C	0	0	0	0	0	0	0	0	0	0	0	0	0	0	0	0	0	0	0	0	0	0	0	0	0	0	0	0	0	0	0	0	0	0	0	0	0	0	0	0	0	0	0	0	0	0	0	0	0
E02D	6	2	0	0	8	0	0	3	0	8	0	0	0	0	0	0	0	0	0	0	0	0	0	0	0	0	0	0	0	0	0	0	0	0	0	0	0	0	0	0	0	0	2	0	0	0	0	0	0
E02F	116	3	24	0	8	0	0	3	0	0	0	0	0	0	0	0	0	0	0	0	0	0	0	0	0	0	0	0	0	0	0	0	0	0	0	0	0	0	0	4	0	0	0	0	0	0	0	0	0
E03B	0	0	1	0	0	0	0	2	0	1	0	0	0	0	0	0	0	0	0	0	0	0	0	0	0	0	0	0	0	0	0	0	0	0	0	0	0	0	0	0	0	0	0	0	0	0	0	0	0
E03C	0	0	0	0	2	0	0	3	0	0	2	0	0	0	0	0	0	0	0	0	0	0	0	0	0	0	0	0	0	0	0	1	0	0	0	0	0	0	0	0	0	0	0	0	0	0	0	0	0
E03D	1	0	0	0	1	0	0	4	0	0	22	0	0	1	0	0	0	0	0	0	1	0	0	0	0	0	0	0	0	0	0	0	0	1	0	0	0	0	0	0	0	0	0	0	0	0	0	0	0
E03F	1	0	0	0	0	0	0	0	0	0	0	0	0	0	0	0	0	0	0	0	0	0	0	0	0	0	0	0	0	0	0	0	0	0	0	0	0	0	0	0	0	0	0	0	0	0	0	0	0
E04B	2	1	1	0	33	0	0	11	0	10	2	0	1	0	0	0	2	0	0	0	0	0	0	0	2	0	0	0	0	0	0	0	0	5	1	0	0	2	0	9	2	0	29	2	3	2	0	9	0
E04C	0	0	0	0	11	0	0	10	0	2	0	0	2	0	0	0	0	0	0	0	0	0	0	0	1	0	0	0	0	0	0	0	0	0	0	0	0	0	0	0	0	0	11	0	0	0	1	0	0
E04D	0	0	0	2	1	0	0	4	0	0	0	0	0	0	0	0	0	0	0	0	0	0	0	0	0	0	0	0	0	0	0	0	0	1	0	0	0	0	0	0	1	0	4	1	0	0	0	1	1
E04F	1	0	0	0	4	0	0	3	0	3	0	0	0	0	0	0	0	0	0	0	0	0	0	0	1	0	0	0	0	0	0	0	0	0	0	0	0	0	0	0	0	0	3	0	1	0	0	2	0
E04G	2	0	3	0	10	0	0	3	0	28	0	0	0	0	0	0	0	0	0	0	0	0	0	0	0	0	0	0	0	0	0	0	0	0	0	0	0	1	0	8	0	0	4	0	2	0	1	28	0
E04H	1	0	3	3	15	1	0	84	0	5	0	0	0	0	0	0	0	0	1	0	0	1	0	0	1	0	0	0	0	0	0	0	0	2	1	0	0	0	0	2	0	0	11	0	5	0	0	8	2
E05B	0	0	0	0	1	0	0	3	0	0	35	0	0	0	0	0	0	0	0	0	1	0	0	0	0	0	0	0	0	0	2	0	0	0	2	0	0	2	0	0	0	0	20	0	4	27	0	1	0
E05C	1	0	2	0	1	0	0	2	0	0	0	0	0	0	0	0	1	2	0	0	0	0	0	0	2	0	1	0	0	0	0	0	0	0	1	1	0	0	0	0	1	0	9	0	1	2	0	1	1
E05D	0	0	1	0	0	0	0	6	0	0	0	0	0	0	0	0	0	0	0	0	0	0	0	0	0	0	0	0	0	0	1	0	0	1	2	0	0	0	0	1	0	0	6	0	0	0	1	4	0
E05F	0	0	1	0	1	0	0	7	0	0	0	0	0	0	0	0	0	1	0	0	0	0	0	0	1	0	0	0	0	0	0	0	0	0	0	0	0	1	0	0	0	0	0	0	1	0	0	0	0
E05G	0	0	0	0	0	0	0	2	0	0	0	0	0	0	0	0	0	0	0	0	0	0	0	0	0	0	0	0	0	0	0	0	0	0	0	0	0	0	0	0	0	0	0	0	0	3	0	0	0
E06B	0	0	0	0	11	0	0	8	0	0	1	0	0	0	0	0	0	0	0	0	0	0	0	0	0	0	0	0	0	0	0	0	0	2	0	0	0	0	0	1	0	0	13	0	1	1	1	1	0
E06C	0	0	0	0	0	0	0	2	0	35	0	0	0	0	0	0	0	0	0	0	0	0	0	0	0	0	0	0	0	0	0	0	0	0	0	0	0	0	0	0	0	1	0	0	1	0	0	22	1
E21B	14	4	5	0	5	0	0	1	0	0	3	0	0	0	0	0	0	0	2	0	0	0	0	0	2	0	0	0	0	0	0	0	0	0	0	0	0	0	0	1	0	0	0	0	0	0	0	0	4
E21C	2	0	0	0	3	0	0	0	0	0	0	0	0	0	0	0	0	0	0	0	0	0	0	0	0	0	0	0	0	0	0	0	0	0	0	0	0	0	0	0	0	0	0	0	0	0	0	0	1
E21D	2	0	0	0	0	0	0	0	0	0	0	0	0	0	0	0	0	0	0	0	0	0	0	0	0	0	0	0	0	0	0	0	0	0	0	0	0	0	0	0	0	0	2	0	0	0	0	0	0
E21F	0	0	0	0	0	0	0	0	0	0	0	0	0	0	0	0	0	0	0	0	0	0	0	0	0	0	0	0	0	0	0	0	0	0	0	0	0	0	0	0	0	0	0	0	0	0	0	0	0
E99Z	0	0	0	0	0	0	0	0	0	0	0	0	0	0	0	0	0	0	0	0	0	0	0	0	0	0	0	0	0	0	0	0	0	0	0	0	0	0	0	0	0	0	0	0	0	0	0	0	0
F01B	3	1	2	0	0	0	0	1	0	1	0	0	0	0	1	0	1	0	0	0	0	0	0	0	0	0	0	0	1	1	0	0	0	0	0	0	0	0	0	0	0	0	0	0	0	0	3	0	0
F01C	0	0	0	0	1	0	0	0	0	0	0	0	0	0	0	0	1	0	0	0	0	0	0	0	1	0	0	0	0	0	0	0	0	0	0	0	0	0	0	0	0	0	0	0	0	0	0	0	0
F01D	0	0	0	0	0	0	0	0	0	0	0	0	1	0	0	0	0	0	0	0	0	0	0	0	0	0	0	0	0	0	0	0	0	0	0	0	0	0	0	0	0	0	0	0	0	0	1	0	0
F01K	0	0	0	0	0	0	0	0	0	0	0	0	0	1	0	0	0	0	0	0	0	0	0	0	0	0	0	0	0	0	0	0	0	0	0	0	0	0	0	0	0	0	0	0	0	0	0	0	0
F01L	2	0	0	0	0	0	0	1	0	0	0	0	0	0	0	0	0	0	0	0	0	0	0	0	0	0	0	0	0	0	0	0	0	0	0	0	0	0	0	0	0	0	0	0	0	0	0	0	0
F01M	0	0	0	0	1	0	0	1	0	0	0	0	0	0	0	0	0	0	0	0	0	0	0	0	0	0	0	0	0	0	0	0	0	0	0	0	0	0	0	0	0	0	0	0	0	0	0	1	0
F01N	0	2	0	0	0	0	0	0	0	0	0	0	0	0	0	0	0	0	0	0	0	0	0	0	0	0	0	0	0	0	0	0	0	0	0	0	0	0	0	0	0	0	0	0	0	0	0	0	0
F01P	1	0	1	0	1	0	0	0	0	0	0	0	0	0	0	0	0	0	0	0	0	0	0	0	0	0	0	0	0	0	0	0	0	0	0	0	0	0	0	0	0	0	0	0	0	0	0	0	0
F02B	1	0	6	0	0	0	0	0	0	0	0	0	1	0	0	0	0	0	0	0	0	0	0	0	1	0	0	0	0	0	0	0	0	1	0	0	0	0	0	0	0	0	0	0	0	0	0	0	0
F02C	0	0	0	0	0	0	0	1	0	0	0	0	0	0	0	0	0	0	0	0	0	0	0	0	0	0	0	0	0	0	0	0	0	2	0	0	0	0	0	0	0	0	0	0	0	0	0	0	0
F02D	1	0	0	0	0	0	0	1	0	0	0	0	0	0	0	0	0	1	0	0	0	0	0	0	0	0	0	0	0	0	0	0	0	0	0	0	0	0	0	0	0	0	0	0	0	0	0	0	0
F02F	1	0	1	0	0	0	0	1	0	0	0	0	0	0	0	0	0	0	0	0	0	0	0	0	0	0	0	0	0	0	0	0	0	0	0	0	0	0	0	0	0	0	0	0	0	0	0	0	0
F02G	0	0	1	0	0	0	0	0	0	0	0	0	0	0	0	0	0	1	0	0	0	0	0	0	1	0	0	0	0	0	0	0	0	0	0	0	0	0	0	0	0	0	0	0	0	0	0	0	0
F02K	0	0	0	0	0	0	0	0	0	0	0	0	0	0	0	0	0	0	0	0	0	0	0	0	0	0	0	0	0	0	0	0	0	0	0	0	0	0	0	0	0	0	0	0	0	0	0	0	0
F02M	0	2	0	0	1	0	0	1	0	0	0	0	0	0	0	0	1	0	0	0	0	1	0	0	0	0	0	0	1	1	0	0	0	0	0	0	0	0	0	0	0	0	0	0	0	0	1	0	0
F02N	0	0	4	0	0	0	0	0	1	0	0	0	0	0	0	0	0	0	0	0	0	0	0	0	0	0	0	0	0	0	0	0	0	0	0	0	0	0	0	0	0	0	0	0	1	0	1	0	0
F02P	0	0	2	0	1	0	0	0	0	0	0	0	0	0	0	0	0	0	0	0	0	0	0	0	0	0	0	0	0	0	0	0	0	0	0	0	0	0	0	0	0	0	0	0	0	0	0	0	0
F03B	0	0	0	0	0	0	0	0	0	0	0	0	0	0	0	0	0	0	0	0	0	0	0	0	0	0	0	0	0	0	0	0	0	0	0	0	0	0	0	0	0	0	0	0	0	0	0	0	0
F03C	0	0	0	0	1	0	0	0	0	0	0	0	0	0	0	0	0	0	0	0	0	0	0	0	0	0	0	0	0	0	0	0	0	0	0	0	0	0	0	0	0	0	0	0	0	0	0	0	0
F03D	0	0	0	0	3	0	0	0	0	0	0	0	0	0	0	0	0	0	0	0	0	0	0	0	0	0	0	0	0	0	0	0	0	0	0	0	0	0	0	0	0	0	0	0	0	0	0	0	0
F03G	0	0	0	0	1	0	0	1	0	0	0	0	0	0	0	0	0	0	0	0	0	0	0	0	0	0	0	0	0	0	0	0	0	0	0	0	0	0	0	0	0	0	0	0	0	0	0	0	0
F03H	0	0	0	0	0	0	0	0	0	0	0	0	0	0	0	0	0	0	0	0	0	0	0	0	0	0	0	0	0	0	0	0	0	0	0	0	0	0	0	0	0	0	0	0	0	0	0	0	0
F04B	1	2	2	0	3	0	0	5	0	0	0	0	0	0	0	0	1	1	0	0	0	0	0	0	0	0	0	0	0	0	0	0	0	1	0	0	0	0	0	0	0	0	2	0	0	0	8	0	3
F04C	0	0	0	0	0	0	1	0	0	0	0	0	0	1	0	0	1	0	0	0	0	0	0	0	0	0	0	0	0	0	0	0	0	0	0	0	0	0	0	1	0	0	0	0	0	0	0	1	0
F04D	0	1	2	3	5	0	0	1	0	0	0	1	2	0	0	0	0	0	0	0	0	0	0	0	0	0	0	0	0	0	0	0	0	0	0	0	0	0	0	0	0	0	0	0	0	0	1	0	0
F04F	0	0	0	0	8	0	0	1	0	0	0	0	0	1	0	0	0	0	0	0	0	0	0	0	0	0	0	0	0	0	0	0	0	0	0	0	0	0	0	0	0	0	0	0	0	0	0	0	0
F15B	30	1	2	5	4	0	0	3	0	0	0	0	0	0	0	0	0	0	1	0	0	0	0	0	0	0	0	0	0	0	0	0	0	0	0	0	0	0	0	0	0	0	0	0	0	0	0	0	1
F15C	0	0	1	0	0	0	0	0	0	0	0	0	0	0	0	0	0	0	0	0	0	0	0	0	0	0	0	0	0	0	0	0	0	0	0	0	0	0	0	0	0	0	0	0	0	0	0	0	0
F15D	1	0	0	0	0	0	0	0	0	0	0	0	0	0	0	0	0	0	0	0	0	0	0	0	1	0	0	0	0	0	0	0	0	0	0	0	0	0	0	0	0	0	0	0	0	0	0	0	0
F16B	9	3	5	0	6	1	0	17	1	1	0	0	0	0	0	0	1	0	0	0	0	0	0	0	0	1	0	0	0	0	0	0	0	1	9	0	1	1	0	6	2	0	47	2	13	5	4	3	3
F16C	1	1	17	2	4	0	0	5	0	1	0	0	0	0	0	0	0	0	0	0	1	0	0	0	1	0	0	0	0	0	0	0	0	0	0	0	1	0	0	0	1	1	3	0	0	0	2	1	0
F16D	15	2	43	0	3	0	1	28	1	0	1	0	0	0	0	0	1	0	0	0	0	1	0	0	0	4	0	1	0	1	0	0	0	0	0	0	0	0	0	0	0	0	5	2	4	0	1	2	0
F16F	7	0	7	0	1	0	0	4	0	0	2	0	0	0	0	0	0	0	0	1	0	0	0	0	1	0	0	0	0	0	0	0	0	4	1	0	0	4	0	10	0	0	1	1	0	0	0	1	0
F16G	2	0	9	0	2	0	0	16	0	0	2	0	0	0	0	0	0	0	0	0	0	0	0	0	0	0	0	1	0	0	0	0	0	0	1	0	0	2	0	10	13	0	30	7	1	1	1	1	0
F16H	9	3	50	0	2	0	0	10	1	0	2	0	1	0	0	0	0	0	0	0	0	0	0	0	0	0	0	0	0	0	1	0	0	0	0	0	0	0	0	0	0	0	2	0	3	0	3	0	2
F16J	0	3	0	0	0	0	0	6	0	0	0	0	0	0	0	0	1	2	0	0	0	0	0	0	1	0	0	1	0	0	0	0	0	0	0	0	0	0	0	0	0	0	1	0	0	0	1	0	1
F16K	2	5	8	2	54	0	7	24	0	5	1	0	0	0	0	0	0	1	4	0	0	6	0	1	6	0	0	0	0	0	1	0	0	2	0	0	0	0	0	1	0	0	7	0	0	0	2	0	0
F16L	22	3	2	1	24	0	1	16	0	7	3	0	0	2	1	1	93	0	8	0	0	0	0	3	7	0	1	0	0	0	0	7	0	1	11	0	0	0	0	1	0	0	24	2	2	2	0	5	4
F16M	3	0	0	0	9	1	0	18	0	0	0	0	1	0	0	0	0	0	0	0	0	0	0	0	0	0	0	0	0	0	0	0	0	0	0	0	0	0	2	0	0	0	5	0	5	1	13	7	1
F16N	0	0	0	0	1	0	0	0	0	0	0	0	0	0	0	0	0	0	0	0	0	0	0	0	0	0	0	0	0	0	0	0	0	0	0	0	0	0	0	0	0	0	2	0	0	1	0	0	2
F16P	0	0	1	0	1	0	0	0	0	0	0	0	0	0	0	2	0	0	0	0	0	0	0	1	0	0	0	0	0	0	0	0	0	0	0	0	0	1	0	0	0	0	0	0	0	0	0	0	0
F16S	0	0	0	0	0	0	0	0	0	0	0	0	0	0	0	0	0	0	0	0	0	0	0	0	0	0	0	0	0	0	0	0	0	0	0	0	0	0	0	0	0	0	0	0	0	0	0	0	0
F16T	0	0	0	0	0	0	0	0	0	0	0	0	0	0	0	0	0	0	0	0	0	0	0	0	0	0	0	0	0	0	0	0	0	0	0	0	0	0	0	0	0	0	0	0	0	0	0	0	0
F17B	0	0	0	0	0	0	0	0	0	0	0	0	0	0	0	0	0	0	0	0	0	0	0	0	0	0	0	0	0	0	0	0	0	0	0	0	0	0	0	0	0	0	0	0	0	0	0	0	0
F17C	0	1	0	0	0	0	0	2	0	0	0	0	0	0	2	0	0	1	0	0	0	0	0	1	0	0	0	0	0	0	0	0	0	0	0	0	0	0	0	0	0	0	0	0	0	0	0	0	0
F17D	0	0	1	0	4	0	0	2	0	1	2	0	0	6	0	0	0	0	0	0	0	0	0	1	0	0	6	0	0	0	0	0	0	0	0	0	0	0	0	0	0	0	0	0	0	0	0	0	0
F21H	0	0	0	0	0	0	0	0	0	0	0	0	0	0	0	0	0	0	0	0	0	0	0	0	0	0	0	0	0	0	0	0	0	0	0	0	0	0	0	0	0	0	0	0	0	0	0	0	0
F21K	0	0	0	0	0	0	0	2	0	0	0	0	0	0	0	0	0	0	0	0	0	0	0	0	0	0	0	0	0	0	0	0	0	0	0	0	0	0	0	0	0	0	0	0	1	0	0	0	0
F21L	0	0	0	0	0	0	0	8	0	0	0	0	0	0	0	0	0	0	0	0	0	0	0	0	0	0	0	0	0	0	0	3	0	1	0	0	0	8	0	0	0	0	0	8	13	2	0	1	0
F21S	0	0	0	0	2	0	0	0	0	1	0	0	0	0	0	0	0	0	0	0	0	0	0	0	0	0	0	0	0	0	0	0	0	0	0	0	0	0	0	0	0	0	0	0	1	0	0	0	0
F21V	0	1	0	0	4	0	0	15	0	2	1	0	0	0	0	0	0	0	0	0	0	0	0	0	0	0	0	0	0	0	0	2	0	1	1	2	0	4	0	3	1	0	1	4	8	2	0	0	1
F21W	0	0	0	0	0	0	0	0	0	0	0	0	0	0	0	0	0	0	0	0	0	0	0	0	0	0	0	0	0	0	0	0	0	0	0	0	0	0	0	0	0	0	0	0	0	0	0	0	0
F21Y	0	0	0	0	0	0	0	0	0	0	0	0	0	0	0	0	0	0	0	0	0	0	0	0	0	0	0	0	0	0	0	0	0	0	0	0	0	0	0	0	0	0	0	0	0	0	0	0	0
F22B	0	1	0	0	1	0	0	0	0	5	0	0	0	0	0	0	0	0	0	0	0	0	0	0	0	1	2	0	0	0	0	0	0	0	0	0	0	0	0	0	0	0	0	0	0	0	8	0	0
F22D	0	0	0	0	0	0	0	0	0	0	0	0	0	0	0	0	0	0	0	0	0	0	0	0	0	0	0	0	0	0	0	0	0	0	0	0	0	0	0	0	0	0	0	0	0	0	0	0	0
F22G	0	0	0	0	0	0	0	0	0	0	0	0	0	0	0	0	0	0	0	0	0	0	0	0	0	0	0	0	0	0	0	0	0	0	0	0	0	0	0	0	0	0	0	0	0	0	0	0	0
F23B	0	3	0	0	0	0	0	2	0	0	0	0	0	0	0	0	0	0	0	0	0	0	0	0	0	0	0	0	0	0	0	0	0	0	0	0	0	0	0	0	0	0	0	0	0	0	0	0	0
F23C	0	0	0	0	0	0	0	2	0	0	0	0	0	0	0	0	0	0	0	0	0	0	0	0	0	0	0	0	0	0	0	0	0	0	0	0	0	0	0	0	0	0	0	0	0	0	0	0	0
F23D	0	1	0	0	0	0	0	0	0	2	0	0	1	0	0	0	0	0	0	0	0	0	0	0	0	0	0	0	0	0	1	0	0	0	0	1	0	0	0	0	0	0	0	0	0	0	3	0	0
F23G	0	0	0	0	0	0	0	0	0	0	0	0	0	0	0	0	0	0	0	0	0	0	0	0	0	0	0	0	0	0	0	0	0	0	0	0	0	0	0	0	0	0	0	0	0	0	0	0	0
F23H	0	0	0	0	0	0	0	0	0	0	0	0	0	0	0	0	0	0	0	0	0	0	0	0	0	0	0	0	0	0	0	0	0	0	0	0	0	0	0	0	0	0	0	0	0	0	0	0	0
F23J	0	0	0	0	1	0	0	4	0	0	0	0	0	0	0	0	0	1	0	0	0	0	0	0	0	0	0	0	0	0	0	1	0	0	0	0	0	0	0	0	0	0	0	0	0	0	0	0	4
F23K	0	2	0	0	0	0	0	0	0	0	0	0	0	0	0	0	0	1	0	0	0	0	0	0	0	0	0	0	0	0	1	0	0	0	0	0	0	0	0	0	0	0	0	0	0	0	0	0	0
F23L	0	0	0	0	0	0	0	0	0	0	0	0	1	0	1	0	0	0	0	0	0	0	0	0	0	0	0	0	0	0	0	0	0	0	0	0	0	0	0	0	0	0	0	0	0	0	0	0	0
F23M	0	0	0	0	0	0	0	2	0	0	0	0	0	0	0	0	1	0	0	0	0	0	0	0	0	0	0	0	0	0	0	0	0	0	0	0	0	0	0	0	0	0	0	0	0	0	0	0	0
F23N	0	0	0	0	1	0	0	3	0	0	0	0	0	0	0	0	0	0	0	0	0	0	0	0	0	0	0	0	0	0	2	0	0	0	0	0	0	0	0	0	0	0	0	0	0	0	0	0	0
F23Q	0	0	0	0	0	0	0	3	0	0	0	0	0	0	0	0	0	0	0	0	0	0	0	0	0	0	0	0	0	0	5	0	0	0	0	0	0	2	0	0	0	0	0	0	0	0	3	0	0
F23R	0	0	0	0	0	0	0	0	0	0	0	0	0	0	0	0	0	0	0	0	0	0	0	0	0	0	0	0	0	0	0	0	0	0	0	0	0	0	0	0	0	0	0	0	0	0	0	0	0
F24B	0	0	0	0	0	0	0	1	0	0	0	0	0	0	0	0	0	2	0	0	0	0	0	0	1	0	0	0	0	0	0	0	0	0	0	0	0	0	0	0	0	0	0	0	0	1	1	0	0
F24C	1	0	0	0	2	0	0	0	0	0	0	0	56	2	0	0	0	3	1	0	0	0	1	0	7	0	0	0	0	0	0	0	0	0	0	0	0	0	0	0	0	0	0	0	0	0	0	1	0
F24D	0	0	0	0	1	0	0	1	0	0	0	0	6	0	0	0	0	3	0	0	0	0	0	0	4	0	0	0	0	0	0	0	0	1	0	0	0	0	0	0	0	0	0	0	0	0	1	0	0
F24F	0	0	1	0	7	0	1	9	0	0	2	0	2	1	0	0	0	0	0	0	0	0	0	0	0	0	0	0	0	0	0	1	0	0	0	0	0	0	0	0	0	0	0	0	0	0	1	0	0
F24H	0	0	0	0	6	0	0	20	0	0	0	0	6	1	0	0	0	0	0	0	1	0	0	3	2	0	1	0	0	0	0	0	0	1	0	0	1	0	0	1	0	0	0	0	0	0	44	0	0
F24J	0	0	1	0	34	0	0	5	0	7	1	0	0	0	0	0	0	0	0	0	0	0	0	0	2	0	0	1	0	8	6	0	0	0	0	0	0	0	0	2	0	0	0	0	0	1	4	2	0
F25B	0	0	0	0	2	0	0	3	0	1	3	0	4	0	0	0	0	7	1	0	0	9	0	0	4	0	0	0	0	0	0	0	0	1	0	1	0	0	0	2	0	0	0	0	0	1	0	0	0
F25C	0	0	1	0	49	4	0	0	0	0	1	0	0	1	0	0	2	0	4	0	0	22	0	0	0	0	1	0	0	0	0	0	0	0	0	1	0	0	0	0	0	0	0	0	0	0	0	0	0
F25D	0	0	2	0	4	0	0	11	0	0	5	0	1	1	1	0	6	8	0	0	0	9	0	0	10	1	1	0	0	0	0	1	2	0	0	0	0	0	0	1	0	1	0	0	0	11	0	7	0
F25J	0	0	0	0	1	0	0	0	0	0	0	0	0	0	0	0	1	0	1	0	0	0	0	0	0	0	0	0	0	0	0	0	0	0	0	0	0	0	0	1	0	0	0	0	0	0	0	0	0
F26B	0	0	5	0	6	0	0	3	0	0	2	0	27	0	0	3	1	23	2	0	4	3	0	11	26	4	0	14	4	0	0	0	0	2	0	0	1	0	0	2	0	0	0	0	0	0	21	1	4
F27B	0	0	0	0	0	0	0	12	0	0	1	0	44	2	3	0	1	5	0	0	1	0	0	1	26	0	3	0	0	0	0	0	0	0	0	0	0	0	0	0	0	0	0	0	0	0	0	0	0
F27D	0	0	0	0	1	0	0	1	0	0	0	0	26	2	1	0	0	2	0	0	0	0	0	1	16	0	0	0	0	0	0	0	0	0	0	0	0	0	0	0	0	0	0	0	0	0	3	0	0
F28B	0	0	0	0	0	0	0	0	0	0	0	0	0	0	0	0	0	0	1	0	0	0	0	0	0	0	0	0	0	0	0	0	0	0	0	0	0	0	0	0	0	0	0	0	0	0	0	0	0
F28C	0	0	0	0	0	0	0	0	0	0	0	0	0	0	0	0	0	0	0	0	0	0	0	0	1	0	0	0	0	0	0	0	0	0	0	0	0	0	0	0	0	0	0	0	0	0	0	0	0
F28D	0	4	1	0	7	0	0	2	0	1	1	0	0	0	0	1	0	0	0	0	0	5	0	2	2	0	0	0	0	0	0	0	0	0	0	0	0	0	0	1	0	0	0	0	0	0	1	0	0
F28F	0	1	2	0	2	0	0	7	0	0	0	0	1	0	0	0	0	0	3	0	0	4	0	1	3	0	0	0	0	0	0	0	0	1	0	0	0	0	0	4	0	0	0	0	0	1	0	0	0
F28G	0	0	0	0	0	0	0	0	0	0	0	0	0	0	0	0	0	0	3	0	0	0	0	0	1	0	0	0	0	0	0	0	0	0	0	0	0	0	0	0	0	0	0	0	0	0	0	0	0
F41A	0	0	0	0	0	0	0	0	0	0	0	0	0	0	0	0	0	0	0	0	0	0	0	0	0	0	0	0	0	0	0	0	0	0	0	0	0	0	0	0	0	0	0	0	0	0	0	0	0
F41B	0	0	0	0	0	0	0	8	0	1	1	0	0	0	0	0	0	0	0	0	0	0	0	0	0	0	0	0	2	0	1	0	0	0	0	0	0	0	0	0	0	0	2	0	7	6	0	26	0
F41C	0	0	0	0	0	0	0	2	0	1	0	0	0	0	0	0	0	0	0	0	0	0	0	0	0	0	0	0	0	1	1	0	0	6	2	0	0	0	0	0	0	0	4	1	0	9	1	47	0
F41F	0	0	0	0	0	0	0	1	0	0	0	0	0	0	0	0	0	0	0	0	0	0	0	0	0	0	0	0	0	0	0	0	0	0	0	0	0	0	0	0	0	0	1	0	1	1	0	0	0
F41G	0	0	0	0	0	0	0	0	0	0	0	0	0	0	0	0	0	0	0	0	0	0	0	0	0	0	0	0	0	0	0	0	0	0	0	0	0	0	0	0	0	0	0	0	0	0	0	0	0
F41H	2	0	0	0	0	0	0	0	0	1	0	0	0	0	0	0	0	0	0	0	0	0	0	0	0	0	0	0	0	0	0	8	2	27	0	0	1	9	0	1	0	0	0	0	0	0	0	3	0
F41J	0	0	0	0	0	0	0	3	0	1	0	0	0	0	0	0	0	0	0	0	0	0	0	0	0	0	0	0	0	0	0	0	0	1	0	0	0	0	0	0	0	0	0	0	0	0	0	0	0
F42B	0	0	0	0	1	0	0	1	0	2	1	0	0	0	0	0	0	0	0	0	0	0	0	0	0	0	0	0	0	0	0	0	0	0	1	0	0	0	0	0	0	0	2	2	0	2	0	11	0
F42C	0	0	0	0	0	0	0	0	0	0	0	0	0	0	0	0	0	0	0	0	0	0	0	0	0	0	0	0	0	0	0	0	0	0	0	0	0	0	0	0	0	0	1	0	0	0	0	0	0
F42D	0	0	0	0	0	0	0	0	0	0	0	0	0	0	0	0	0	0	0	0	0	0	0	0	0	0	0	0	0	0	0	0	0	0	0	0	0	0	0	0	0	0	0	0	0	0	0	0	0
F99Z	0	0	0	0	0	0	0	0	0	0	0	0	0	0	0	0	0	0	0	0	0	0	0	0	0	0	0	0	0	0	0	0	0	0	0	0	0	0	0	0	0	0	0	0	0	0	0	0	0
G01B	9	2	1	0	0	0	1	13	0	0	0	0	0	1	0	0	2	0	0	0	0	0	0	0	1	0	0	1	4	0	0	0	0	0	0	0	3	1	0	2	0	7	4	0	3	2	1	2	0
G01C	11	2	0	0	1	0	0	6	0	0	0	0	0	0	0	0	0	0	0	0	0	0	0	0	0	1	0	0	0	0	0	0	0	1	1	0	0	0	0	33	1	1	0	0	1	0	0	5	0
G01D	4	0	12	0	0	0	0	11	0	0	5	0	0	0	0	0	0	0	0	0	0	0	0	0	2	1	0	0	6	0	0	0	0	0	0	0	0	0	0	0	0	1	0	0	1	2	0	0	1
G01F	7	6	1	0	6	0	5	8	0	1	1	0	0	5	0	0	5	1	0	0	0	2	0	0	1	0	0	0	0	1	0	0	0	0	0	0	0	1	0	0	0	0	0	0	2	3	2	0	8
G01G	2	0	1	0	2	0	2	18	0	0	0	0	0	1	0	2	8	0	1	0	0	0	0	0	1	0	0	0	0	0	1	0	0	0	0	0	0	0	0	0	0	0	0	0	0	0	0	2	0
G01H	0	0	0	0	0	0	0	0	0	0	0	0	0	0	0	0	0	0	0	0	0	0	0	0	0	1	0	0	0	0	0	0	0	0	0	0	0	0	0	0	0	0	0	0	0	0	0	0	0
G01J	2	2	0	0	9	0	3	6	0	0	1	0	0	0	0	0	0	0	0	0	0	0	0	0	0	0	0	0	6	0	0	0	0	0	0	0	1	0	0	0	0	0	0	0	0	0	0	0	0
G01K	0	0	0	0	1	0	1	11	3	0	4	0	0	0	0	0	0	0	1	0	0	4	0	0	3	0	0	0	2	0	0	0	0	0	0	0	0	0	0	0	0	0	0	1	1	1	2	0	0
G01L	2	0	2	0	3	0	1	8	0	0	0	0	0	0	0	0	0	0	0	0	0	0	1	0	1	0	0	0	1	2	1	0	0	0	0	0	2	0	0	0	0	0	1	0	0	0	0	0	0
G01M	0	0	0	0	0	0	1	0	0	0	0	0	0	0	0	0	0	0	0	0	0	0	0	0	2	0	0	0	0	0	0	0	0	1	0	0	0	0	0	0	0	0	0	0	0	0	0	0	0
G01N	11	7	5	1	22	0	8	14	0	0	106	0	0	12	6	0	5	5	3	0	0	6	8	1	18	5	12	1	23	0	3	0	0	2	0	0	2	2	0	3	0	1	0	0	1	1	2	0	0
G01P	0	1	2	1	0	0	1	0	0	0	0	0	0	1	0	0	0	0	0	0	0	0	0	0	0	0	0	0	0	0	0	0	0	0	0	0	0	0	0	2	0	0	0	0	0	0	0	0	0
G01R	1	1	8	1	7	0	1	6	0	0	2	0	0	0	0	0	0	0	0	0	0	0	0	0	0	0	0	0	2	0	0	0	0	0	0	0	0	0	0	2	0	0	0	0	1	0	0	0	0
G01S	14	3	0	0	0	0	1	13	0	0	0	0	0	0	0	0	0	0	0	0	0	0	0	0	0	0	0	0	0	0	0	0	0	0	0	0	0	0	0	0	0	2	1	0	2	0	0	0	0
G01T	0	0	0	0	1	0	0	0	0	0	0	0	0	0	0	0	0	0	0	0	0	0	0	0	0	0	0	0	0	0	0	0	0	0	0	0	0	0	0	0	0	0	0	0	0	0	0	0	0
G01V	0	1	3	0	4	0	0	6	0	0	0	0	0	0	0	0	0	0	1	0	0	0	0	0	0	0	0	0	3	0	0	0	0	0	0	0	0	0	0	2	0	0	0	0	0	0	0	0	0
G01W	0	0	0	0	0	0	0	1	0	0	1	0	0	0	0	0	0	0	1	0	0	0	0	0	0	0	0	0	0	0	0	0	0	0	0	0	0	0	0	0	0	0	0	0	0	0	0	0	0
G02B	2	1	5	0	13	0	3	4	0	1	6	0	0	0	0	0	0	0	0	0	0	2	0	0	0	0	0	0	0	0	0	1	0	2	1	1	1	15	0	5	0	1	3	2	0	6	1	0	0
G02C	0	0	0	0	0	0	0	3	0	2	2	0	0	0	0	0	0	0	0	0	0	0	0	1	0	0	0	0	0	0	0	0	0	1	0	0	0	3	0	0	0	0	4	0	0	3	0	1	1
G02F	0	0	1	0	2	0	0	0	0	0	1	0	0	0	0	0	0	0	0	0	0	0	0	0	0	0	0	0	0	0	0	0	0	1	0	0	0	0	0	0	0	0	1	0	0	0	1	0	0
G03B	3	0	2	0	7	0	0	4	0	0	0	0	0	0	0	0	0	0	0	0	0	1	0	0	0	0	0	0	1	0	0	0	0	0	0	0	3	2	0	1	0	0	2	0	0	10	1	19	0
G03C	15	0	0	0	0	0	0	2	0	0	18	0	0	0	0	0	0	0	2	0	0	0	0	0	10	0	3	0	0	0	0	0	0	0	0	0	0	0	0	1	0	0	0	2	0	1	0	0	0
G03D	0	0	0	0	0	0	0	0	0	0	0	0	0	0	0	0	0	1	0	0	0	1	0	0	1	0	0	0	0	0	0	0	0	0	0	0	0	0	0	0	0	0	0	0	0	4	0	0	4
G03F	0	0	0	0	0	0	0	0	0	0	2	0	0	0	0	0	0	0	0	0	0	1	0	0	1	0	0	0	0	0	0	0	0	0	0	0	0	0	0	0	0	0	0	0	0	0	1	0	1
G03G	1	1	0	0	0	0	0	1	0	0	4	0	0	1	0	0	0	0	0	0	0	1	0	0	0	0	0	0	1	0	0	0	0	0	0	0	0	0	0	0	0	0	0	0	0	0	0	0	16
G03H	0	0	0	0	0	0	0	0	0	0	0	0	0	0	0	0	0	0	0	0	0	0	0	0	0	0	0	0	0	0	0	0	0	0	0	0	0	0	0	0	0	0	0	0	0	0	0	0	0
G04B	0	0	2	1	0	0	0	4	0	0	1	0	0	0	0	0	0	0	1	0	0	0	0	0	0	0	0	0	0	0	3	0	0	1	1	0	0	2	0	4	0	0	3	44	1	2	0	0	0
G04C	0	0	0	0	1	0	0	2	0	0	0	0	0	0	0	0	0	0	0	0	0	0	0	0	0	0	0	0	0	0	2	0	0	0	0	0	0	0	0	2	0	0	0	11	0	0	0	0	0
G04D	0	0	0	0	0	0	0	0	0	0	0	0	0	0	0	0	0	0	0	0	0	0	0	0	0	0	0	0	0	0	0	0	0	0	0	0	0	0	0	0	0	0	0	0	0	0	0	0	0
G04F	0	0	0	0	0	0	0	1	0	0	0	0	0	0	0	0	0	0	0	0	0	0	0	0	0	0	0	0	0	0	2	0	0	0	0	0	0	0	0	2	0	0	0	1	0	0	1	0	0
G04G	0	0	0	0	0	0	0	0	0	0	0	0	0	0	0	0	0	0	0	0	0	0	0	0	0	0	0	0	0	0	0	0	0	0	0	0	0	0	0	0	0	0	0	0	0	0	0	0	0
G05B	17	0	3	0	15	0	1	6	0	0	1	0	0	0	0	0	1	0	0	0	0	0	1	1	4	4	4	1	2	0	0	0	0	0	0	0	0	0	0	0	0	3	0	0	0	1	0	0	0
G05D	3	4	4	0	19	0	0	5	0	3	1	0	1	0	0	0	0	0	1	0	0	0	0	0	0	2	0	1	0	0	0	0	0	0	0	0	0	0	0	0	0	0	0	0	0	1	0	0	0
G05F	0	0	0	0	0	0	0	1	0	0	0	0	0	0	0	0	0	0	0	0	0	0	0	0	0	0	0	0	0	0	0	0	0	0	0	0	0	0	0	0	0	0	0	0	0	0	0	0	0
G05G	4	0	15	0	3	0	0	11	1	3	0	0	0	0	0	0	1	0	0	0	0	0	0	0	0	0	0	0	0	1	0	0	0	0	1	0	0	0	0	24	6	0	9	0	0	0	0	1	0
G06C	0	0	4	0	0	0	0	0	0	0	0	0	0	0	0	0	0	0	0	0	0	0	0	0	0	0	0	0	0	0	0	0	0	0	0	0	0	0	0	0	0	0	2	0	0	0	1	1	0
G06D	0	0	0	0	0	0	0	0	0	0	0	0	0	0	0	0	0	0	0	0	0	0	0	0	0	0	0	0	0	0	0	0	0	0	0	0	0	0	0	0	0	0	0	0	0	0	0	0	0
G06E	0	0	0	0	0	0	0	0	0	0	0	0	0	0	0	0	0	0	0	0	0	0	0	0	0	0	0	0	0	0	0	0	0	0	0	0	0	0	0	0	0	0	0	0	0	0	0	0	0
G06F	15	5	24	0	47	0	0	15	0	0	2	0	1	0	0	3	4	0	2	0	1	3	1	0	2	2	1	3	3	0	7	0	0	2	0	0	8	0	0	3	0	3	0	0	3	0	0	0	1
G06G	1	1	1	0	1	0	0	0	0	1	0	0	0	0	0	0	0	0	0	0	0	0	0	0	1	0	0	1	0	0	0	0	0	0	0	0	0	0	0	0	0	0	0	0	0	0	0	0	0
G06J	0	0	0	0	0	0	0	0	0	0	0	0	0	0	0	0	0	0	0	0	0	0	0	0	0	0	0	0	0	0	0	0	0	0	0	0	0	0	0	0	0	0	0	0	0	0	0	0	0
G06K	2	1	1	0	1	0	0	5	0	0	0	0	0	0	0	0	0	0	1	1	3	1	1	0	0	0	0	0	3	0	0	0	0	0	0	0	0	0	0	1	0	0	0	1	0	0	0	0	0
G06M	0	1	1	0	2	0	0	1	0	0	0	0	0	0	0	0	0	0	1	0	0	0	0	0	0	0	0	0	4	0	1	0	0	0	0	0	0	0	0	0	0	0	0	0	0	1	0	0	1
G06N	0	0	0	0	0	0	0	0	0	0	0	0	0	0	0	0	0	0	0	0	0	0	0	0	0	0	0	0	0	0	0	0	0	0	0	0	0	0	0	0	0	0	0	0	0	0	0	0	0
G06Q	0	0	0	0	0	0	0	0	0	0	0	0	0	0	0	0	0	0	0	0	0	0	0	0	0	0	0	0	0	0	0	0	0	0	0	0	0	0	0	0	0	0	0	0	0	0	0	0	0
G06T	0	0	0	0	0	0	0	0	0	0	0	0	0	0	0	0	0	0	0	0	0	0	0	0	0	0	0	0	0	0	0	0	0	0	0	0	0	0	0	0	0	0	0	0	0	0	0	0	0
G07B	0	0	0	0	0	0	0	0	0	0	0	0	0	0	0	0	0	0	0	0	0	0	0	0	0	0	0	0	0	0	0	0	0	0	0	0	0	0	0	0	0	0	0	0	0	0	0	0	0
G07C	0	0	1	1	0	0	0	4	0	0	0	0	0	0	0	0	1	0	0	0	0	0	0	0	1	0	0	0	0	0	0	0	0	0	0	0	0	0	0	0	0	0	0	0	0	0	0	0	0
G07D	0	0	0	0	0	0	0	0	0	0	25	0	0	0	0	0	0	0	0	0	0	0	0	0	0	0	0	0	0	0	0	0	0	0	0	0	0	0	0	0	0	0	0	0	0	3	2	0	0
G07F	0	6	0	0	0	0	0	1	0	0	0	0	0	0	0	0	0	0	0	0	3	0	0	0	2	0	0	0	1	0	1	0	0	0	0	0	0	0	0	0	0	1	0	0	0	0	1	0	1
G07G	0	0	0	0	0	0	0	0	0	0	0	0	0	0	0	0	0	0	0	0	0	0	0	0	0	0	0	0	0	0	0	0	0	0	0	0	0	0	0	0	0	0	0	0	0	3	0	0	0
G08B	2	4	28	2	4	0	5	45	0	4	2	0	0	0	0	0	0	0	0	0	0	0	0	0	1	0	0	0	0	0	2	1	0	1	0	0	0	3	0	4	0	0	17	0	3	15	2	0	0
G08C	0	0	0	0	0	0	0	2	0	0	0	0	0	0	0	0	0	0	0	0	0	0	0	0	0	0	0	0	0	0	0	0	0	0	0	1	0	0	0	1	0	0	0	0	0	0	0	0	1
G08G	2	1	2	0	0	0	0	5	0	0	0	0	0	0	0	0	0	0	0	0	0	0	0	0	0	0	0	0	0	0	0	0	0	0	0	0	0	0	0	0	0	0	0	0	0	1	0	0	0
G09B	0	1	1	0	1	0	0	1	0	0	2	0	0	0	0	0	0	0	0	0	0	0	0	0	0	0	0	0	0	0	4	13	0	12	0	1	1	1	0	2	2	0	2	0	0	3	5	0	2
G09C	0	0	0	0	0	0	0	0	0	0	0	0	0	0	0	0	0	0	0	0	0	0	0	0	0	0	0	0	0	0	0	0	0	0	0	0	0	0	0	0	0	0	0	0	0	0	0	0	0
G09D	0	0	0	0	0	0	0	0	0	0	0	0	0	0	0	0	0	0	0	0	0	0	0	0	1	0	0	0	0	0	0	0	0	0	0	0	0	0	0	0	0	0	0	0	0	0	0	0	0
G09F	2	0	1	0	5	0	0	28	0	4	1	0	1	0	1	0	0	0	0	0	0	0	0	0	1	0	0	0	0	0	1	4	0	6	1	5	1	3	0	12	0	0	25	39	4	18	3	5	0
G09G	0	0	0	0	0	0	0	0	0	0	0	0	0	0	0	0	0	0	0	0	0	0	0	0	0	0	0	0	0	0	0	0	0	0	0	0	0	0	0	0	0	0	0	0	0	0	0	0	0
G10B	0	0	0	0	0	0	0	0	0	0	0	0	0	0	0	0	0	0	0	0	0	0	0	0	0	0	0	0	0	0	0	0	0	0	0	0	0	0	0	0	0	0	0	0	0	0	0	0	0
G10C	0	0	0	0	0	0	0	0	0	0	0	0	0	0	0	0	0	0	0	0	0	0	0	0	0	0	0	0	0	0	0	0	0	0	0	0	0	0	0	0	0	0	0	0	0	0	0	0	0
G10D	0	0	0	0	0	0	0	0	0	1	0	0	0	0	0	0	0	0	0	0	0	0	0	0	0	0	0	0	0	0	0	0	0	0	0	0	0	0	0	0	0	0	0	1	0	1	0	3	0
G10F	0	0	0	0	0	0	0	2	0	0	0	0	0	0	0	0	0	0	0	0	0	0	0	0	0	0	0	0	0	0	0	0	0	0	0	0	0	0	0	0	0	0	0	0	1	3	0	0	0
G10G	0	0	0	0	0	0	0	0	0	0	0	0	0	0	0	0	0	0	0	0	0	0	0	0	0	0	0	0	0	0	0	0	0	0	0	0	0	0	0	0	0	0	1	0	0	1	0	11	0
G10H	0	0	0	0	0	0	0	0	0	0	0	0	0	0	0	0	0	0	0	0	0	0	0	0	0	0	0	0	0	0	0	2	0	1	0	0	0	0	0	7	0	0	0	0	0	0	0	0	0
G10K	0	0	0	0	0	0	0	2	0	0	0	0	0	0	0	0	0	0	0	0	0	0	0	0	0	0	0	0	0	0	0	0	0	1	0	0	0	0	0	0	0	0	0	0	0	0	0	0	0
G10L	0	0	0	0	0	0	0	0	0	0	0	0	0	0	0	0	0	0	0	0	0	0	0	0	0	0	0	0	0	0	0	0	0	0	0	0	0	0	0	1	0	0	0	0	0	0	0	0	0
G11B	3	1	2	0	1	0	0	1	0	0	0	0	0	0	0	0	0	0	0	0	0	1	0	0	0	0	0	0	0	0	1	0	0	1	1	0	0	0	0	0	0	0	1	1	2	0	1	3	4
G11C	0	0	0	0	1	0	0	0	0	0	1	0	0	0	0	0	0	0	0	0	0	0	0	0	0	0	0	0	0	0	0	0	0	0	0	0	0	0	0	0	0	0	0	0	0	0	0	0	0
G12B	1	0	0	0	1	0	0	1	0	0	0	0	0	0	0	0	0	0	0	0	0	0	0	0	0	0	0	0	0	0	0	0	0	0	0	0	0	0	0	0	0	0	0	0	0	0	0	0	0
G21B	0	0	0	0	0	0	0	0	0	0	0	0	0	0	0	0	0	0	0	0	0	0	0	0	0	0	0	0	0	0	0	0	0	0	0	0	0	0	0	0	0	0	0	0	0	0	0	0	0
G21C	0	0	0	0	0	0	0	0	0	0	2	0	0	0	0	0	1	0	0	0	0	0	0	0	2	0	0	0	0	0	0	0	0	0	0	0	0	0	0	0	0	0	0	0	0	0	0	0	0
G21D	0	0	0	0	0	0	0	0	0	0	0	0	0	0	0	0	0	0	0	0	0	0	0	0	0	0	0	0	0	0	0	0	0	0	0	0	0	0	0	0	0	0	0	0	0	0	0	0	0
G21F	0	0	0	0	2	1	0	0	0	0	0	0	0	0	0	0	0	0	0	0	0	0	0	0	0	0	0	2	0	0	0	1	0	13	0	0	0	2	0	0	0	0	0	0	0	0	0	0	0
G21G	0	0	0	0	0	0	0	0	0	0	0	0	0	0	0	0	0	0	0	0	0	0	0	0	2	0	0	0	0	0	0	0	0	0	0	0	0	0	0	0	0	0	0	0	0	0	0	0	0
G21H	0	0	0	0	0	0	0	0	0	0	2	0	0	0	0	0	0	0	0	0	0	0	0	0	0	0	0	0	0	0	0	0	0	0	0	0	0	0	0	0	0	0	0	0	0	0	0	0	0
G21J	0	0	0	0	0	0	0	0	0	0	0	0	0	0	0	0	0	0	0	0	0	0	0	0	0	0	0	0	0	0	0	0	0	0	0	0	0	0	0	0	0	0	0	0	0	0	0	0	0
G21K	1	0	0	0	0	0	0	0	0	0	0	0	0	0	0	0	0	0	0	0	0	0	0	0	1	0	0	0	0	0	0	0	0	0	0	0	0	0	0	0	0	0	0	0	0	0	1	0	0
G99Z	0	0	0	0	0	0	0	0	0	0	0	0	0	0	0	0	0	0	0	0	0	0	0	0	0	0	0	0	0	0	0	0	0	0	0	0	0	0	0	0	0	0	0	0	0	0	0	0	0
H01B	45	1	0	0	2	0	0	19	0	0	4	0	0	0	0	0	0	0	0	0	0	0	0	0	0	0	0	0	0	0	0	1	0	1	2	0	0	0	0	1	0	0	4	0	1	0	0	0	0
H01C	1	0	1	0	1	0	0	1	0	0	0	0	1	0	0	0	0	0	1	0	0	0	0	0	0	0	0	0	1	0	0	0	0	0	0	0	0	0	0	0	0	0	0	0	0	0	19	0	0
H01F	0	0	2	12	0	0	0	2	0	0	0	0	0	6	0	0	0	0	0	0	0	0	0	0	0	0	6	0	0	0	0	0	0	0	0	0	0	0	0	0	0	0	12	1	0	1	0	0	0
H01G	0	0	0	0	3	0	1	0	0	0	0	0	0	0	0	0	0	0	0	0	0	0	0	0	1	0	0	0	0	0	0	0	0	0	0	0	0	0	0	0	0	0	1	0	0	0	0	0	0
H01H	0	0	1	0	6	13	3	7	0	0	0	0	1	0	0	2	0	0	0	0	0	1	0	0	1	0	0	0	0	0	1	0	0	1	0	0	0	0	0	2	0	0	17	1	0	1	8	1	0
H01J	2	1	0	0	4	0	26	2	0	1	3	0	0	0	0	0	0	0	2	0	0	0	0	0	0	0	0	0	4	0	0	0	0	0	0	0	0	5	0	0	0	0	0	0	2	1	0	0	0
H01K	0	0	0	0	0	0	3	14	0	0	0	0	0	0	0	0	0	0	0	0	0	0	0	0	0	0	0	0	0	0	0	0	0	0	0	0	0	0	0	0	0	0	0	0	0	0	0	0	0
H01L	1	2	1	0	3	0	3	6	38	0	1	0	0	0	1	0	2	0	0	0	0	0	0	0	0	0	0	0	0	1	0	0	0	1	0	0	0	0	0	0	0	0	1	0	0	0	0	0	0
H01M	1	0	1	0	2	0	0	5	0	4	1	0	1	0	0	0	0	0	0	0	0	0	0	0	0	0	0	0	0	0	0	0	0	0	0	1	0	0	0	0	0	0	0	0	0	0	2	2	0
H01P	0	0	0	0	1	0	0	4	0	0	0	0	0	0	0	0	0	0	0	0	0	0	0	0	0	0	0	0	0	0	0	0	0	0	0	0	0	0	0	0	0	0	0	0	0	0	0	0	0
H01Q	0	0	0	0	0	0	0	2	0	0	1	0	0	0	0	0	0	0	0	0	0	0	0	0	0	0	0	0	0	0	0	0	0	0	0	0	0	1	0	0	0	0	4	1	0	0	0	1	0
H01R	0	0	0	0	2	0	0	5	0	0	1	0	0	0	0	1	0	0	1	0	0	0	0	0	0	0	0	0	0	0	0	0	1	3	2	1	1	0	0	1	0	0	7	5	1	0	7	0	1
H01S	1	1	2	0	0	0	0	0	1	0	0	0	0	0	0	0	0	0	0	0	0	0	0	0	0	0	0	0	0	0	0	0	0	0	0	0	0	0	0	1	0	0	0	0	0	0	0	0	0
H01T	0	0	0	0	0	0	0	0	0	0	0	0	0	0	0	0	0	0	0	0	0	0	0	0	0	0	0	0	0	0	0	0	0	0	0	0	0	0	0	0	0	0	0	0	0	0	0	0	0
H02B	0	0	0	0	1	0	0	0	0	0	0	0	0	0	0	0	0	0	0	0	0	0	0	0	0	0	0	0	0	0	0	0	0	0	0	0	0	1	0	0	0	0	2	0	1	0	0	0	0
H02G	0	2	0	0	1	0	0	5	0	0	1	0	0	0	0	0	0	0	0	0	0	0	0	0	0	0	0	0	1	0	0	4	0	3	3	0	0	1	0	0	0	0	3	0	2	1	0	1	0
H02H	0	0	0	0	0	0	0	0	0	0	0	0	0	0	0	0	0	0	0	0	0	0	0	0	0	0	0	0	0	0	0	0	0	0	0	0	0	0	0	0	0	0	0	0	0	0	11	0	0
H02J	0	0	0	1	2	1	0	2	0	1	0	0	0	0	0	0	0	0	0	0	0	0	0	0	0	0	0	0	0	0	0	0	0	0	0	0	0	0	0	2	0	0	0	0	0	0	4	0	1
H02K	1	2	3	1	0	0	0	2	5	0	0	0	0	0	0	1	0	0	0	0	0	0	0	0	1	1	0	0	0	0	0	0	0	0	0	0	0	0	0	0	0	0	0	0	0	0	5	0	1
H02M	0	0	0	0	0	0	0	2	0	0	0	0	0	0	0	0	0	0	0	0	0	0	0	0	0	0	0	0	0	0	0	0	0	0	0	0	0	0	0	0	0	0	0	0	0	0	0	0	0
H02N	0	0	0	0	0	0	0	0	0	0	0	0	0	0	0	0	0	0	0	0	0	0	0	0	0	0	0	0	0	0	0	0	0	0	0	0	0	0	0	0	0	0	0	0	0	0	0	0	0
H02P	1	1	0	0	0	0	0	5	0	0	0	0	0	0	0	0	0	1	0	0	0	0	0	0	1	0	0	0	0	1	0	0	0	0	0	0	0	0	0	0	0	0	0	0	0	0	2	0	0
H03B	0	0	0	0	0	0	0	0	0	0	0	0	0	0	1	0	1	0	0	0	0	0	0	0	1	0	0	0	0	0	0	0	0	0	0	0	0	0	0	0	0	0	0	0	0	0	0	0	0
H03C	0	0	0	0	0	0	0	0	0	0	0	0	0	0	0	0	0	0	0	0	0	0	0	0	0	0	0	0	0	0	0	0	0	0	0	0	0	0	0	0	0	0	0	0	0	0	0	0	0
H03D	0	0	0	0	0	0	0	0	0	0	0	0	0	0	0	0	0	0	0	0	0	0	0	0	0	0	0	0	0	0	0	0	0	0	0	0	0	0	0	0	0	0	0	0	0	0	0	1	0
H03F	0	0	0	0	0	0	0	0	0	0	0	0	0	0	0	0	0	0	0	0	0	0	0	0	1	0	0	0	0	0	0	0	0	0	0	0	0	0	0	0	0	0	0	0	0	0	0	0	0
H03G	0	0	0	0	0	0	0	0	0	0	0	0	0	0	0	0	0	0	0	0	0	0	0	0	0	0	0	0	0	0	0	0	0	0	0	0	0	0	0	0	0	0	0	0	0	0	0	0	0
H03H	0	0	1	0	0	0	0	0	0	0	0	0	0	0	0	0	0	0	0	0	0	0	0	0	0	0	0	0	0	0	0	0	0	0	0	0	0	0	0	0	0	0	0	0	0	0	0	0	0
H03J	0	0	0	0	0	0	0	0	0	0	1	0	0	0	0	0	0	0	0	0	0	1	0	0	0	0	0	0	0	0	0	0	0	0	0	0	0	0	0	0	0	0	0	0	0	0	0	0	0
H03K	3	0	0	0	5	0	0	1	0	0	2	0	0	0	0	0	0	0	0	0	0	0	0	0	0	0	0	0	0	0	0	0	0	0	0	0	0	0	0	0	0	0	0	0	0	0	1	0	0
H03L	0	0	0	0	0	0	0	0	0	0	1	0	0	0	0	0	0	0	0	0	0	0	0	0	0	0	0	0	0	0	0	0	0	0	0	0	0	0	0	0	0	0	0	0	0	0	0	0	0
H03M	0	0	1	0	0	0	0	0	0	0	0	0	0	0	0	0	0	0	0	0	0	0	0	0	0	0	0	0	0	0	0	0	0	0	0	0	0	0	0	0	0	0	0	0	0	0	0	0	0
H04B	0	0	2	0	2	0	0	18	0	8	0	0	0	0	0	0	0	0	0	0	0	1	0	0	2	0	0	0	0	0	0	0	0	4	0	0	0	6	0	0	0	0	0	1	0	2	1	14	0
H04H	0	0	0	0	0	0	0	0	0	0	0	0	0	0	0	0	0	0	0	0	0	0	0	0	0	0	0	0	0	0	0	0	0	0	0	0	0	0	0	0	0	0	0	0	0	0	0	0	0
H04J	0	0	0	0	0	0	0	0	0	0	0	0	0	0	1	0	0	0	0	0	0	1	0	0	0	0	0	0	0	0	0	0	0	1	0	0	0	0	0	0	0	0	0	0	0	0	0	0	0
H04K	0	0	0	0	0	0	0	0	0	0	0	0	0	0	0	0	0	0	0	0	0	0	0	0	0	0	0	0	0	0	0	0	0	0	0	0	0	0	0	0	0	0	0	0	0	0	0	0	0
H04L	0	0	0	0	0	0	0	0	0	0	0	0	0	0	0	0	0	0	0	0	0	0	0	0	0	0	0	0	0	0	0	0	0	0	0	0	0	0	0	0	0	0	0	0	0	0	0	0	0
H04M	0	0	0	0	5	0	0	3	0	0	2	0	0	0	0	0	0	0	0	0	0	0	0	0	0	0	0	0	0	0	0	0	0	5	0	0	0	5	0	0	0	0	2	4	1	0	0	0	0
H04N	2	0	1	0	0	0	0	7	0	0	0	0	0	0	0	0	0	0	1	0	0	5	0	0	2	1	0	0	5	0	0	0	0	1	0	0	0	1	0	0	0	0	0	0	1	0	1	0	0
H04Q	2	0	0	0	1	0	0	9	0	0	1	0	0	0	0	0	0	0	0	0	0	0	0	0	0	0	0	0	0	0	2	0	0	0	0	0	0	0	0	1	0	0	0	0	0	0	0	1	0
H04R	0	0	2	0	2	0	0	3	0	0	3	0	0	0	0	0	0	0	0	0	0	0	0	0	0	0	0	0	0	0	0	0	0	4	0	0	0	7	0	0	0	0	1	1	0	1	0	1	0
H04S	0	0	0	0	0	0	0	0	0	0	0	0	0	0	0	0	0	0	0	0	0	0	0	0	0	0	0	0	0	0	0	0	0	0	0	0	0	0	0	0	0	0	0	0	0	0	0	0	0
H05B	1	0	0	0	4	0	0	13	0	7	0	0	53	10	17	0	2	7	15	1	7	4	1	2	101	1	4	0	7	3	2	1	0	7	0	0	1	4	0	15	1	3	2	1	5	2	217	0	8
H05C	0	0	0	0	0	0	0	5	0	5	0	0	0	0	0	0	0	0	0	0	0	0	0	0	0	0	0	0	0	0	0	0	0	0	0	0	0	0	0	0	0	0	0	0	1	0	0	0	0
H05F	0	0	0	0	0	0	0	1	0	0	0	0	0	0	0	0	0	0	0	0	0	0	0	0	0	0	0	0	0	0	0	0	0	0	0	0	0	0	0	1	0	0	0	0	0	0	0	0	1
H05G	0	0	0	0	0	0	0	0	0	0	0	0	0	0	0	0	0	0	0	0	0	0	0	0	0	0	0	0	0	0	0	0	0	0	0	0	0	0	0	0	0	0	0	0	0	0	0	0	0
H05H	0	0	0	0	0	0	1	0	0	0	1	0	0	0	0	0	0	0	0	0	0	0	0	0	0	0	0	0	0	0	0	0	0	0	0	0	0	0	0	0	0	0	0	0	0	0	0	0	0
H05K	2	0	0	0	1	0	0	2	1	0	0	0	0	0	0	0	0	0	0	0	0	0	1	0	0	0	0	0	0	0	0	0	0	0	0	0	1	0	0	1	0	0	0	0	0	0	0	0	0
[truncated: 589 more columns]

## Sheet: All_9195
	A01B	A01C	A01D	A01F	A01G	A01H	A01J	A01K	A01L	A01M	A01N	A01P	A21B	A21C	A21D	A22B	A22C	A23B	A23C	A23D	A23F	A23G	A23J	A23K	A23L	A23N	A23P	A24B	A24C	A24D	A24F	A41B	A41C	A41D	A41F	A41G	A41H	A42B	A42C	A43B	A43C	A43D	A44B	A44C	A45B	A45C	A45D	A45F	A46B
A01B	1839	203	245	8	42	17	0	17	6	0	28	0	0	0	0	0	0	0	0	0	0	0	0	0	0	1	0	0	0	0	0	0	0	1	0	0	0	0	0	0	0	1	0	0	0	0	0	0	2
A01C	303	1086	17	5	173	37	0	7	14	1	58	0	0	0	0	0	0	1	0	0	0	0	0	0	2	1	3	0	0	1	0	0	0	0	0	0	0	0	0	0	0	0	0	0	1	0	1	0	1
A01D	211	27	4130	230	159	0	0	18	0	1	8	0	0	10	0	0	0	2	0	0	0	0	0	1	2	3	2	19	0	1	0	0	0	1	0	0	0	0	0	0	0	1	0	0	0	0	1	0	3
A01F	0	2	105	364	1	0	0	0	0	1	2	0	0	0	0	0	0	1	0	0	0	0	0	1	0	2	0	2	0	0	0	0	0	0	0	0	0	0	0	0	0	0	1	0	0	0	0	1	0
A01G	106	219	173	1	2374	71	0	56	2	11	91	0	0	0	0	0	0	3	1	0	0	1	0	9	9	0	3	3	0	1	0	0	0	0	0	4	0	0	0	1	0	0	9	0	12	3	1	3	1
A01H	1	9	0	0	19	153	0	2	0	4	26	0	0	0	2	0	0	2	0	1	0	0	1	0	5	0	0	0	0	0	0	0	0	0	0	0	0	0	0	0	0	0	0	0	0	0	0	0	0
A01J	0	0	0	0	0	0	225	15	0	0	0	0	4	11	2	0	8	3	70	1	1	2	14	0	21	2	8	0	0	0	0	0	0	0	0	0	0	0	0	0	0	0	0	0	0	0	0	0	0
A01K	6	3	25	0	28	11	40	10010	0	91	70	0	0	0	5	2	18	4	8	0	5	2	1	31	45	1	5	0	0	0	0	4	0	14	6	0	0	1	0	3	0	0	37	1	8	11	29	42	21
A01L	1	7	0	0	0	0	0	1	107	0	13	0	0	0	0	0	0	0	0	0	0	0	0	0	0	0	0	0	0	0	0	0	0	0	0	1	0	0	0	1	0	0	0	0	0	0	0	1	0
A01M	5	26	2	2	18	1	0	90	0	1488	164	0	0	0	0	0	0	0	0	0	0	0	0	2	0	0	0	0	0	0	0	0	0	5	2	0	0	1	0	7	0	0	1	0	1	8	8	104	1
A01N	13	54	3	1	66	60	2	66	8	67	6973	0	0	0	13	0	0	38	7	14	1	44	11	38	84	0	2	0	3	0	0	0	0	25	0	10	0	0	0	4	0	0	0	0	1	0	8	0	5
A01P	0	0	5	0	1	0	0	0	0	0	19	0	0	0	0	0	0	0	0	0	0	0	0	0	0	0	0	0	0	0	0	0	0	0	0	0	0	0	0	0	0	0	0	0	0	0	0	0	0
A21B	0	0	0	0	0	0	3	1	0	0	1	0	200	17	27	0	2	8	1	0	0	1	0	0	101	0	11	0	0	1	0	0	0	0	0	0	0	0	0	0	0	0	0	0	0	0	0	0	0
A21C	2	0	1	0	1	0	4	0	0	0	0	0	20	412	181	3	24	5	3	5	0	43	0	3	90	7	179	0	1	0	0	0	0	0	0	0	0	0	0	0	0	0	0	0	0	0	1	0	0
A21D	0	0	0	0	1	0	1	2	0	0	11	0	24	159	988	0	12	54	36	141	2	107	16	22	708	3	210	0	0	0	0	0	0	0	0	0	0	0	0	0	0	0	0	0	0	0	0	0	0
A22B	1	0	0	0	0	0	0	1	0	0	0	0	0	0	0	210	130	4	4	0	0	0	0	0	8	2	0	0	0	0	0	0	0	1	0	0	0	0	0	0	0	0	0	0	0	0	0	3	0
A22C	0	1	0	0	0	0	1	4	0	0	5	0	0	26	9	159	2063	57	35	0	1	8	5	7	274	12	45	0	0	0	0	0	0	2	0	0	0	0	0	0	0	0	0	0	1	1	0	0	0
A23B	1	1	0	0	3	0	2	6	1	0	36	0	16	7	40	7	53	380	31	40	3	29	12	33	587	18	45	0	0	0	0	0	0	0	0	0	0	0	0	0	0	0	0	0	0	0	0	0	0
A23C	0	0	1	1	0	0	46	4	0	0	15	0	1	4	40	0	11	43	959	115	16	149	87	35	600	3	32	6	0	0	0	0	0	0	0	0	0	0	0	1	0	0	0	0	0	0	0	1	0
A23D	0	0	0	0	0	1	0	1	0	0	5	0	0	5	80	0	0	23	148	920	2	187	24	19	582	0	37	0	0	0	0	0	0	0	0	0	0	0	0	0	0	0	0	0	0	0	0	0	0
A23F	0	0	0	0	0	0	0	0	0	0	0	0	0	1	8	0	0	7	10	6	232	12	0	1	80	2	4	4	0	0	0	0	0	0	0	0	0	0	0	0	0	0	0	0	0	0	0	0	0
A23G	0	3	0	0	0	0	1	5	0	0	14	0	1	28	76	1	8	33	118	141	19	2615	9	18	633	2	126	3	0	1	2	0	0	0	0	0	0	0	0	0	0	0	0	1	0	0	0	0	0
A23J	0	1	0	0	0	0	2	10	0	0	29	0	1	6	87	0	8	39	224	84	0	38	317	63	637	7	45	0	0	0	0	0	0	0	0	0	0	0	0	0	0	0	0	0	0	0	0	0	0
A23K	0	0	0	0	3	0	0	47	1	0	46	0	0	7	29	0	5	32	44	15	2	3	25	537	268	9	31	0	0	0	0	0	0	0	0	0	0	1	0	1	0	0	0	0	0	0	0	0	0
A23L	2	3	2	2	4	1	5	36	3	1	112	0	71	91	600	15	97	505	348	346	47	927	187	190	5419	138	395	12	2	2	2	0	0	3	0	0	0	0	0	0	0	0	0	1	0	1	0	0	0
A23N	0	1	4	6	0	0	2	1	0	0	0	0	2	0	0	3	10	7	1	0	0	1	1	3	170	633	45	5	0	0	0	0	0	0	0	0	0	0	0	0	0	0	0	0	0	0	0	0	2
A23P	0	0	1	0	0	0	1	2	0	0	1	0	2	107	161	0	26	20	8	9	5	36	4	10	288	48	187	2	0	0	0	0	0	0	0	0	0	0	0	0	0	0	0	0	0	0	1	0	0
A24B	0	2	4	4	2	0	0	0	0	0	5	0	1	0	1	0	0	2	0	0	4	3	0	2	11	0	0	886	111	473	64	0	0	0	0	0	1	0	0	0	0	0	0	0	0	0	0	0	0
A24C	0	0	1	2	0	0	1	0	0	0	0	0	0	3	0	0	0	0	0	0	0	22	0	1	2	0	1	77	362	140	14	0	0	0	0	0	0	0	0	0	0	0	0	0	0	0	0	0	0
A24D	0	0	0	0	0	0	1	0	0	0	0	0	0	0	0	0	0	0	0	0	2	4	0	0	3	0	1	486	60	1376	154	0	0	0	0	0	0	0	0	0	0	0	0	0	0	0	1	0	0
A24F	0	1	0	0	1	0	0	0	0	2	0	0	0	0	0	0	0	2	0	0	0	0	0	0	1	0	0	71	22	157	341	0	0	0	0	0	0	0	0	0	0	0	0	0	0	7	8	6	0
A41B	0	0	0	10	0	0	0	5	0	0	1	0	0	0	0	0	0	0	0	0	0	3	0	0	8	0	1	0	0	0	0	505	41	590	13	0	3	32	1	34	6	0	13	1	0	10	0	17	1
A41C	0	0	0	0	0	0	0	0	0	0	0	0	0	0	0	0	0	0	0	0	0	0	0	0	0	0	0	0	0	0	0	15	191	49	8	0	1	0	0	0	0	0	1	0	0	0	0	3	0
A41D	2	0	2	2	2	0	0	24	1	5	27	0	0	0	0	0	0	0	0	0	0	0	0	0	1	0	0	0	0	0	0	290	98	3440	69	0	11	197	13	91	3	0	63	6	0	32	12	81	7
A41F	0	0	1	0	0	0	0	3	0	1	0	0	0	0	0	0	0	0	0	0	0	0	0	0	0	0	0	0	0	0	0	20	4	57	83	0	0	1	0	7	1	0	61	8	0	4	0	15	1
A41G	1	1	0	0	3	0	0	7	0	0	6	0	0	0	0	0	0	0	0	0	0	0	0	0	1	0	0	0	0	0	0	0	1	2	0	163	0	4	0	1	0	0	1	0	0	0	9	0	0
A41H	0	0	0	0	0	0	0	0	0	0	0	0	0	0	0	0	0	0	0	0	0	0	0	0	0	0	0	0	0	0	0	0	0	4	1	0	162	2	0	1	0	0	18	0	0	0	1	0	0
A42B	0	0	1	0	0	0	0	2	0	1	1	0	0	0	0	0	0	0	0	0	0	0	0	0	0	0	0	0	0	0	0	10	3	172	4	4	1	1504	105	19	0	1	11	1	9	0	10	5	0
A42C	0	0	0	0	0	0	0	0	0	0	0	0	0	0	0	0	0	0	0	0	0	0	0	0	0	0	0	0	0	0	1	2	0	18	2	0	0	106	51	0	1	0	1	0	0	0	3	0	0
A43B	0	0	0	0	0	0	0	8	0	1	4	0	0	0	0	0	0	0	0	0	0	0	0	0	0	0	0	0	0	0	0	34	3	172	2	0	0	20	2	5424	288	40	60	5	1	2	1	2	1
A43C	0	0	0	0	0	0	0	0	0	0	0	0	0	0	0	0	0	0	0	0	0	0	0	0	0	0	0	0	0	0	0	4	2	2	1	0	0	2	0	560	261	3	40	0	0	5	0	1	0
A43D	0	0	0	0	0	0	0	0	0	0	0	0	0	0	1	0	1	0	0	0	0	0	0	0	0	0	0	0	0	0	0	0	0	2	0	0	3	1	0	113	3	96	1	0	0	2	0	0	0
A44B	2	0	1	2	6	0	0	42	0	1	0	0	0	0	1	0	0	0	0	0	0	1	0	0	0	0	0	0	0	0	1	9	8	37	56	0	14	22	0	27	21	2	1856	73	1	30	5	76	3
A44C	1	0	0	0	4	0	0	2	0	0	2	0	0	0	0	0	0	0	0	0	0	1	0	0	0	0	0	1	0	0	0	3	1	5	0	2	2	3	2	15	3	0	80	499	2	12	7	21	0
A45B	0	0	1	0	7	0	0	8	0	1	1	0	0	0	0	0	0	0	0	0	0	0	0	0	0	0	0	0	0	0	0	0	0	1	0	0	0	6	0	6	0	0	0	0	660	5	11	7	1
A45C	0	2	1	1	1	0	1	33	0	5	2	0	0	0	0	0	0	0	0	0	0	0	0	0	1	0	0	0	0	0	1	5	3	35	11	0	1	4	1	2	0	0	41	12	0	1556	30	347	0
A45D	0	0	1	0	1	0	0	31	1	1	13	0	0	0	0	0	3	0	0	0	0	3	0	0	0	0	1	0	0	2	6	0	0	8	1	9	0	14	0	0	0	0	1	2	8	33	1774	2	183
A45F	1	3	5	0	10	0	0	55	0	160	2	0	0	0	0	0	0	0	1	0	0	0	0	0	0	0	0	0	0	0	1	8	0	41	17	0	1	2	0	0	0	0	76	9	13	161	1	1113	0
A46B	2	1	2	0	0	0	0	19	1	1	3	0	0	0	0	0	0	0	0	0	0	0	0	0	0	0	0	0	0	1	0	0	0	5	0	0	0	0	0	0	0	0	0	0	1	1	250	7	1369
A46D	0	0	0	0	0	0	0	1	0	0	0	0	0	0	0	0	0	0	0	0	0	0	0	0	0	0	0	0	0	0	0	0	0	0	0	0	0	0	0	0	0	0	0	0	0	0	8	0	40
A47B	2	1	3	0	8	0	2	32	0	3	2	0	4	2	0	0	0	1	2	0	1	2	0	0	7	0	0	0	0	0	6	1	0	2	1	0	7	0	0	3	0	0	19	1	10	62	19	29	18
A47C	3	1	1	2	4	0	1	43	0	151	1	0	0	0	0	0	0	0	0	0	1	0	0	0	0	0	0	0	0	0	0	6	1	43	14	0	3	1	4	39	2	0	37	2	28	20	17	134	1
A47D	1	0	0	0	0	0	0	16	0	0	0	0	0	0	0	0	0	0	0	0	0	0	0	0	0	0	0	0	0	0	0	3	3	18	4	0	0	0	0	0	0	0	14	0	8	8	2	44	0
A47F	1	1	9	0	16	0	3	55	0	14	0	0	8	1	0	0	7	0	3	0	0	0	1	0	15	0	0	0	0	0	4	1	0	14	4	1	4	0	0	0	0	0	28	2	2	54	18	34	11
A47G	1	0	2	0	112	1	6	44	0	5	10	0	7	0	0	0	0	1	0	0	5	4	0	0	11	0	0	0	0	0	1	12	3	24	8	10	3	2	3	12	2	0	73	8	14	38	9	20	6
A47H	0	0	0	0	10	0	1	5	0	0	0	0	0	0	0	0	0	0	0	0	0	0	0	0	0	0	0	0	0	0	0	0	0	0	5	1	2	0	0	0	0	0	8	0	1	0	2	0	0
A47J	4	0	3	2	3	0	6	11	0	0	0	0	155	63	145	3	23	36	30	3	134	15	28	1	456	170	62	0	0	1	0	0	1	4	1	0	2	0	0	1	0	0	9	0	3	15	4	11	1
A47K	1	0	2	0	9	0	0	44	0	2	2	0	0	0	0	0	0	0	0	0	0	0	0	0	1	0	0	0	0	0	5	2	2	8	0	0	0	0	0	3	0	0	6	0	3	2	39	18	24
A47L	10	3	14	0	2	1	0	67	1	14	2	0	1	0	0	1	1	1	0	0	0	1	0	0	0	0	0	1	1	0	0	0	0	18	1	0	0	1	0	6	0	4	3	0	1	4	49	6	124
A61B	59	0	1	13	11	1	3	50	0	42	93	0	0	0	0	3	11	1	0	0	0	1	0	1	4	1	0	0	3	5	8	0	1	66	10	2	6	12	1	26	1	0	47	26	1	10	159	13	15
A61C	8	0	0	0	0	0	0	7	5	0	26	0	0	0	0	0	0	0	0	0	0	1	0	0	1	0	0	0	0	0	5	0	0	1	0	0	0	0	0	1	1	0	2	0	0	2	21	3	99
A61D	0	0	0	0	0	0	4	73	0	1	2	0	0	1	0	2	0	0	0	0	0	0	0	5	0	0	0	0	0	0	0	0	0	8	0	0	0	0	0	1	0	0	0	0	0	0	0	3	0
A61F	6	2	0	47	12	0	21	73	5	3	335	0	1	1	1	3	10	4	1	0	0	12	0	10	25	0	2	6	0	9	2	287	48	436	41	4	0	297	23	290	4	4	62	10	3	36	37	38	7
A61G	1	0	0	0	11	0	0	12	0	0	4	0	0	0	0	3	0	0	0	0	0	3	0	0	2	0	0	0	0	0	0	1	0	12	10	0	0	3	0	2	0	0	1	0	11	2	6	7	2
A61H	1	0	0	0	2	2	0	8	1	0	2	0	0	0	0	0	0	0	0	0	0	0	0	1	0	0	0	1	0	0	0	0	0	20	0	0	0	1	0	11	0	0	0	1	96	0	31	0	58
A61J	0	0	0	0	2	0	0	8	0	1	38	0	0	0	0	0	0	0	0	4	0	4	2	15	9	0	0	0	0	0	0	1	3	6	0	0	0	0	1	1	0	0	6	0	0	6	5	8	5
A61K	2	18	2	6	11	39	29	276	5	19	4247	0	0	8	105	1	7	39	74	184	10	410	85	362	768	4	27	8	1	5	18	8	0	22	0	8	0	0	0	3	0	0	0	0	0	1	177	1	76
A61L	5	0	0	1	13	4	2	16	12	41	259	0	6	0	4	0	6	23	8	4	2	30	3	4	147	2	5	1	0	0	18	3	1	11	0	1	0	5	1	3	0	0	1	4	1	25	21	0	2
A61M	3	4	2	1	3	4	13	45	0	93	240	0	0	0	1	11	1	1	0	0	0	4	0	98	11	0	0	5	0	14	28	0	2	45	12	0	0	16	2	6	0	0	17	5	0	3	25	18	16
A61N	1	0	1	0	11	0	3	15	0	3	36	0	1	0	0	0	0	0	0	0	0	0	0	1	0	0	0	0	1	0	4	0	0	6	0	0	0	0	1	28	0	0	0	0	0	0	4	5	23
A61P	0	0	0	0	0	0	0	0	0	0	0	0	0	0	0	0	0	0	0	0	0	0	0	0	0	0	0	0	0	0	0	0	0	0	0	0	0	0	0	0	0	0	0	0	0	0	0	0	0
A61Q	0	0	0	0	0	0	0	0	0	0	0	0	0	0	0	0	0	0	0	0	0	0	0	0	0	0	0	0	0	0	0	0	0	0	0	0	0	0	0	0	0	0	0	0	0	0	0	0	0
A62B	0	0	0	0	3	0	0	42	0	6	1	0	0	0	0	2	0	0	0	0	0	0	0	0	0	0	0	0	0	2	1	5	0	90	2	1	0	80	4	6	0	0	43	0	1	1	2	11	0
A62C	0	3	0	0	4	0	0	4	0	0	1	0	0	0	0	0	0	0	0	0	0	1	0	0	0	0	0	0	0	0	0	0	0	0	0	0	0	2	0	0	0	0	2	0	1	1	0	0	0
A62D	0	0	0	0	0	0	0	4	0	0	1	0	0	0	0	0	0	0	0	0	0	0	0	0	0	0	0	0	0	0	0	0	0	8	0	0	0	0	0	0	0	0	0	0	0	0	0	0	0
A63B	16	2	13	0	2	0	0	99	0	12	0	0	0	0	0	0	0	2	1	0	0	0	0	0	1	1	1	0	0	0	0	10	2	191	22	0	0	113	11	60	4	0	27	3	40	23	10	94	22
A63C	0	0	0	0	4	0	0	7	0	0	0	0	0	0	0	0	0	0	0	0	0	0	0	0	0	0	0	0	0	0	0	0	0	10	0	0	0	3	0	131	2	0	12	1	6	31	0	39	0
A63D	0	1	4	0	0	0	0	6	0	0	0	0	0	0	0	1	0	0	0	0	0	0	0	0	0	0	0	0	0	0	0	0	0	5	0	0	0	0	0	0	0	0	3	0	1	0	0	2	0
A63F	0	0	0	0	0	0	0	24	0	0	0	0	0	0	0	0	0	0	0	0	0	0	0	0	0	0	0	0	0	0	1	0	0	1	0	0	0	1	0	3	0	0	1	1	1	9	0	1	0
A63G	0	0	0	0	1	0	0	8	0	0	0	0	0	0	0	0	0	0	0	0	0	0	0	0	0	0	0	0	0	0	0	0	0	0	0	0	0	5	2	4	0	0	0	0	0	0	0	1	0
A63H	2	1	0	0	5	0	0	54	0	4	11	0	3	0	0	0	0	0	0	0	0	4	0	0	0	0	0	0	0	0	0	11	0	22	6	12	0	29	5	9	0	0	10	13	8	23	1	9	8
A63J	0	0	0	0	1	0	0	0	0	0	0	0	0	0	0	0	0	0	0	0	0	0	0	0	0	0	0	0	0	0	0	0	0	1	0	0	0	0	0	0	0	0	0	1	1	1	0	1	0
A63K	0	0	0	0	2	0	0	0	0	0	0	0	0	0	0	0	0	0	0	0	0	0	0	0	0	0	0	0	0	0	0	0	0	0	0	0	0	0	0	0	0	0	0	0	0	0	0	0	0
A99Z	0	0	0	0	0	0	0	0	0	0	0	0	0	0	0	0	0	0	0	0	0	0	0	0	0	0	0	0	0	0	0	0	0	0	0	0	0	0	0	0	0	0	0	0	0	0	0	0	0
B01B	1	0	1	0	0	0	0	0	0	0	0	0	0	0	0	0	0	0	0	0	0	0	0	0	0	0	0	0	0	0	0	0	0	0	0	0	0	0	0	0	0	0	0	0	0	0	0	0	0
B01D	2	7	17	6	12	0	47	112	1	2	140	0	4	6	5	0	3	10	71	24	35	11	13	3	116	21	6	7	2	16	21	4	0	12	0	0	0	0	0	3	0	0	0	0	0	0	5	1	2
B01F	6	20	11	1	13	1	16	63	0	1	62	0	3	24	25	0	15	20	35	17	8	74	4	5	134	40	18	5	0	0	0	0	0	0	0	0	1	0	0	0	0	0	0	0	0	4	9	0	2
B01J	1	2	2	0	9	2	3	59	4	3	439	0	5	2	4	0	5	6	10	59	6	48	19	18	85	0	0	14	0	4	5	6	0	0	0	0	0	0	0	4	0	0	1	1	0	1	4	0	3
B01L	0	0	0	0	1	0	0	1	0	0	4	0	0	0	0	0	0	0	1	0	0	0	0	0	0	0	0	0	0	0	0	0	0	0	0	0	0	0	0	0	0	0	3	0	0	0	0	0	2
B02B	0	0	3	3	0	0	0	0	0	0	0	0	0	1	1	0	0	0	1	0	0	0	2	0	33	20	26	0	0	0	1	1	0	1	0	0	0	0	0	0	0	0	0	0	0	0	0	0	0
B02C	6	5	71	9	11	0	3	9	0	0	7	0	0	3	2	1	25	2	5	1	1	10	5	9	46	43	11	5	4	0	0	1	0	0	0	0	0	0	0	0	0	0	0	1	0	0	1	1	0
B03B	0	0	1	0	0	0	0	0	0	0	0	0	0	0	0	0	0	0	0	0	2	0	0	1	0	0	0	2	0	0	0	0	0	0	0	0	0	0	0	0	0	0	0	0	0	0	1	0	0
B03C	0	0	0	0	0	0	0	4	0	0	4	0	0	0	0	0	0	0	2	1	2	0	2	0	2	0	0	0	0	0	5	0	0	0	0	0	0	0	0	0	0	0	3	0	0	0	0	0	0
B03D	0	0	0	0	0	0	0	2	0	2	1	0	0	0	0	0	1	0	0	0	2	1	0	0	3	0	0	0	0	0	0	0	0	0	0	0	0	0	0	1	0	0	0	0	0	0	0	0	0
B04B	0	0	0	0	0	0	0	0	0	0	0	0	0	0	0	0	0	1	0	0	0	0	0	0	8	11	0	0	0	0	0	0	0	0	0	0	0	0	0	0	0	0	0	0	0	0	2	0	0
B04C	0	0	0	0	0	0	0	0	0	0	0	0	0	0	0	0	0	0	0	0	0	0	0	0	0	0	0	0	0	0	0	0	0	0	0	0	0	0	0	0	0	0	1	0	0	0	0	0	0
B05B	35	157	16	0	170	0	0	25	2	35	9	0	1	0	3	0	1	1	0	0	1	20	0	0	6	0	1	0	4	1	0	1	0	0	0	0	0	0	0	2	0	1	0	0	4	1	25	4	14
B05C	3	8	0	0	3	2	4	14	0	3	7	0	2	15	5	0	0	7	5	1	0	33	0	0	12	0	13	3	3	4	0	1	0	2	0	0	0	0	0	0	0	2	6	0	0	3	48	1	31
B05D	3	12	1	0	12	5	1	12	0	1	190	0	2	0	8	0	16	8	3	4	0	19	1	0	9	0	3	6	3	19	2	6	1	34	4	1	0	5	0	13	1	0	21	3	1	4	11	0	0
B06B	0	0	0	0	0	0	0	0	0	0	0	0	0	0	0	0	0	0	0	0	0	0	1	0	1	0	0	0	0	0	0	0	0	0	0	0	0	0	0	0	0	0	1	0	0	0	0	0	1
B07B	2	3	15	4	1	0	1	28	0	0	1	0	0	3	0	0	1	2	3	0	0	0	0	0	1	1	0	39	2	0	0	0	0	0	0	0	0	0	0	0	0	0	1	0	0	0	0	0	0
B07C	1	2	5	1	0	0	1	6	0	0	5	0	0	0	1	0	17	2	0	0	0	0	0	0	5	2	0	8	27	1	0	0	0	0	0	0	0	0	0	0	0	0	0	0	0	0	1	1	0
B08B	0	3	7	0	5	0	5	6	1	0	58	0	3	0	0	1	7	6	2	0	0	2	0	0	20	14	1	0	0	0	0	0	0	1	1	0	0	0	0	1	0	0	0	1	0	27	13	2	79
B09B	1	1	0	0	1	0	0	0	0	0	17	0	0	0	0	0	0	0	0	0	1	0	0	0	0	0	0	0	0	0	0	0	0	0	0	0	0	0	0	0	0	0	0	0	0	0	0	0	0
B09C	0	0	0	0	0	0	0	0	0	0	0	0	0	0	0	0	0	0	0	0	0	0	0	0	0	0	0	0	0	0	0	0	0	0	0	0	0	0	0	0	0	0	0	0	0	0	0	0	0
B21B	1	0	1	0	1	0	0	0	0	0	0	0	0	2	1	0	1	0	0	0	0	1	0	0	0	3	1	0	1	0	0	0	0	0	1	0	0	0	0	0	0	0	0	0	0	0	0	0	1
B21C	0	0	0	0	0	0	0	0	0	0	0	0	0	1	8	0	0	0	0	0	0	1	0	0	2	0	3	0	0	0	0	0	0	0	0	0	0	0	0	1	0	0	1	0	0	0	0	0	0
B21D	6	2	2	0	1	0	1	4	0	1	2	0	0	3	2	0	3	0	0	0	0	0	0	3	3	2	0	0	0	1	0	0	0	1	0	0	36	0	0	0	0	0	8	0	1	12	0	2	3
B21F	0	0	0	0	3	0	0	4	0	3	1	0	0	0	0	0	0	0	0	0	0	0	0	0	0	0	0	0	0	0	0	0	0	0	0	0	3	0	0	0	0	0	5	0	0	0	2	0	0
B21G	0	0	0	0	0	0	0	0	0	0	0	0	0	0	0	0	0	0	0	0	0	0	0	0	0	0	0	0	0	0	0	0	0	0	1	0	0	0	0	0	0	0	2	0	0	0	0	0	0
B21H	0	0	1	0	0	0	0	0	0	0	0	0	0	0	0	0	0	0	0	0	0	0	0	0	0	0	0	0	0	0	0	0	0	0	1	0	0	0	0	0	0	0	0	0	0	0	1	0	1
B21J	0	0	0	0	0	0	1	0	0	0	0	0	0	0	0	0	0	0	0	0	0	0	0	0	0	1	0	0	0	0	0	0	0	0	0	0	1	0	0	0	0	0	2	0	0	0	0	1	0
B21K	3	0	0	0	0	0	0	0	0	0	0	0	0	0	0	0	0	0	0	0	0	0	0	0	0	0	0	0	0	0	0	0	0	0	0	0	0	0	0	0	0	0	0	0	0	0	0	0	0
B21L	0	0	0	0	0	0	0	0	0	0	0	0	0	0	0	0	0	0	0	0	0	0	0	0	0	0	0	0	0	0	0	0	0	0	0	1	0	0	0	0	0	0	2	0	0	0	0	0	0
B22C	0	0	0	0	0	0	0	0	0	0	3	0	0	0	0	0	0	0	0	0	0	0	0	0	0	0	0	0	0	0	0	0	0	0	0	0	0	0	0	0	0	0	0	0	0	0	0	0	0
B22D	2	2	0	0	0	0	1	1	1	1	2	0	0	1	0	0	0	0	0	1	0	4	0	0	1	0	1	0	0	1	0	0	0	0	0	0	0	0	0	0	0	0	2	1	0	0	0	0	1
B22F	4	3	1	0	0	0	1	1	0	0	1	0	1	1	0	0	0	0	0	0	0	4	0	2	1	0	2	1	0	1	0	0	0	0	0	0	0	0	0	0	0	0	0	0	0	0	1	0	0
B23B	1	1	2	0	1	0	0	0	0	0	1	0	0	3	0	1	1	1	0	0	0	0	0	0	6	4	6	0	0	0	0	3	0	0	0	0	0	0	0	0	0	0	1	2	0	0	0	0	1
B23C	0	0	0	0	1	0	0	0	0	0	0	0	0	0	0	0	0	0	1	0	0	0	0	0	0	0	0	0	0	0	0	0	1	0	0	0	0	0	0	0	0	0	0	0	0	0	0	0	1
B23D	2	2	4	0	14	0	0	0	0	0	0	0	0	0	0	3	15	0	0	0	0	0	0	0	2	2	0	1	1	0	0	0	0	0	0	0	0	0	0	0	0	0	0	1	0	0	0	1	1
B23F	0	0	0	0	0	0	0	0	0	0	0	0	0	0	0	0	0	0	0	0	1	0	0	0	0	0	0	0	0	0	0	0	0	0	0	0	0	0	0	0	0	0	0	2	0	0	0	0	0
B23G	0	0	0	0	1	0	0	0	0	0	0	0	0	2	0	0	0	0	0	0	0	0	0	0	3	2	4	0	0	0	0	0	0	0	0	0	1	0	0	0	0	0	0	0	0	0	0	0	0
B23H	0	0	0	0	0	0	0	1	0	0	0	0	0	0	0	0	0	0	0	0	0	0	0	0	0	0	0	0	0	0	0	0	0	0	0	0	0	0	0	0	0	0	0	0	0	0	0	0	0
B23K	9	0	1	0	11	0	3	0	0	1	5	0	3	0	2	0	0	0	0	0	0	0	0	6	5	0	0	3	35	0	9	1	0	0	0	0	2	2	0	0	0	0	8	2	0	0	1	2	0
B23P	3	0	14	0	22	0	1	6	0	0	3	0	0	0	1	2	6	0	0	0	0	4	0	0	1	0	0	4	1	3	0	0	1	0	1	8	29	0	0	0	0	3	21	12	1	1	2	0	2
B23Q	0	6	0	0	3	0	0	3	0	1	0	0	5	4	1	1	4	1	1	0	0	8	0	0	3	1	4	0	0	0	0	0	0	0	0	0	9	0	0	1	0	1	2	0	0	0	0	0	0
B24B	0	0	8	0	5	0	0	1	1	0	2	0	0	0	0	0	3	0	0	0	0	0	0	0	0	0	0	3	0	0	0	0	0	0	0	0	0	0	0	1	0	0	1	0	1	0	10	0	30
B24C	0	8	0	0	0	0	0	0	0	0	0	0	0	0	0	0	14	1	0	0	0	0	0	0	0	0	0	0	0	0	0	0	0	0	0	0	0	0	0	0	0	0	0	0	0	0	1	0	0
B24D	1	0	0	0	0	0	0	0	1	0	1	0	0	0	0	0	0	0	0	0	0	0	0	0	1	1	0	0	0	0	0	0	0	3	0	0	0	0	0	0	0	0	0	0	0	0	12	0	28
B25B	3	5	0	0	2	0	0	14	0	4	0	0	0	0	0	2	1	1	0	0	0	0	0	0	1	0	0	0	0	0	0	0	0	0	1	0	2	0	0	0	0	0	30	0	1	5	11	7	1
B25C	1	0	0	0	0	0	0	1	0	0	0	0	0	0	0	0	1	0	0	0	0	0	0	0	0	0	0	0	0	0	0	0	0	0	1	0	10	0	0	0	0	1	12	0	0	1	9	0	3
B25D	2	2	0	0	0	0	0	1	0	0	0	0	0	0	0	0	0	0	0	0	0	0	0	0	0	0	0	0	0	0	0	0	0	0	0	0	0	0	0	0	0	0	0	0	0	0	0	0	0
B25F	3	1	5	0	2	0	0	3	0	1	0	0	0	0	0	0	0	0	0	0	0	0	0	0	0	0	0	0	0	0	0	0	0	1	0	0	0	0	0	0	0	0	2	0	3	0	2	3	1
B25G	52	2	7	0	1	0	0	7	0	0	0	0	0	2	0	0	1	0	0	0	0	1	0	0	0	0	0	0	0	0	0	0	0	0	1	0	0	1	0	1	1	0	16	0	3	10	3	4	27
B25H	0	0	1	0	0	0	0	0	0	0	0	0	0	0	0	0	0	0	0	0	0	0	0	0	0	0	0	0	0	0	0	0	0	0	0	0	0	0	0	0	0	0	1	0	0	2	0	2	1
B25J	1	4	2	0	1	0	2	9	0	2	0	0	0	0	0	0	1	0	0	0	0	0	0	0	0	0	0	0	2	0	0	0	0	0	0	0	0	0	0	1	0	0	1	1	0	0	3	0	0
B26B	10	0	113	0	47	1	0	3	1	0	0	0	0	5	3	16	17	1	0	0	0	0	0	0	6	7	4	0	0	0	0	0	0	1	1	0	1	0	0	0	0	0	8	2	0	4	29	28	4
B26D	4	4	11	2	6	0	0	0	0	0	1	0	0	16	5	3	50	0	3	1	0	5	0	1	52	29	32	2	10	1	0	0	0	0	0	0	12	0	0	0	0	2	4	1	0	0	0	0	0
B26F	1	8	0	0	4	0	0	1	0	0	0	0	0	5	3	0	12	0	0	0	0	0	0	0	4	1	0	0	4	0	0	0	0	1	0	0	3	0	0	0	0	1	1	1	0	4	0	2	0
B27B	1	0	11	0	40	0	0	1	0	0	0	0	0	0	0	3	6	0	0	0	0	0	0	0	0	0	0	0	0	0	0	0	0	0	0	0	0	0	0	0	0	0	1	0	0	0	0	1	1
B27C	0	0	2	0	15	0	0	0	0	0	0	0	0	1	0	0	0	0	0	0	0	0	0	0	0	0	0	0	0	0	0	0	0	0	0	0	0	0	0	0	0	0	0	1	0	0	0	1	0
B27D	0	0	0	0	0	0	0	0	0	0	0	0	0	0	0	0	0	0	0	0	0	0	0	0	0	0	0	0	0	0	0	0	0	0	0	0	0	0	0	0	0	0	0	0	0	0	0	0	0
B27F	0	1	0	0	1	0	0	0	0	0	0	0	0	0	0	0	0	0	0	0	0	0	0	0	0	0	0	0	0	0	0	0	0	0	0	0	4	0	0	0	0	1	1	0	0	0	0	0	0
B27G	0	0	8	0	15	0	0	0	0	0	0	0	0	0	0	1	0	0	1	0	0	0	0	0	0	0	0	0	0	0	0	0	0	0	0	0	0	0	0	0	0	0	0	0	0	0	0	0	0
B27H	0	0	0	0	0	0	0	0	0	0	0	0	0	0	0	0	0	0	0	0	0	0	0	0	0	0	0	0	0	0	0	0	0	0	0	0	0	0	0	0	0	0	0	0	0	0	0	0	0
B27J	0	0	0	0	0	0	0	0	0	0	1	0	0	0	1	0	0	0	0	0	0	8	0	0	4	0	1	0	0	0	0	0	0	0	0	0	0	0	0	0	0	0	0	0	0	0	0	0	0
B27K	0	0	0	0	0	0	0	0	0	0	11	0	0	0	0	0	0	0	0	0	0	0	0	0	0	0	0	0	0	0	0	0	0	0	0	0	0	0	0	1	0	0	0	0	0	0	0	0	0
B27L	4	0	6	0	47	0	0	0	0	0	0	0	0	0	0	0	0	0	0	0	0	0	0	0	0	0	0	0	0	0	0	0	0	0	0	0	0	0	0	0	0	0	0	0	0	0	0	0	0
B27M	0	0	2	0	0	0	0	0	0	0	0	0	0	0	0	0	0	0	0	0	0	0	0	0	0	0	0	0	0	0	0	0	0	0	2	0	0	0	0	0	0	0	1	0	0	0	0	0	0
B27N	0	0	0	0	0	0	0	0	0	0	3	0	0	0	0	0	0	0	0	0	0	0	0	0	0	0	0	0	0	0	1	0	0	0	0	0	0	2	0	2	0	0	0	0	0	0	0	0	0
B28B	4	0	0	0	1	0	4	2	0	0	7	0	0	8	11	0	6	0	0	0	0	14	0	0	9	1	9	0	0	2	0	0	0	1	0	0	0	1	0	7	0	0	3	0	0	0	1	0	0
B28C	0	3	1	0	0	0	3	1	0	0	0	0	1	7	3	0	1	0	5	0	0	3	0	0	8	3	1	1	1	0	0	0	0	0	0	0	0	0	0	0	0	0	0	0	0	0	0	0	0
B28D	1	0	0	0	3	0	0	0	0	0	0	0	0	0	0	0	0	0	0	0	0	0	0	0	0	0	1	0	0	0	0	0	0	0	0	0	0	0	0	0	0	0	0	4	0	0	0	0	0
B29B	0	0	1	0	0	0	9	1	0	0	12	0	1	24	4	0	0	1	2	0	0	21	0	2	12	5	7	0	0	0	1	0	0	0	0	0	0	0	0	5	0	1	4	0	0	0	3	0	4
B29C	4	3	0	1	32	0	18	30	0	0	60	0	2	167	72	1	43	5	5	1	1	80	3	3	60	1	103	0	0	5	6	11	7	26	0	3	4	1	0	60	2	10	60	0	2	8	22	0	8
B29D	4	2	0	1	11	0	4	14	0	1	24	0	1	36	10	0	13	4	1	1	0	23	0	1	11	2	15	0	1	4	1	0	2	17	2	2	15	1	0	32	0	3	27	0	2	11	9	0	2
B29K	0	0	0	0	0	0	0	0	0	0	0	0	0	0	0	0	0	0	0	0	0	0	0	0	0	0	0	0	0	0	0	0	0	0	0	0	0	0	0	0	0	0	0	0	0	0	0	0	0
B29L	0	0	0	0	0	0	0	0	0	0	0	0	0	0	0	0	0	0	0	0	0	0	0	0	0	0	0	0	0	0	0	0	0	0	0	0	0	0	0	0	0	0	0	0	0	0	0	0	0
B30B	2	0	83	29	4	0	1	2	0	0	1	0	0	10	1	0	13	0	0	0	0	2	0	6	41	85	15	0	1	0	0	1	0	0	0	0	0	0	0	0	0	0	1	0	0	0	0	0	0
B31B	2	0	0	0	3	1	0	1	0	0	0	0	0	1	1	0	4	0	0	0	0	0	0	0	3	0	0	0	1	3	0	0	1	2	2	0	3	0	1	0	0	4	5	1	0	3	0	4	0
B31C	0	0	0	0	0	0	0	1	0	0	0	0	0	0	2	0	0	0	0	0	0	0	0	0	0	0	0	0	3	5	0	0	0	0	0	1	0	0	0	0	0	1	1	0	0	1	0	0	0
B31D	0	0	0	0	2	0	0	1	0	0	0	0	0	0	0	0	0	0	0	0	0	0	0	0	0	0	0	0	0	0	0	0	0	0	0	0	0	0	0	0	0	0	0	0	0	0	0	0	0
B31F	2	0	0	0	4	0	0	1	0	1	0	0	0	0	0	0	0	0	0	0	0	0	0	0	0	0	0	0	1	3	0	2	0	0	0	1	4	0	1	0	0	0	2	2	0	0	0	0	0
B32B	15	18	8	11	130	4	5	77	7	8	215	0	2	11	9	0	33	11	1	10	1	7	6	2	50	1	3	2	9	26	11	80	15	390	10	18	11	56	6	119	0	2	80	19	3	18	18	11	13
B41B	0	0	0	0	0	0	0	0	0	0	0	0	0	0	0	0	0	0	0	0	0	0	0	0	0	0	0	0	0	0	0	0	0	0	0	0	0	0	0	0	0	0	0	0	0	0	0	0	0
B41C	1	0	0	0	1	0	0	0	0	0	0	0	0	0	0	0	0	0	0	0	0	0	0	0	0	0	0	0	0	0	0	0	0	1	0	0	0	0	0	0	0	0	0	0	0	1	0	0	0
B41D	0	0	0	0	0	0	0	0	0	0	0	0	0	0	0	0	0	0	0	0	0	0	0	0	0	0	0	0	0	0	0	0	0	0	0	0	0	0	0	0	0	0	0	0	0	2	0	0	0
B41F	4	0	0	0	0	0	1	0	0	0	0	0	1	6	2	0	2	0	1	0	0	0	0	0	2	0	0	0	2	0	0	0	0	0	8	0	0	0	0	0	0	1	2	0	0	1	0	0	10
B41G	0	0	0	0	0	0	0	0	0	0	0	0	0	0	0	0	0	0	0	0	0	0	0	0	0	0	0	0	0	0	0	0	0	0	0	0	0	0	0	0	0	0	0	0	0	0	0	0	0
B41J	0	0	1	0	0	0	0	0	0	0	0	0	0	0	0	0	0	0	0	0	0	0	0	0	0	0	0	0	0	0	0	0	0	0	1	0	1	0	0	0	0	0	3	0	0	1	14	0	7
B41K	0	0	0	0	0	0	0	0	0	0	1	0	0	0	0	0	0	0	0	0	0	0	0	0	0	0	0	0	0	0	0	0	0	0	0	0	0	0	0	0	0	0	0	0	0	0	0	0	0
B41L	0	0	0	0	0	0	1	0	0	0	0	0	0	0	1	0	0	0	1	0	0	0	0	0	1	0	0	0	0	0	0	0	0	0	2	0	2	0	0	0	0	0	0	1	0	0	0	2	1
B41M	0	0	0	0	1	0	0	0	0	1	8	0	0	0	2	0	1	1	0	0	0	2	0	0	2	0	1	0	0	0	0	0	0	4	0	2	0	0	0	0	0	0	0	1	0	1	0	0	1
B41N	0	0	0	0	0	0	0	0	0	0	0	0	0	0	0	0	0	0	0	0	0	0	0	0	0	0	0	1	0	0	0	0	0	0	0	0	0	0	0	0	0	0	0	0	0	0	0	0	0
B42B	0	0	0	0	0	0	0	0	0	0	0	0	0	0	0	0	0	0	0	0	0	0	0	0	0	0	0	0	0	0	0	0	0	0	0	0	0	0	0	0	0	0	0	0	0	0	0	0	0
B42C	0	0	0	0	0	0	0	0	0	0	0	0	0	0	0	0	0	0	0	0	0	0	0	0	0	0	0	0	0	0	0	0	0	0	0	0	0	0	0	0	0	0	0	0	0	1	0	0	0
B42D	0	1	0	0	1	0	0	2	0	1	2	0	0	0	0	0	0	0	0	0	0	0	0	0	0	0	0	0	0	0	1	0	0	3	0	1	1	1	0	0	0	0	5	5	0	24	3	11	0
B42F	0	0	0	0	3	0	1	1	0	0	0	0	0	0	0	0	0	0	0	0	0	0	0	0	0	0	0	0	0	0	0	0	0	0	3	1	0	0	0	1	0	0	24	0	0	25	2	4	0
B43K	0	1	0	0	1	0	0	2	0	2	0	0	0	0	0	0	0	0	0	0	0	2	0	0	0	0	1	0	0	0	0	0	0	1	0	1	0	1	0	0	1	0	4	2	0	1	108	1	52
B43L	0	1	0	0	2	1	0	1	1	0	0	0	0	0	1	4	0	0	0	0	0	1	0	0	1	0	0	0	0	0	0	0	0	0	0	0	4	0	0	1	0	0	1	0	0	0	3	0	2
B43M	0	0	0	0	0	0	0	2	0	1	0	0	0	0	0	0	0	0	0	0	0	0	0	0	0	0	0	0	0	0	0	0	0	0	0	0	1	0	0	0	0	0	0	0	0	4	9	0	7
B44B	0	0	0	0	1	0	0	0	0	0	0	0	0	0	0	0	0	0	0	0	0	0	0	0	0	0	0	0	0	0	0	0	0	0	0	0	0	0	0	0	0	0	0	0	0	0	0	0	0
B44C	3	0	0	1	0	0	1	2	0	0	2	0	1	0	0	0	0	0	0	0	0	0	0	0	2	0	0	0	0	0	1	4	0	6	2	1	1	0	1	3	0	0	1	7	0	0	0	0	0
B44D	0	0	0	0	2	0	0	3	0	0	14	0	0	0	0	0	2	0	0	0	0	0	0	0	0	0	0	0	0	0	0	0	0	8	0	0	0	0	0	0	2	0	6	0	0	3	6	3	14
B44F	0	0	0	0	3	0	0	1	0	0	1	0	0	0	0	0	0	0	0	0	0	0	0	0	0	0	0	0	0	0	0	0	0	1	0	3	0	0	0	0	0	0	0	0	0	0	0	0	0
B60B	6	6	8	0	3	0	0	4	0	0	0	0	0	0	0	0	0	0	0	0	0	0	0	0	0	0	0	0	0	0	0	0	0	0	0	0	0	0	0	2	0	0	0	0	0	29	0	0	0
B60C	0	0	2	0	0	0	0	2	0	0	0	0	0	0	0	0	0	0	0	0	0	0	0	0	0	0	0	0	0	0	0	0	0	0	0	0	0	0	0	8	6	0	33	0	0	1	0	0	0
B60D	95	3	28	0	1	0	0	4	0	0	0	0	0	0	0	0	0	0	0	0	0	0	0	0	0	0	0	0	0	0	0	0	0	1	0	0	0	0	0	0	0	0	2	0	0	0	0	0	0
B60F	0	0	0	0	0	0	0	1	0	0	0	0	0	0	0	0	0	0	0	0	0	0	0	0	0	0	0	0	0	0	0	0	0	0	0	0	0	0	0	0	0	0	0	0	0	0	0	0	0
B60G	4	0	7	3	1	0	0	1	0	0	1	0	0	0	0	0	0	0	0	0	0	0	0	0	0	0	0	0	0	0	0	0	0	0	0	0	0	0	0	3	0	0	0	0	0	0	0	0	0
B60H	0	0	0	0	0	0	0	2	0	0	0	0	3	1	0	0	0	2	1	0	0	0	0	0	3	0	0	0	0	0	0	0	0	0	0	0	0	2	0	0	0	0	0	0	0	5	0	0	0
B60J	0	0	1	1	3	0	0	1	0	0	3	0	0	0	0	0	0	0	0	0	0	0	0	0	1	0	0	0	0	0	0	0	0	0	0	0	0	1	0	0	0	0	8	0	6	0	2	1	0
B60K	18	3	44	1	1	0	0	4	0	0	1	0	0	0	0	1	0	0	0	0	0	0	0	0	0	1	0	1	0	1	0	0	0	0	0	0	0	1	0	1	0	0	0	0	6	2	0	0	0
B60L	1	0	3	0	0	0	0	1	0	0	0	0	0	0	0	0	0	0	0	0	0	0	0	0	1	0	0	0	0	0	0	0	0	0	0	0	0	0	0	0	0	0	0	0	0	0	0	0	0
B60M	0	0	0	0	0	0	0	0	0	0	0	0	0	0	0	0	0	0	0	0	0	0	0	0	0	0	0	0	0	0	0	0	0	0	0	0	0	0	0	0	0	0	0	0	0	0	0	0	0
B60N	0	0	0	0	0	0	0	0	0	0	0	0	0	0	0	0	0	0	0	0	0	0	0	0	0	0	0	0	0	0	8	0	0	0	0	0	0	0	0	1	0	0	2	0	1	0	13	0	1
B60P	5	8	140	8	19	0	0	15	0	1	0	0	2	2	2	0	0	1	0	0	0	0	0	0	0	1	0	1	0	0	0	0	0	0	2	0	0	0	0	0	1	0	24	0	1	0	0	3	0
B60Q	1	0	0	0	0	0	0	4	0	0	1	0	0	0	0	0	0	0	0	0	0	0	1	0	0	0	0	0	0	0	0	0	0	0	1	0	0	1	0	0	0	0	5	0	3	0	1	0	0
B60R	2	0	16	0	2	0	0	29	0	1	0	0	0	0	0	3	1	0	0	0	0	0	0	0	1	0	0	0	0	0	2	3	0	19	2	0	0	12	0	0	0	0	106	0	13	15	15	25	1
B60S	6	6	0	0	0	0	0	0	0	0	1	0	0	0	0	1	0	2	0	0	0	0	0	0	3	2	0	0	0	0	1	0	0	0	0	0	0	1	0	0	0	0	1	0	2	1	0	0	8
B60T	3	0	3	0	1	0	0	11	0	0	5	0	0	0	1	0	0	0	0	0	0	0	0	0	0	0	0	0	0	0	0	0	0	0	0	0	0	0	0	0	0	0	0	0	0	0	0	1	0
B60V	0	1	0	0	4	0	0	0	0	0	0	0	0	0	0	0	0	0	0	0	0	0	0	0	0	0	0	0	0	0	0	0	0	0	0	0	0	0	0	0	0	0	0	0	0	0	0	0	0
B60W	0	0	0	0	0	0	0	0	0	0	0	0	0	0	0	0	0	0	0	0	0	0	0	0	0	0	0	0	0	0	0	0	0	0	0	0	0	0	0	0	0	0	0	0	0	0	0	0	0
B61B	0	0	1	0	0	0	0	3	0	0	0	0	0	0	0	1	0	1	1	1	0	0	0	0	0	0	0	0	0	0	0	0	0	0	0	0	0	0	0	0	0	0	0	0	0	0	0	0	0
B61C	0	1	0	0	1	0	0	0	0	0	0	0	0	1	0	0	0	0	0	0	0	0	0	0	0	0	1	0	0	0	0	0	0	0	0	0	0	0	0	0	0	0	0	0	0	0	0	0	0
B61D	0	0	2	0	1	0	0	2	0	6	0	0	1	0	0	1	0	1	0	0	0	0	0	0	0	0	0	0	0	0	0	0	0	0	0	0	0	0	0	0	0	0	17	0	0	3	0	0	0
B61F	3	0	0	0	0	0	0	0	0	0	0	0	0	0	0	0	0	0	0	0	0	0	0	0	0	0	0	0	0	0	0	0	0	0	0	0	0	0	0	0	0	0	0	0	0	0	0	0	0
B61G	0	0	0	0	0	0	0	0	0	0	0	0	0	0	0	0	0	0	0	0	0	0	0	0	0	0	0	0	0	0	0	0	0	0	0	0	0	0	0	1	0	0	0	0	0	0	0	0	0
B61H	0	0	0	0	0	0	0	0	0	0	0	0	0	0	0	0	0	0	0	0	0	0	0	0	0	0	0	0	0	0	0	0	0	0	0	0	0	0	0	0	0	0	0	0	0	0	0	0	0
B61J	0	0	0	0	0	0	0	2	0	0	0	0	0	0	0	0	0	0	0	0	0	0	0	0	0	0	0	0	0	0	0	0	0	0	0	0	0	0	0	0	0	0	0	0	0	0	0	0	0
B61K	1	1	0	0	0	0	0	1	0	0	0	0	0	0	0	0	0	0	0	0	0	0	0	0	0	0	0	0	0	0	0	0	0	0	0	0	0	0	0	0	0	0	0	0	0	0	0	0	0
B61L	0	0	0	0	0	0	0	0	0	0	0	0	0	0	0	0	0	0	0	0	0	0	0	0	0	0	0	0	0	0	0	0	0	0	0	0	0	0	0	0	0	0	0	0	0	0	0	0	0
B62B	5	1	9	0	4	0	0	17	0	1	0	0	0	0	0	0	1	0	0	0	0	0	0	0	0	0	0	0	0	0	0	0	0	3	0	0	0	0	0	0	0	0	3	0	9	153	0	14	0
B62C	0	0	0	0	1	0	0	1	0	0	0	0	0	0	0	0	0	0	0	0	0	0	0	0	0	0	0	0	0	0	0	0	0	0	0	0	0	0	0	0	0	0	1	0	0	0	0	0	0
B62D	101	9	77	14	3	0	1	4	0	13	2	0	0	0	0	0	0	0	1	0	0	1	0	0	0	0	0	0	0	0	0	0	0	0	0	0	0	3	0	1	0	1	17	0	3	12	0	10	1
B62H	0	0	0	0	0	0	0	0	0	0	0	0	0	0	0	0	0	0	0	0	0	0	0	0	0	0	0	0	0	0	0	0	0	0	0	0	0	0	0	0	0	0	0	0	0	2	0	0	1
B62J	1	0	2	0	1	0	0	3	0	0	0	0	0	0	0	0	0	0	0	0	0	0	0	0	0	0	0	0	0	0	0	0	0	2	2	0	2	3	0	9	0	0	0	0	2	19	0	36	2
B62K	2	1	2	0	1	0	0	2	0	0	0	0	0	0	0	0	0	0	0	0	0	0	0	0	0	0	0	0	0	0	0	0	0	0	0	0	0	0	0	0	0	0	0	0	2	1	2	0	1
B62L	0	0	0	0	0	0	0	0	0	0	0	0	0	0	0	0	0	0	0	0	0	0	0	0	0	0	0	0	0	0	0	0	0	0	0	0	0	0	0	0	0	0	0	0	0	0	0	0	0
B62M	0	0	2	0	0	0	0	1	0	0	0	0	0	0	0	0	0	0	0	0	0	0	0	0	0	0	0	0	0	0	0	0	0	0	0	0	0	0	0	7	0	0	0	0	0	1	1	0	1
B63B	1	1	3	0	1	0	0	48	0	6	0	0	1	0	0	0	0	0	0	0	0	0	0	0	0	0	0	0	0	0	0	0	0	2	2	0	0	0	0	2	2	0	20	0	6	2	1	6	4
B63C	0	0	2	0	1	0	0	6	0	0	1	0	0	0	0	0	0	0	0	0	0	0	0	0	0	0	0	0	0	0	0	6	1	55	2	0	0	5	0	5	0	0	1	0	2	9	0	10	0
B63G	2	0	2	0	0	0	0	1	0	0	0	0	0	0	0	0	0	0	0	0	0	0	0	0	0	0	0	0	0	0	0	0	0	0	0	0	0	0	0	0	0	0	0	0	0	0	0	0	0
B63H	3	0	4	1	1	0	0	3	0	0	0	0	0	0	0	0	0	0	0	0	1	0	0	0	0	0	0	0	0	0	0	0	0	0	0	0	0	0	0	0	0	0	0	0	2	1	0	0	0
B63J	0	0	0	0	0	0	0	0	0	0	0	0	0	0	0	0	0	0	0	0	0	0	0	0	0	0	0	0	0	0	0	0	0	0	0	0	0	0	0	0	0	0	0	0	0	0	0	0	0
B64B	0	0	0	0	0	0	0	0	0	0	0	0	0	0	0	0	0	0	0	0	0	0	0	0	0	0	0	0	0	0	0	1	0	0	0	1	0	0	0	0	0	0	0	0	0	0	0	0	0
B64C	1	0	3	0	0	0	4	0	0	1	0	0	0	0	0	0	0	0	0	0	0	0	0	0	1	0	0	0	0	0	0	0	0	2	0	0	0	2	0	2	0	0	2	0	0	0	0	1	0
B64D	0	1	0	0	2	0	2	5	0	2	0	0	0	0	0	0	0	0	0	0	0	0	0	0	1	0	0	0	0	0	0	0	0	17	1	0	0	4	3	0	0	0	8	0	0	0	1	1	0
B64F	0	0	0	0	0	0	0	1	0	0	0	0	0	0	0	0	0	0	0	0	0	0	0	0	0	0	0	0	0	0	0	0	0	0	0	0	0	0	0	0	0	0	0	0	0	0	0	0	2
B64G	0	0	0	0	1	0	0	1	0	0	0	0	0	0	0	0	0	0	0	0	0	0	0	0	0	0	0	0	0	0	0	0	0	0	0	0	0	0	0	0	0	0	0	0	0	0	0	0	0
B65B	7	9	78	46	84	0	2	28	0	2	13	0	2	24	33	5	70	61	12	3	11	24	0	2	167	8	17	5	24	7	4	0	0	2	0	0	8	2	0	4	0	0	11	1	0	21	21	7	6
B65C	0	0	0	0	0	0	0	0	0	0	0	0	0	0	0	0	0	0	0	0	0	0	0	0	0	0	0	0	2	2	0	1	0	2	0	0	6	0	0	0	0	2	6	0	0	0	0	0	0
B65D	7	25	16	7	202	6	6	309	2	30	50	0	5	7	52	4	57	55	25	4	12	18	1	2	169	2	10	4	1	3	63	12	4	89	21	5	15	7	1	13	4	3	239	14	22	879	206	376	48
B65F	0	2	1	0	0	0	0	4	0	0	0	0	0	0	0	0	2	0	0	0	0	0	0	0	0	0	0	0	0	0	0	0	0	0	0	0	0	0	0	0	0	0	0	0	0	1	0	4	0
B65G	33	83	84	23	4	0	2	55	1	13	5	0	15	21	8	14	25	10	5	1	0	15	0	0	38	25	8	12	51	5	7	0	0	2	0	0	5	0	0	0	0	1	3	2	0	16	1	4	6
B65H	23	30	24	2	2	0	2	51	0	1	5	0	0	6	2	0	16	3	1	0	0	0	0	0	5	1	1	1	13	2	1	4	0	2	0	1	13	1	1	5	6	0	11	3	2	8	1	7	5
B66B	1	0	0	0	0	0	0	3	0	1	0	0	0	0	0	0	0	0	0	0	0	0	0	0	0	0	0	0	0	0	0	0	0	0	0	0	0	0	0	0	0	0	0	0	0	0	0	2	1
B66C	13	4	20	0	4	0	0	5	0	2	1	0	0	0	0	0	1	1	0	0	0	0	0	0	0	0	0	0	1	0	0	0	0	0	2	0	0	0	0	0	0	0	19	0	1	0	3	6	0
B66D	0	0	1	0	1	0	0	19	0	2	0	0	0	0	0	0	0	0	0	0	0	0	0	0	0	0	0	0	0	0	0	0	0	0	0	0	0	0	0	0	0	0	8	0	0	0	0	7	0
B66F	19	3	17	0	1	0	0	2	0	1	0	0	0	0	0	0	0	0	0	0	0	0	0	0	0	0	0	0	0	0	0	0	0	1	0	0	0	0	0	0	0	0	8	0	1	0	1	0	0
B67B	1	5	0	1	2	0	0	4	0	2	1	0	0	0	0	0	0	0	0	0	0	3	0	0	6	0	0	0	0	0	0	0	0	2	0	0	0	1	0	0	0	0	0	0	0	2	4	3	2
B67C	1	0	0	0	2	0	1	0	0	0	3	0	0	1	1	0	0	0	0	0	0	1	0	0	1	1	1	0	0	0	1	0	0	1	0	0	0	0	0	0	0	0	1	0	0	0	0	0	0
B67D	4	22	0	1	14	0	0	19	0	10	7	0	1	5	2	0	0	0	4	0	2	15	0	0	43	0	5	0	1	1	0	0	0	0	0	0	0	0	0	4	0	0	0	0	1	5	24	12	13
B68B	0	0	0	0	0	0	0	17	0	0	0	0	0	0	0	0	0	0	0	0	0	0	0	0	0	0	0	0	0	0	0	0	0	4	1	0	0	0	0	0	0	0	2	0	3	0	0	1	0
B68C	0	0	0	0	0	0	0	30	1	0	0	0	0	0	0	0	0	0	0	0	0	0	0	0	0	0	0	0	0	0	0	0	0	7	0	0	0	2	0	7	0	0	7	0	0	0	0	1	0
B68F	0	0	0	0	0	0	0	0	0	0	0	0	0	0	0	0	0	0	0	0	0	0	0	0	0	0	0	0	0	0	0	0	0	0	0	0	0	0	0	0	0	0	0	0	0	0	0	0	0
B68G	0	0	0	0	0	0	0	1	0	0	0	0	0	0	0	0	0	0	0	0	0	0	0	0	0	0	0	0	0	0	0	0	0	2	0	0	0	0	1	0	0	1	1	0	0	0	0	0	0
B81B	0	0	0	0	0	0	0	0	0	0	0	0	0	0	0	0	0	0	0	0	0	0	0	0	0	0	0	0	0	0	0	0	0	0	0	0	0	0	0	0	0	0	0	0	0	0	0	0	0
B81C	0	0	0	0	0	0	0	0	0	0	0	0	0	0	0	0	0	0	0	0	0	0	0	0	0	0	0	0	0	0	0	0	0	0	0	0	0	0	0	0	0	0	0	0	0	0	0	0	0
B82B	0	0	0	0	0	0	0	0	0	0	0	0	0	0	0	0	0	0	0	0	0	0	0	0	0	0	0	0	0	0	0	0	0	0	0	0	0	0	0	0	0	0	0	0	0	0	0	0	0
B99Z	0	0	0	0	0	0	0	0	0	0	0	0	0	0	0	0	0	0	0	0	0	0	0	0	0	0	0	0	0	0	0	0	0	0	0	0	0	0	0	0	0	0	0	0	0	0	0	0	0
C01B	0	0	0	0	1	5	1	7	1	1	83	0	2	0	2	0	0	1	4	2	8	0	1	8	13	0	0	23	0	5	6	4	0	0	0	0	0	0	0	0	0	0	0	1	0	0	1	0	0
C01C	0	0	0	0	0	0	0	0	0	0	3	0	0	0	0	0	0	0	0	0	0	0	0	0	1	0	0	0	0	3	0	0	0	0	0	0	0	0	0	0	0	0	0	0	0	0	0	0	0
C01D	0	1	0	0	0	0	0	0	0	0	4	0	0	0	0	0	0	0	2	0	0	0	0	0	2	0	1	0	0	0	0	0	0	0	0	0	0	0	0	0	0	0	0	0	0	0	0	0	0
C01F	0	0	0	0	0	0	0	0	0	0	12	0	0	0	0	0	0	0	0	0	0	0	0	2	4	0	0	7	0	1	0	0	0	0	0	0	0	0	0	0	0	0	0	0	0	0	0	0	0
C01G	0	0	0	0	0	0	0	0	0	0	9	0	0	8	2	0	0	0	0	0	0	0	0	0	6	0	1	4	0	0	0	0	0	0	0	0	0	0	0	0	0	0	2	0	0	0	0	0	0
C02F	1	8	9	0	4	0	0	75	0	0	119	0	1	0	0	0	0	5	5	1	13	4	8	1	29	1	2	0	0	0	0	0	0	0	0	0	0	0	0	0	0	0	0	0	0	1	0	0	0
C03B	0	0	1	0	0	0	0	0	0	0	5	0	0	6	0	0	0	0	0	0	0	1	0	0	1	0	1	1	0	0	0	0	0	1	0	0	0	1	0	1	0	0	0	0	0	0	0	0	0
C03C	1	0	0	0	0	0	1	0	0	0	13	0	0	0	0	0	0	1	0	0	0	1	0	0	3	0	0	0	0	2	1	0	0	1	0	0	0	0	0	1	0	0	0	1	0	0	1	0	0
C04B	1	3	0	0	2	0	0	16	0	0	29	0	0	0	2	0	0	0	0	1	0	0	0	4	14	0	0	0	0	4	0	0	0	0	0	0	1	1	0	0	0	0	4	0	0	1	3	0	0
C05B	0	0	0	0	1	0	0	0	0	0	29	0	0	0	0	0	0	0	0	0	0	0	0	0	0	0	0	0	0	0	0	0	0	0	0	0	0	0	0	0	0	0	0	0	0	0	0	0	0
C05C	2	6	0	0	5	1	0	5	0	0	155	0	0	0	0	0	0	0	0	0	0	1	0	2	1	0	0	0	0	0	0	0	0	0	0	0	0	0	0	0	0	0	0	0	0	0	0	0	0
C05D	0	0	0	0	4	0	0	0	0	0	2	0	0	0	0	0	0	0	0	0	0	0	0	0	0	0	0	0	0	0	0	0	0	0	0	0	0	0	0	0	0	0	0	0	0	0	0	0	0
C05F	2	10	3	1	33	1	0	22	1	0	31	0	0	0	1	0	0	0	1	0	1	0	0	5	2	0	2	0	0	0	0	0	0	0	0	0	0	0	0	1	0	0	0	0	0	0	0	0	0
C05G	1	11	1	1	20	1	0	0	0	0	48	0	0	0	0	0	0	0	0	0	0	0	0	1	0	0	0	0	0	0	0	0	0	0	0	0	0	0	0	0	0	0	0	0	0	0	0	0	0
C06B	0	0	0	0	1	0	0	1	0	0	2	0	0	0	0	0	0	0	0	0	0	2	0	0	1	0	0	6	0	1	0	0	0	1	0	0	0	2	0	0	0	0	0	0	0	0	0	0	0
C06C	0	0	0	0	0	0	0	0	0	0	0	0	0	0	0	0	0	0	0	0	0	0	0	0	0	0	0	0	0	0	0	0	0	0	0	0	0	0	0	0	0	0	0	0	0	0	0	0	0
C06D	0	0	0	0	0	0	0	0	0	0	0	0	0	1	0	0	0	0	0	0	0	0	0	0	0	0	0	0	0	0	0	0	0	0	0	0	0	0	0	0	0	0	0	0	0	0	0	0	0
C06F	0	0	0	0	0	0	0	0	0	0	0	0	0	0	0	0	0	0	0	0	0	0	0	0	0	0	0	0	0	0	0	0	0	0	0	0	0	0	0	0	0	0	0	0	0	0	0	0	0
C07B	0	0	0	0	0	0	0	1	0	0	18	0	0	0	0	0	0	0	0	0	0	0	0	0	1	0	0	0	0	0	0	0	0	0	0	0	0	0	0	0	0	0	0	0	0	0	0	0	0
C07C	3	0	1	0	3	7	0	55	0	3	1523	0	0	0	5	0	1	4	3	24	4	40	3	6	69	0	1	19	1	5	1	0	0	0	0	0	1	1	0	0	0	0	2	0	0	0	5	1	4
C07D	2	1	2	0	9	42	1	159	1	16	4533	0	0	0	1	0	0	6	2	3	1	22	0	21	33	0	0	6	2	4	1	0	0	0	1	0	0	0	0	0	0	0	1	0	1	1	0	0	1
C07F	0	0	0	0	0	0	0	6	0	6	431	0	0	0	4	0	0	0	3	12	3	2	0	1	6	0	0	0	1	0	0	1	0	0	0	0	0	0	0	0	0	0	0	0	0	0	4	0	0
C07G	1	0	1	1	2	1	5	3	0	0	106	0	0	4	5	1	4	7	17	0	0	14	47	18	42	0	0	0	0	0	0	0	0	0	0	0	0	0	0	0	0	0	0	0	0	0	4	0	0
C07H	0	0	0	0	0	45	2	6	0	0	174	0	0	2	9	0	0	2	5	23	0	62	2	4	52	0	1	0	0	0	0	0	0	0	0	0	0	0	0	0	0	0	0	0	0	0	0	0	0
C07J	1	0	0	0	0	1	0	0	0	0	31	0	0	0	0	0	0	0	2	3	0	0	0	0	19	0	0	0	0	0	0	0	0	0	0	0	0	0	0	0	0	0	0	0	0	0	0	0	0
C07K	0	0	0	0	0	0	3	4	3	0	125	0	0	3	3	0	0	0	11	0	0	0	33	8	7	0	0	0	0	0	0	0	0	0	0	0	0	0	0	0	0	0	0	0	0	0	0	0	0
C08B	0	0	0	0	1	0	1	5	0	1	98	0	0	3	40	0	65	1	3	6	0	40	9	5	116	4	7	0	2	0	0	0	0	1	0	0	0	0	0	0	0	0	0	0	0	1	1	0	0
C08C	0	0	0	0	0	0	0	0	0	0	4	0	0	0	0	0	0	0	0	0	0	0	1	0	0	0	0	0	0	0	0	0	0	0	0	0	0	0	0	0	0	0	0	0	0	0	0	0	0
C08F	1	0	0	0	4	0	5	5	1	0	173	0	0	1	2	0	2	2	0	0	5	8	3	1	8	0	0	0	0	1	0	2	1	4	1	1	2	1	0	1	1	0	8	0	0	0	12	0	15
C08G	0	0	0	1	5	0	1	10	0	4	121	0	0	3	7	0	7	3	1	2	11	16	1	5	10	0	3	3	0	8	0	1	1	27	1	2	1	0	0	9	0	0	4	0	0	1	29	0	2
C08H	0	0	0	0	0	0	1	0	0	0	20	0	0	0	0	0	0	0	1	0	0	0	6	2	4	0	0	0	0	0	0	0	0	0	0	0	0	0	0	0	0	0	0	0	0	0	4	0	1
C08J	1	0	0	0	10	1	4	9	0	0	64	0	1	1	3	0	1	0	3	0	0	18	5	1	8	0	0	1	0	3	0	0	0	12	0	1	0	7	0	9	0	2	0	0	0	1	9	0	0
C08K	2	0	1	1	17	0	0	11	0	0	104	0	0	0	1	0	0	3	0	1	0	11	0	3	12	0	0	0	0	8	1	0	0	17	0	1	0	8	0	6	0	0	2	0	0	1	7	1	1
C08L	4	10	1	0	14	3	2	21	2	1	204	0	0	0	11	0	33	5	0	14	2	19	12	6	67	0	6	12	0	10	1	4	1	31	0	2	0	3	0	13	0	1	2	0	0	0	10	0	2
C09B	0	0	0	0	0	0	0	1	0	0	32	0	0	0	0	0	0	0	0	0	0	1	0	0	5	0	0	0	0	0	0	2	0	0	0	0	0	0	0	0	0	0	0	0	0	0	0	0	0
C09C	0	0	0	0	0	0	0	6	0	0	8	0	0	0	0	0	0	0	0	1	0	0	0	4	11	0	0	0	0	1	0	0	0	1	0	0	0	0	0	0	0	0	0	0	0	0	2	0	0
C09D	0	1	0	0	2	0	0	5	0	1	106	0	1	0	1	0	1	1	0	0	0	18	0	0	26	0	4	0	1	2	0	0	0	3	0	3	0	0	0	4	0	0	0	0	0	0	1	0	1
C09F	0	0	0	0	0	0	0	0	0	0	13	0	0	0	2	0	0	2	4	38	0	6	1	0	21	0	3	0	0	0	0	0	0	0	0	0	0	0	0	0	0	0	0	0	0	0	0	0	0
C09G	0	0	0	0	0	0	0	0	0	0	1	0	0	0	0	0	0	0	0	0	0	0	0	0	0	0	0	0	0	0	0	0	0	0	0	0	0	0	0	1	0	0	0	0	0	0	2	0	0
C09H	0	0	0	0	0	0	0	0	0	0	1	0	0	0	2	0	0	0	0	0	0	1	1	0	3	0	0	0	0	0	0	0	0	0	0	0	0	0	0	1	0	0	0	0	0	0	0	0	0
C09J	0	0	0	0	3	0	0	0	0	0	8	0	0	0	3	0	1	0	0	0	0	1	0	1	11	0	0	4	1	5	0	6	1	8	1	0	0	3	0	2	2	0	6	2	0	0	2	0	0
C09K	3	5	1	0	14	1	2	15	1	2	154	0	0	2	2	1	1	15	2	15	1	17	2	1	42	0	1	8	2	10	1	3	0	3	0	0	0	4	0	4	0	0	0	0	0	0	2	0	1
C10B	0	0	0	0	0	0	0	0	0	0	0	0	0	0	0	0	0	0	0	0	1	0	0	0	2	2	0	1	0	0	0	0	0	0	0	0	0	0	0	0	0	0	0	0	0	0	0	0	0
C10C	1	0	0	0	0	0	0	0	0	0	1	0	0	0	0	0	0	0	0	0	0	0	0	0	0	0	0	0	0	0	0	0	0	0	0	0	0	0	0	0	0	0	0	0	0	0	0	0	0
C10F	0	0	0	0	0	0	0	0	0	0	0	0	0	0	0	0	0	0	0	0	0	0	0	0	0	0	0	0	0	0	0	0	0	0	0	0	0	0	0	0	0	0	0	0	0	0	0	0	0
C10G	0	0	1	0	0	0	0	0	0	0	3	0	0	0	1	0	0	2	0	1	2	1	0	2	7	0	0	1	0	0	0	0	0	0	0	0	0	0	0	0	0	0	0	0	0	0	0	0	1
C10H	0	0	0	0	0	0	0	0	0	0	0	0	0	0	0	0	0	0	0	0	0	0	0	0	0	0	0	0	0	0	0	0	0	0	0	0	0	0	0	0	0	0	0	0	0	0	0	0	0
C10J	0	0	0	0	0	0	0	0	0	0	0	0	0	0	0	0	0	0	0	0	0	0	0	0	0	0	0	6	0	1	0	0	0	0	0	0	0	0	0	0	0	0	0	0	0	0	0	0	0
C10K	0	0	0	0	0	0	0	0	0	0	0	0	0	0	0	0	0	0	0	0	0	0	0	0	0	0	0	0	0	0	0	0	0	0	0	0	0	0	0	0	0	0	0	0	0	0	0	0	0
C10L	2	1	1	0	10	0	0	3	0	1	8	0	0	0	0	0	0	4	0	6	0	0	0	3	2	0	1	3	0	0	1	0	0	0	0	1	0	0	0	1	0	0	0	0	0	0	0	0	0
C10M	0	0	1	0	0	0	1	2	0	0	46	0	0	0	0	0	0	0	1	1	0	1	0	0	2	0	0	0	0	0	0	0	0	3	0	0	0	0	0	0	0	0	0	0	0	0	1	0	0
C10N	0	0	0	0	0	0	0	0	0	0	0	0	0	0	0	0	0	0	0	0	0	0	0	0	0	0	0	0	0	0	0	0	0	0	0	0	0	0	0	0	0	0	0	0	0	0	0	0	0
C11B	0	0	0	0	1	0	0	12	0	0	28	0	0	0	1	0	0	7	12	62	1	14	1	13	72	1	1	4	0	1	0	2	0	0	0	0	0	0	0	0	0	0	0	0	0	0	0	0	0
C11C	0	0	0	0	0	1	0	1	0	0	18	0	0	0	5	0	0	1	1	84	0	6	1	5	31	0	4	0	0	0	1	0	0	0	0	0	0	0	0	1	0	0	0	0	0	0	0	0	0
C11D	0	1	0	0	4	0	0	24	5	1	315	0	2	1	1	0	1	4	2	0	3	3	0	2	5	0	0	0	0	1	0	0	0	1	0	0	0	0	0	0	0	0	0	0	0	0	16	0	3
C12C	0	0	0	0	0	0	0	0	0	0	5	0	1	0	10	1	1	5	4	2	0	2	6	9	40	0	0	0	0	0	0	0	0	0	0	0	0	0	0	0	0	0	0	0	0	0	0	0	0
C12F	0	0	0	0	0	0	0	0	0	0	0	0	0	0	0	0	0	1	0	0	1	0	1	4	8	0	3	0	0	0	0	0	0	0	0	0	0	0	0	0	0	0	0	0	0	0	0	0	0
C12G	0	0	0	0	0	0	0	0	0	0	0	0	0	0	0	0	0	5	6	1	3	0	1	1	45	1	0	0	0	0	0	0	0	0	0	0	0	0	0	0	0	0	0	0	0	0	0	0	0
C12H	1	0	0	0	0	0	1	0	0	0	0	0	0	0	0	0	0	12	6	3	0	0	3	2	26	1	1	0	0	0	0	0	0	0	0	0	0	0	0	0	0	0	0	0	0	0	0	0	0
C12J	0	0	0	0	0	0	0	0	0	0	0	0	0	0	0	0	0	0	0	0	0	0	2	0	0	0	0	0	0	0	0	0	0	0	0	0	0	0	0	0	0	0	0	0	0	0	0	0	0
C12L	0	0	0	0	0	0	0	0	0	0	0	0	0	0	0	0	0	0	0	0	0	0	0	0	1	0	1	0	0	0	0	0	0	0	0	0	0	0	0	0	0	0	0	0	0	0	0	0	0
C12M	2	6	0	0	11	5	2	8	0	2	49	0	1	0	0	0	1	9	2	0	0	0	0	1	13	0	0	0	0	0	0	0	0	0	0	0	0	0	0	0	0	0	0	0	0	1	3	0	0
C12N	1	18	2	1	13	139	9	27	4	3	650	0	0	3	29	0	2	11	39	13	2	26	20	21	107	0	0	3	0	0	0	0	0	0	0	0	0	0	0	0	0	0	0	0	0	0	1	0	1
C12P	1	1	1	0	5	36	2	14	0	1	237	0	0	3	13	0	1	16	30	34	2	36	54	22	117	0	1	4	0	0	0	0	0	0	0	0	0	0	0	1	0	0	0	0	0	0	0	0	0
C12Q	1	2	0	0	1	4	0	1	0	0	70	0	0	0	0	0	0	1	2	2	0	1	5	1	5	0	0	0	0	0	0	0	0	0	0	0	0	0	0	0	0	0	0	0	0	0	2	0	0
C12R	0	3	2	1	4	9	1	4	3	0	124	0	0	0	10	0	0	6	16	4	0	17	3	11	29	0	0	1	0	0	0	0	0	0	0	0	0	0	0	0	0	0	0	0	0	0	0	0	0
C12S	0	0	0	0	0	0	0	0	0	0	0	0	0	0	1	0	0	0	0	0	0	0	0	0	0	0	0	0	0	0	0	0	0	0	0	0	0	0	0	0	0	0	0	0	0	0	0	0	0
C13C	0	0	7	0	0	0	0	0	0	0	1	0	0	0	0	0	0	0	0	6	0	0	0	0	10	0	1	0	0	0	0	0	0	0	0	0	0	0	0	0	0	0	0	0	0	0	0	0	0
C13D	0	0	1	0	0	0	0	0	0	0	1	0	0	0	0	0	0	1	2	1	0	5	0	0	24	2	0	0	0	0	0	0	0	0	0	0	0	0	0	0	0	0	0	0	0	0	0	0	0
C13F	0	0	0	0	0	0	0	0	0	0	2	0	0	0	0	0	0	0	3	1	0	38	0	3	42	1	1	0	0	0	0	0	0	0	0	0	0	0	0	0	0	0	0	0	0	0	0	0	0
C13G	0	0	0	0	0	0	0	0	0	0	0	0	0	0	0	0	0	0	0	0	0	0	0	0	0	0	0	0	0	0	0	0	0	0	0	0	0	0	0	0	0	0	0	0	0	0	0	0	0
C13H	0	0	0	0	0	0	0	0	0	0	0	0	0	0	0	0	0	0	0	0	0	0	0	0	0	0	0	0	0	0	0	0	0	0	0	0	0	0	0	0	0	0	0	0	0	0	0	0	0
C13J	0	0	0	0	0	0	0	0	0	0	1	0	0	0	1	0	0	0	0	0	0	1	1	0	2	0	0	0	0	0	0	0	0	0	0	0	0	0	0	0	0	0	0	0	0	0	0	0	0
C13K	0	0	0	0	0	0	0	0	0	0	25	0	0	1	2	0	0	3	2	3	0	46	1	15	56	0	1	0	0	0	0	0	0	0	0	0	0	0	0	0	0	0	0	0	0	0	0	0	0
C14B	0	0	0	0	0	0	0	0	0	0	0	0	0	0	0	0	0	0	0	0	0	0	0	0	0	0	0	0	0	0	0	0	0	0	0	0	0	0	0	3	0	14	0	0	0	1	0	0	0
C14C	0	0	0	0	0	0	0	0	0	0	8	0	0	0	0	7	2	0	0	0	0	0	0	0	1	0	0	0	0	0	0	0	0	1	0	0	0	0	0	0	0	0	0	0	0	0	0	0	0
C21B	0	1	0	0	0	0	0	0	0	0	0	0	1	0	0	0	0	0	0	0	0	0	0	0	0	0	0	0	0	0	0	0	0	0	0	0	0	0	0	0	0	0	0	0	0	0	0	0	0
C21C	1	0	0	0	0	0	0	1	0	0	1	0	0	0	0	0	0	0	0	0	0	0	0	0	0	0	0	3	0	1	0	0	0	0	0	0	0	0	0	0	0	0	0	0	0	0	0	0	0
C21D	0	0	0	0	0	0	0	0	0	0	0	0	5	0	0	0	0	0	0	0	0	1	0	0	0	0	0	0	0	0	5	0	0	0	0	0	0	0	0	0	0	0	3	3	0	0	1	0	0
C22B	0	0	0	0	0	0	1	1	0	0	5	0	1	0	0	0	0	0	0	0	1	0	0	0	0	0	0	1	0	1	0	0	0	0	0	0	0	0	0	0	0	0	0	0	0	0	0	0	0
C22C	0	0	0	0	0	0	0	1	0	0	3	0	0	0	0	0	0	0	0	0	0	4	0	0	1	0	0	0	0	0	1	0	0	0	0	0	0	0	0	3	0	0	1	1	0	0	0	0	0
C22F	0	0	0	0	0	0	0	0	2	0	0	0	0	1	0	0	0	0	0	0	0	0	0	0	0	0	0	0	0	0	0	0	0	0	0	0	0	0	0	1	0	0	1	0	0	0	0	0	0
C23C	0	0	0	1	0	0	0	6	0	0	14	0	8	0	0	0	0	0	1	0	0	1	0	0	1	0	0	0	0	0	6	0	0	0	0	0	0	0	0	0	0	0	2	1	0	0	3	0	1
C23D	0	0	0	0	0	0	0	0	0	0	0	0	0	0	0	0	0	0	0	0	0	0	0	0	0	0	0	0	0	0	0	0	0	0	0	0	0	0	0	0	0	0	0	0	0	0	0	0	0
C23F	1	0	0	0	1	0	0	3	1	0	37	0	1	0	0	0	0	2	0	0	0	0	0	2	4	0	0	0	0	0	0	0	0	0	0	0	0	0	0	0	0	0	0	0	0	0	1	0	1
C23G	0	0	0	0	0	0	0	0	0	0	28	0	0	0	0	0	0	0	0	0	0	0	0	0	0	0	0	0	0	0	0	0	0	0	0	0	0	0	0	0	0	0	0	0	0	0	0	0	0
C25B	0	0	0	0	0	0	0	0	0	0	3	0	1	0	0	0	0	0	0	0	1	0	0	1	6	0	0	0	0	0	0	1	0	1	0	0	0	0	0	0	0	0	0	0	0	0	0	0	0
C25C	0	1	0	0	0	0	0	0	0	0	2	0	0	0	0	0	0	0	0	0	0	0	0	0	0	0	0	0	0	0	0	0	0	0	0	0	0	0	0	0	0	0	0	0	0	0	0	0	0
C25D	0	0	0	0	2	0	0	2	3	0	23	0	0	0	2	0	0	0	0	0	0	1	0	0	1	0	0	0	0	0	0	0	0	0	0	0	0	0	0	0	0	0	2	5	0	1	4	1	1
C25F	0	0	0	0	0	0	0	1	0	0	11	0	0	0	0	0	0	0	0	0	0	0	0	0	1	0	0	0	0	0	0	0	0	0	0	0	0	0	0	0	0	0	0	0	0	1	0	0	0
C30B	0	0	0	0	0	0	0	0	0	0	0	0	0	0	0	0	0	0	0	0	0	0	0	0	0	0	0	1	0	0	0	0	0	0	0	0	0	0	0	0	0	0	0	1	0	0	0	0	0
C40B	0	0	0	0	0	0	0	0	0	0	0	0	0	0	0	0	0	0	0	0	0	0	0	0	0	0	0	0	0	0	0	0	0	0	0	0	0	0	0	0	0	0	0	0	0	0	0	0	0
C99Z	0	0	0	0	0	0	0	0	0	0	0	0	0	0	0	0	0	0	0	0	0	0	0	0	0	0	0	0	0	0	0	0	0	0	0	0	0	0	0	0	0	0	0	0	0	0	0	0	0
D01B	0	0	3	0	0	0	0	0	0	0	0	0	0	0	0	0	1	0	0	0	0	0	0	0	3	0	0	0	0	0	0	0	0	0	0	0	0	0	0	0	0	0	0	0	0	0	0	0	2
D01C	0	0	0	0	0	0	0	0	0	0	0	0	0	0	0	0	0	2	0	0	0	0	0	6	9	0	0	0	0	0	0	0	0	0	0	0	0	0	0	0	0	0	0	0	0	0	1	0	0
D01D	0	0	0	0	0	0	2	0	0	0	7	0	0	1	1	0	0	0	0	0	0	2	0	0	1	0	0	1	2	4	0	0	0	1	0	0	0	0	0	0	0	0	0	0	0	0	0	0	0
D01F	0	0	0	0	1	0	0	0	1	0	1	0	0	0	0	0	21	0	0	2	0	1	0	0	1	0	1	0	0	3	2	0	0	1	0	0	0	0	0	0	0	0	0	0	0	0	0	0	0
D01G	0	0	0	0	2	0	0	0	0	0	0	0	0	0	0	0	0	0	0	0	0	0	0	0	0	0	0	0	0	0	0	0	0	0	0	0	0	0	0	0	0	0	0	0	0	1	0	0	0
D01H	0	0	2	0	0	0	0	3	0	0	0	0	0	0	0	0	0	0	0	0	0	0	0	0	0	1	0	0	0	0	0	4	0	0	0	0	0	0	0	0	0	0	0	0	0	0	0	0	1
D02G	0	0	2	1	0	0	3	16	1	0	10	0	0	0	1	0	1	0	0	0	0	4	0	0	9	0	1	1	0	7	1	15	0	54	1	2	2	1	0	0	1	0	1	0	0	0	3	0	3
D02H	0	0	0	0	0	0	0	0	0	0	0	0	0	0	0	0	0	0	0	0	0	0	0	0	0	0	0	0	0	0	0	0	0	0	0	0	0	0	0	0	0	0	0	0	0	0	0	0	0
D02J	0	0	0	0	0	0	0	0	0	0	0	0	0	0	0	1	0	0	0	0	0	0	0	0	0	0	0	0	1	2	0	1	0	0	0	0	0	0	0	0	0	0	0	0	0	0	0	0	2
D03C	0	0	0	0	0	0	0	0	0	0	0	0	0	0	0	0	0	0	0	0	0	0	0	0	0	0	0	0	0	0	0	0	0	0	0	0	0	0	0	0	0	0	0	0	0	0	0	0	0
D03D	0	0	0	0	2	0	0	2	3	0	5	0	0	0	0	0	6	1	1	0	0	0	0	0	13	0	0	1	0	1	0	2	0	25	2	3	2	2	0	2	0	0	27	0	1	1	0	1	0
D03J	0	0	0	0	0	0	0	6	0	0	0	0	0	0	0	0	0	0	0	0	0	0	0	0	0	0	0	0	0	0	0	0	0	0	0	0	1	0	0	0	0	0	0	0	0	0	0	0	0
D04B	0	0	0	0	0	0	0	0	1	0	0	0	0	0	0	0	0	0	0	0	0	0	0	0	1	0	0	0	0	0	0	74	1	41	2	0	3	5	1	4	0	0	30	0	0	2	2	2	0
D04C	0	0	0	0	0	0	0	1	0	0	0	0	0	0	0	0	0	0	0	0	0	0	0	0	0	0	0	0	0	0	0	0	0	5	0	0	0	0	0	0	1	0	0	1	0	0	2	2	0
D04D	0	0	0	0	0	0	0	0	0	0	0	0	0	0	0	0	0	0	0	0	0	0	0	0	0	0	0	0	0	0	0	0	0	0	0	13	9	0	0	0	0	0	0	0	0	0	0	0	0
D04G	0	0	0	0	1	0	0	2	0	0	0	0	0	0	0	0	0	0	0	0	0	0	0	0	0	0	0	0	0	0	0	0	0	2	0	0	1	0	0	0	0	0	0	0	0	0	0	0	0
D04H	0	0	0	3	15	0	0	2	3	0	6	0	0	1	9	0	3	0	1	2	0	0	0	1	5	0	4	1	1	1	2	4	0	17	0	1	0	0	0	9	0	0	2	0	0	1	2	0	0
D05B	0	0	0	0	0	0	0	5	0	1	1	0	0	0	0	1	1	0	0	0	0	0	0	0	0	0	0	0	0	0	0	0	0	21	0	1	50	2	0	1	0	4	16	0	0	0	4	0	0
D05C	0	0	0	0	0	0	0	0	0	0	0	0	0	0	0	0	0	0	0	0	0	0	0	0	0	0	0	0	0	0	0	0	0	6	0	0	10	0	0	2	0	0	0	0	0	0	0	0	1
D06B	0	0	0	0	0	0	0	1	0	0	1	0	1	1	0	0	1	0	0	0	0	0	0	0	0	2	0	0	1	0	0	1	0	2	0	0	3	0	0	0	0	0	0	0	0	0	0	0	0
D06C	0	0	0	0	1	0	0	0	0	0	0	0	0	0	0	0	0	1	0	1	0	0	0	0	0	0	0	0	0	0	0	2	0	10	0	0	21	2	4	2	0	0	4	0	0	0	0	0	0
D06F	0	0	0	0	2	0	0	0	0	0	0	0	0	0	0	0	0	2	0	0	0	1	0	0	2	6	0	0	0	0	0	0	0	1	2	0	14	0	0	0	0	0	7	0	1	0	4	0	0
D06G	0	0	0	0	0	0	0	0	0	0	0	0	0	0	0	0	0	0	0	0	0	0	0	0	0	0	0	0	0	0	0	0	0	0	0	0	2	0	0	0	0	0	0	0	0	0	0	0	1
D06H	0	0	0	0	0	0	0	1	0	0	0	0	0	2	0	0	4	0	0	0	0	0	0	0	1	0	0	0	0	0	0	0	0	0	0	0	0	0	0	0	0	0	0	0	0	0	0	0	0
D06J	0	0	0	0	0	0	0	0	0	0	0	0	0	0	0	0	0	0	0	0	0	0	0	0	0	0	0	0	0	0	0	0	0	0	0	0	4	0	0	0	0	0	0	0	0	0	0	0	0
D06L	0	0	0	0	2	0	0	0	0	0	14	0	0	0	0	0	0	0	0	0	2	0	0	0	1	0	0	0	0	0	0	0	0	0	0	0	0	0	0	0	0	0	0	0	0	0	2	0	0
D06M	1	0	0	0	0	0	0	1	0	0	53	0	0	0	0	0	7	0	0	0	1	1	1	1	5	0	0	0	0	0	0	0	0	3	0	0	0	1	0	0	0	0	0	0	0	0	5	0	0
D06N	0	0	0	0	1	0	0	0	0	0	1	0	0	0	0	0	0	0	0	0	0	0	0	0	0	0	0	0	0	0	0	0	1	0	0	0	0	0	0	0	0	0	0	0	0	0	0	0	0
D06P	0	0	0	0	0	0	0	2	0	0	11	0	0	0	0	0	3	0	0	0	0	3	0	2	17	0	0	0	1	0	0	2	0	4	0	0	4	0	0	2	0	0	4	0	0	0	4	0	0
D06Q	0	0	0	0	0	0	0	0	0	0	0	0	0	0	0	0	0	0	0	0	0	0	0	0	0	0	0	0	0	0	0	0	0	0	0	0	0	0	0	0	0	0	0	0	0	0	1	0	0
D07B	0	0	0	0	0	0	0	2	0	0	0	0	0	0	0	0	0	0	0	0	0	0	0	0	0	0	0	0	0	0	0	1	0	2	0	0	0	0	0	0	0	0	1	0	0	0	0	0	0
D21B	1	0	0	0	1	0	0	0	0	0	0	0	0	0	0	0	0	0	0	0	0	0	0	7	0	0	0	0	0	0	0	0	0	0	0	0	0	0	0	0	0	0	0	0	0	0	0	0	0
D21C	0	0	1	1	2	0	0	0	0	0	3	0	0	0	3	0	0	5	0	1	0	5	0	22	28	0	4	0	0	0	0	0	0	0	0	0	0	0	0	0	0	0	0	0	0	0	0	0	0
D21D	0	0	0	0	0	0	0	0	0	0	26	0	0	0	1	0	0	0	1	0	1	0	1	1	4	0	0	5	0	2	0	0	0	0	0	0	0	0	0	0	0	0	0	0	0	0	0	0	0
D21F	0	0	0	0	0	0	0	0	0	0	5	0	0	0	0	0	4	0	0	0	0	3	1	0	1	1	0	3	0	11	0	0	0	1	0	0	0	0	0	2	0	0	0	0	0	0	0	0	0
D21G	0	0	0	0	0	0	0	0	0	0	0	0	0	0	0	0	1	0	0	0	0	0	0	0	0	1	0	0	0	0	0	0	0	0	0	0	0	0	0	0	0	0	0	0	0	0	0	0	0
D21H	0	1	0	0	5	0	0	3	0	1	31	0	0	0	0	0	7	0	0	0	0	0	0	1	3	0	0	11	1	41	0	2	0	0	0	0	0	0	0	1	0	0	0	0	0	0	0	0	0
D21J	0	0	0	0	0	0	0	0	0	0	0	0	0	0	0	0	0	0	1	0	0	0	1	0	1	1	0	0	0	0	0	0	0	0	0	0	0	0	0	0	0	0	0	0	0	0	0	0	0
D99Z	0	0	0	0	0	0	0	0	0	0	0	0	0	0	0	0	0	0	0	0	0	0	0	0	0	0	0	0	0	0	0	0	0	0	0	0	0	0	0	0	0	0	0	0	0	0	0	0	0
E01B	6	0	1	0	0	0	0	0	0	0	0	0	0	0	0	0	0	0	0	0	0	0	0	0	0	0	0	0	0	0	0	0	0	1	0	0	0	0	0	0	0	0	0	1	1	0	2	0	0
E01C	26	10	17	0	34	0	0	1	0	0	0	0	1	0	0	0	0	0	0	0	0	0	0	0	0	0	0	0	1	0	0	0	0	1	0	0	0	0	0	0	0	1	0	0	0	0	0	0	0
E01D	0	0	0	0	0	0	0	1	0	0	0	0	0	0	0	0	0	0	0	1	0	0	0	0	0	0	0	0	0	0	0	0	0	0	0	0	0	0	0	0	0	0	1	0	0	0	0	0	1
E01F	0	0	22	0	5	0	0	8	0	0	0	0	0	0	0	0	0	0	0	0	0	0	0	0	0	0	0	1	0	0	0	0	0	0	0	0	0	1	0	0	0	0	0	0	2	0	0	5	0
E01H	52	3	31	0	5	0	0	20	1	1	0	0	0	0	0	0	0	0	0	0	0	0	0	0	0	0	0	0	0	0	0	0	0	0	0	0	0	0	0	0	0	0	0	0	0	0	1	0	5
E02B	5	3	14	0	52	0	0	53	0	2	9	0	0	0	0	0	0	5	0	0	0	0	0	0	3	0	0	0	0	0	0	0	0	0	0	1	0	0	0	1	1	0	0	0	1	0	0	0	0
E02C	0	0	0	0	1	0	0	0	0	0	0	0	0	0	0	0	0	0	0	0	0	0	0	0	0	0	0	0	0	0	0	0	0	0	0	0	0	0	0	0	0	0	0	0	0	0	0	0	0
E02D	1	8	2	0	42	0	0	6	0	1	2	0	0	0	0	0	0	0	0	0	0	0	0	0	0	0	0	0	0	0	0	0	0	0	0	2	0	0	0	0	0	0	0	0	10	1	0	5	1
E02F	185	11	37	0	11	0	0	9	1	0	1	0	0	0	0	0	0	0	0	0	0	0	0	0	0	0	0	0	0	0	0	0	0	0	0	0	0	0	0	1	1	0	0	0	0	0	0	0	0
E03B	1	0	0	0	0	0	0	2	0	2	0	0	0	0	0	0	0	1	1	0	0	0	0	0	0	0	0	0	0	0	0	0	0	0	0	0	0	0	0	0	0	0	0	0	0	1	0	0	0
E03C	0	0	0	0	2	0	0	3	0	0	3	0	0	0	0	0	1	0	0	0	0	0	0	0	1	0	0	0	0	0	0	0	0	0	0	0	0	0	0	0	0	0	0	0	0	0	1	0	1
E03D	0	0	0	0	2	0	0	13	0	1	23	0	0	0	0	0	0	0	0	0	0	0	0	0	0	0	0	0	0	0	0	0	0	4	0	0	0	0	0	0	0	0	0	0	1	2	4	0	5
E03F	0	0	0	0	1	0	0	0	0	2	0	0	0	0	0	0	0	0	0	0	0	0	0	0	0	0	0	0	0	0	0	0	0	0	0	0	0	0	0	0	0	0	0	0	0	0	0	0	0
E04B	2	1	2	4	36	0	0	23	0	13	4	0	0	1	1	0	1	2	1	0	0	0	0	0	2	0	1	0	0	0	0	1	0	2	1	0	1	4	0	9	0	0	19	0	2	6	0	1	0
E04C	0	0	1	0	17	1	0	2	0	1	0	0	0	0	1	0	0	0	0	0	0	0	0	0	0	0	1	0	0	0	0	0	0	0	0	0	0	1	0	3	0	0	4	0	1	0	0	1	0
E04D	0	0	1	4	5	0	0	6	0	0	0	0	0	0	3	0	0	0	0	0	0	0	0	0	0	0	3	0	0	0	0	0	0	0	0	0	0	0	0	0	0	0	2	3	1	1	0	0	0
E04F	1	0	1	0	13	0	0	0	0	1	1	0	0	0	0	0	0	0	0	0	0	0	0	0	0	0	0	0	0	0	0	0	0	0	0	0	0	0	0	1	0	0	15	2	3	1	0	2	0
E04G	0	0	2	0	6	0	0	6	0	27	1	0	0	0	0	0	0	0	0	0	0	0	0	0	0	0	0	0	0	0	0	0	0	1	1	0	1	1	0	9	0	0	5	0	2	2	2	20	0
E04H	3	0	3	3	29	0	0	128	0	14	0	0	0	0	0	0	0	0	0	0	0	0	0	0	2	0	0	1	0	0	0	0	0	3	1	0	0	1	0	1	0	0	5	0	21	4	0	4	6
E05B	2	0	1	0	0	0	0	12	0	0	28	0	0	0	0	0	0	0	0	0	0	1	0	0	0	0	0	0	0	0	0	0	0	6	0	0	0	1	0	1	0	0	36	5	1	26	0	2	0
E05C	3	0	1	0	0	0	1	15	0	0	0	0	2	0	0	0	0	0	2	0	0	0	0	0	3	0	0	0	0	0	0	0	0	1	0	0	0	1	0	1	0	0	39	2	1	11	0	0	3
E05D	0	0	2	0	2	0	0	4	0	2	0	0	0	0	0	1	0	0	0	0	0	0	0	0	0	0	0	0	0	0	0	0	0	0	1	0	0	0	0	0	0	0	5	0	0	11	1	4	0
E05F	0	0	2	0	2	0	0	4	0	0	0	0	0	0	0	0	0	0	0	0	0	0	0	0	0	0	0	0	0	0	0	0	0	0	0	0	0	0	0	0	0	0	1	0	1	0	0	0	0
E05G	0	0	0	0	0	0	0	0	0	1	0	0	0	0	0	0	0	0	0	0	0	1	0	0	0	0	0	0	0	0	0	0	0	0	0	0	0	0	0	0	0	0	4	0	0	2	0	1	0
E06B	0	0	3	0	7	0	2	5	0	6	0	0	1	0	0	0	0	1	1	0	0	1	0	0	4	3	0	0	0	0	0	0	0	0	0	0	0	3	0	3	0	0	10	1	3	0	0	0	0
E06C	1	0	0	0	2	0	0	1	0	15	0	0	0	0	0	0	0	0	0	0	0	0	0	0	0	0	0	0	0	0	0	0	1	1	0	0	0	0	0	0	0	0	0	0	3	0	2	18	0
E21B	30	6	3	0	7	0	0	1	1	0	15	0	0	2	0	0	3	0	0	0	0	1	0	0	0	0	0	0	0	0	0	0	0	0	0	0	0	0	0	0	0	0	0	0	3	1	1	1	2
E21C	10	3	5	0	2	0	0	0	0	0	0	0	0	0	0	0	0	0	1	0	0	0	0	0	1	0	0	0	0	0	0	0	0	0	0	0	0	0	0	0	0	0	0	0	0	0	0	0	0
E21D	0	0	0	0	2	0	0	0	0	0	0	0	0	0	0	0	0	0	0	0	0	0	0	0	0	0	0	0	0	0	0	0	0	0	0	0	2	0	0	1	0	0	0	0	0	0	0	0	0
E21F	0	0	0	0	0	0	0	0	0	0	0	0	0	0	0	0	0	0	0	0	0	0	0	0	0	0	0	0	0	0	0	0	0	0	0	0	0	0	0	0	0	0	0	0	0	0	0	0	0
E99Z	0	0	0	0	0	0	0	0	0	0	0	0	0	0	0	0	0	0	0	0	0	0	0	0	0	0	0	0	0	0	0	0	0	0	0	0	0	0	0	0	0	0	0	0	0	0	0	0	0
F01B	10	0	1	0	1	0	0	1	0	1	0	0	0	0	0	0	0	0	0	0	0	0	0	0	0	1	0	0	0	0	0	0	0	0	0	0	0	0	0	0	0	0	0	0	0	0	2	0	4
F01C	0	0	1	0	1	0	1	0	0	0	1	0	0	0	0	0	2	0	1	0	0	0	0	0	1	0	0	0	0	0	0	0	0	0	0	0	0	0	0	0	0	0	0	0	0	0	0	0	0
F01D	2	0	0	0	1	0	0	0	0	0	0	0	1	0	0	0	0	0	0	0	0	0	0	0	0	0	0	0	0	0	0	0	0	0	0	0	0	0	0	0	0	0	0	0	0	0	0	0	0
F01K	0	0	0	0	0	0	0	0	0	0	0	0	0	0	0	0	0	0	0	0	0	0	0	0	0	0	0	0	0	0	0	0	0	0	0	0	0	0	0	0	0	0	0	0	0	0	0	0	0
F01L	0	0	1	0	2	0	0	1	0	0	0	0	0	0	0	0	0	0	0	0	0	0	0	0	0	0	0	0	0	0	0	0	0	0	0	0	0	0	0	0	0	0	0	0	0	0	0	0	0
F01M	0	0	4	0	0	0	0	0	0	1	0	0	0	0	0	0	0	0	0	0	0	0	0	0	0	0	0	0	0	0	0	0	0	0	0	0	0	0	0	0	0	0	0	0	0	1	0	0	0
F01N	0	0	1	1	0	0	0	0	0	1	0	0	2	0	0	0	0	0	0	0	0	1	0	0	0	0	0	0	0	0	0	0	0	0	0	0	0	0	0	1	1	0	0	0	0	0	0	0	0
F01P	0	0	2	1	1	0	0	1	0	0	0	0	0	0	0	0	0	0	0	0	0	0	0	0	0	0	0	0	0	0	0	0	0	1	0	0	0	0	0	0	0	0	0	0	0	0	0	0	0
F02B	0	0	1	2	3	0	0	1	0	0	0	0	1	0	0	0	0	0	1	0	0	0	0	0	1	0	0	0	0	1	0	0	0	0	0	0	0	0	0	0	0	0	0	0	0	0	0	0	0
F02C	1	1	0	0	0	0	0	0	0	0	1	0	0	0	0	0	0	0	0	0	0	0	0	0	0	0	0	0	0	0	0	0	0	1	0	0	0	0	0	0	0	0	1	1	0	0	0	0	0
F02D	0	0	2	0	2	0	0	0	0	0	0	0	0	0	0	0	1	0	0	0	0	0	0	0	1	0	0	0	0	0	0	0	0	0	0	0	0	0	0	0	0	0	0	0	0	0	0	0	0
F02F	1	0	1	0	0	0	0	0	0	0	0	0	0	0	0	0	0	0	0	0	0	0	0	0	0	0	0	0	0	0	0	0	0	0	0	0	0	0	0	0	0	0	0	0	0	0	0	1	0
F02G	0	0	0	0	0	0	0	0	0	0	0	0	0	0	0	0	0	0	0	0	0	0	0	0	0	0	0	0	0	0	0	0	0	0	0	0	0	0	0	0	0	0	0	0	0	0	0	0	0
F02K	0	0	0	0	1	0	0	0	0	0	0	0	0	0	0	0	0	0	0	0	0	0	0	0	0	0	0	0	0	0	0	0	0	0	0	0	0	0	0	0	0	0	0	0	0	0	0	0	0
F02M	0	0	0	0	1	0	0	0	0	0	0	0	0	0	0	0	0	0	0	0	0	0	0	0	0	0	0	0	0	2	0	0	0	0	0	0	0	0	0	0	0	0	0	0	0	0	1	2	0
F02N	0	0	9	1	0	0	0	0	0	0	0	0	0	0	0	0	0	0	0	0	0	0	0	0	0	0	0	0	0	0	0	0	0	0	0	0	0	0	0	0	0	0	0	0	0	0	0	0	0
F02P	0	0	1	0	0	0	0	0	0	0	0	0	0	0	0	0	0	0	0	0	0	0	0	0	0	0	0	0	0	0	0	0	0	0	0	0	0	0	0	0	0	0	0	0	0	0	0	0	0
F03B	0	0	0	0	0	0	0	0	0	0	0	0	0	0	0	0	0	0	0	0	0	1	0	0	0	0	0	0	0	0	0	0	0	0	0	0	0	0	0	0	0	0	0	0	0	0	0	1	0
F03C	0	0	1	0	0	0	0	0	0	0	0	0	0	0	0	0	0	0	0	0	0	0	0	0	0	0	0	0	0	0	0	0	0	0	0	0	0	0	0	0	0	0	0	0	0	0	0	0	0
F03D	0	0	0	0	0	0	0	1	0	0	0	0	0	0	0	0	0	0	0	0	0	0	0	0	0	0	0	0	0	0	0	0	0	0	0	0	0	0	0	0	0	0	0	0	0	0	0	0	0
F03G	0	0	0	0	0	0	0	1	0	0	0	0	0	0	0	0	0	1	0	0	0	0	0	0	0	0	0	0	0	0	0	0	0	0	0	0	0	0	0	0	0	0	0	0	0	0	0	0	0
F03H	0	0	0	0	0	0	0	0	0	0	0	0	0	0	0	0	0	0	0	0	0	0	0	0	0	0	0	0	0	0	0	0	0	0	0	0	0	0	0	0	0	0	0	0	0	0	0	0	0
F04B	4	7	1	0	2	1	3	16	0	1	4	0	0	0	0	0	3	1	1	0	0	10	0	0	3	0	0	0	0	0	0	1	0	2	0	0	0	0	0	8	0	0	0	0	0	0	9	3	4
F04C	0	1	0	0	0	0	0	1	0	0	1	0	0	0	0	0	3	0	0	0	0	0	0	0	4	3	0	0	0	0	0	0	0	0	0	0	0	0	0	0	0	0	0	0	0	0	0	0	0
F04D	0	0	5	0	1	0	0	1	0	0	0	0	2	0	0	0	0	0	2	0	0	2	0	0	4	0	0	0	0	0	0	0	0	0	0	0	0	0	0	0	0	0	0	0	0	0	0	1	0
F04F	0	0	0	0	4	0	0	5	0	4	3	0	0	0	0	0	0	0	0	0	0	0	0	2	0	0	0	0	0	0	0	0	0	0	0	0	0	0	0	0	0	0	0	0	0	0	0	0	0
F15B	22	3	6	0	2	0	0	1	0	2	1	0	0	0	0	0	0	0	0	0	0	0	0	0	1	0	0	0	0	0	0	0	0	0	0	0	0	0	0	0	0	0	0	0	0	1	0	0	0
F15C	0	0	3	0	0	0	0	0	0	0	0	0	0	0	0	0	0	0	0	0	0	1	0	0	0	0	0	0	0	0	0	0	0	0	0	0	0	0	0	0	0	0	0	0	0	0	0	0	0
F15D	0	0	0	0	0	0	0	2	0	1	0	0	0	0	0	0	0	0	0	0	0	0	0	0	0	0	0	0	0	0	0	0	0	0	0	0	0	0	0	0	0	0	0	0	0	0	0	0	0
F16B	20	5	4	9	7	0	0	19	0	1	1	0	0	0	0	0	0	0	0	0	0	0	0	0	0	1	0	0	0	0	0	0	0	2	9	0	0	2	0	10	1	0	118	3	14	9	13	10	14
F16C	5	1	29	0	1	0	0	24	0	0	0	0	0	0	1	0	6	0	0	0	0	1	0	1	0	1	0	0	0	0	0	0	0	0	1	0	0	0	0	2	0	0	4	0	1	2	0	1	10
F16D	13	11	30	3	4	0	0	57	0	0	0	0	0	0	0	4	2	0	0	0	0	0	0	0	1	11	0	0	0	2	0	0	0	0	0	0	0	0	0	2	0	0	10	1	4	1	0	4	5
F16F	6	0	3	0	0	0	0	7	0	0	0	0	0	0	0	0	0	0	0	0	0	0	0	0	0	0	0	0	0	0	0	0	0	2	0	0	0	5	0	16	0	0	3	0	0	4	2	0	0
F16G	1	0	0	0	1	0	0	17	0	5	0	0	0	0	0	2	1	0	0	0	0	0	0	0	0	0	0	0	0	0	0	1	0	5	2	0	0	0	1	47	43	1	87	27	1	3	0	13	1
F16H	8	6	40	3	2	0	1	20	0	0	3	0	0	0	0	1	0	0	0	0	1	0	0	0	0	0	0	0	0	0	0	0	0	0	1	0	0	1	0	0	0	0	1	0	0	0	4	1	15
F16J	7	3	0	0	0	0	0	8	0	1	1	0	0	0	0	0	0	0	0	0	0	2	0	0	3	2	0	1	0	0	3	0	0	0	0	0	0	1	0	1	0	0	2	0	1	1	0	0	1
F16K	7	11	7	0	51	0	10	58	0	34	0	0	0	0	1	0	1	1	1	2	0	1	0	1	3	0	4	1	1	2	1	0	0	0	1	0	0	0	0	15	0	0	12	1	0	1	1	0	0
F16L	12	4	6	0	30	0	0	70	0	6	8	0	0	0	4	1	108	3	4	0	2	2	0	0	15	2	2	0	1	0	2	0	0	1	2	0	1	1	0	7	3	0	69	3	2	0	4	4	6
F16M	2	1	3	0	19	0	0	35	0	3	0	0	0	0	0	0	0	0	0	0	0	0	0	0	0	0	0	0	0	0	0	0	0	1	0	0	0	0	0	3	0	1	4	0	36	1	15	19	3
F16N	0	0	0	0	6	0	1	0	0	0	0	0	0	0	0	0	0	0	0	0	0	0	0	0	0	0	0	0	0	0	0	0	0	2	0	0	0	0	0	0	0	0	4	0	0	0	1	0	4
F16P	3	0	1	1	0	0	0	1	0	0	0	0	0	1	0	3	0	0	0	0	0	0	0	0	0	0	0	0	0	0	0	0	0	0	0	0	0	1	0	0	0	0	3	0	0	0	0	0	0
F16S	0	0	0	0	0	0	0	0	0	0	0	0	0	0	0	0	0	0	0	0	0	0	0	0	0	0	0	0	0	0	0	0	0	0	0	0	0	0	0	0	0	0	0	0	0	0	0	0	0
F16T	0	1	0	0	0	0	0	0	0	0	0	0	0	0	0	0	0	0	0	0	0	0	0	0	0	0	0	0	0	0	0	0	0	0	0	0	0	0	0	0	0	0	0	0	0	0	0	0	0
F17B	0	0	0	0	1	0	0	0	0	0	0	0	0	0	0	0	0	0	0	0	0	0	0	0	0	0	0	0	0	0	0	0	0	0	0	0	0	0	0	0	0	0	0	0	0	0	0	0	0
F17C	0	0	0	0	0	0	0	0	0	0	5	0	0	0	0	0	0	1	1	0	1	0	0	0	0	0	0	2	0	0	0	1	0	0	0	0	0	0	0	0	0	0	0	0	0	0	0	0	0
F17D	0	1	0	0	0	0	0	2	0	2	1	0	0	1	8	0	0	0	0	0	0	2	0	0	1	0	2	0	0	0	0	0	0	0	0	0	0	0	0	0	0	0	0	0	0	0	0	0	0
F21H	0	0	0	0	0	0	0	1	0	0	0	0	0	0	0	0	0	0	0	0	0	1	0	0	1	0	0	0	0	0	0	0	0	0	0	0	0	0	0	0	0	0	0	0	0	0	0	0	0
F21K	0	0	0	0	0	0	0	1	0	0	0	0	0	0	0	0	0	0	0	0	0	0	0	0	0	0	0	0	0	0	0	0	0	0	0	0	0	2	0	0	0	0	0	0	1	1	0	0	0
F21L	0	0	0	0	1	0	0	13	0	0	0	0	0	0	0	0	0	0	0	0	0	0	0	0	0	0	0	0	0	0	1	0	0	3	2	0	0	43	7	58	0	0	4	16	13	6	1	7	1
F21S	0	0	0	0	0	0	0	0	0	0	0	0	0	0	0	0	0	0	0	0	0	0	0	0	0	0	0	0	0	0	0	0	0	0	0	0	0	0	0	1	0	0	0	2	1	2	1	0	0
F21V	1	2	0	0	7	2	0	35	0	0	4	0	2	0	0	0	0	0	0	0	0	0	0	0	0	0	0	0	0	0	0	0	0	1	0	2	0	7	2	48	0	0	5	5	22	11	4	3	4
F21W	0	0	0	0	0	0	0	0	0	0	0	0	0	0	0	0	0	0	0	0	0	0	0	0	0	0	0	0	0	0	0	0	0	0	0	0	0	0	0	0	0	0	0	0	0	0	0	0	0
F21Y	0	0	0	0	0	0	0	0	0	0	0	0	0	0	0	0	0	0	0	0	0	0	0	0	0	0	0	0	0	0	0	0	0	0	0	0	0	0	0	0	0	0	0	0	0	0	0	0	0
F22B	0	0	0	0	0	0	0	1	0	8	0	0	6	0	0	0	0	1	0	0	0	0	0	0	2	0	0	0	5	0	0	0	0	0	0	0	0	0	0	0	0	0	0	0	0	0	10	0	0
F22D	0	0	0	0	0	0	0	0	0	0	1	0	0	0	0	0	0	0	0	0	0	0	0	0	0	0	0	0	0	0	0	0	0	0	0	0	0	0	0	0	0	0	0	0	0	0	0	0	0
F22G	0	0	0	0	0	0	0	0	0	1	0	0	0	0	0	0	0	0	0	0	0	0	0	0	0	0	0	0	0	0	0	0	0	0	0	0	0	0	0	0	0	0	0	0	0	0	0	0	0
F23B	1	1	0	0	1	0	0	0	0	1	0	0	0	0	0	0	0	0	0	0	0	0	0	0	1	0	0	0	0	0	0	0	0	0	0	0	0	0	0	0	0	0	0	0	0	0	0	0	0
F23C	0	0	0	0	5	0	0	0	0	1	0	0	0	0	0	0	0	0	0	0	0	0	0	0	0	0	0	0	0	0	0	0	0	0	0	0	0	0	0	0	0	0	0	0	0	0	0	0	0
F23D	5	0	0	0	5	0	0	0	0	1	0	0	13	0	0	0	0	0	0	0	0	2	0	0	8	0	0	0	0	0	0	0	0	0	0	1	0	0	0	0	0	0	1	0	0	0	0	2	1
F23G	20	1	0	0	10	0	0	0	0	0	0	0	0	0	0	0	0	0	0	1	0	0	0	0	0	0	0	0	0	0	1	0	0	0	0	0	0	0	0	0	0	0	0	0	0	0	0	0	0
F23H	0	0	0	0	1	0	0	0	0	0	0	0	0	0	0	0	0	0	0	0	0	0	0	0	0	0	0	0	0	0	0	0	0	0	0	0	0	0	0	0	0	0	0	0	0	0	0	0	0
F23J	2	0	0	0	2	0	0	1	0	2	0	0	6	0	0	0	0	1	0	0	0	1	0	0	3	0	0	0	0	0	0	0	0	0	0	0	0	0	0	0	0	0	0	0	0	0	0	0	2
F23K	1	0	0	0	2	0	0	0	0	0	0	0	0	0	0	0	0	1	0	0	0	0	0	0	0	0	0	0	0	0	1	0	0	0	0	0	0	0	0	0	0	0	0	0	0	0	0	0	0
F23L	0	0	0	0	1	0	0	0	0	0	0	0	1	0	0	0	0	0	0	0	0	0	0	5	2	0	1	0	0	0	0	0	0	0	0	0	0	0	0	0	0	0	0	0	0	1	0	0	0
F23M	0	0	0	0	0	0	0	0	0	0	0	0	2	0	0	0	0	0	0	0	0	0	0	0	0	0	0	0	0	0	0	0	0	0	0	0	0	0	0	0	0	0	0	0	0	0	0	0	0
F23N	1	0	0	0	2	0	0	0	0	0	0	0	1	0	0	0	0	0	0	0	0	0	0	0	2	0	0	0	0	0	0	0	0	0	0	0	0	0	0	0	0	0	0	0	0	0	0	0	0
F23Q	0	0	0	0	0	0	0	0	0	0	0	0	0	0	0	0	0	0	0	0	0	0	0	0	0	0	0	0	0	0	13	0	0	0	0	3	0	0	0	0	0	0	0	0	0	0	1	0	0
F23R	0	0	0	0	0	0	0	0	0	0	0	0	0	0	0	0	0	0	0	0	0	0	0	0	0	0	0	0	0	0	0	0	0	0	0	0	0	0	0	0	0	0	0	0	0	0	0	0	0
F24B	0	0	0	0	2	0	0	0	0	0	0	0	3	0	0	0	0	2	0	0	0	0	0	0	9	0	0	0	0	0	0	0	0	0	0	0	0	0	0	0	0	0	0	0	0	0	0	1	0
F24C	0	0	0	0	1	0	1	0	0	0	1	0	119	4	4	0	0	2	1	0	0	0	1	0	51	0	0	0	5	0	0	0	0	0	0	2	0	1	0	0	0	0	0	0	0	0	0	0	0
F24D	0	0	0	0	2	0	2	1	0	0	5	0	15	0	1	0	0	0	0	0	0	0	0	0	8	0	0	0	0	0	0	0	0	0	0	0	0	0	0	0	0	0	0	0	0	0	0	0	0
F24F	0	0	1	1	6	0	0	24	0	0	10	0	0	2	2	0	0	6	0	0	0	1	0	1	0	0	0	0	2	0	1	0	0	0	0	0	0	0	0	0	0	0	0	0	0	0	4	0	0
F24H	0	3	1	0	1	0	1	12	0	1	1	0	18	1	1	0	0	1	2	1	4	1	0	0	12	0	0	0	0	1	1	0	0	0	0	0	0	0	0	0	0	0	0	0	0	2	77	0	0
F24J	1	0	0	1	25	2	0	2	0	0	3	0	0	0	0	0	0	1	0	0	0	0	0	0	1	0	0	20	0	23	1	0	0	1	0	0	0	0	0	2	0	0	0	0	2	0	1	1	0
F25B	0	0	0	0	3	0	3	3	0	0	11	0	3	1	1	1	1	31	8	0	0	11	0	0	18	0	0	0	2	0	0	0	0	1	1	0	0	0	0	2	0	0	1	0	0	2	1	1	0
F25C	0	0	0	0	3	0	0	0	0	0	13	0	0	0	0	0	1	0	3	0	0	43	0	0	3	0	5	0	0	0	0	0	0	0	0	0	0	0	0	0	0	0	0	0	0	1	0	0	0
F25D	0	0	0	2	4	0	2	7	0	0	37	0	3	0	1	0	3	26	6	0	0	12	0	0	32	11	3	3	1	0	0	2	0	10	0	0	0	2	0	0	0	0	0	0	0	16	0	10	1
F25J	0	0	0	0	2	0	0	4	0	0	0	0	0	0	0	2	0	2	0	0	0	0	0	0	1	0	0	0	0	0	0	0	0	0	0	0	0	0	0	0	0	0	1	0	0	0	0	0	0
F26B	1	2	5	14	3	0	2	3	0	0	22	0	19	9	7	0	0	23	4	0	3	7	0	4	77	25	3	8	2	2	0	0	0	2	1	0	0	0	0	1	0	0	0	0	0	1	25	0	4
F27B	3	0	0	0	1	0	0	3	0	0	0	0	92	1	4	0	0	0	1	0	0	1	0	0	56	2	1	0	0	0	5	0	2	0	0	1	0	0	0	0	0	0	0	0	1	0	0	0	0
F27D	1	0	0	0	1	0	0	9	0	0	0	0	73	3	2	0	0	3	0	0	1	0	0	0	57	1	1	0	0	0	1	0	0	0	0	0	0	0	0	0	0	0	0	0	0	0	2	0	0
F28B	0	0	0	0	0	0	0	0	0	0	0	0	2	0	0	0	0	0	0	0	0	0	0	0	3	0	0	0	0	0	0	0	0	0	0	0	0	0	0	0	0	0	0	0	0	0	0	0	0
F28C	0	0	0	0	0	0	0	0	0	0	0	0	0	0	0	0	0	0	0	0	0	0	0	0	1	0	0	0	1	0	0	0	0	0	0	0	0	0	0	0	0	0	0	0	0	0	0	0	0
F28D	0	0	1	0	0	0	1	1	0	0	6	0	1	0	0	0	0	4	4	0	0	5	0	0	7	0	0	0	0	0	0	0	0	0	0	0	0	0	0	0	0	0	0	0	0	0	1	0	0
F28F	0	1	0	0	2	0	0	4	0	0	0	0	3	0	0	0	0	4	8	0	0	2	0	0	6	0	0	0	0	0	0	0	0	1	0	0	0	0	0	6	0	0	2	0	0	0	2	0	0
F28G	0	0	1	1	0	0	0	0	0	0	0	0	0	0	0	0	0	0	0	0	0	0	0	0	0	0	0	0	0	0	0	0	0	0	0	0	0	0	0	0	0	0	0	0	0	0	0	0	0
F41A	0	0	0	0	0	0	0	0	0	0	0	0	0	0	0	0	0	0	0	0	0	0	0	0	0	0	0	0	0	0	0	0	0	0	0	0	0	0	0	1	0	0	0	0	0	0	0	0	2
F41B	0	0	2	0	0	0	0	28	1	5	5	0	0	0	0	1	0	0	0	0	0	0	0	0	0	0	0	0	0	0	0	2	1	10	1	0	0	0	0	0	0	0	1	1	10	8	1	23	0
F41C	1	0	0	0	0	0	0	4	0	1	1	0	0	0	0	1	0	0	0	0	0	2	0	0	0	0	0	1	0	1	0	1	0	12	7	0	0	0	0	0	1	0	2	0	2	12	0	49	0
F41F	0	0	0	0	1	0	0	4	0	1	2	0	0	0	0	0	0	1	0	0	0	0	0	0	0	0	0	0	0	0	0	0	0	0	0	0	0	0	0	0	0	0	0	0	0	0	0	0	0
F41G	0	0	0	0	0	0	0	2	0	1	0	0	0	0	0	0	0	0	0	0	0	0	0	0	0	0	0	0	0	0	0	0	0	0	1	0	0	0	0	0	0	0	0	0	0	0	0	0	0
F41H	1	0	1	0	0	0	0	0	0	1	11	0	0	0	0	1	0	0	0	0	0	0	0	0	0	0	0	0	0	0	0	1	4	117	0	1	1	12	1	1	0	0	1	0	2	5	1	7	0
F41J	0	0	0	0	1	0	0	4	0	0	0	0	0	0	0	0	0	0	0	0	0	0	0	0	0	0	0	0	0	0	0	0	0	2	0	0	0	0	0	0	0	0	0	0	0	0	0	1	0
F42B	0	0	0	0	1	0	0	5	0	5	0	0	0	0	0	0	0	1	0	0	0	0	0	2	1	0	0	0	0	0	0	0	0	0	0	0	0	0	0	0	0	0	2	0	0	4	0	5	0
F42C	0	0	0	0	0	0	0	0	0	0	0	0	0	0	0	0	0	0	0	0	0	0	0	0	0	0	0	0	0	0	0	0	0	0	0	0	0	0	0	0	0	0	0	0	0	0	0	0	0
F42D	0	0	0	0	0	0	0	0	0	0	0	0	0	0	0	0	0	0	0	0	0	0	0	0	0	0	0	0	0	0	0	0	0	0	0	0	0	0	0	0	0	0	0	0	0	0	0	0	0
F99Z	0	0	0	0	0	0	0	0	0	0	0	0	0	0	0	0	0	0	0	0	0	0	0	0	0	0	0	0	0	0	0	0	0	0	0	0	0	0	0	0	0	0	0	0	0	0	0	0	0
G01B	18	0	0	0	1	0	2	15	0	0	2	0	16	2	0	0	7	0	0	0	0	0	1	0	0	1	1	1	3	0	0	0	0	1	0	0	7	0	0	2	0	4	2	0	1	3	0	2	0
G01C	12	0	1	0	1	0	0	1	0	0	0	0	1	0	0	0	0	0	0	0	0	0	0	0	0	0	0	0	0	0	0	0	0	1	0	0	0	0	0	35	0	0	3	0	2	0	0	1	0
G01D	1	1	0	0	6	1	0	6	0	2	3	0	0	0	0	0	0	1	0	0	0	0	1	0	3	0	0	0	8	2	0	0	0	0	0	0	0	0	0	2	0	0	0	5	1	7	2	2	0
G01F	6	32	3	4	9	0	6	16	0	4	0	0	1	8	0	1	3	0	3	1	0	3	0	0	17	1	1	6	0	0	0	0	0	0	0	0	0	0	0	1	0	0	1	2	1	3	11	1	4
G01G	0	6	11	10	12	0	2	6	0	0	0	0	0	1	0	0	1	0	0	0	0	0	0	0	0	0	6	1	0	0	0	0	0	0	0	0	0	0	0	0	0	0	1	0	0	0	0	3	0
G01H	0	0	0	0	0	0	0	1	0	0	0	0	0	0	0	0	2	0	0	0	0	0	0	0	0	0	0	0	0	0	0	0	0	0	0	0	0	0	0	0	0	0	0	0	0	0	0	0	0
G01J	0	6	0	0	2	0	1	2	0	1	3	0	6	0	0	0	0	0	0	0	0	0	0	0	3	0	3	4	1	0	0	0	0	0	0	0	0	0	0	0	0	0	0	0	2	0	1	0	0
G01K	0	0	0	0	2	0	0	4	0	1	1	0	4	0	1	0	4	1	1	0	0	7	2	0	8	0	0	0	1	2	0	0	0	0	0	0	0	0	0	0	0	0	0	1	0	0	0	0	0
G01L	14	0	1	0	1	0	0	23	2	0	0	0	0	0	0	0	2	0	0	0	0	0	0	0	1	0	0	0	3	1	0	0	0	3	0	0	0	0	0	1	0	0	1	1	0	0	0	0	0
G01M	0	0	1	0	1	0	0	2	0	0	0	0	0	1	0	0	0	0	1	0	0	0	0	0	2	0	0	0	3	0	0	0	0	5	0	0	0	0	0	3	0	0	0	0	0	0	0	0	0
G01N	19	15	15	13	23	0	6	26	0	1	190	0	5	13	27	2	21	15	24	20	3	16	30	1	72	10	11	6	31	4	4	0	0	7	0	0	0	0	0	1	0	0	0	5	0	1	4	1	2
G01P	1	0	0	0	0	0	0	0	0	0	0	0	0	0	0	0	0	0	0	0	0	0	0	0	0	0	0	0	0	0	0	0	0	0	0	0	0	0	0	2	0	0	0	1	0	0	0	0	0
G01R	10	3	9	12	6	0	0	5	0	0	0	0	1	0	0	1	5	0	1	0	0	0	0	0	0	5	0	2	2	0	0	0	0	6	0	0	0	0	0	3	0	0	0	0	0	0	0	0	0
G01S	24	0	3	0	0	0	3	60	0	0	1	0	1	0	0	0	0	0	0	0	0	0	0	0	0	0	0	0	0	0	0	1	0	1	0	0	0	0	0	0	0	0	0	0	0	0	0	0	0
G01T	0	0	0	0	0	0	0	0	0	0	4	0	0	0	0	0	0	0	1	0	0	0	0	0	0	0	0	0	0	0	0	0	0	0	0	0	0	0	0	0	0	0	0	0	0	0	0	0	0
G01V	9	0	1	0	1	0	0	2	0	0	1	0	0	1	0	0	0	0	0	0	0	0	0	0	1	0	0	0	4	0	0	0	0	0	0	0	0	0	0	0	0	0	0	0	0	0	0	0	0
G01W	0	0	0	0	0	0	0	0	0	0	0	0	0	0	0	1	0	0	0	2	0	0	0	0	0	0	0	0	0	0	0	0	0	0	0	0	0	0	0	0	0	0	0	0	0	0	0	0	0
G02B	5	2	0	0	14	2	1	6	1	2	12	0	2	1	0	0	1	1	0	1	0	0	0	1	0	0	1	0	3	0	0	0	0	6	1	0	0	44	0	10	1	0	9	7	2	12	9	4	1
G02C	0	1	0	1	0	0	0	1	0	0	14	0	0	0	0	0	0	0	1	0	0	0	1	0	1	0	0	0	0	0	0	0	0	20	0	0	0	22	3	1	0	0	5	2	0	16	0	4	8
G02F	1	0	0	0	0	0	0	1	0	1	6	0	0	0	0	0	0	0	0	0	0	0	0	0	0	0	0	0	0	0	0	0	0	0	0	0	0	14	0	0	0	0	0	0	0	0	0	0	0
G03B	1	0	0	0	1	0	0	3	0	1	0	0	0	0	0	0	1	0	0	0	0	0	0	1	1	0	0	0	0	0	0	0	0	4	0	0	0	1	0	3	0	0	4	2	1	7	1	17	1
G03C	2	0	0	0	0	1	0	2	0	0	37	0	0	0	0	0	1	0	0	1	0	0	0	1	3	0	0	0	0	0	0	0	0	0	0	0	0	1	0	1	0	0	0	1	0	0	2	0	0
G03D	2	0	0	0	2	0	0	0	0	0	0	0	0	0	0	0	0	2	0	0	0	0	0	0	1	0	0	0	1	0	0	0	0	0	0	0	0	0	0	0	0	0	1	0	0	0	0	0	3
G03F	1	0	0	0	0	0	0	1	0	0	3	0	0	0	0	0	0	0	0	0	0	0	0	0	0	0	0	0	0	0	0	0	0	0	0	0	0	0	0	0	0	0	0	0	0	0	0	0	0
G03G	4	0	0	0	0	0	1	0	0	0	3	0	1	0	0	0	0	1	0	0	1	5	0	0	10	7	1	0	0	0	0	0	0	1	1	0	1	0	1	0	0	0	1	0	0	0	1	0	16
G03H	0	0	0	0	0	0	0	0	0	0	0	0	0	0	0	0	0	0	0	0	0	0	0	0	0	0	0	0	0	0	0	0	0	0	0	0	0	0	0	0	0	0	0	0	0	0	5	0	0
G04B	0	0	0	0	0	0	0	6	0	0	1	0	0	0	0	0	0	0	0	0	0	0	0	0	1	0	0	0	0	0	0	1	0	1	0	0	0	1	0	2	0	0	4	51	0	2	0	2	0
G04C	0	0	0	0	3	0	0	1	0	4	0	0	0	0	0	0	0	0	0	0	0	0	0	0	0	0	0	0	0	0	0	0	0	0	0	0	0	0	0	0	0	0	0	2	0	0	0	0	0
G04D	0	0	0	0	0	0	0	0	0	0	0	0	0	0	0	0	0	0	0	0	0	0	0	0	0	0	0	0	0	0	0	0	0	0	0	0	0	0	0	0	0	0	0	0	0	0	0	0	0
G04F	0	0	0	0	0	0	0	1	0	0	0	0	0	0	0	0	1	0	0	0	0	0	0	0	2	0	0	0	0	0	0	0	0	0	0	0	0	0	0	0	0	0	0	1	0	0	0	0	0
G04G	0	0	0	0	0	0	0	0	0	0	0	0	0	0	0	0	0	0	0	0	0	0	0	0	0	0	0	0	0	0	0	0	0	0	0	0	0	0	0	0	0	0	0	0	0	0	0	0	0
G05B	14	1	1	0	20	0	0	1	0	1	1	0	3	0	2	0	0	0	1	0	0	0	0	1	3	3	0	0	0	0	0	0	0	2	1	0	0	1	0	0	0	1	2	0	0	0	0	0	0
G05D	5	3	4	0	15	0	6	16	0	0	4	0	2	2	0	0	0	10	5	0	1	0	0	0	16	1	0	0	2	0	0	0	0	0	0	0	0	0	0	0	0	0	0	0	0	0	0	0	0
G05F	1	2	1	0	3	0	0	0	0	1	0	0	0	0	0	0	0	0	0	0	0	0	0	0	1	0	0	0	0	0	0	0	0	0	0	0	0	1	0	0	0	0	0	0	0	0	1	0	0
G05G	13	3	12	1	2	0	0	22	0	0	0	0	0	1	0	0	0	0	0	0	0	0	0	0	0	0	0	0	0	0	0	0	0	0	0	0	0	0	0	87	2	0	3	1	7	1	0	0	1
G06C	0	1	1	1	0	0	0	0	0	0	0	0	0	0	0	0	0	0	0	0	0	0	0	0	0	0	0	0	0	0	0	0	0	0	0	0	0	0	0	0	0	0	0	0	0	8	1	0	0
G06D	0	0	0	0	0	0	0	0	0	0	0	0	0	0	0	0	0	0	0	0	0	0	0	0	0	0	0	0	0	0	0	0	0	0	0	0	0	0	0	0	0	0	0	0	0	0	0	0	0
G06E	0	0	0	0	0	0	1	0	0	0	0	0	0	0	0	0	0	0	0	0	0	0	0	0	0	0	0	0	0	0	0	0	0	0	0	0	0	0	0	0	0	0	0	0	0	0	0	0	0
G06F	39	14	18	2	30	1	5	26	0	1	2	0	6	2	4	0	1	1	1	0	0	4	1	0	1	4	4	1	2	1	0	0	0	1	0	0	0	1	0	6	0	0	6	3	0	22	0	1	1
G06G	1	0	0	0	2	0	0	0	0	0	0	0	0	0	0	0	0	0	0	0	0	0	0	0	0	0	0	0	0	0	0	0	0	0	0	0	0	0	0	0	0	0	0	1	0	0	0	0	0
G06J	0	0	0	0	0	0	0	0	0	0	0	0	0	0	0	0	0	0	0	0	0	0	0	0	0	0	0	0	0	0	0	0	0	0	0	0	0	0	0	0	0	0	0	0	0	0	0	0	0
G06K	0	1	1	1	1	1	0	5	0	0	1	0	0	1	0	0	0	0	0	0	0	0	0	0	0	0	0	0	0	0	1	0	0	0	0	0	0	1	0	1	0	0	2	2	0	1	4	0	0
G06M	0	0	0	0	3	0	0	3	0	0	0	0	0	0	0	0	0	0	0	0	0	0	0	0	2	0	0	0	2	0	0	0	0	0	0	0	0	0	0	0	0	0	0	0	0	1	0	0	0
G06N	0	0	0	0	0	0	0	0	0	0	0	0	0	0	0	0	0	0	0	0	0	0	0	0	0	0	0	0	0	0	0	0	0	0	0	0	0	0	0	0	0	0	0	0	0	0	0	0	0
G06Q	0	0	0	0	0	0	0	0	0	0	0	0	0	0	0	0	0	0	0	0	0	0	0	0	0	0	0	0	0	0	0	0	0	0	0	0	0	0	0	0	0	0	0	0	0	0	0	0	0
G06T	0	0	0	0	0	0	0	0	0	0	0	0	0	0	0	0	0	0	0	0	0	0	0	0	0	0	0	0	0	0	0	0	0	0	0	0	0	0	0	0	0	0	0	0	0	0	0	0	0
G07B	0	0	0	0	0	0	0	0	0	0	0	0	0	0	0	0	0	0	0	0	0	0	0	0	0	0	0	0	0	0	0	0	0	0	0	0	0	0	0	0	0	0	0	0	0	1	0	2	0
G07C	0	0	0	0	0	0	0	1	0	1	1	0	0	0	0	0	0	0	0	0	0	0	0	0	0	0	0	0	0	0	0	0	0	0	0	0	0	0	0	2	0	0	0	0	0	0	0	0	0
G07D	0	0	0	0	1	0	0	1	0	0	4	0	0	0	0	0	0	0	0	0	0	0	0	0	0	0	0	0	1	0	0	0	0	0	0	0	0	0	0	0	0	0	1	0	0	3	0	1	0
G07F	1	12	0	0	0	0	0	2	0	0	0	0	3	2	3	0	0	0	0	0	0	3	0	0	11	0	1	0	0	0	10	0	0	0	0	0	0	0	0	0	0	0	0	0	0	3	2	0	0
G07G	0	0	0	0	0	0	0	0	0	0	0	0	0	0	0	0	0	0	0	0	0	0	0	0	0	0	0	0	0	0	0	0	0	0	0	0	0	0	0	0	0	0	0	0	0	1	0	0	0
G08B	4	11	16	10	3	0	1	99	0	10	5	0	2	1	0	1	2	0	0	0	0	0	1	0	5	0	1	0	1	1	0	0	0	3	3	0	0	12	0	24	0	0	32	2	4	15	3	3	0
G08C	1	0	0	0	0	0	0	3	0	0	0	0	1	0	0	0	1	0	0	0	0	0	0	0	0	0	0	0	0	0	0	0	0	0	0	0	0	0	0	2	0	0	0	0	1	1	0	0	0
G08G	6	0	1	0	0	0	0	11	0	0	1	0	0	0	0	0	0	0	0	0	0	0	0	0	0	0	0	0	0	0	0	0	0	0	0	0	0	0	0	0	0	0	0	0	0	1	0	0	0
G09B	0	0	0	0	1	0	0	8	0	0	3	0	0	0	0	0	0	1	0	0	0	0	0	0	0	0	0	0	0	0	1	11	0	16	0	1	2	6	0	3	2	0	1	2	0	6	0	3	3
G09C	0	0	0	1	0	0	0	0	0	0	0	0	0	0	0	0	0	0	0	0	0	0	0	0	0	0	0	0	0	0	0	0	0	0	0	0	0	2	0	0	0	0	0	0	0	0	0	0	0
G09D	0	0	0	0	0	0	0	0	0	0	0	0	0	0	0	0	0	0	0	0	0	0	0	0	0	0	0	0	0	0	0	0	0	0	0	0	0	0	0	0	0	0	0	0	0	0	0	0	0
G09F	3	1	1	1	2	0	0	46	0	3	8	0	0	0	0	0	3	0	0	0	0	1	2	0	0	0	0	0	0	0	2	4	2	10	17	3	0	14	1	9	0	0	41	40	3	52	14	22	2
G09G	0	0	0	0	0	0	0	1	0	0	0	0	1	0	0	0	0	0	0	0	0	0	0	0	0	0	0	0	0	0	0	0	0	0	0	0	0	3	0	0	0	0	0	0	0	0	0	0	0
G10B	0	0	0	0	0	0	0	0	0	0	0	0	0	0	0	0	0	0	0	0	0	0	0	0	0	0	0	0	0	0	0	0	0	0	0	0	0	0	0	0	0	0	0	0	0	0	0	0	0
G10C	0	0	0	0	0	0	0	0	0	0	0	0	0	0	0	0	0	0	0	0	0	0	0	0	0	0	0	0	0	0	0	0	0	0	0	0	0	0	0	0	0	0	0	0	0	0	0	0	0
G10D	0	0	0	0	0	0	0	1	0	0	0	0	0	0	0	0	0	0	0	0	0	0	0	0	0	0	0	0	0	0	0	0	0	4	0	0	0	0	0	0	0	0	4	0	0	1	0	3	0
G10F	0	0	0	0	0	0	0	0	0	0	0	0	0	0	0	0	0	0	0	0	0	0	0	0	0	0	0	0	0	0	0	0	0	0	0	0	0	0	0	2	0	0	0	0	1	1	2	0	0
G10G	0	0	0	0	0	0	0	2	0	0	0	0	0	0	0	0	0	0	0	0	0	0	0	0	0	0	0	0	0	0	0	0	0	1	1	0	0	0	0	0	0	0	0	1	0	0	0	10	3
G10H	0	0	0	0	0	0	0	1	0	0	1	0	0	0	0	0	0	0	0	0	0	0	0	0	0	0	0	0	0	0	0	0	0	0	0	0	0	0	0	6	0	0	0	0	0	1	0	2	0
G10K	0	0	0	0	0	0	0	16	0	0	0	0	0	0	0	0	0	0	0	0	0	0	0	0	0	0	0	0	0	0	0	0	0	0	0	0	0	3	0	0	0	0	0	0	0	0	0	1	0
G10L	0	0	0	0	0	0	0	0	0	0	0	0	0	0	0	0	0	0	0	0	0	0	0	0	0	0	0	0	0	0	0	0	0	1	0	0	0	0	0	5	0	0	0	0	0	0	0	0	0
G11B	1	1	0	1	1	0	0	7	0	0	4	0	0	0	0	0	0	0	1	1	0	2	0	0	3	0	0	2	0	0	1	0	0	1	0	0	0	0	0	2	0	0	27	0	0	7	1	2	1
G11C	1	0	0	0	0	0	0	1	5	0	0	0	0	0	0	0	0	1	1	0	0	0	0	0	0	0	0	0	0	1	0	1	0	2	0	0	0	0	0	0	0	0	0	0	0	0	2	0	2
G12B	0	0	0	0	0	0	0	0	0	0	0	0	0	0	0	0	0	0	0	0	0	0	0	0	0	0	0	0	0	0	0	0	0	0	0	0	0	0	0	0	0	0	6	0	0	0	0	0	0
G21B	0	0	0	0	0	0	0	0	0	0	1	0	0	0	0	0	0	0	0	0	0	0	0	0	0	0	0	0	0	0	0	0	0	0	0	0	0	0	0	0	0	0	0	0	0	0	1	0	0
G21C	1	0	0	0	0	0	0	0	0	0	3	0	0	0	0	0	0	0	0	0	0	0	0	0	0	0	0	3	0	0	0	0	0	0	0	0	0	0	0	0	0	0	0	0	0	0	0	0	1
G21D	0	0	0	0	0	0	0	0	0	0	0	0	0	0	0	0	0	0	0	0	0	0	0	0	0	0	0	0	0	0	0	0	0	0	0	0	0	0	0	0	0	0	0	0	0	0	0	0	0
G21F	0	0	0	0	0	0	0	3	0	0	0	0	0	0	0	0	0	0	0	0	0	1	0	0	0	1	0	0	0	0	0	0	0	11	0	0	0	2	0	0	0	0	0	0	0	0	1	2	0
G21G	0	0	0	0	0	0	0	0	0	0	0	0	0	0	0	0	0	0	1	0	0	0	0	0	0	0	0	0	0	0	0	0	0	0	0	0	0	0	0	0	0	0	0	0	0	0	0	0	0
G21H	0	0	0	0	0	0	0	0	0	0	0	0	0	0	0	0	0	0	0	0	0	0	0	0	0	0	0	0	0	0	0	0	0	0	0	0	0	0	0	0	0	0	0	0	0	0	0	0	0
G21J	0	0	0	0	0	0	0	0	0	0	0	0	0	0	0	0	0	0	0	0	0	0	0	0	0	0	0	0	0	0	0	0	0	0	0	0	0	0	0	0	0	0	0	0	0	0	0	0	0
G21K	0	0	0	0	0	0	0	0	0	0	2	0	0	0	0	0	0	0	0	0	0	0	0	0	1	0	0	0	0	0	0	0	0	0	0	0	0	0	0	0	0	0	0	0	0	0	0	0	0
G99Z	0	0	0	0	0	0	0	0	0	0	0	0	0	0	0	0	0	0	0	0	0	0	0	0	0	0	0	0	0	0	0	0	0	0	0	0	0	0	0	0	0	0	0	0	0	0	0	0	0
H01B	10	1	1	0	0	0	0	11	0	1	17	0	0	0	0	0	0	3	0	0	0	0	0	0	3	0	0	0	0	0	1	0	0	5	0	0	1	6	0	2	0	0	3	0	0	0	2	1	0
H01C	3	1	0	0	2	0	0	0	0	0	0	0	2	0	0	0	0	0	0	0	0	0	0	0	2	0	0	0	0	0	1	0	0	0	0	0	0	0	0	2	0	0	0	0	0	0	6	0	0
H01F	0	1	2	5	1	0	0	4	0	1	7	0	1	1	8	0	1	0	0	0	0	0	0	1	3	0	2	0	0	0	0	0	0	0	0	0	4	0	0	1	0	0	15	1	0	2	0	4	0
H01G	2	1	1	0	10	0	0	0	0	0	1	0	0	0	0	0	0	0	0	0	0	0	0	0	0	0	0	0	0	0	1	0	0	0	0	0	0	0	0	0	0	0	0	0	0	0	0	0	0
H01H	2	0	10	0	8	5	0	14	0	0	0	0	1	0	0	4	2	0	1	0	0	2	0	1	1	0	0	0	0	0	0	0	0	0	1	0	0	1	0	12	0	0	18	2	0	0	7	0	2
H01J	2	0	0	0	0	0	17	2	2	1	2	0	0	0	0	0	0	0	0	0	0	0	0	0	1	0	0	0	4	0	0	0	0	0	0	0	0	7	0	2	0	0	1	0	1	1	1	0	0
H01K	0	0	0	0	0	0	0	59	0	0	0	0	0	0	0	0	0	0	0	0	0	0	0	0	0	0	0	0	0	0	0	0	0	0	0	0	0	0	0	1	0	0	0	0	0	0	0	0	0
H01L	5	0	0	0	2	0	3	8	62	1	4	0	6	0	0	1	0	0	0	1	0	1	0	0	2	0	0	0	1	1	5	1	0	1	0	0	0	0	0	12	0	0	2	1	0	0	2	2	1
H01M	1	0	1	0	3	0	0	2	0	3	10	0	0	2	0	0	0	0	1	0	0	1	0	0	2	0	0	6	0	6	1	0	0	0	0	0	0	0	0	0	0	0	2	0	0	2	3	8	1
H01P	0	0	0	0	0	0	0	3	1	0	0	5	0	0	0	0	0	0	0	0	0	0	0	0	0	0	0	0	0	0	0	0	0	0	0	0	0	0	0	1	0	0	0	0	0	0	0	0	0
H01Q	0	0	0	1	0	0	0	10	0	0	0	0	0	0	0	0	0	0	0	0	0	0	0	0	0	0	0	0	0	0	0	0	0	0	0	0	0	0	0	0	0	0	5	0	1	0	0	0	0
H01R	2	0	1	0	6	0	0	9	0	1	4	0	0	0	0	0	0	0	0	0	0	0	0	0	1	0	0	0	2	0	0	0	0	1	0	0	0	8	0	3	0	0	14	4	0	2	2	2	2
H01S	0	0	0	0	0	0	0	4	0	0	0	0	0	0	0	0	21	0	0	0	0	0	0	0	0	0	0	0	0	0	0	0	0	0	0	0	0	0	0	0	0	0	0	0	0	0	0	0	0
H01T	0	0	0	0	0	0	0	1	0	0	0	0	0	0	0	0	0	0	0	0	0	0	0	0	0	0	0	0	0	0	0	0	0	0	0	0	0	0	0	0	0	0	0	0	1	0	0	0	0
H02B	0	0	0	0	0	0	0	0	0	0	0	0	0	0	0	0	0	0	0	0	0	0	0	0	0	0	0	0	0	0	0	0	0	0	0	0	0	0	0	0	0	0	0	0	0	0	0	0	0
H02G	0	0	0	0	3	0	0	6	0	0	7	0	0	0	0	0	0	0	0	0	0	0	0	0	0	0	0	0	0	0	0	0	0	1	0	0	0	8	0	0	0	0	1	0	0	0	0	2	0
H02H	0	0	0	0	0	0	0	4	0	0	1	0	0	0	0	3	2	0	0	0	0	0	0	0	0	0	0	0	0	0	0	0	0	0	0	0	0	0	0	0	0	0	0	0	1	0	2	0	0
H02J	1	0	2	0	2	0	0	6	0	0	1	0	0	0	0	0	0	0	0	0	0	0	0	0	0	0	0	0	0	1	0	0	0	0	0	0	0	0	0	2	0	0	0	0	0	0	2	6	2
H02K	1	1	3	0	3	0	0	6	0	0	0	0	0	0	0	0	0	0	0	0	0	0	0	0	1	1	0	0	0	0	0	0	0	1	0	0	0	0	0	2	0	0	1	0	0	0	0	1	2
H02M	0	0	0	0	0	0	0	8	0	0	0	0	0	0	0	0	0	0	0	0	0	0	0	0	1	0	0	0	0	0	0	0	0	0	0	0	0	0	0	1	0	0	0	0	0	0	3	0	0
H02N	0	0	0	0	0	0	0	0	0	0	0	0	0	0	0	0	0	0	0	0	0	0	0	0	1	0	0	0	0	0	0	0	0	0	0	0	0	0	0	0	0	0	0	0	0	0	0	0	0
H02P	0	0	1	0	0	0	0	0	0	0	2	0	0	0	0	0	0	0	0	0	0	0	0	1	0	0	1	0	1	0	0	0	0	0	0	0	0	0	0	0	0	0	0	0	0	0	1	0	0
H03B	0	0	0	0	0	0	0	0	0	1	0	0	0	0	0	0	0	0	0	0	0	0	0	0	0	0	0	0	0	0	0	0	0	0	0	0	0	0	0	0	1	0	0	0	0	0	1	0	0
H03C	0	0	0	0	0	0	0	0	0	0	0	0	0	0	0	0	0	0	0	0	0	0	0	0	0	0	0	0	0	0	0	0	0	0	0	0	0	0	0	0	0	0	0	0	0	0	0	0	0
H03D	0	0	0	0	0	0	0	1	0	0	0	0	0	0	0	0	0	0	0	0	0	0	0	0	1	0	1	0	0	0	0	0	0	1	0	0	0	0	0	0	0	0	0	0	0	0	0	0	0
H03F	0	0	0	0	0	0	0	0	0	0	0	0	0	0	0	0	0	0	0	0	0	0	0	0	0	0	0	0	0	0	0	0	0	0	0	0	0	0	0	0	0	0	1	0	0	0	0	0	0
H03G	0	0	0	0	0	0	0	0	0	0	0	0	0	0	0	0	0	0	0	0	0	0	0	0	0	0	0	0	0	0	0	0	0	0	0	0	0	3	0	0	0	0	0	0	0	0	1	0	0
H03H	0	0	0	0	0	0	0	1	0	0	0	0	0	0	0	0	0	0	0	0	0	0	0	0	0	0	0	0	0	0	0	0	0	0	0	0	0	0	0	0	0	0	0	0	0	0	0	0	0
H03J	0	0	0	0	0	0	0	0	0	0	0	0	0	0	0	0	0	0	0	0	0	0	0	0	0	0	0	0	0	0	0	0	0	0	0	0	0	0	0	0	0	0	0	0	0	0	0	0	0
H03K	1	0	0	0	3	0	0	3	0	0	1	0	2	0	0	0	0	0	0	0	0	0	0	0	1	0	0	0	0	0	0	2	0	0	0	0	0	0	0	1	1	0	0	0	0	0	2	0	0
H03L	0	0	0	0	0	0	0	0	0	0	0	0	0	0	0	0	0	0	0	0	0	0	0	0	0	0	0	0	0	0	0	0	0	0	0	0	0	0	0	0	0	0	0	0	0	0	0	1	0
H03M	0	0	0	0	0	0	0	0	0	0	0	0	0	0	0	0	0	0	0	0	0	0	0	0	0	0	0	0	0	0	0	0	0	0	0	0	0	0	0	0	0	0	0	0	0	0	0	0	0
H04B	2	0	1	6	0	0	0	54	0	14	7	0	0	0	0	0	2	0	0	0	0	0	0	0	1	0	1	1	0	0	0	0	0	1	1	0	0	5	2	2	0	0	5	1	6	4	0	15	0
H04H	0	0	0	0	0	0	0	0	0	0	0	0	0	0	0	0	0	0	0	0	0	0	0	0	0	0	0	0	0	0	0	0	0	0	0	0	0	1	0	0	0	0	0	0	0	0	0	0	0
H04J	0	0	0	1	0	0	0	0	0	0	0	0	0	0	0	0	0	0	0	0	0	0	0	0	0	0	0	0	0	0	0	0	0	0	0	0	0	0	0	0	0	0	0	0	0	0	1	0	0
H04K	0	0	0	0	1	0	0	0	0	0	0	0	0	0	0	0	0	0	0	0	0	0	0	0	0	0	0	0	0	0	0	0	0	0	0	0	0	0	0	0	0	0	0	0	0	0	0	0	0
H04L	0	0	0	1	0	0	0	0	0	0	0	0	0	0	0	0	0	0	0	0	0	0	0	0	0	0	0	0	0	0	0	0	0	0	0	0	0	0	0	0	0	0	0	0	0	1	0	1	0
H04M	0	0	0	1	1	0	0	8	0	5	2	0	0	0	0	0	0	0	0	0	0	0	0	0	0	0	0	0	0	0	0	0	0	2	0	0	0	12	0	0	0	0	1	9	0	2	1	5	0
H04N	5	0	2	0	2	0	1	4	0	0	2	0	0	0	0	0	2	0	0	0	0	0	1	0	0	0	0	0	1	0	0	0	0	2	0	0	0	4	0	2	0	0	1	0	0	5	0	2	1
H04Q	4	0	0	1	0	0	0	29	0	1	1	0	0	0	0	0	0	0	0	0	0	0	0	0	0	0	0	0	0	0	0	0	0	0	0	0	0	1	0	0	0	0	3	0	0	1	0	0	0
H04R	1	0	1	0	0	0	1	3	0	0	2	0	0	0	0	0	0	0	0	0	0	0	0	0	0	0	0	0	0	0	0	0	0	3	0	0	0	31	1	1	0	0	1	0	1	1	1	6	0
H04S	0	0	0	0	0	0	0	0	0	0	0	0	0	0	0	0	0	0	0	0	0	0	0	0	0	0	0	0	0	0	0	0	0	0	0	0	0	0	0	0	0	0	0	0	0	0	0	0	0
H05B	3	7	0	1	5	0	9	33	0	3	6	0	86	19	54	0	1	14	11	6	22	10	1	0	237	3	6	1	4	3	43	1	0	10	0	4	2	12	0	20	0	0	1	0	1	13	155	1	1
H05C	0	0	0	0	0	0	0	10	0	3	0	0	0	0	0	0	0	0	0	0	0	0	0	0	0	0	0	0	0	0	0	0	0	0	0	0	0	0	0	0	0	0	0	0	3	0	0	0	0
H05F	0	0	0	0	0	0	0	1	0	0	0	0	0	0	0	0	0	0	0	0	0	0	0	0	2	0	0	0	0	0	0	0	0	1	0	0	0	0	0	3	0	0	4	0	0	1	0	0	4
H05G	0	0	0	0	0	0	0	0	0	0	0	0	0	0	0	0	0	0	0	0	0	0	0	0	0	0	0	0	0	0	0	0	0	0	0	0	0	1	0	0	0	0	0	0	0	0	0	0	0
H05H	0	0	0	0	0	0	0	0	0	0	1	0	0	0	0	0	0	0	0	0	0	0	0	0	0	0	0	0	0	0	0	0	0	0	0	0	0	0	0	0	0	0	0	0	0	0	0	0	0
H05K	0	0	0	0	1	0	0	7	4	1	0	0	0	0	0	0	0	0	0	0	0	0	0	0	1	1	0	0	0	0	0	0	0	0	0	0	0	1	0	0	0	0	15	0	0	16	0	4	2
[truncated: 589 more columns]

## Sheet: All_9600
	A01B	A01C	A01D	A01F	A01G	A01H	A01J	A01K	A01L	A01M	A01N	A01P	A21B	A21C	A21D	A22B	A22C	A23B	A23C	A23D	A23F	A23G	A23J	A23K	A23L	A23N	A23P	A24B	A24C	A24D	A24F	A41B	A41C	A41D	A41F	A41G	A41H	A42B	A42C	A43B	A43C	A43D	A44B	A44C	A45B	A45C	A45D	A45F	A46B
A01B	2648	401	326	8	85	78	0	25	3	1	32	0	0	0	0	0	0	1	1	0	0	1	0	0	4	0	2	0	0	0	0	0	0	9	0	0	0	0	0	4	0	0	0	0	0	5	0	2	1
A01C	465	1973	58	18	292	142	0	12	35	27	152	0	0	2	1	1	0	5	1	1	0	2	1	1	6	0	0	0	1	0	1	0	0	1	0	4	0	0	0	1	0	0	0	0	1	0	0	0	2
A01D	346	66	7540	416	175	6	0	39	1	5	22	0	0	0	0	1	3	1	0	0	0	0	0	8	0	8	0	3	1	0	0	0	0	2	0	0	0	2	0	0	0	0	3	0	0	6	1	2	0
A01F	3	11	234	458	2	0	0	1	0	2	0	0	0	0	1	0	0	0	0	0	0	0	0	0	6	4	0	0	0	0	0	0	0	1	0	0	0	3	0	0	0	0	0	0	0	1	0	0	0
A01G	159	240	316	1	4055	84	1	69	18	79	210	0	0	0	2	1	0	18	2	0	0	0	0	7	15	3	3	2	0	0	8	1	0	1	0	14	0	0	0	3	0	0	9	0	13	1	5	8	1
A01H	17	20	0	0	60	3110	0	8	0	8	127	0	0	1	8	0	0	2	0	10	0	2	2	4	17	0	0	0	0	31	0	0	0	0	0	0	0	0	0	0	0	0	4	0	0	0	0	0	0
A01J	0	0	0	1	1	0	699	69	0	0	10	0	8	9	5	0	10	6	136	0	0	8	3	0	50	1	14	0	0	0	0	0	0	0	0	0	0	2	0	0	0	0	0	0	0	0	2	0	0
A01K	22	15	21	0	60	5	50	16713	6	173	179	0	1	1	10	14	38	18	4	1	0	1	7	56	50	7	4	0	0	0	4	2	0	60	5	1	0	6	0	3	0	0	58	9	28	29	48	73	16
A01L	6	19	0	0	1	0	0	6	178	0	16	0	0	0	0	0	0	2	0	0	0	0	0	0	0	0	0	0	0	0	0	0	0	1	0	1	0	0	0	0	0	0	0	0	0	0	0	1	0
A01M	6	15	2	0	43	7	0	205	0	2763	174	0	0	0	0	1	1	2	1	0	0	0	0	0	1	3	0	1	0	0	38	1	0	3	0	0	0	0	0	2	0	0	0	0	4	1	0	89	2
A01N	91	86	9	1	145	253	13	107	4	230	10882	0	3	0	21	1	3	128	64	14	4	42	26	94	184	1	0	4	0	1	8	4	0	56	0	23	0	2	0	11	0	1	1	0	0	1	8	0	7
A01P	1	0	8	0	0	0	0	0	0	0	8	0	0	0	0	0	0	0	0	0	0	0	0	0	0	0	0	0	0	0	0	0	0	0	0	0	0	0	0	0	0	0	0	0	0	0	0	0	0
A21B	0	0	0	0	0	0	6	0	0	1	3	0	476	28	65	1	12	7	2	0	0	0	0	2	202	2	10	2	0	0	2	0	0	0	0	0	0	0	0	0	0	0	0	0	0	0	0	0	0
A21C	0	0	0	1	0	0	8	0	0	0	7	0	79	706	224	0	19	10	23	7	2	28	0	4	238	2	328	0	2	0	0	0	0	0	0	0	0	0	0	0	0	0	0	0	0	1	0	0	0
A21D	0	0	0	0	0	7	10	8	0	0	41	0	167	280	1191	1	12	92	52	91	4	126	28	22	987	0	190	1	0	0	1	0	0	0	0	1	0	0	0	1	0	0	0	0	1	1	0	0	0
A22B	0	0	0	1	1	0	0	13	0	0	1	0	0	1	0	271	167	6	1	0	0	0	0	0	25	5	2	0	0	0	0	0	0	0	0	0	0	0	0	0	0	0	0	0	0	0	0	2	0
A22C	0	0	1	0	2	0	13	10	0	2	9	0	6	23	17	240	2212	91	33	0	0	13	26	5	331	10	90	0	0	0	0	0	0	1	0	0	0	0	0	2	0	1	1	0	0	0	0	0	0
A23B	3	3	2	1	15	10	11	10	0	0	100	0	31	2	120	13	146	632	62	25	29	37	27	52	970	8	33	4	0	0	2	0	0	0	0	2	0	0	0	0	0	0	0	0	0	1	0	0	0
A23C	0	0	0	1	1	3	119	19	0	0	61	0	17	15	50	1	34	88	1219	87	57	219	130	58	686	4	63	3	0	0	4	0	0	0	0	1	0	0	0	0	0	0	0	0	0	0	0	0	0
A23D	0	0	1	1	0	34	3	4	0	0	35	0	1	1	121	0	1	46	114	792	10	191	45	50	498	0	28	0	0	0	0	0	0	0	0	0	0	0	0	0	0	0	0	0	0	0	0	0	0
A23F	0	0	0	0	0	0	1	0	0	0	5	0	1	0	19	0	0	50	63	10	358	27	3	1	196	16	6	1	0	0	0	0	0	0	0	0	0	0	0	0	0	0	0	0	0	0	0	0	0
A23G	0	2	0	0	2	0	17	13	2	0	25	0	15	64	124	0	15	52	234	198	35	2960	43	13	931	2	167	4	0	0	2	0	0	1	0	0	0	0	0	0	0	0	0	0	0	0	0	1	0
A23J	0	0	0	0	0	4	5	55	0	0	84	0	0	6	47	3	22	59	189	56	9	46	359	79	533	8	26	1	0	0	0	0	0	0	0	0	0	0	0	0	0	0	0	0	0	0	0	0	0
A23K	1	4	4	4	2	15	1	166	0	3	97	0	1	21	33	11	9	69	44	15	6	13	49	662	303	5	49	2	0	0	0	0	0	0	0	0	0	0	0	0	0	0	0	0	0	0	0	0	0
A23L	3	7	4	5	7	44	28	113	0	8	305	0	201	160	969	46	257	964	654	415	136	805	318	262	7505	148	333	10	0	9	4	0	0	3	0	10	0	0	0	2	0	0	1	0	0	0	1	1	0
A23N	2	2	9	6	0	0	2	2	0	0	2	0	4	0	5	2	3	24	7	0	14	2	5	9	283	734	41	0	0	0	0	0	0	0	0	0	0	0	0	1	0	0	0	0	0	0	0	0	1
A23P	1	0	0	0	1	0	10	6	0	0	3	0	13	225	215	1	41	53	42	24	9	134	13	28	478	38	296	3	0	0	0	0	0	0	0	1	0	0	0	0	0	0	0	0	0	0	0	0	0
A24B	0	0	3	1	0	1	0	1	0	0	4	0	1	0	0	0	0	1	0	0	3	7	0	0	11	0	0	598	92	225	151	0	0	1	0	1	0	20	0	0	0	0	0	0	0	0	0	0	1
A24C	0	0	1	2	0	0	0	0	0	0	1	0	0	0	0	0	0	1	1	1	0	14	0	0	4	0	0	46	284	71	27	0	0	0	0	0	0	0	0	0	0	0	1	0	0	1	0	0	1
A24D	0	0	0	0	0	0	0	0	0	0	3	0	0	0	1	0	0	3	0	0	0	0	0	0	1	0	0	243	157	738	362	0	0	3	0	0	0	3	0	0	0	0	0	0	0	0	6	0	0
A24F	0	0	0	0	2	0	0	6	0	2	13	0	2	3	1	0	0	2	0	0	0	4	1	0	6	0	0	96	100	117	813	6	1	12	0	0	0	1	0	5	0	0	0	0	0	8	1	7	1
A41B	0	0	0	9	0	0	0	5	0	0	6	0	0	0	1	0	0	0	2	1	0	5	2	0	7	0	1	0	0	0	4	1039	178	971	18	1	6	25	1	72	6	0	33	4	0	6	4	33	1
A41C	0	0	0	0	0	0	0	1	0	0	0	0	0	0	0	0	1	0	0	0	0	0	0	0	0	0	0	0	0	0	2	130	583	209	4	0	2	3	0	0	0	0	8	2	0	0	0	1	0
A41D	1	0	0	0	1	1	0	46	0	3	100	0	0	0	0	0	1	0	0	0	0	0	0	0	1	0	0	0	0	0	0	871	187	6615	87	3	30	326	20	171	15	1	85	13	2	59	12	194	10
A41F	0	0	0	1	1	0	0	8	0	1	0	0	0	0	0	0	1	0	0	0	0	0	0	0	0	0	0	0	0	0	0	25	11	103	132	0	1	2	1	6	5	1	99	12	0	2	4	46	0
A41G	3	2	0	0	22	0	0	2	1	1	25	0	0	0	0	0	0	0	0	0	0	0	0	0	2	0	0	0	0	0	2	0	1	1	0	223	2	1	1	0	0	0	1	0	1	1	25	0	0
A41H	0	0	0	0	0	0	0	1	0	0	0	0	0	0	0	0	0	0	0	0	0	0	0	0	0	0	0	0	0	0	0	3	2	29	0	2	196	1	2	0	0	1	36	0	0	0	4	0	0
A42B	0	1	0	4	0	0	0	21	0	1	4	0	0	0	0	0	0	0	0	0	0	0	0	0	2	0	0	0	0	0	0	48	3	360	3	9	2	2931	203	21	4	3	31	5	13	4	43	15	1
A42C	0	0	0	0	0	0	0	0	0	0	1	0	0	0	0	0	0	0	0	0	0	0	0	0	1	0	0	0	0	0	0	5	0	24	10	0	1	174	64	0	0	0	0	0	0	6	8	0	0
A43B	2	0	0	0	0	0	0	12	3	2	4	0	9	0	0	0	0	0	0	12	0	0	0	0	0	0	0	0	0	0	26	61	1	182	3	0	0	5	0	10846	1316	321	37	1	2	7	11	17	7
A43C	1	0	0	0	1	0	0	2	0	0	0	0	0	0	0	0	0	0	0	0	0	0	0	0	0	0	0	0	0	0	2	5	2	12	3	0	0	0	0	1075	814	40	43	2	0	4	0	5	1
A43D	0	0	0	0	0	0	0	0	0	0	0	0	0	0	0	0	0	0	0	0	0	0	0	0	0	0	0	0	0	0	0	2	0	12	0	0	7	0	0	210	13	121	3	0	0	0	0	8	1
A44B	0	0	1	0	8	0	0	74	0	0	1	0	0	0	0	0	3	3	0	0	0	2	0	0	3	0	4	0	0	0	5	30	8	102	119	0	36	43	2	74	60	6	3485	176	4	95	17	197	13
A44C	0	1	0	0	8	0	0	5	0	0	0	0	0	0	0	0	0	0	0	1	0	0	0	0	0	0	0	0	0	0	3	12	1	36	9	1	0	12	0	15	10	0	175	891	0	7	34	23	0
A45B	1	1	0	0	5	0	0	35	0	3	0	0	0	0	0	0	0	0	0	0	0	0	0	0	0	0	0	0	0	0	1	0	0	0	0	0	0	7	0	12	2	0	1	0	1120	6	12	17	4
A45C	1	3	0	0	6	0	0	75	0	4	3	0	5	0	1	0	2	0	0	0	0	1	0	0	2	0	2	0	1	0	5	9	11	63	9	0	7	10	0	5	0	1	90	18	12	2299	36	655	4
A45D	1	0	0	0	2	0	0	44	0	11	23	0	1	0	0	0	0	0	0	0	1	0	1	0	4	0	0	0	0	3	8	3	0	36	4	56	3	45	11	3	0	0	11	4	14	28	3950	7	420
A45F	0	8	5	0	12	0	0	124	0	66	6	0	3	0	2	1	1	3	0	0	0	1	0	0	0	0	1	0	0	1	6	14	2	124	46	1	1	16	0	3	1	0	190	24	50	345	3	2602	3
A46B	11	4	7	3	1	0	0	38	0	3	7	0	0	0	0	0	2	0	0	0	0	1	0	0	15	1	0	0	0	0	0	1	0	9	1	0	0	0	0	7	0	0	2	2	6	16	448	19	2914
A46D	0	0	0	0	0	0	0	0	0	0	0	0	0	0	0	0	0	0	0	0	0	0	0	0	1	0	0	0	0	0	0	0	0	1	0	0	0	0	0	0	0	0	0	0	0	0	24	0	85
A47B	6	5	5	0	15	1	3	70	0	3	3	0	18	0	1	0	1	1	0	0	0	8	0	0	21	0	0	0	0	0	5	2	2	4	1	0	3	1	0	15	0	0	33	4	31	146	42	83	23
A47C	1	0	2	7	2	0	3	106	0	51	5	0	6	0	0	1	0	0	0	1	0	1	0	0	0	0	1	0	0	0	1	31	4	62	2	0	1	11	1	125	6	0	72	8	15	26	17	177	5
A47D	0	0	1	0	0	0	0	25	0	0	0	0	0	0	0	0	0	1	0	0	0	1	0	0	0	0	0	0	0	0	0	32	0	41	2	0	0	2	0	0	0	0	37	0	2	8	2	81	0
A47F	4	4	6	0	21	0	0	104	0	16	3	0	23	1	2	0	1	2	0	0	0	3	0	0	28	0	2	0	0	0	4	3	0	19	4	2	13	4	3	0	1	2	53	3	4	108	66	84	17
A47G	5	6	1	4	348	1	1	77	0	9	13	0	21	0	5	1	5	2	1	0	8	1	0	1	11	0	2	0	0	0	8	81	7	215	5	17	9	2	4	5	1	0	115	15	17	89	53	77	13
A47H	0	0	1	0	8	0	0	8	0	2	0	0	0	0	0	0	0	0	0	0	0	0	0	0	0	0	0	0	0	0	0	0	1	1	2	1	5	1	0	2	0	0	20	1	2	5	5	4	0
A47J	7	3	11	3	3	0	7	67	1	3	2	0	611	180	327	2	97	105	82	3	124	31	32	8	1216	255	146	2	0	0	28	0	0	46	1	0	1	1	0	13	0	0	7	1	4	38	8	10	9
A47K	1	0	0	1	17	0	1	74	0	0	30	0	0	0	0	0	0	0	0	0	0	0	0	0	3	0	0	0	0	0	7	3	0	27	2	0	0	0	0	4	0	0	16	0	6	13	76	20	61
A47L	26	4	47	2	6	0	0	105	1	33	11	0	0	0	1	3	6	0	0	0	0	2	0	1	12	1	0	0	0	0	7	2	0	58	1	0	0	8	0	14	2	2	6	0	0	4	72	8	450
A61B	449	2	0	9	5	1	8	114	0	8	252	0	3	24	3	4	23	3	1	0	1	4	7	3	19	1	3	3	0	4	1	19	3	164	7	1	16	17	1	49	2	16	56	20	2	11	70	9	42
A61C	6	42	0	0	0	0	0	8	4	2	26	0	1	0	0	0	0	1	0	0	1	0	0	2	2	0	0	0	0	0	3	2	0	15	0	0	0	5	0	4	6	1	3	0	1	0	105	2	642
A61D	0	0	2	0	3	0	7	137	3	0	12	0	0	0	0	2	3	2	0	0	0	1	0	2	1	0	0	0	0	0	0	1	0	8	0	0	0	0	0	2	0	0	0	0	0	0	4	1	1
A61F	36	5	1	132	6	1	5	119	3	4	937	0	41	0	17	2	6	16	5	4	0	35	28	11	30	0	7	9	0	2	12	334	140	1127	68	3	29	441	37	530	43	28	262	8	5	43	62	75	46
A61G	2	4	3	1	3	0	0	31	0	0	14	0	0	0	0	0	0	0	0	0	0	1	0	0	0	0	0	0	0	0	0	4	0	41	2	2	0	4	1	11	0	0	3	0	20	3	1	40	9
A61H	3	0	0	2	1	5	0	18	0	0	18	0	0	0	0	0	0	0	0	0	0	1	0	0	1	0	0	0	0	0	0	8	0	34	0	0	0	3	3	35	0	0	3	9	183	1	53	8	108
A61J	0	1	0	0	11	1	0	26	0	1	62	0	0	0	2	0	0	3	0	1	2	6	1	9	16	0	3	0	0	0	3	2	13	8	2	0	0	2	0	0	0	0	11	5	1	8	4	14	7
A61K	10	44	9	0	47	171	53	482	1	48	11461	1	0	23	94	16	27	134	249	139	41	751	453	506	1066	2	73	22	0	13	66	7	1	57	0	1	0	8	0	30	0	1	1	0	2	3	320	6	101
A61L	1	0	0	0	36	0	10	44	0	70	609	0	5	0	14	4	13	89	34	6	1	51	26	13	171	1	8	3	5	2	206	15	9	50	0	1	0	4	0	13	0	2	0	0	2	24	36	0	18
A61M	32	1	0	3	11	7	28	57	0	46	583	0	0	1	3	9	6	4	2	1	1	10	1	47	27	1	4	12	11	53	92	4	17	94	2	0	1	21	6	5	1	1	38	4	1	5	38	25	34
A61N	26	0	0	36	1	2	7	56	0	2	116	0	3	0	3	2	3	7	0	2	0	1	2	3	1	0	6	3	1	0	1	5	2	31	1	0	0	8	0	32	1	1	0	5	0	1	9	4	12
A61P	0	0	0	0	0	0	0	0	0	1	15	0	0	0	0	0	0	0	0	0	0	0	0	1	0	0	0	0	0	0	0	0	0	0	0	0	0	0	0	0	0	0	0	0	0	0	0	0	0
A61Q	0	0	0	0	0	0	0	0	0	0	0	0	0	0	0	0	0	0	0	0	0	0	0	0	0	0	0	0	0	0	0	0	0	0	0	0	0	0	0	0	0	0	0	0	0	0	0	0	0
A62B	0	1	0	1	4	0	0	60	0	3	10	0	0	0	0	1	0	1	0	0	0	0	0	0	0	0	0	0	0	0	8	9	0	179	3	0	1	226	78	2	1	0	36	1	4	4	5	24	0
A62C	2	8	1	0	43	1	2	4	0	9	14	0	0	0	0	0	0	1	1	0	0	4	0	0	2	0	0	0	0	0	1	0	0	2	0	0	0	1	0	0	0	0	1	0	0	5	1	4	0
A62D	2	1	6	0	1	1	0	3	1	1	25	0	2	0	0	0	0	3	2	0	0	0	0	0	2	0	0	0	0	0	0	0	0	5	0	0	0	0	1	0	0	0	0	0	0	5	0	0	1
A63B	21	1	19	2	8	0	0	178	0	12	10	0	3	0	1	1	0	0	0	0	0	2	0	0	8	1	0	0	9	8	57	113	0	711	12	2	2	218	4	217	16	0	51	1	47	64	38	167	53
A63C	4	2	3	0	2	2	0	7	0	0	1	0	0	0	0	0	0	0	0	0	0	0	0	0	1	0	0	0	0	0	0	1	0	54	0	0	2	0	0	500	60	11	14	0	30	21	1	50	0
A63D	0	0	0	0	0	0	0	11	0	0	0	0	0	0	0	0	0	0	0	1	0	0	0	0	0	0	0	0	0	0	0	0	0	15	0	0	0	0	0	1	0	0	2	0	0	1	0	2	1
A63F	2	0	0	0	2	0	0	41	0	0	0	0	0	0	0	0	0	0	0	0	0	3	0	0	4	0	0	0	0	0	3	2	0	6	1	0	0	3	0	0	1	0	0	1	0	21	1	5	2
A63G	0	0	0	0	0	0	0	11	0	0	0	0	0	0	0	0	0	0	0	0	0	0	0	0	0	0	0	0	0	0	0	5	0	12	0	0	0	8	0	5	0	1	0	0	0	2	0	5	0
A63H	5	8	1	1	15	0	0	179	0	60	5	0	5	1	8	0	0	0	0	0	0	30	0	0	74	0	2	0	0	0	7	15	2	47	5	5	1	30	2	10	5	1	8	25	3	26	30	23	13
A63J	2	1	0	0	2	1	0	4	0	0	2	0	0	0	0	0	0	0	0	0	0	0	0	0	1	0	0	0	0	1	0	0	0	0	0	0	0	1	0	5	0	0	0	0	0	1	0	0	0
A63K	1	1	0	0	1	1	0	5	0	0	1	0	0	0	0	0	0	0	0	0	0	0	0	0	0	0	0	0	0	0	0	0	0	0	0	0	0	0	0	0	0	0	0	0	0	0	0	0	0
A99Z	0	0	0	0	0	0	0	0	0	0	0	0	0	0	0	0	0	0	0	0	0	0	0	0	0	0	0	0	0	0	0	0	0	0	0	0	0	0	0	0	0	0	0	0	0	0	0	0	0
B01B	0	0	0	0	0	0	2	0	0	0	9	0	0	0	0	0	0	0	0	0	0	0	0	0	0	0	0	0	0	0	0	0	0	0	0	0	0	0	0	0	0	0	0	0	0	0	0	0	0
B01D	10	9	16	16	43	3	16	179	2	12	395	0	18	5	18	1	16	49	96	20	25	27	25	4	205	19	14	11	0	42	57	6	0	7	0	0	0	12	5	6	0	0	16	0	0	1	7	2	5
B01F	14	11	4	2	29	0	36	42	0	31	140	0	29	105	67	2	27	18	88	11	9	147	8	9	167	41	33	1	0	0	23	0	0	0	0	0	0	0	0	3	1	0	0	0	0	3	1	0	4
B01J	1	5	0	0	22	21	23	77	1	12	774	0	15	3	26	0	8	73	15	22	2	22	7	30	174	2	16	8	0	28	8	0	0	14	1	0	0	0	0	11	0	0	2	1	0	2	11	0	23
B01L	4	0	0	0	4	0	0	8	0	2	6	0	1	0	1	0	0	0	0	0	3	0	0	0	0	0	0	0	0	2	0	0	0	0	0	0	0	0	0	0	0	0	1	0	0	1	3	2	1
B02B	1	0	2	4	0	0	0	0	0	1	2	0	0	0	3	0	13	5	0	0	0	0	0	2	38	9	0	0	0	0	0	0	0	0	0	0	0	0	0	0	0	0	0	0	0	0	0	0	0
B02C	12	10	152	18	43	2	0	13	0	1	14	0	2	5	9	5	47	7	7	1	5	15	3	7	99	104	7	1	0	0	3	1	0	0	0	1	0	0	0	0	0	0	0	0	0	0	0	0	1
B03B	0	1	0	0	0	0	0	0	0	0	2	0	0	0	0	0	1	0	0	0	0	1	0	0	2	0	0	0	0	0	0	0	0	0	0	0	1	0	0	0	0	0	0	0	0	0	0	0	0
B03C	3	0	0	0	1	0	0	4	0	4	15	0	0	0	1	0	0	1	0	1	3	1	0	0	2	0	0	0	2	0	11	1	0	0	0	0	0	0	0	0	0	0	3	0	0	0	0	0	0
B03D	0	0	0	0	11	0	0	3	0	0	6	0	0	0	0	0	3	4	0	0	0	0	1	0	2	0	0	0	0	0	0	0	0	1	0	0	0	0	0	0	0	0	0	0	0	0	0	0	0
B04B	1	0	0	0	0	0	0	2	0	13	20	0	0	0	0	0	2	0	0	0	0	1	0	0	10	9	0	0	0	0	0	0	0	0	0	0	0	0	0	0	0	0	5	0	0	0	0	0	0
B04C	0	0	2	0	0	0	0	1	0	0	1	0	0	1	0	0	0	0	0	0	0	0	0	0	0	0	0	0	0	0	0	0	0	0	0	0	0	0	0	0	0	0	0	0	0	0	0	0	0
B05B	19	148	28	1	377	3	8	36	1	90	10	0	4	3	4	1	3	11	9	0	2	49	0	2	44	0	2	0	2	6	7	1	0	3	0	0	1	1	0	1	0	0	0	1	1	0	44	4	32
B05C	8	18	1	0	17	4	8	16	2	3	15	0	4	26	3	0	1	46	1	1	0	142	0	0	94	0	4	1	5	0	7	2	0	4	0	0	1	0	0	0	2	1	3	0	0	3	54	3	85
B05D	17	31	0	1	31	29	11	15	3	8	264	0	2	2	3	1	12	18	7	1	1	37	0	6	46	0	9	1	3	8	15	3	1	81	2	0	0	7	0	32	2	1	19	7	2	2	21	0	43
B06B	0	0	0	0	1	0	0	0	0	0	0	0	0	0	0	0	1	0	2	0	0	6	0	0	8	0	12	0	0	0	0	0	0	1	0	0	0	0	0	0	0	0	0	0	0	0	0	0	4
B07B	4	3	4	9	0	0	0	48	0	1	1	0	0	1	0	1	3	2	0	0	2	1	0	0	9	7	2	6	0	0	0	0	0	0	0	0	0	0	0	0	0	0	0	0	0	0	0	0	0
B07C	2	0	5	0	2	0	0	10	0	0	5	0	1	3	2	5	30	0	2	0	0	2	0	0	45	46	3	0	4	0	1	0	0	1	0	1	1	0	0	0	0	0	0	0	0	0	1	1	0
B08B	5	5	12	1	22	1	23	27	0	9	83	0	2	0	1	5	4	10	8	1	0	8	0	0	33	14	0	1	0	0	0	0	0	2	0	1	0	0	0	1	1	0	5	1	9	13	31	1	148
B09B	3	4	0	0	2	1	1	1	0	0	22	0	3	0	0	1	0	1	1	0	0	0	0	2	1	0	0	0	0	0	0	0	0	0	0	0	0	0	0	0	0	0	0	0	0	0	0	0	0
B09C	2	0	0	0	0	0	0	0	0	0	1	0	0	0	0	0	0	0	0	0	0	0	0	0	0	0	0	0	0	0	0	0	0	0	0	0	0	0	0	0	0	0	0	0	0	0	0	0	0
B21B	7	0	4	0	0	0	0	0	0	0	1	0	0	0	1	0	0	0	0	0	0	0	0	0	1	0	0	0	1	0	0	0	0	1	0	0	1	0	0	1	0	0	0	1	0	0	1	1	2
B21C	1	0	0	0	0	0	0	0	0	0	0	0	0	5	1	0	0	0	1	0	0	1	0	0	2	0	1	0	0	0	0	0	0	0	0	0	0	0	0	0	0	0	0	1	0	0	0	0	0
B21D	6	3	1	1	50	0	0	2	0	2	13	0	0	0	2	0	5	0	0	0	0	0	0	0	2	0	2	0	1	0	8	1	0	4	2	0	31	0	0	2	2	3	12	7	1	9	2	2	1
B21F	0	0	0	0	12	0	0	6	0	1	0	0	0	0	0	0	0	0	0	0	0	0	0	0	0	0	0	0	0	0	0	0	0	0	0	0	4	0	0	0	0	0	8	7	1	0	1	1	1
B21G	0	0	0	0	0	0	0	0	0	0	0	0	0	0	0	0	0	0	0	0	0	0	0	0	0	0	0	0	0	0	0	0	0	0	0	0	0	0	0	0	0	0	0	1	0	0	0	0	0
B21H	0	0	0	0	0	0	0	0	0	0	0	0	0	0	0	0	0	0	0	0	0	0	0	0	0	0	0	0	0	0	0	0	0	0	0	0	0	0	0	0	0	0	0	0	0	0	0	0	2
B21J	0	0	0	0	0	0	0	0	0	0	0	0	0	0	0	0	1	0	0	0	1	0	0	0	2	0	0	0	0	0	0	0	0	0	0	0	13	0	0	0	0	0	1	2	0	1	0	0	0
B21K	4	1	18	0	2	0	1	0	0	0	0	0	0	0	0	0	0	0	0	0	0	0	0	0	0	0	0	0	0	0	0	0	0	0	0	0	0	0	0	0	0	0	0	2	0	0	0	0	0
B21L	0	0	0	0	0	0	0	0	0	0	0	0	0	0	0	0	0	0	0	0	0	0	0	0	0	0	0	0	0	0	0	0	0	0	0	0	0	0	0	0	0	0	0	2	0	0	1	0	0
B22C	0	1	0	0	0	0	0	4	0	0	1	0	0	0	0	0	0	0	3	1	0	1	0	0	1	0	0	0	0	0	0	0	0	0	0	0	0	0	0	0	0	0	0	8	0	0	1	0	0
B22D	6	0	0	0	0	0	0	2	0	0	0	0	0	0	0	0	0	2	0	0	0	3	0	0	1	0	1	0	0	3	0	0	0	0	0	0	0	0	0	0	0	0	2	2	0	1	0	0	1
B22F	6	0	0	0	0	0	3	1	0	0	6	0	1	0	0	0	0	0	1	0	0	3	0	0	0	0	1	6	0	0	1	0	0	0	0	0	0	0	0	0	0	0	4	2	0	0	0	0	0
B23B	10	0	4	0	6	0	1	1	0	0	4	0	0	2	4	0	3	1	0	0	0	0	0	0	4	2	2	0	0	1	2	1	0	7	0	0	0	0	0	0	0	0	2	2	0	2	1	7	4
B23C	5	0	2	0	5	0	0	2	2	0	0	0	0	0	0	0	0	0	0	0	0	0	0	0	0	0	0	0	0	0	0	0	0	0	0	0	1	0	0	0	0	0	0	0	0	0	0	0	4
B23D	7	1	9	1	10	0	0	1	0	1	0	0	0	7	2	1	6	0	2	0	0	0	0	0	0	1	13	1	0	0	0	1	0	0	0	0	0	0	0	0	0	0	0	0	0	1	0	0	0
B23F	0	0	0	0	0	0	0	0	0	0	0	0	0	0	0	0	0	0	0	1	3	0	0	1	2	1	0	0	0	0	0	0	0	0	0	0	0	0	0	0	0	0	0	0	0	0	0	0	0
B23G	0	0	0	0	3	0	0	1	0	0	0	0	0	0	0	0	0	0	0	0	0	16	0	0	1	1	1	0	0	0	0	0	0	0	0	0	0	0	0	0	0	0	0	0	0	0	0	0	0
B23H	0	0	0	0	0	0	5	0	0	0	0	0	0	0	0	0	0	0	0	0	0	0	0	0	0	0	0	0	0	0	0	0	0	0	0	0	0	0	0	0	0	0	0	0	0	1	0	0	0
B23K	12	2	5	0	1	0	4	3	0	0	13	0	10	4	2	0	0	1	1	0	0	0	0	0	9	1	1	0	10	0	31	1	0	4	0	0	1	9	0	0	0	0	9	6	2	0	10	2	1
B23P	5	6	12	0	87	0	4	13	2	2	1	0	3	1	1	0	11	1	2	0	0	3	0	0	2	1	4	1	1	0	2	0	3	12	2	1	23	4	0	9	4	8	23	27	1	10	10	2	3
B23Q	4	27	9	0	3	0	1	3	2	0	4	0	2	1	2	1	9	0	10	0	0	29	0	0	9	5	2	0	0	0	1	0	0	4	0	0	1	1	0	0	0	0	1	0	0	2	0	0	4
B24B	5	0	17	0	2	0	0	4	6	2	1	0	0	0	0	0	2	0	0	0	0	1	0	0	1	1	0	0	0	0	0	0	0	1	0	0	0	1	0	3	1	0	1	3	1	7	10	0	65
B24C	2	10	0	0	3	0	0	1	0	7	1	0	0	0	1	0	2	0	0	0	0	1	0	0	8	0	0	0	0	0	0	0	0	1	0	0	0	0	0	0	0	0	0	0	0	0	0	0	1
B24D	0	0	0	0	0	0	0	7	0	0	1	0	0	0	0	0	0	0	0	0	0	0	0	0	1	0	1	0	0	0	0	0	0	8	1	0	0	0	0	1	0	0	4	1	0	0	11	0	85
B25B	2	3	7	0	4	0	0	29	2	2	1	0	1	0	1	1	5	0	0	0	0	4	0	0	0	0	0	0	0	0	3	0	0	6	1	1	4	2	0	0	2	4	40	0	1	15	11	10	5
B25C	0	0	1	0	0	0	0	0	0	0	0	0	0	0	0	0	1	0	0	0	0	0	0	0	0	0	1	0	0	0	0	0	0	0	0	0	24	0	0	0	0	4	12	0	0	0	0	0	1
B25D	4	0	0	0	1	0	0	0	0	0	0	0	0	0	0	0	1	0	0	0	0	0	0	0	0	0	1	0	0	0	0	0	0	2	0	0	0	0	0	0	0	0	0	1	0	3	0	0	0
B25F	15	1	4	0	2	0	0	8	0	0	0	0	1	1	1	1	4	0	0	0	0	0	0	0	0	0	0	0	0	0	0	0	0	0	1	0	0	0	0	0	0	1	13	0	0	7	3	2	4
B25G	120	6	19	1	3	0	0	29	0	0	0	0	1	0	1	0	0	0	0	0	0	0	0	0	2	0	0	0	0	0	4	0	0	9	1	0	0	4	0	6	1	0	11	1	2	106	17	9	56
B25H	0	0	15	0	0	0	0	3	0	1	0	0	0	0	0	0	0	0	0	0	0	0	0	0	0	0	0	0	0	0	0	0	0	0	0	0	0	0	0	0	0	0	1	0	0	1	0	5	1
B25J	2	2	3	0	3	0	1	14	0	4	2	0	1	0	2	0	1	0	0	0	0	3	0	0	2	0	0	0	0	0	0	0	0	1	1	0	0	0	0	0	0	0	0	0	1	4	1	1	1
B26B	37	3	316	1	102	0	1	9	0	3	0	0	0	8	1	15	52	0	1	0	0	0	0	0	10	26	6	0	5	0	7	0	0	7	0	1	1	1	0	0	0	0	9	1	1	18	160	16	34
B26D	0	0	29	5	10	0	0	3	0	2	0	0	1	40	13	9	36	4	17	0	0	1	1	0	50	31	42	2	7	1	0	0	0	0	0	0	12	0	0	0	0	0	1	0	0	2	3	0	2
B26F	0	6	2	1	1	0	0	2	0	0	1	0	1	3	2	0	4	5	3	0	0	0	0	0	2	0	5	0	0	0	0	2	0	4	0	0	3	0	0	0	0	0	1	1	0	0	1	0	1
B27B	7	1	21	1	72	0	0	1	0	1	0	0	0	2	0	0	5	0	0	0	0	0	0	0	0	0	0	0	0	0	0	0	0	0	0	0	1	0	0	0	0	0	0	0	0	1	0	1	0
B27C	0	0	4	1	53	0	0	0	0	0	0	0	0	1	0	0	0	0	0	0	0	0	0	0	0	1	0	0	0	0	0	0	0	0	0	0	0	0	0	0	0	0	0	0	0	0	0	0	0
B27D	0	0	0	0	0	0	0	0	0	0	0	0	0	0	0	0	1	0	0	0	0	0	0	0	0	0	0	0	0	0	0	0	0	0	0	0	0	0	0	0	0	0	0	0	0	0	0	0	0
B27F	0	0	0	0	0	0	0	0	0	0	0	0	0	0	0	0	4	0	0	0	0	1	0	0	0	0	3	0	0	0	0	0	0	0	0	0	2	0	0	0	0	0	0	0	0	0	0	0	0
B27G	2	0	5	1	32	0	0	0	0	0	0	0	0	0	0	0	0	0	0	0	0	0	0	0	0	0	0	0	0	0	0	0	0	0	0	0	0	0	0	0	0	0	0	0	0	0	0	0	0
B27H	0	0	0	0	0	0	0	0	0	0	0	0	0	0	0	0	0	0	0	0	0	0	0	0	0	0	0	0	0	0	0	0	0	0	0	0	0	0	0	0	0	0	0	0	0	0	0	0	0
B27J	0	0	0	0	0	0	0	0	0	0	4	0	0	0	0	0	0	0	0	0	1	2	1	0	2	0	0	0	0	0	0	0	0	0	0	0	0	0	0	0	0	0	0	0	0	0	0	0	0
B27K	1	0	0	0	2	1	0	0	0	2	38	0	0	0	0	0	0	0	0	0	0	0	0	0	0	0	0	0	0	0	0	0	0	0	0	0	0	0	0	1	0	0	0	0	0	0	0	0	0
B27L	1	0	12	1	135	0	0	0	0	0	2	0	0	0	0	0	0	0	0	0	0	0	0	0	0	0	0	0	0	0	0	0	0	0	0	0	0	0	0	0	0	0	0	0	0	0	0	0	0
B27M	1	0	3	0	10	0	0	0	0	0	2	0	0	0	0	0	0	1	0	0	0	0	0	0	0	0	0	0	0	0	0	0	0	0	0	0	0	0	0	0	0	0	0	0	0	0	0	0	0
B27N	0	0	0	0	1	0	1	0	0	0	13	0	1	0	6	0	2	1	0	0	0	0	0	0	0	0	0	0	0	2	0	0	0	4	0	0	0	2	0	8	0	0	0	0	0	0	0	0	0
B28B	0	0	0	0	1	0	3	6	0	0	13	0	1	9	18	0	5	1	5	3	1	32	1	2	20	0	19	0	0	1	0	1	0	5	0	1	0	0	0	12	0	2	0	1	0	0	2	0	4
B28C	1	2	1	0	0	0	0	0	0	0	0	0	10	23	13	0	1	3	1	0	0	3	1	0	3	0	2	0	0	0	0	0	0	0	0	0	0	0	0	0	0	0	0	0	0	0	0	0	1
B28D	2	2	4	0	3	0	0	0	1	0	1	0	6	0	0	0	1	0	0	0	0	0	0	1	0	0	1	0	0	0	0	0	0	0	0	0	0	0	0	0	0	0	0	5	0	4	0	0	4
B29B	0	2	0	0	3	0	15	10	0	0	29	0	13	71	22	0	1	9	4	0	0	47	5	4	20	9	11	0	0	0	0	0	0	5	1	0	0	0	0	9	0	2	12	0	0	0	0	0	4
B29C	4	2	3	5	58	3	79	34	0	3	81	0	19	241	117	0	38	17	49	6	5	162	8	15	150	5	202	0	1	29	6	34	28	116	3	8	10	26	1	116	8	14	221	7	1	39	47	5	30
B29D	6	5	2	0	60	3	20	24	0	3	40	0	1	16	20	0	6	30	9	0	2	23	0	0	30	0	32	1	1	6	3	10	7	36	2	1	24	6	0	71	8	3	30	4	0	70	9	2	5
B29K	0	0	0	0	0	0	0	0	0	0	0	0	0	0	1	0	2	0	0	0	0	1	0	0	2	0	0	0	0	0	0	0	0	0	0	0	0	0	0	0	0	0	0	0	0	0	0	0	0
B29L	0	0	0	0	0	0	0	0	0	0	0	0	0	0	0	0	0	0	0	0	0	0	0	0	0	0	0	0	0	0	0	0	0	0	0	0	0	0	0	4	0	1	0	0	0	0	0	0	1
B30B	3	0	69	106	3	0	8	5	0	0	3	0	2	21	3	0	21	4	10	0	0	4	7	12	46	118	10	0	1	0	1	0	0	1	0	2	6	0	0	0	0	0	2	0	0	0	2	0	0
B31B	1	0	0	0	38	1	0	2	0	0	0	0	0	0	2	0	2	0	0	0	1	0	0	2	1	0	1	0	0	4	0	0	1	5	0	0	9	0	1	0	0	0	16	1	0	3	0	2	0
B31C	0	0	0	0	2	0	0	0	0	0	0	0	0	2	0	0	1	0	0	0	0	0	0	0	1	0	2	0	6	1	1	0	0	0	0	0	1	0	0	0	0	0	1	1	0	0	0	0	0
B31D	1	1	0	0	55	0	1	0	0	0	0	0	0	0	0	0	0	0	0	0	0	0	0	0	0	0	0	0	1	0	0	0	0	4	0	2	0	0	0	0	0	0	0	0	0	0	0	0	0
B31F	1	0	0	0	5	0	0	6	0	0	4	0	0	1	1	0	0	0	0	0	0	1	0	0	2	0	0	0	0	2	1	10	1	8	0	0	9	0	0	0	0	0	4	2	0	0	0	0	0
B32B	16	13	10	18	278	9	53	106	5	14	559	0	17	17	112	2	51	192	8	1	1	18	6	4	87	0	10	10	7	44	43	150	35	920	24	17	25	82	5	484	28	13	315	37	11	37	87	21	67
B41B	0	0	0	0	0	0	0	1	0	0	0	0	0	0	0	0	1	0	0	0	0	2	0	0	0	0	1	0	0	0	0	0	0	0	0	0	0	0	0	0	0	0	0	0	0	0	0	0	0
B41C	0	0	0	0	0	0	0	0	0	0	1	0	0	0	0	0	0	0	0	0	0	1	0	0	0	0	0	0	0	0	0	0	0	3	0	0	0	0	0	0	0	0	0	0	0	0	0	2	0
B41D	0	0	0	0	0	0	0	0	0	0	0	0	0	0	0	0	0	0	0	0	0	1	0	0	1	0	0	0	0	0	0	0	0	0	0	0	0	0	0	0	0	0	0	0	0	0	0	2	0
B41F	3	1	0	0	0	0	2	2	0	0	0	0	1	0	6	0	0	0	0	0	0	2	0	0	8	0	0	0	0	0	0	1	0	8	0	0	0	0	0	0	1	0	2	1	0	5	20	0	10
B41G	0	0	0	0	0	0	0	0	0	0	0	0	0	0	0	0	0	0	0	0	0	0	0	0	0	0	0	0	0	0	0	0	0	0	0	0	0	0	0	0	0	0	0	0	0	0	0	0	0
B41J	0	0	1	0	0	0	3	4	0	2	0	0	0	0	0	0	1	0	0	0	0	3	0	0	4	0	0	0	0	0	0	0	1	14	0	0	0	0	0	0	0	0	1	1	0	1	14	1	6
B41K	0	0	0	0	0	0	0	0	0	0	0	0	0	0	0	0	0	0	0	0	0	0	0	0	0	0	0	0	0	0	0	0	0	0	0	0	0	0	0	0	1	0	0	0	0	0	2	0	3
B41L	0	0	0	0	0	0	1	0	0	1	5	0	0	0	0	0	0	0	0	0	0	0	0	0	3	0	0	0	0	0	0	0	0	4	0	0	0	0	0	0	0	0	2	1	0	0	2	0	1
B41M	1	0	0	0	0	0	3	1	0	2	24	0	0	0	1	0	0	1	1	0	0	2	0	0	9	0	1	0	0	3	0	1	5	17	1	0	0	2	1	0	0	0	1	3	0	0	4	0	3
B41N	0	0	0	0	0	0	0	0	0	0	0	0	0	0	0	0	0	0	0	0	0	0	0	0	0	0	0	0	0	0	0	0	0	0	0	0	0	0	0	0	0	0	0	0	0	0	0	0	4
B42B	0	0	0	0	0	0	0	0	0	0	0	0	0	0	0	0	0	0	0	0	0	0	0	0	0	0	0	0	0	0	0	0	0	0	0	0	1	0	0	0	0	0	0	0	0	0	0	0	0
B42C	0	0	0	0	0	1	0	0	0	0	0	0	0	0	0	0	0	0	0	0	0	0	0	0	0	0	0	0	0	0	0	0	0	0	0	0	1	0	0	0	1	0	0	0	0	0	0	0	1
B42D	0	0	0	0	1	0	0	2	0	0	1	0	0	0	2	0	0	0	0	0	0	0	0	0	3	0	0	0	0	0	7	0	0	4	0	1	0	0	0	0	2	0	16	37	0	16	13	10	1
B42F	0	0	0	0	1	0	0	3	0	0	4	0	0	0	0	0	0	0	0	0	0	0	0	0	0	0	0	0	0	0	2	0	0	0	3	0	1	0	0	1	0	0	65	3	0	29	7	14	1
B43K	0	0	0	0	1	0	0	8	0	6	1	0	0	1	1	0	0	0	0	0	0	2	0	0	2	0	0	0	0	2	5	0	0	9	0	0	0	0	0	0	0	0	12	9	1	6	169	14	155
B43L	0	0	0	0	2	0	1	5	0	1	0	0	0	0	1	0	0	2	0	0	0	1	0	0	3	0	0	0	0	0	0	0	0	3	0	0	11	0	0	2	0	0	2	2	1	1	3	3	6
B43M	0	0	0	0	0	0	0	0	0	0	0	0	0	0	0	0	0	0	0	0	0	0	0	0	0	0	0	0	0	0	0	0	0	0	0	0	0	0	0	0	0	0	0	0	0	3	9	0	19
B44B	0	0	0	0	0	0	0	2	0	0	0	0	0	0	0	0	0	0	0	0	0	1	0	0	0	0	0	0	0	0	0	0	0	0	0	0	0	0	0	0	0	0	0	0	0	0	1	0	0
B44C	0	0	0	0	0	0	1	2	0	0	9	0	2	0	0	0	1	0	0	0	0	1	0	0	6	0	0	2	0	0	0	5	2	16	1	2	0	2	0	4	0	0	4	8	0	1	3	0	6
B44D	2	1	0	0	0	1	0	3	0	0	14	0	0	0	2	0	1	0	0	0	0	0	0	0	0	0	0	0	0	0	8	0	0	5	0	0	2	0	0	2	1	0	2	1	0	5	5	5	18
B44F	0	0	0	0	3	0	0	1	0	0	0	0	0	0	0	0	0	0	0	0	0	0	0	0	0	0	0	0	0	0	1	1	0	2	0	0	2	0	0	0	0	0	1	1	0	0	0	0	0
B60B	18	6	29	0	0	0	1	4	0	1	0	0	0	0	0	0	0	0	0	0	0	0	0	0	0	0	0	0	0	0	0	0	0	2	0	0	0	0	0	3	0	0	6	0	4	30	0	3	0
B60C	4	1	3	0	1	0	0	4	0	0	0	0	0	0	0	0	0	0	0	0	0	0	0	0	0	0	0	0	0	0	0	0	0	2	0	0	0	0	0	3	0	0	1	1	0	0	0	0	0
B60D	114	12	33	1	3	0	0	3	0	0	0	0	0	0	0	1	0	0	0	0	0	0	0	0	0	0	0	0	0	0	0	0	0	0	0	0	0	0	0	0	0	0	3	0	2	7	0	0	0
B60F	0	0	1	0	0	0	0	1	0	0	0	0	0	0	0	0	0	0	0	0	0	0	0	0	0	0	0	0	0	0	0	0	0	0	0	0	0	0	0	0	0	0	0	0	1	1	0	0	0
B60G	17	0	30	0	8	0	0	0	0	0	2	0	0	0	0	0	0	1	0	0	0	0	0	0	0	0	0	0	0	0	0	0	0	2	0	0	0	0	0	5	0	0	5	0	0	0	0	0	0
B60H	0	1	2	1	2	0	0	1	0	0	0	0	4	0	0	0	0	6	0	0	0	0	0	1	8	0	0	0	0	0	3	0	0	0	0	0	0	4	4	0	0	0	0	0	0	0	2	0	0
B60J	0	1	4	2	2	0	0	2	0	0	0	0	0	0	0	0	0	0	0	0	0	0	0	0	0	0	0	0	0	0	0	0	0	2	0	0	0	2	4	2	0	0	26	0	2	4	7	7	0
B60K	70	8	174	3	7	4	1	4	1	0	2	0	2	1	0	0	0	0	0	0	0	0	0	0	0	0	1	0	0	0	0	0	0	2	1	0	0	2	0	2	0	0	2	0	1	0	0	0	0
B60L	6	0	9	0	0	0	1	2	0	0	0	0	0	0	0	0	0	0	0	0	0	0	0	0	1	0	0	0	0	0	0	0	0	0	0	0	0	1	0	0	0	0	0	0	0	0	4	0	0
B60M	0	0	0	0	0	0	0	0	0	0	0	0	0	0	0	0	0	0	0	0	0	0	0	0	0	0	0	0	0	0	0	0	0	0	0	0	0	0	0	0	0	0	0	0	0	0	0	0	0
B60N	0	1	2	0	1	0	0	6	0	0	1	0	0	0	0	0	0	0	0	0	0	1	0	0	0	0	1	0	0	0	1	0	0	0	1	0	0	1	0	1	0	0	17	0	2	4	2	2	0
B60P	7	51	155	35	25	0	1	26	0	0	0	0	0	0	0	4	1	2	0	0	0	0	0	0	5	0	0	0	0	0	0	0	0	0	2	0	0	0	0	0	0	0	10	1	0	2	1	8	0
B60Q	3	0	3	0	4	0	0	13	0	1	0	0	0	0	0	0	0	0	0	0	0	0	0	0	0	0	0	0	0	0	0	0	0	1	0	0	0	4	0	0	0	0	8	1	1	1	3	1	0
B60R	7	7	26	0	5	1	2	56	0	1	2	0	2	0	0	3	0	2	0	0	0	1	0	0	0	0	0	0	0	0	2	4	1	43	8	0	1	12	0	2	0	1	201	4	17	31	25	42	3
B60S	5	5	4	1	12	1	0	2	0	0	0	0	0	0	0	0	1	0	0	0	0	0	0	0	1	0	0	0	0	0	0	0	0	2	0	0	0	1	0	0	0	0	0	0	3	0	3	0	13
B60T	11	0	7	0	3	0	0	4	0	0	1	0	0	0	0	0	0	0	0	0	0	0	0	0	1	0	0	0	0	0	0	0	0	0	0	0	0	1	0	3	0	0	1	0	0	0	0	1	0
B60V	0	0	2	0	0	0	0	0	0	0	0	0	0	0	0	0	0	0	0	0	0	0	0	0	0	0	0	0	0	0	0	0	0	0	0	0	0	0	0	0	0	0	2	0	0	0	0	0	0
B60W	0	0	0	0	0	0	0	0	0	0	0	0	0	0	0	0	0	0	0	0	0	0	0	0	0	0	0	0	0	0	0	0	0	0	0	0	0	0	0	0	0	0	0	0	0	0	0	0	0
B61B	3	0	1	0	0	0	0	4	0	0	0	0	0	0	0	0	1	0	0	0	0	0	0	0	0	0	0	0	0	0	0	0	0	0	0	0	0	0	1	0	0	0	0	0	0	0	0	0	1
B61C	4	3	0	0	0	0	0	0	0	0	1	0	0	0	0	0	0	0	0	0	0	0	0	0	0	0	0	0	0	0	0	0	0	1	0	0	0	0	0	0	0	0	0	0	0	0	0	0	0
B61D	0	1	0	0	2	0	0	6	0	0	0	0	0	0	0	8	1	0	0	0	0	0	0	0	0	0	0	0	0	0	0	0	0	0	0	0	0	0	0	0	0	0	16	0	0	1	0	0	0
B61F	1	0	1	0	0	0	0	0	0	0	3	0	0	0	1	0	0	0	0	0	0	0	0	0	0	0	0	0	0	0	0	0	0	0	0	0	0	0	0	0	0	0	1	0	0	0	0	0	0
B61G	0	0	0	0	0	0	0	0	0	0	0	0	0	0	0	0	0	0	0	0	0	0	0	0	0	0	0	0	0	0	0	0	0	1	0	0	0	0	0	5	0	0	0	0	1	0	0	0	0
B61H	0	0	0	0	0	0	0	0	0	0	0	0	0	0	0	0	0	0	0	0	0	0	0	0	0	0	0	0	0	0	0	0	0	0	0	0	0	0	0	0	0	0	0	0	0	0	0	0	0
B61J	0	0	0	0	0	0	0	0	0	0	0	0	0	0	0	0	0	0	0	0	0	0	0	0	0	0	0	0	0	0	0	0	0	0	0	0	0	0	0	0	0	0	0	0	0	0	0	0	0
B61K	0	0	2	0	0	0	0	1	0	0	9	0	0	0	0	0	0	0	0	0	0	0	0	0	0	0	0	0	0	0	0	0	0	0	0	0	0	0	0	0	0	0	0	0	0	0	1	0	1
B61L	0	0	0	0	0	0	1	1	0	0	0	0	0	1	0	0	0	0	0	0	0	0	0	0	0	0	1	0	0	0	0	0	0	0	0	0	0	0	0	0	0	0	0	0	0	0	0	0	3
B62B	11	6	36	0	7	1	0	48	0	4	0	0	1	0	0	0	0	0	0	0	0	0	0	0	3	0	0	0	0	0	0	0	0	2	2	0	1	1	0	8	2	0	9	0	15	283	1	38	2
B62C	0	1	10	0	1	0	0	0	0	1	0	0	0	0	0	0	0	0	0	0	0	0	0	0	0	0	0	0	0	0	0	0	0	1	1	0	0	0	0	0	0	0	0	0	0	0	0	1	0
B62D	144	13	337	18	18	5	0	8	1	4	3	0	2	0	0	0	1	0	0	0	1	0	0	0	0	0	0	0	0	0	0	0	0	2	3	1	0	4	0	3	0	0	12	0	0	5	0	14	0
B62H	1	0	0	0	0	0	0	2	0	0	0	0	0	0	0	0	0	0	0	0	0	0	0	0	0	0	0	0	0	0	0	0	0	0	0	0	0	1	0	0	0	0	1	0	0	4	0	0	1
B62J	1	22	3	0	0	0	0	2	0	0	2	0	0	0	0	0	0	0	0	0	0	0	0	0	0	0	0	0	0	0	0	2	0	23	2	0	0	5	0	29	0	0	3	0	2	27	1	74	2
B62K	1	1	7	0	0	0	0	11	0	0	0	0	0	0	0	0	0	0	0	0	0	0	0	0	1	0	0	0	0	0	0	0	0	1	0	0	0	0	0	0	0	0	1	0	4	12	0	2	2
B62L	1	0	1	0	0	0	0	0	0	0	0	0	0	0	0	0	0	0	0	0	0	0	0	0	0	0	0	0	0	0	1	0	0	0	0	0	0	0	0	0	0	0	0	0	0	0	0	0	0
B62M	0	0	7	0	0	0	0	0	0	0	0	0	0	0	0	0	0	0	0	0	0	0	0	0	0	0	0	0	0	0	0	0	0	0	0	0	0	0	0	12	0	0	0	0	1	1	0	0	0
B63B	3	1	6	0	4	1	0	132	0	14	8	0	0	0	1	0	0	0	0	0	0	0	0	0	0	0	0	0	0	0	0	0	1	7	1	0	0	3	0	9	6	0	24	0	7	5	2	11	3
B63C	0	1	0	0	3	0	0	17	0	0	1	0	0	0	0	3	0	0	0	0	0	0	0	0	0	0	0	0	0	0	0	4	0	115	5	0	0	8	0	4	0	0	1	0	0	6	0	27	0
B63G	0	0	1	0	0	0	0	4	0	0	0	0	0	0	0	0	0	0	0	0	0	0	0	0	0	0	0	0	0	0	0	0	0	0	0	0	0	0	0	0	0	0	0	0	0	0	0	0	0
B63H	1	0	18	1	0	0	0	5	0	1	0	0	0	1	0	0	0	0	0	0	0	0	0	0	0	0	0	0	0	0	0	0	0	1	0	0	0	1	0	5	0	0	0	0	4	0	0	3	0
B63J	0	0	0	0	0	0	0	0	0	0	0	0	0	0	0	0	0	0	0	0	0	0	0	0	0	0	0	0	0	0	0	0	0	0	0	0	0	0	0	0	0	0	0	0	0	0	0	0	0
B64B	0	0	0	0	4	0	0	1	0	2	0	0	0	0	0	0	0	0	0	0	0	0	0	0	1	0	0	0	0	0	0	0	0	0	0	0	0	0	0	0	0	0	0	1	0	0	0	0	0
B64C	5	1	1	0	1	0	0	4	0	1	1	0	0	0	0	0	0	0	0	0	0	0	0	0	0	0	0	0	0	0	0	0	0	11	0	0	0	0	0	1	0	0	2	0	0	2	1	0	0
B64D	1	1	1	0	6	0	0	1	0	1	1	0	2	0	0	0	0	0	0	0	1	0	0	0	4	0	2	0	0	0	0	8	0	34	0	0	1	21	2	0	0	0	6	1	0	3	2	3	1
B64F	0	0	0	0	2	0	0	0	0	1	0	0	0	0	0	0	0	0	0	0	0	0	0	0	0	0	0	0	0	0	0	0	0	0	0	0	0	0	0	0	0	0	0	0	0	0	0	0	0
B64G	1	0	0	0	2	0	0	1	0	0	0	0	0	0	0	0	0	0	0	0	0	0	0	0	0	0	0	0	0	0	0	0	0	5	0	0	1	0	0	0	0	0	0	0	0	0	0	0	0
B65B	30	21	105	85	775	3	15	26	0	14	83	0	4	53	131	2	119	283	38	6	31	38	3	20	321	14	58	2	10	2	14	1	0	27	0	1	15	0	0	4	1	0	28	3	0	56	33	8	6
B65C	0	0	0	0	1	0	0	0	0	0	0	0	0	0	1	0	0	0	0	0	0	0	0	0	9	0	0	0	0	0	0	2	0	6	0	0	25	0	0	0	1	3	10	0	0	0	1	2	0
B65D	32	42	20	17	896	3	17	458	0	58	188	0	36	10	269	3	132	414	6	7	30	69	3	13	307	4	35	9	6	5	247	17	3	166	14	11	36	34	3	50	31	19	491	58	20	1445	413	768	141
B65F	0	0	4	0	3	0	0	4	0	0	0	0	0	0	0	0	0	0	0	0	0	0	0	0	0	0	0	0	0	0	0	0	0	0	0	0	0	0	0	0	0	0	0	0	1	1	0	1	0
B65G	35	185	108	28	15	0	7	56	2	14	9	0	31	62	10	3	53	11	5	1	0	21	1	0	70	10	17	6	35	3	13	1	0	9	1	0	7	2	0	2	0	0	15	0	0	13	2	6	5
B65H	24	51	32	7	33	0	3	123	1	10	4	0	0	1	1	0	15	3	2	0	0	1	1	2	11	1	4	0	10	0	22	0	0	26	0	2	22	11	1	5	5	2	33	1	6	16	7	28	7
B66B	1	1	8	0	0	0	0	0	0	0	0	0	0	2	0	0	1	0	0	0	0	0	0	0	0	0	0	0	0	0	0	0	0	0	0	0	0	0	0	0	0	0	1	0	0	0	0	0	0
B66C	18	5	18	0	12	0	0	7	0	4	2	0	1	0	0	3	0	0	0	0	0	0	0	6	1	0	0	0	0	0	0	0	0	0	2	0	1	0	0	0	0	0	32	0	0	9	0	11	0
B66D	0	0	0	0	4	0	0	14	0	1	0	0	0	0	0	0	0	0	0	0	0	0	0	0	0	0	0	0	0	0	0	0	0	0	0	0	0	0	0	2	0	0	1	0	1	0	0	1	0
B66F	43	4	46	0	4	0	0	2	0	0	0	0	0	0	0	0	1	0	0	0	0	0	0	0	0	0	0	0	0	0	0	0	0	0	0	0	0	0	0	0	0	0	9	0	0	1	0	1	0
B67B	1	5	0	2	4	1	0	7	0	5	5	0	1	0	1	0	2	0	0	0	1	0	0	0	25	0	0	0	0	0	3	0	0	3	1	0	0	0	0	0	1	0	4	1	1	4	3	9	3
B67C	2	4	1	0	5	0	0	5	0	3	3	0	0	3	0	0	2	0	4	0	2	1	0	0	21	0	0	0	0	0	0	0	0	0	0	0	0	0	0	0	0	0	0	0	0	1	1	0	0
B67D	4	49	3	0	32	1	11	48	1	32	39	0	1	9	4	0	1	2	12	1	11	76	0	3	189	3	6	4	2	1	24	0	0	8	0	1	0	11	0	2	0	0	1	1	5	7	77	34	33
B68B	1	0	0	0	1	0	0	39	0	2	0	0	0	0	0	0	0	0	0	0	0	0	0	0	0	0	0	0	0	0	0	0	0	1	0	1	0	0	0	0	0	0	2	0	0	1	6	0	0
B68C	0	0	0	0	0	0	0	39	11	0	2	0	0	0	0	1	0	0	0	0	0	0	0	0	0	0	2	0	0	0	0	1	0	16	1	0	1	3	0	12	2	0	1	0	0	0	0	2	0
B68F	0	0	0	0	0	0	0	0	0	0	0	0	0	0	0	0	0	0	0	0	0	0	0	0	0	0	0	0	0	0	0	0	0	0	0	0	0	0	0	0	0	0	0	0	0	0	0	0	0
B68G	0	0	0	0	0	0	0	2	0	0	0	0	1	0	0	0	0	0	0	0	0	0	0	0	0	0	0	0	0	0	0	0	0	3	0	0	1	1	0	0	0	0	1	2	0	2	3	4	0
B81B	0	0	0	0	0	0	0	0	0	0	0	0	0	0	0	0	0	0	0	0	0	0	0	0	0	0	0	0	0	0	0	0	0	0	0	0	0	0	0	0	0	0	0	0	0	0	0	0	0
B81C	0	0	0	0	0	0	0	0	0	0	0	0	0	0	0	0	0	0	0	0	0	0	0	0	0	0	0	0	0	0	0	0	0	0	0	0	0	0	0	0	0	0	0	0	0	0	0	0	0
B82B	0	0	0	0	0	0	0	0	0	0	0	0	0	0	0	0	0	0	0	0	0	0	0	0	0	0	0	0	0	0	0	0	0	0	0	0	0	0	0	0	0	0	0	0	0	0	0	0	0
B99Z	0	0	0	0	0	0	0	0	0	0	0	0	0	0	0	0	0	0	0	0	0	0	0	0	0	0	0	0	0	0	0	0	0	0	0	0	0	0	0	0	0	0	0	0	0	0	0	0	0
C01B	2	0	0	0	3	0	2	4	0	3	172	0	8	4	8	0	1	30	9	0	0	4	1	4	31	0	3	5	0	5	5	0	0	0	0	0	0	1	0	3	1	1	0	0	0	1	4	0	0
C01C	1	1	0	0	1	1	0	0	0	0	2	0	2	0	1	0	0	0	0	0	0	0	0	0	0	0	0	1	0	0	0	0	0	0	0	0	0	0	0	0	0	0	0	0	0	0	0	0	0
C01D	0	0	0	0	0	0	0	1	0	0	9	0	0	0	0	0	0	0	1	0	0	0	0	0	9	0	0	0	0	0	0	0	0	0	1	0	0	0	1	0	0	0	0	0	0	0	0	0	0
C01F	0	1	0	0	1	0	0	1	0	0	7	0	1	0	0	0	0	0	0	0	0	3	0	1	6	0	1	0	3	7	0	0	0	0	0	0	0	0	0	0	0	0	0	0	0	0	0	0	0
C01G	3	3	0	0	3	1	0	0	0	0	27	0	0	3	3	0	0	1	0	0	0	5	0	1	5	0	0	1	0	0	0	0	0	0	0	0	0	0	0	0	0	0	0	0	0	0	0	0	1
C02F	22	25	0	0	54	14	4	207	5	3	404	0	0	0	12	0	17	78	45	1	8	7	4	7	44	2	3	0	0	0	1	0	0	1	0	0	0	0	0	1	0	0	0	0	0	1	0	0	4
C03B	0	1	0	0	2	0	9	1	0	1	3	0	0	0	0	0	0	3	0	0	0	0	0	0	6	0	0	0	1	0	1	0	0	0	0	2	0	3	0	0	0	0	0	0	0	1	0	2	0
C03C	2	2	0	0	2	0	0	3	1	0	18	0	3	0	1	0	0	1	0	0	0	3	0	0	3	0	1	0	0	0	0	0	0	1	0	0	0	2	0	0	0	0	1	2	0	0	1	0	1
C04B	2	1	0	0	2	1	1	22	0	0	53	0	2	0	17	0	1	2	1	0	0	5	0	0	10	0	1	0	1	7	12	0	0	2	0	0	0	0	0	4	1	0	1	2	0	1	4	0	10
C05B	3	3	0	0	4	1	0	0	0	1	32	0	0	0	3	0	0	0	0	0	0	0	0	0	0	0	0	0	0	0	0	0	0	0	0	0	0	0	0	0	0	0	0	0	0	0	0	0	0
C05C	2	6	0	0	13	4	0	1	0	1	144	0	0	0	0	0	0	1	1	0	0	0	0	3	3	0	0	0	0	0	0	0	0	0	0	0	0	0	0	0	0	0	0	0	0	0	0	0	0
C05D	3	1	0	0	6	3	0	2	0	0	22	0	0	0	0	0	0	0	0	0	0	0	0	0	0	0	0	0	0	0	0	0	0	1	0	0	0	0	0	0	0	0	0	0	0	0	0	0	0
C05F	21	26	4	0	64	33	0	29	1	0	152	0	0	0	0	2	1	2	0	0	0	0	0	5	5	0	0	0	0	0	0	0	0	0	0	0	0	0	0	0	0	0	1	0	0	0	0	0	0
C05G	9	14	0	0	25	7	0	2	0	9	155	0	0	0	0	0	0	1	1	0	0	1	0	3	3	0	0	0	0	0	0	0	0	0	0	0	0	0	0	0	0	0	0	0	0	0	0	0	0
C06B	0	0	0	0	0	1	0	0	0	0	6	0	0	2	2	0	1	0	0	0	0	0	0	0	0	0	1	0	0	0	0	0	0	1	0	0	0	0	0	0	0	0	0	0	0	18	0	0	0
C06C	0	0	0	0	0	0	0	0	0	0	0	0	0	0	0	0	1	0	0	0	0	0	0	0	0	0	0	0	0	0	0	0	0	0	0	0	0	0	0	0	0	0	0	0	0	0	0	0	0
C06D	0	0	0	0	0	0	0	0	0	0	1	0	0	0	0	0	0	0	0	0	0	0	0	0	0	0	0	0	0	0	0	0	0	0	0	0	0	0	0	0	0	0	0	0	0	1	0	0	0
C06F	0	0	0	0	0	0	0	0	0	0	0	0	0	0	0	0	0	0	0	0	0	0	0	0	0	0	0	0	0	0	0	0	0	0	0	0	0	0	0	0	0	0	0	0	0	0	0	0	0
C07B	0	0	0	0	0	0	0	1	0	0	21	0	0	0	1	0	0	1	0	0	0	2	0	2	2	0	0	0	0	0	0	0	0	0	0	0	0	0	0	0	0	0	0	0	0	0	0	0	3
C07C	1	1	2	0	7	20	4	37	0	11	1911	0	13	1	16	0	0	24	15	56	3	20	34	43	131	1	6	9	0	6	9	1	0	7	0	0	0	6	0	2	0	0	0	0	0	1	7	1	5
C07D	33	0	11	0	5	13	5	174	0	11	5860	1	0	0	8	0	0	25	24	18	4	20	22	67	111	0	1	6	0	19	11	0	0	3	0	0	0	0	0	3	0	0	0	2	0	1	2	0	2
C07F	1	2	0	0	1	3	4	14	0	3	544	0	0	0	3	0	0	7	2	2	0	6	3	23	35	1	0	2	0	0	1	3	1	4	0	0	0	0	0	0	0	0	0	0	0	1	0	0	1
C07G	1	1	0	0	1	8	0	2	0	0	250	0	0	0	8	2	9	7	24	1	5	31	73	23	64	0	3	0	0	0	0	0	0	0	0	0	0	0	0	0	0	0	0	0	0	2	0	0	0
C07H	5	4	0	0	15	557	3	199	0	1	971	0	0	2	27	1	0	7	10	18	4	67	51	8	102	6	1	0	0	16	0	0	0	1	0	0	1	0	0	0	0	0	2	0	0	0	0	1	0
C07J	0	0	0	0	0	10	0	13	0	0	173	0	0	0	1	0	0	0	2	1	0	0	1	1	7	0	0	0	0	0	1	0	0	0	0	0	0	1	0	0	0	0	0	0	0	0	0	0	0
C07K	0	3	0	0	4	109	11	55	0	3	996	0	0	2	6	1	2	5	54	1	0	15	188	14	75	0	8	0	0	0	0	0	0	1	0	0	0	0	0	2	0	0	0	0	0	0	2	0	0
C08B	0	0	0	0	1	5	2	7	0	1	263	0	0	0	16	1	3	13	17	20	0	48	12	17	180	0	4	3	0	9	2	0	0	2	0	0	0	2	0	0	0	0	0	0	0	0	2	2	1
C08C	0	0	0	0	0	0	0	1	0	0	4	0	0	0	0	0	0	0	0	0	0	0	0	0	3	0	0	0	0	0	0	0	0	3	0	0	0	3	0	2	0	0	0	0	0	0	0	0	0
C08F	1	2	1	0	8	17	16	8	0	1	284	0	2	4	31	0	8	27	10	4	0	2	0	6	22	0	1	0	0	0	2	1	0	41	0	1	0	9	0	36	3	8	9	1	0	7	2	1	11
C08G	2	3	0	0	6	4	8	18	0	3	285	0	1	2	10	1	12	4	8	4	0	18	11	0	39	0	14	1	0	3	4	0	0	22	0	3	0	3	0	66	3	14	9	1	2	2	6	0	11
C08H	0	0	0	0	0	0	0	0	0	0	32	0	0	0	1	0	5	1	4	6	0	1	37	7	7	0	1	0	0	0	0	0	0	1	0	0	0	0	0	0	0	0	0	0	0	2	0	0	0
C08J	3	2	0	0	10	2	11	17	0	2	157	0	0	3	33	0	3	9	3	1	0	7	8	4	10	0	1	0	0	11	1	1	0	26	1	6	0	7	0	32	7	2	3	1	0	1	3	0	10
C08K	1	6	0	0	20	3	28	15	0	3	278	0	0	2	20	0	1	29	1	1	0	0	2	0	42	0	1	0	0	13	0	1	0	60	2	2	0	30	0	48	3	5	5	0	0	7	8	0	5
C08L	2	10	0	2	18	11	36	22	2	2	372	0	0	1	61	0	21	26	9	23	0	20	17	9	82	0	21	5	1	12	3	5	1	94	6	2	0	22	0	123	28	6	13	0	0	8	14	1	14
C09B	0	2	0	0	0	0	0	2	0	0	38	0	0	0	0	0	0	1	1	1	1	1	0	0	9	0	0	1	0	0	1	3	0	2	0	0	0	0	0	0	0	0	0	0	1	0	1	0	0
C09C	1	5	0	0	1	1	0	2	0	0	16	0	0	0	4	0	0	1	0	2	0	0	0	0	4	0	0	0	2	5	0	0	0	1	0	0	0	0	0	3	0	0	0	0	0	0	0	0	8
C09D	1	3	1	0	4	5	2	5	0	2	248	0	0	0	20	0	4	2	7	2	0	24	4	1	42	0	5	0	0	0	0	1	0	16	0	2	0	2	0	6	0	0	0	1	0	0	10	0	13
C09F	0	0	0	0	0	5	0	1	0	0	17	0	0	0	4	0	0	1	2	31	2	1	0	2	31	2	1	0	0	0	0	0	0	1	0	0	0	2	0	1	0	0	0	0	0	0	1	0	2
C09G	0	0	0	0	0	0	0	0	0	0	6	0	0	0	0	0	0	0	0	0	0	0	0	0	0	0	0	0	0	0	0	0	0	0	0	0	0	0	0	1	0	0	0	0	0	0	1	0	0
C09H	0	0	0	0	0	0	0	0	0	0	6	0	0	0	6	0	2	0	0	0	0	0	8	0	3	0	0	0	0	0	0	0	0	0	0	0	0	0	0	0	0	0	0	0	0	0	0	0	0
C09J	1	0	0	0	2	2	1	1	0	0	23	0	1	0	7	0	9	7	1	1	0	1	0	0	8	0	1	1	0	6	0	3	2	28	2	1	0	5	0	11	2	0	10	2	0	0	8	1	4
C09K	6	11	5	0	27	1	0	30	2	7	241	0	10	0	39	0	1	124	5	13	2	15	2	10	40	1	4	8	0	0	3	1	0	25	1	8	0	3	0	18	0	1	0	0	0	0	3	0	18
C10B	0	0	0	0	0	0	0	0	0	0	0	0	4	0	0	0	1	0	0	0	0	0	0	0	0	1	0	0	0	0	0	0	0	0	0	0	0	0	0	0	0	0	1	0	0	0	0	0	0
C10C	0	0	0	0	0	0	0	0	0	0	1	0	0	0	0	0	0	0	0	0	0	0	0	0	0	0	0	0	0	0	0	0	0	0	0	0	0	0	0	0	0	0	0	0	0	0	0	0	0
C10F	0	0	0	0	0	0	0	0	0	0	0	0	0	0	0	0	0	0	0	0	0	0	0	0	0	0	0	0	0	0	0	0	0	0	0	0	0	0	0	0	0	0	0	0	0	0	0	0	0
C10G	0	0	1	0	2	0	0	0	0	0	19	0	27	1	0	0	1	0	0	0	0	0	1	1	1	2	0	0	0	0	0	0	0	1	0	0	0	0	0	1	0	1	1	0	0	7	0	0	2
C10H	0	0	0	0	0	0	0	0	0	0	4	0	0	0	0	0	0	0	0	0	0	0	0	0	0	0	0	0	0	0	0	0	0	0	0	0	0	0	0	0	0	0	0	0	0	0	0	0	0
C10J	0	0	0	0	1	0	1	1	0	0	0	0	4	0	0	0	0	0	0	0	0	0	0	1	1	0	0	2	0	0	0	0	0	0	0	0	0	0	0	0	0	0	0	0	0	0	0	0	0
C10K	0	0	1	0	0	0	0	0	0	0	1	0	1	0	0	0	0	0	0	0	0	1	0	0	1	0	0	0	0	1	0	0	0	0	0	0	0	0	0	0	0	0	0	0	0	0	0	0	0
C10L	0	0	1	0	4	0	0	5	1	0	28	0	1	0	1	0	0	1	0	0	0	0	0	1	5	1	0	1	0	2	2	0	0	0	0	0	0	0	0	0	0	0	0	0	0	1	0	0	0
C10M	2	0	0	0	1	1	2	0	0	0	51	0	0	1	0	0	0	0	1	5	0	2	0	2	8	0	2	0	0	0	0	0	0	6	0	0	0	1	0	3	0	0	0	1	0	3	3	0	0
C10N	0	0	0	0	0	0	0	0	0	0	1	0	0	0	0	0	0	0	0	0	0	0	0	0	0	0	0	0	0	0	0	0	0	0	0	0	0	0	0	0	0	0	0	0	0	0	0	0	0
C11B	0	0	1	0	0	6	2	3	0	1	22	0	0	1	2	0	1	3	0	64	1	3	4	3	74	6	3	1	0	0	1	2	0	0	0	0	0	0	0	0	0	0	0	0	0	0	0	0	0
C11C	0	0	0	0	0	0	0	2	0	0	19	0	0	0	6	0	0	4	0	37	0	10	1	2	14	0	0	0	0	0	0	0	0	0	0	0	0	0	0	0	0	0	0	0	0	0	0	0	0
C11D	3	2	0	0	7	1	4	28	0	1	696	0	0	0	7	1	1	50	30	7	0	9	6	1	40	1	2	4	0	1	5	1	0	6	0	1	0	0	0	2	0	0	1	0	4	0	15	0	12
C12C	0	0	0	0	0	2	0	0	0	0	9	0	3	0	6	0	1	2	5	3	1	1	3	2	43	0	0	1	0	0	0	0	0	0	0	0	0	0	0	0	0	0	0	0	0	0	0	0	0
C12F	0	0	0	0	0	0	0	0	0	0	2	0	0	0	0	1	0	0	0	0	0	0	0	1	5	0	0	0	0	0	0	0	0	0	0	0	0	0	0	0	0	0	0	0	0	0	0	0	0
C12G	0	0	0	0	0	2	0	0	0	0	4	0	0	0	3	0	0	3	4	1	1	3	0	0	40	0	1	0	0	0	0	0	0	0	0	0	0	0	0	0	0	0	0	0	1	0	0	0	0
C12H	0	0	0	0	0	32	0	0	0	0	8	0	0	0	3	0	0	4	4	4	1	1	0	0	34	0	1	0	0	0	0	0	0	0	0	0	0	0	0	0	0	0	0	0	0	0	0	0	0
C12J	0	0	0	0	0	0	0	0	0	0	0	0	0	0	0	0	0	0	0	0	0	0	0	0	0	0	0	0	0	0	0	0	0	0	0	0	0	0	0	0	0	0	0	0	0	0	0	0	0
C12L	0	0	0	0	0	0	0	0	0	0	0	0	0	0	0	0	0	0	0	0	0	0	0	0	0	0	0	0	0	0	0	0	0	0	0	0	0	0	0	0	0	0	0	0	0	0	0	0	0
C12M	3	1	2	1	26	37	1	12	0	1	138	0	0	0	0	2	1	8	5	0	0	1	5	2	6	0	0	0	0	0	0	0	0	0	0	0	0	0	0	0	0	0	0	0	0	0	2	0	1
C12N	31	61	0	1	99	3332	14	213	0	33	2875	0	0	15	59	0	2	43	111	27	3	36	140	66	264	0	5	0	0	64	1	0	0	2	0	0	0	0	0	2	0	0	2	0	0	0	2	0	1
C12P	6	7	0	0	16	560	6	79	0	3	837	0	0	5	14	1	2	37	66	16	0	42	100	34	174	0	2	0	0	9	0	0	0	3	0	0	1	0	0	0	0	0	0	0	0	0	0	0	0
C12Q	1	4	0	0	2	114	0	89	0	1	553	0	0	0	3	0	0	2	10	2	0	8	25	6	32	0	1	0	0	1	0	0	0	0	0	0	1	0	0	0	0	0	0	0	0	0	1	0	0
C12R	10	18	0	0	4	154	2	2	0	2	240	0	0	2	11	0	0	8	20	0	0	2	5	18	36	0	0	0	0	1	0	0	0	0	0	0	0	0	0	0	0	0	0	0	0	0	0	0	0
C12S	4	2	0	0	3	3	0	2	0	0	11	0	0	0	0	0	2	0	1	0	0	2	4	2	0	0	0	0	0	0	0	0	0	0	0	0	0	0	0	0	0	0	0	0	0	0	0	0	0
C13C	0	0	2	0	0	0	0	0	0	0	0	0	0	0	0	0	0	0	0	0	0	0	0	0	0	0	0	0	0	0	0	0	0	0	0	0	0	0	0	0	0	0	0	0	0	0	0	0	0
C13D	0	0	0	0	0	0	0	1	0	0	2	0	0	0	0	0	0	1	4	1	0	5	1	0	19	0	0	0	0	0	0	0	0	0	0	0	0	0	0	0	0	0	0	0	0	0	0	0	0
C13F	0	0	0	0	0	0	0	1	0	0	0	0	0	0	5	0	0	3	12	6	0	56	12	5	67	0	6	0	0	0	0	0	0	0	0	0	0	0	0	0	0	0	0	0	0	0	0	0	0
C13G	0	0	0	0	0	0	0	0	0	0	0	0	0	0	0	0	0	0	0	0	0	2	0	0	0	0	0	0	0	0	0	0	0	0	0	0	0	0	0	0	0	0	0	0	0	0	0	0	0
C13H	0	0	0	0	0	0	0	0	0	0	0	0	0	0	0	0	0	0	0	0	0	0	0	0	0	0	0	0	0	0	0	0	0	0	0	0	0	0	0	0	0	0	0	0	0	0	0	0	0
C13J	0	0	0	0	0	0	0	0	0	0	1	0	0	0	0	0	0	1	0	0	0	1	0	0	4	0	0	0	0	0	0	0	0	0	0	0	0	0	0	0	0	0	0	0	0	0	0	0	0
C13K	3	0	0	0	2	2	7	0	0	0	5	0	0	1	8	0	0	7	11	12	0	34	6	3	60	0	4	0	0	1	1	0	0	0	0	0	0	0	0	0	0	0	0	0	0	0	0	0	0
C14B	0	0	0	0	0	0	0	0	0	0	0	0	0	0	0	0	0	1	0	0	0	0	0	0	0	0	0	0	0	0	0	0	0	1	0	0	0	2	0	0	0	5	0	0	0	0	0	0	0
C14C	0	0	0	0	0	0	0	0	0	0	21	0	0	0	0	6	7	1	0	0	0	0	1	0	2	0	0	0	0	0	0	0	0	6	0	0	0	0	0	0	0	0	0	0	0	0	0	0	0
C21B	3	3	0	0	2	5	0	1	0	0	2	0	0	0	0	0	0	1	0	0	0	0	0	0	0	0	0	0	0	0	0	0	0	0	0	0	0	0	0	0	0	0	0	0	0	0	0	0	0
C21C	0	0	0	0	0	0	0	1	0	0	0	0	0	0	0	0	6	0	0	0	0	0	0	0	1	0	0	0	0	0	0	0	0	0	0	0	0	0	0	0	0	0	0	0	0	0	0	0	0
C21D	2	0	10	0	0	0	0	0	0	0	2	0	1	0	0	0	0	0	0	1	0	0	0	0	2	0	0	0	3	0	10	0	0	1	0	0	0	0	0	0	0	0	0	6	0	0	0	1	0
C22B	7	5	0	0	5	9	0	1	0	0	15	0	0	0	0	0	0	1	1	0	0	0	0	0	1	0	0	1	0	0	0	0	0	0	0	0	0	0	0	0	0	0	0	0	0	0	0	0	0
C22C	2	0	0	0	0	0	1	3	0	0	8	0	0	0	0	0	1	0	0	0	0	0	0	0	1	0	0	1	0	0	0	0	0	1	0	0	0	1	0	1	0	0	1	6	0	0	0	0	0
C22F	0	0	1	0	0	0	0	0	0	0	1	0	0	0	0	0	0	0	0	0	0	0	0	0	0	0	0	0	0	0	0	0	0	0	0	0	0	0	0	0	0	0	0	1	0	0	0	0	0
C23C	1	0	4	0	31	0	8	11	3	0	40	0	48	0	0	0	0	0	0	0	0	0	0	0	2	0	0	0	2	0	11	0	0	4	0	0	0	0	0	0	0	0	0	3	0	0	0	0	4
C23D	0	0	0	0	0	0	0	0	0	0	2	0	0	0	0	0	0	0	0	0	0	0	0	0	0	0	0	0	0	0	0	0	0	0	0	0	0	0	0	0	0	0	0	0	0	0	0	0	0
C23F	0	1	1	0	3	0	0	0	1	0	69	0	1	0	4	0	1	31	13	0	0	0	0	0	11	0	0	1	0	0	2	0	0	0	0	0	0	0	0	1	0	0	0	0	1	1	1	0	3
C23G	0	0	0	0	0	0	0	0	0	0	18	0	0	0	0	0	0	2	1	1	0	0	0	0	3	0	0	2	0	0	0	0	0	0	0	0	0	0	0	0	0	0	0	0	0	0	1	0	0
C25B	1	0	0	0	0	0	0	2	0	1	28	0	0	0	0	0	0	20	2	0	1	2	0	2	44	0	0	0	0	0	0	0	0	1	0	0	0	0	0	0	0	0	1	0	0	0	0	0	4
C25C	0	1	0	0	0	0	0	0	0	0	1	0	0	0	0	0	0	5	0	0	0	1	0	0	11	0	0	0	0	0	0	0	0	0	0	0	0	0	0	0	0	0	0	0	0	0	0	0	0
C25D	0	0	2	0	1	0	1	5	1	0	11	0	0	0	0	0	3	0	0	0	0	0	0	1	11	0	0	0	0	0	0	0	0	0	0	0	0	0	0	0	0	0	2	10	0	0	1	1	2
C25F	1	1	0	0	2	0	1	1	0	0	4	0	0	0	0	0	0	0	0	0	0	0	0	0	3	0	0	0	0	0	0	0	0	0	0	0	0	0	0	0	0	0	0	0	0	0	0	0	1
C30B	0	0	0	0	0	0	0	0	1	0	3	0	0	0	0	0	0	0	0	0	0	0	0	0	0	0	0	0	0	0	0	0	0	0	0	0	0	0	0	0	0	0	0	1	0	0	0	0	0
C40B	0	0	0	0	0	0	0	0	0	0	0	0	0	0	0	0	0	0	0	0	0	0	0	0	0	0	0	0	0	0	0	0	0	0	0	0	0	0	0	0	0	0	0	0	0	0	0	0	0
C99Z	0	0	0	0	0	0	0	0	0	0	0	0	0	0	0	0	0	0	0	0	0	0	0	0	0	0	0	0	0	0	0	0	0	0	0	0	0	0	0	0	0	0	0	0	0	0	0	0	0
D01B	0	8	5	1	2	0	0	0	0	0	3	0	0	0	0	0	1	0	0	0	0	0	0	3	0	0	0	0	0	0	0	0	0	0	0	0	2	0	0	1	0	0	1	0	0	0	0	0	1
D01C	2	0	0	0	1	0	0	0	0	0	3	0	0	0	1	0	0	3	0	0	0	0	2	2	9	0	0	0	0	0	0	0	0	0	0	0	0	0	0	1	0	0	0	0	0	0	0	0	0
D01D	0	0	1	0	0	0	0	0	0	0	6	0	0	0	1	0	1	0	2	1	0	5	3	0	6	0	1	0	0	2	6	2	0	7	0	1	0	0	0	0	0	0	9	0	0	0	4	0	3
D01F	0	0	0	0	10	0	0	1	0	0	9	0	0	0	3	0	6	7	2	1	0	7	4	0	9	0	2	1	0	5	14	1	0	6	0	1	0	0	0	2	0	0	5	0	0	0	8	0	9
D01G	5	2	2	0	3	0	0	0	0	0	1	0	0	0	0	0	0	2	0	0	0	0	0	1	0	1	0	0	0	0	0	2	0	0	0	0	0	0	0	1	0	4	0	0	0	0	0	0	0
D01H	2	0	2	0	0	1	0	1	0	0	1	0	0	0	0	0	0	0	0	0	0	0	0	0	1	0	0	0	0	0	0	4	0	1	0	0	0	0	0	0	1	2	3	0	0	0	0	0	0
D02G	1	0	11	1	3	0	0	30	0	0	27	0	0	0	5	0	0	2	2	1	1	7	9	1	8	0	1	10	2	29	10	20	0	53	0	3	0	2	0	7	3	1	11	0	1	0	24	0	59
D02H	0	0	0	0	0	0	0	0	0	0	0	0	0	0	0	0	0	0	0	0	0	0	0	0	0	0	0	0	0	0	0	0	0	0	0	0	0	0	0	0	0	0	0	0	0	0	0	0	0
D02J	0	0	0	0	0	0	0	0	0	0	1	0	0	0	0	0	0	0	0	0	0	0	0	0	0	0	0	0	0	0	1	1	0	3	0	1	0	0	0	0	0	0	3	0	0	0	0	0	1
D03C	0	0	0	0	0	0	0	0	0	0	0	0	0	0	0	0	0	0	0	0	0	0	0	0	0	0	0	0	0	0	0	0	0	0	0	0	0	0	0	0	0	0	0	0	0	0	0	0	0
D03D	0	1	0	0	0	0	0	0	0	0	13	0	0	1	1	0	0	3	0	0	0	0	0	0	3	0	0	1	0	1	0	17	2	67	3	4	0	1	0	10	3	0	24	0	0	2	1	3	2
D03J	0	0	0	0	0	0	0	7	0	0	0	0	0	2	0	0	0	0	0	0	0	0	0	0	0	0	0	0	0	0	0	0	0	3	0	0	0	0	0	0	0	0	5	0	0	0	1	0	0
D04B	0	0	0	0	0	0	0	3	0	0	9	0	0	0	0	0	0	0	0	0	0	0	0	0	0	0	0	0	0	0	0	173	49	63	4	0	3	3	0	20	0	0	65	0	0	2	2	0	0
D04C	0	0	0	0	0	0	0	11	0	0	0	0	0	0	0	0	0	0	0	0	0	0	0	0	0	0	0	0	0	0	0	1	0	2	0	0	0	0	0	0	2	0	9	0	0	0	10	0	0
D04D	0	0	0	0	1	0	0	0	0	2	0	0	0	0	0	0	0	0	0	0	0	0	0	0	0	0	0	0	0	0	0	1	0	0	0	8	9	0	0	0	0	0	4	0	0	1	3	0	0
D04G	0	0	0	0	1	0	0	7	0	0	0	0	0	0	0	0	0	0	0	0	0	0	0	0	0	0	0	0	0	0	0	0	0	1	0	0	0	0	0	0	0	0	0	0	0	0	0	0	0
D04H	1	1	0	1	13	0	2	11	0	0	61	0	0	1	3	0	0	6	1	0	0	1	5	0	1	0	2	0	0	6	13	9	0	53	3	5	0	5	1	15	0	0	21	0	0	1	11	0	16
D05B	1	0	0	0	0	0	0	4	0	0	0	0	0	0	0	0	0	0	0	0	0	0	0	0	0	0	0	0	0	0	0	13	0	51	2	0	51	3	0	1	0	4	5	1	0	6	7	0	1
D05C	0	0	0	0	0	0	0	0	0	0	1	0	0	0	0	0	0	0	0	0	0	0	0	0	0	0	0	0	0	0	0	0	0	3	0	2	5	0	0	0	0	1	3	2	0	2	1	0	0
D06B	0	0	0	0	1	0	1	0	0	0	5	0	0	0	0	0	0	0	1	0	0	2	0	0	0	0	0	0	0	0	0	0	0	2	0	0	3	0	0	0	0	0	0	1	0	0	1	0	0
D06C	0	1	0	0	0	0	1	0	0	0	9	0	0	0	0	0	0	1	0	0	0	2	0	0	3	0	4	0	0	1	0	7	0	14	2	0	14	2	3	3	0	2	8	0	0	1	0	0	0
D06F	0	1	0	0	3	0	1	1	0	0	1	0	3	1	2	3	3	5	1	0	0	0	0	0	4	0	0	2	0	0	0	1	0	2	1	0	11	0	0	1	0	0	7	0	0	2	7	0	0
D06G	0	0	0	0	0	0	0	0	0	0	0	0	0	0	0	0	0	0	0	0	0	0	0	0	0	0	0	0	0	0	0	0	0	0	0	0	1	0	0	0	0	0	0	0	0	0	0	0	0
D06H	0	0	0	0	0	0	0	0	0	0	0	0	0	0	0	0	0	0	0	0	0	0	0	0	0	0	0	0	0	0	0	0	0	0	0	0	2	0	0	0	0	0	0	0	0	0	0	0	0
D06J	0	0	0	0	0	0	0	0	0	0	0	0	0	0	0	0	0	0	0	0	0	0	0	0	0	0	0	0	0	0	0	0	0	0	0	0	0	0	0	0	0	0	0	0	0	0	0	0	0
D06L	0	0	0	0	0	0	0	0	0	0	51	0	0	0	0	0	0	10	5	0	0	0	0	0	0	0	0	0	0	0	1	0	0	0	0	0	0	0	0	0	0	0	0	0	0	0	0	0	0
D06M	0	0	0	0	0	0	0	1	0	0	71	0	0	0	1	0	0	0	1	0	0	2	0	0	12	0	1	1	0	0	6	1	0	6	0	0	0	0	0	2	0	0	0	0	0	0	3	0	5
D06N	0	0	0	0	2	0	1	0	0	0	4	0	0	0	0	0	0	0	0	0	0	0	0	0	0	0	0	0	0	0	0	4	1	16	0	0	0	1	0	0	0	0	0	0	0	0	0	0	3
D06P	0	2	0	0	0	0	0	1	0	0	16	0	0	0	0	0	1	1	0	1	0	1	0	0	8	0	0	0	0	0	0	4	0	14	0	0	0	0	0	0	0	0	1	0	0	0	4	0	0
D06Q	0	0	0	0	0	0	0	0	0	0	0	0	0	0	0	0	0	0	0	0	0	0	0	0	0	0	0	0	0	0	0	0	0	0	0	0	0	2	0	0	0	0	0	0	0	0	0	0	0
D07B	0	0	0	0	0	0	0	5	0	0	0	0	0	0	0	0	0	0	0	0	0	0	0	0	0	0	0	0	0	0	0	0	0	0	0	0	0	0	0	0	1	0	0	0	0	0	0	0	0
D21B	0	0	0	0	0	0	1	0	0	0	4	0	0	0	1	0	0	1	0	0	0	0	0	8	0	0	0	0	0	2	0	0	0	0	0	0	0	0	0	0	0	0	0	0	0	0	0	0	0
D21C	2	0	0	0	2	1	0	3	0	0	18	0	0	3	4	0	1	5	1	0	0	0	2	20	16	1	3	1	0	0	0	0	0	0	1	0	0	0	0	0	0	0	1	0	0	0	1	0	0
D21D	2	0	1	1	3	0	0	0	0	4	25	0	0	2	7	0	0	4	2	0	0	1	1	1	7	0	1	0	1	2	0	1	0	0	0	0	0	0	0	0	0	0	0	0	0	0	0	0	0
D21F	0	0	0	0	1	0	2	0	0	1	13	0	0	1	5	0	0	2	0	0	0	1	0	0	1	0	1	7	4	10	0	1	0	0	1	0	0	0	0	1	0	0	0	0	0	1	1	0	1
D21G	0	0	0	0	0	0	0	0	0	0	0	0	0	0	0	0	0	0	0	0	0	0	0	0	0	1	0	0	0	0	0	0	0	0	0	0	0	0	0	0	0	0	0	0	0	0	1	0	2
D21H	2	0	0	0	13	0	9	6	0	0	90	0	0	0	36	0	0	12	4	0	0	0	1	0	4	0	0	6	9	35	2	1	0	3	1	0	0	0	0	0	0	0	0	0	0	0	0	0	0
D21J	0	0	0	1	0	0	0	1	0	0	2	0	0	4	3	0	0	0	1	0	0	0	0	0	3	0	1	0	0	0	0	0	0	0	0	0	0	0	0	0	0	0	0	0	0	0	0	0	0
D99Z	0	0	0	0	0	0	0	0	0	0	0	0	0	0	0	0	0	0	0	0	0	0	0	0	0	0	0	0	0	0	0	0	0	0	0	0	0	0	0	0	0	0	0	0	0	0	0	0	0
E01B	1	0	0	0	0	0	0	0	0	0	2	0	0	0	0	0	0	0	0	0	0	0	0	0	0	0	0	0	0	0	4	0	0	0	0	0	0	0	0	0	0	0	1	0	0	0	0	0	0
E01C	51	56	39	1	39	1	1	3	4	1	8	0	0	1	0	0	0	0	0	0	0	0	0	0	0	0	0	0	0	0	0	0	0	0	0	1	0	0	0	3	0	0	2	0	0	0	0	0	10
E01D	0	0	0	0	1	0	0	8	0	0	0	0	0	0	0	0	0	0	0	0	0	0	0	0	0	0	0	0	0	0	0	0	0	0	0	0	0	0	0	1	0	0	0	0	0	0	0	0	0
E01F	4	0	2	0	8	0	0	52	0	3	1	0	0	0	0	0	0	0	0	0	0	0	0	0	0	0	0	0	0	0	0	0	0	0	0	0	0	0	0	0	0	0	2	0	0	0	1	1	2
E01H	124	6	52	3	6	0	0	99	0	0	0	0	0	0	0	0	0	0	0	0	0	0	0	0	2	0	0	0	0	0	0	0	0	0	0	0	0	0	0	0	0	0	0	0	1	0	0	0	4
E02B	9	16	0	0	58	1	0	99	0	9	6	0	0	0	0	0	2	0	0	0	0	0	0	0	0	0	0	0	0	0	0	0	0	0	0	0	0	0	0	1	0	0	9	0	0	0	0	3	0
E02C	0	0	0	0	4	0	0	0	0	0	0	0	0	0	0	0	0	0	0	0	0	0	0	0	0	0	0	0	0	0	0	0	0	0	0	0	0	0	0	0	0	0	0	0	0	0	0	0	0
E02D	9	12	1	1	68	0	0	10	4	17	12	0	4	0	0	0	0	0	1	0	0	0	0	0	1	0	0	0	0	0	0	0	0	0	0	0	0	0	0	0	0	0	0	0	8	0	0	22	0
E02F	348	18	61	12	35	0	0	3	0	0	0	0	0	0	0	0	0	0	0	0	0	0	0	0	0	0	0	0	0	0	0	0	0	0	0	0	0	0	0	7	2	0	2	0	0	0	0	0	0
E03B	0	1	0	0	9	0	1	6	0	1	7	0	2	0	0	0	0	2	3	0	0	2	0	0	2	0	0	0	0	0	0	0	0	0	0	0	0	0	0	0	0	0	0	0	0	0	0	0	0
E03C	0	1	1	0	3	0	0	6	0	0	3	0	0	0	0	0	0	0	0	0	0	0	0	0	0	0	0	0	0	0	0	0	0	0	0	0	0	0	0	0	0	0	0	0	0	0	0	1	2
E03D	0	1	0	0	1	0	1	14	0	0	13	0	0	0	0	0	0	1	1	0	0	0	0	0	0	0	0	0	0	0	1	0	0	5	0	0	0	0	0	0	0	0	0	0	0	0	0	1	1
E03F	0	0	0	0	3	0	0	3	0	4	0	0	0	0	0	0	0	0	0	0	0	0	0	0	0	0	0	0	0	0	0	0	0	0	0	0	0	0	0	0	0	0	0	0	0	0	0	0	0
E04B	3	2	4	2	58	0	2	49	0	41	10	0	1	0	1	0	0	0	0	0	0	0	0	0	2	1	0	0	0	0	0	1	0	6	2	0	0	4	0	19	1	1	15	0	5	0	2	13	1
E04C	2	1	1	0	25	0	7	12	1	6	2	0	0	0	0	0	0	0	0	0	0	0	0	0	0	0	0	0	0	0	0	0	0	1	0	0	0	1	0	1	0	0	7	0	0	0	1	3	1
E04D	4	0	0	0	16	0	1	9	0	1	0	0	0	0	0	0	0	0	0	0	0	0	0	0	0	0	0	0	0	0	0	0	0	0	0	0	0	0	0	1	0	0	3	0	0	0	0	5	10
E04F	1	0	1	0	61	0	0	7	0	1	3	0	0	0	0	0	0	0	0	0	0	1	0	0	0	0	0	0	0	0	0	0	0	5	0	0	0	0	0	1	0	0	12	0	5	1	0	5	1
E04G	0	0	2	0	11	0	1	4	0	13	0	0	0	0	2	0	0	0	0	0	0	2	0	0	0	0	0	0	0	0	0	0	0	0	1	0	0	2	0	13	0	1	5	0	3	5	6	18	1
E04H	2	1	2	0	41	0	1	159	0	38	13	0	1	1	2	0	0	2	2	0	0	0	0	0	5	0	0	0	0	0	0	4	1	9	2	0	0	0	0	1	0	0	7	0	65	13	5	63	3
E05B	6	1	2	0	2	0	0	21	0	5	37	0	2	0	1	0	0	0	0	0	1	0	0	0	2	1	0	0	0	0	1	1	0	4	0	0	0	1	0	1	1	0	56	0	3	64	2	10	2
E05C	0	0	3	2	1	0	0	8	0	2	4	0	2	1	0	0	2	1	0	0	0	0	0	0	3	0	0	0	0	0	0	0	0	1	4	0	0	0	0	1	1	0	71	3	0	9	1	4	0
E05D	3	6	0	0	0	0	0	10	0	1	0	0	0	0	0	0	0	0	0	0	0	0	0	0	0	0	0	0	0	0	0	0	0	3	2	0	0	0	0	0	1	0	12	2	0	9	7	1	0
E05F	0	1	6	0	0	0	0	10	0	0	0	0	2	3	0	0	0	0	0	0	0	0	0	0	0	0	0	0	0	0	0	0	0	1	1	0	0	0	0	0	0	0	6	0	0	2	1	0	0
E05G	0	4	0	0	0	0	0	1	0	0	0	0	0	0	0	0	0	0	0	0	0	0	0	0	0	0	0	0	0	0	0	0	0	0	0	0	0	0	0	0	0	0	0	0	0	3	0	1	0
E06B	0	0	1	0	12	0	1	24	1	11	1	0	0	0	0	0	0	0	0	0	0	1	0	0	1	1	0	0	0	0	0	0	0	0	0	0	1	4	0	0	0	0	38	2	4	1	1	3	2
E06C	1	0	1	0	1	0	0	17	0	10	0	0	0	0	1	0	0	0	0	0	0	0	0	0	0	0	0	0	0	0	0	0	0	1	0	0	0	0	0	1	0	0	1	0	0	1	1	12	0
E21B	47	14	27	0	13	0	1	8	0	1	39	0	247	0	0	0	0	4	1	0	0	3	1	0	10	0	1	0	0	0	0	0	0	1	1	0	0	0	0	0	0	0	4	1	0	2	0	2	0
E21C	13	1	4	0	6	0	0	0	0	0	0	0	15	0	0	0	0	0	1	0	0	1	0	0	1	0	0	0	0	0	0	0	0	0	0	0	0	0	0	0	0	0	0	0	0	3	0	1	0
E21D	1	1	0	0	2	0	0	0	0	0	0	0	0	0	0	0	0	0	3	0	0	0	0	0	3	0	0	0	0	0	0	0	0	1	0	0	0	0	0	0	0	0	0	0	0	0	0	0	0
E21F	0	0	1	0	0	0	0	0	0	0	0	0	0	0	0	0	0	0	0	0	0	0	0	0	0	0	0	0	0	0	0	0	0	0	0	0	0	0	0	0	0	0	0	0	0	0	0	1	0
E99Z	0	0	0	0	0	0	0	0	0	0	0	0	0	0	0	0	0	0	0	0	0	0	0	0	0	0	0	0	0	0	0	0	0	0	0	0	0	0	0	0	0	0	0	0	0	0	0	0	0
F01B	2	2	12	1	0	0	1	1	0	1	0	0	2	0	0	0	0	0	0	0	1	0	0	0	1	1	0	0	0	0	0	0	0	0	0	0	0	0	0	0	0	0	0	1	0	0	0	0	0
F01C	1	4	1	0	3	0	1	0	0	0	0	0	0	0	0	0	0	0	9	0	0	0	0	0	1	0	0	0	0	0	0	0	0	0	0	0	0	0	0	0	0	0	1	0	0	2	1	1	0
F01D	0	0	0	0	1	0	0	0	0	1	0	0	0	0	0	0	0	0	0	0	0	0	0	0	1	0	0	0	0	0	0	0	0	0	0	0	0	0	0	0	0	0	0	0	1	0	0	0	0
F01K	0	0	1	0	0	0	0	0	0	0	1	0	0	0	0	0	0	0	0	0	0	0	0	0	0	0	0	1	0	0	0	0	0	0	0	0	0	0	0	0	0	0	0	0	0	0	0	0	0
F01L	2	1	1	0	0	0	1	1	0	1	0	0	0	0	0	0	0	0	0	0	0	0	0	0	0	0	0	0	0	0	0	1	0	0	0	0	0	0	0	0	0	0	0	0	0	0	0	0	0
F01M	0	0	4	0	0	0	0	1	0	3	0	0	0	0	0	0	1	0	0	0	0	0	0	0	0	0	0	0	0	0	1	0	0	2	0	0	0	1	0	1	0	0	0	0	0	0	0	1	2
F01N	0	0	2	11	0	0	4	0	0	2	3	0	5	0	0	0	0	7	1	0	0	1	0	0	0	1	0	1	0	0	0	0	0	0	0	0	0	0	0	1	0	0	0	0	0	0	0	0	0
F01P	0	1	11	1	0	0	1	1	0	0	4	0	1	0	0	0	0	0	0	0	0	0	0	0	0	0	0	0	0	0	0	0	0	0	0	0	0	0	0	0	0	0	0	0	0	0	0	0	0
F02B	1	2	13	2	6	0	0	4	0	1	2	0	2	0	0	0	0	0	0	0	0	0	0	0	0	0	0	0	0	1	0	0	0	0	1	0	0	0	0	1	0	0	0	0	0	0	2	0	0
F02C	0	0	1	0	0	0	1	2	0	0	0	0	6	0	0	0	0	0	0	0	0	0	0	0	0	0	0	0	0	0	0	0	0	1	0	0	0	0	0	0	0	0	0	0	0	0	0	0	0
F02D	0	0	10	1	4	0	0	0	0	0	0	0	0	0	0	0	0	0	0	0	0	0	0	0	0	0	0	0	0	0	1	0	0	0	0	0	0	1	0	0	0	0	0	0	0	0	0	0	0
F02F	8	0	4	0	0	0	0	0	0	0	2	0	0	0	0	0	0	0	0	0	0	1	0	0	0	0	0	0	0	0	0	0	0	0	0	0	0	0	0	0	0	0	0	0	0	0	0	0	0
F02G	0	0	1	0	1	0	1	1	0	1	0	0	0	0	0	0	0	0	0	0	0	0	0	0	0	0	0	0	0	0	0	0	0	0	0	0	0	0	0	0	0	0	0	0	0	0	0	0	0
F02K	0	0	0	0	0	0	0	0	0	0	0	0	0	0	0	0	0	0	1	0	1	0	0	0	0	0	0	0	0	0	0	0	0	0	0	0	0	0	0	0	0	0	0	0	0	0	0	0	0
F02M	0	0	9	0	6	0	0	2	0	1	1	0	0	0	0	0	0	0	0	0	0	0	0	0	2	0	0	0	0	0	1	0	0	3	0	0	0	0	0	0	0	0	0	0	0	0	0	0	0
F02N	0	0	3	0	0	0	0	1	0	0	1	0	0	0	0	0	0	0	0	0	0	0	0	0	0	0	0	0	0	0	0	0	0	0	0	0	0	0	0	0	0	0	0	0	0	0	1	0	0
F02P	0	1	2	0	0	0	0	0	0	0	0	0	0	0	0	0	0	0	0	0	0	0	0	0	0	0	0	1	1	0	1	0	0	0	0	0	0	0	0	0	0	0	0	0	0	0	0	0	1
F03B	0	0	1	0	0	0	0	2	0	0	0	0	0	0	0	0	0	0	0	0	0	0	0	0	0	0	0	0	0	0	0	0	0	0	0	0	0	0	0	1	0	0	0	0	0	0	1	0	0
F03C	0	0	0	0	0	0	0	0	0	0	0	0	0	0	0	0	0	0	0	0	0	0	0	0	0	0	0	0	0	0	0	0	0	0	0	0	0	0	0	0	0	0	0	0	0	0	0	0	0
F03D	0	0	0	0	0	0	0	0	0	0	0	0	0	0	0	0	0	0	0	0	0	0	0	0	0	0	0	0	0	0	0	0	0	0	0	0	0	0	0	0	0	0	0	0	0	0	0	0	0
F03G	1	0	0	0	3	0	0	4	0	0	0	0	0	0	3	0	0	0	0	0	0	0	1	0	0	0	0	0	0	0	0	0	0	0	0	0	0	0	0	2	0	0	0	0	0	0	0	0	0
F03H	0	0	0	0	0	0	0	0	0	0	0	0	0	0	0	0	0	0	0	0	0	0	0	0	0	0	0	0	0	0	0	0	0	0	0	0	0	0	0	0	0	0	0	0	0	0	0	0	0
F04B	3	16	7	0	15	0	8	16	0	4	8	0	0	0	2	0	0	0	9	0	1	3	0	0	15	0	0	0	0	0	0	0	0	2	1	0	0	2	0	13	0	0	8	1	0	1	10	3	2
F04C	0	3	0	0	1	0	2	3	0	0	2	0	0	0	0	0	0	0	0	0	0	0	0	0	2	0	3	0	0	0	0	0	0	0	0	0	0	0	0	0	0	0	1	0	0	0	2	0	0
F04D	0	4	2	4	1	0	0	6	0	0	0	0	0	0	0	0	0	0	0	0	0	0	0	0	0	1	0	0	0	0	0	0	0	0	0	0	1	2	1	0	1	0	3	0	0	0	2	2	0
F04F	0	0	1	0	4	0	2	9	0	2	1	0	0	0	0	0	0	0	0	0	0	0	0	0	0	1	0	0	0	0	1	0	0	0	0	0	0	0	0	0	0	0	0	0	0	1	0	0	0
F15B	19	4	31	1	6	0	0	0	0	0	1	0	0	0	0	0	0	0	0	0	0	0	0	0	0	0	0	0	0	0	0	0	0	0	0	0	0	0	0	1	0	0	0	0	0	0	0	0	0
F15C	0	0	0	0	0	0	0	0	0	0	0	0	0	0	0	0	0	0	0	0	1	0	0	0	0	0	0	0	0	0	0	0	0	0	0	0	0	0	0	0	0	0	0	0	0	0	0	0	0
F15D	0	0	0	0	2	0	0	2	0	1	1	0	0	0	1	0	0	0	0	0	0	0	0	0	1	0	0	0	0	2	0	0	0	0	0	0	0	0	0	0	0	0	0	0	0	0	0	0	0
F16B	43	11	18	3	12	0	2	52	0	0	1	0	0	0	0	0	0	0	0	0	0	0	0	0	2	0	2	0	0	0	4	0	0	4	5	1	3	15	2	17	9	4	273	6	23	24	44	26	22
F16C	14	1	21	4	9	0	0	25	0	4	0	0	1	2	0	0	2	0	2	0	0	0	0	0	1	0	0	0	0	0	0	0	0	0	0	0	0	0	0	8	4	0	5	1	11	2	4	3	14
F16D	36	21	62	5	6	0	0	85	1	1	5	0	0	0	0	0	0	0	1	0	0	1	0	0	6	5	0	0	0	0	0	0	0	0	1	0	0	0	0	1	0	0	14	0	5	2	1	10	18
F16F	5	0	19	2	0	0	0	13	0	0	2	0	0	0	0	0	0	0	0	0	0	0	0	0	0	0	0	0	0	0	0	0	0	11	8	0	0	9	0	24	0	0	18	0	4	3	2	0	0
F16G	4	0	5	0	1	0	0	30	0	3	0	0	1	0	0	3	0	0	0	0	0	0	0	0	1	1	0	0	0	0	0	0	0	10	7	1	1	3	0	37	94	3	132	40	1	5	18	6	0
F16H	37	2	83	7	4	0	6	14	0	2	4	0	0	11	0	0	1	0	1	0	0	1	0	1	1	11	0	0	1	0	0	0	0	2	0	0	1	0	0	0	0	0	2	0	0	2	2	1	9
F16J	0	9	3	1	2	0	4	5	0	0	0	0	2	0	1	0	0	0	3	0	0	3	0	0	3	0	1	0	0	0	0	0	0	0	0	0	0	1	0	1	0	0	12	1	0	0	0	0	0
F16K	3	20	8	1	91	1	28	57	0	6	2	0	3	4	2	1	2	0	9	0	0	5	0	0	8	0	4	0	0	1	0	1	0	2	3	0	1	0	0	13	0	1	6	2	0	2	3	2	9
F16L	26	31	15	0	58	0	5	48	1	18	6	0	2	0	2	1	95	8	4	0	0	2	2	0	22	0	8	1	0	0	1	1	0	8	11	1	2	6	2	16	7	0	122	4	4	6	14	29	7
F16M	5	2	13	0	18	0	0	67	2	3	2	0	1	1	0	0	1	0	0	0	0	0	0	0	0	1	0	0	0	0	0	0	0	2	0	5	1	1	0	1	0	0	10	1	72	6	24	42	8
F16N	0	1	0	0	1	0	0	0	0	0	0	0	0	0	0	0	0	0	0	0	0	0	0	0	0	0	0	0	0	0	0	0	0	0	0	0	0	0	0	0	0	0	3	0	0	3	1	0	5
F16P	0	0	1	4	4	0	0	0	0	0	0	0	0	0	0	0	0	0	0	0	0	0	0	0	0	0	0	0	0	0	0	0	0	0	0	0	0	0	0	0	0	0	0	0	0	0	0	0	0
F16S	0	0	0	0	0	0	0	0	0	0	0	0	0	0	0	0	0	0	0	0	0	0	0	0	0	0	0	0	0	0	0	0	0	0	0	0	0	0	0	0	0	0	1	0	0	0	0	0	0
F16T	0	0	0	0	0	0	0	0	0	0	0	0	0	0	0	0	0	0	0	0	0	0	0	0	0	0	0	0	0	0	0	0	0	0	0	0	0	0	0	0	0	0	0	0	0	0	0	0	0
F17B	0	0	0	0	0	0	0	0	0	0	0	0	0	0	0	0	0	0	0	0	0	0	0	0	0	0	0	0	0	0	0	0	0	0	0	0	0	0	0	0	0	0	0	0	0	0	0	0	0
F17C	0	3	0	0	0	0	0	0	0	1	1	0	5	0	2	0	0	4	1	0	0	3	0	0	8	0	0	0	0	0	1	0	0	0	0	0	0	0	0	0	0	1	0	0	0	0	5	0	1
F17D	0	1	0	0	2	0	1	0	0	0	4	0	1	0	0	0	0	0	1	0	0	1	0	0	1	0	0	0	0	0	0	0	0	0	0	0	0	0	0	0	0	0	0	0	0	1	0	0	0
F21H	0	0	0	0	0	0	0	0	0	0	0	0	0	0	0	0	0	0	0	0	0	0	0	0	0	0	0	0	0	0	0	0	0	0	0	0	0	0	0	0	0	0	0	0	0	0	0	0	0
F21K	0	0	0	0	1	0	0	8	0	6	0	0	0	0	0	0	0	0	0	0	0	1	0	0	7	0	0	0	0	0	0	0	0	1	0	0	0	0	0	0	0	0	0	0	0	0	1	0	0
F21L	0	0	0	0	1	0	0	36	0	0	1	0	2	0	0	0	0	0	0	0	0	0	0	0	0	0	0	0	2	0	10	0	0	27	0	0	0	56	1	121	1	1	4	13	11	8	27	8	0
F21S	0	0	0	0	10	0	0	4	0	4	0	0	0	0	0	0	0	0	0	0	0	0	0	0	0	0	0	0	0	0	0	0	0	0	0	2	0	0	0	0	0	0	7	1	1	1	3	0	0
F21V	3	1	0	0	18	1	0	66	0	10	3	0	6	1	3	0	0	0	0	0	0	8	0	0	4	0	0	0	0	0	4	2	2	23	1	2	0	8	0	128	0	0	8	8	31	8	36	10	9
F21W	0	0	0	0	0	0	0	0	0	0	0	0	0	0	0	0	0	0	0	0	0	0	0	0	0	0	0	0	0	0	0	0	0	0	0	1	0	1	0	0	0	0	1	0	0	0	0	0	0
F21Y	0	0	0	0	0	0	0	0	0	0	0	0	0	0	0	0	0	0	0	0	0	0	0	0	0	0	0	0	0	0	0	0	0	0	0	0	0	0	0	1	0	0	0	0	0	0	0	0	0
F22B	0	0	0	0	4	0	0	5	0	12	2	0	16	0	0	0	0	5	5	0	1	0	0	0	19	0	0	1	1	0	10	0	0	0	0	0	0	0	0	0	0	0	0	0	0	0	20	0	4
F22D	0	0	0	0	0	0	0	0	0	0	1	0	0	0	0	0	0	0	0	0	0	0	0	0	0	0	0	0	0	0	0	0	0	0	0	0	0	0	0	0	0	0	0	0	0	0	0	0	0
F22G	0	0	0	0	2	0	0	0	0	1	0	0	0	0	0	0	0	0	0	0	0	0	0	0	0	0	0	0	0	0	0	0	0	0	0	0	0	0	0	0	0	0	0	0	0	0	0	0	0
F23B	1	7	0	0	1	0	1	0	1	0	1	0	2	0	0	0	0	2	0	1	0	0	0	0	2	0	0	0	0	0	0	0	0	0	0	0	0	0	0	0	0	0	0	0	0	0	0	0	0
F23C	0	0	0	0	0	0	0	3	0	3	0	0	0	0	0	0	0	0	0	0	0	0	0	0	0	0	0	0	0	0	0	0	0	0	0	0	0	0	0	0	0	0	0	0	0	1	0	0	0
F23D	0	0	0	0	3	0	0	3	0	11	1	0	8	0	0	0	0	3	0	0	0	6	0	0	3	0	0	1	1	0	9	0	0	0	0	5	0	0	0	0	0	0	0	0	0	0	5	0	0
F23G	1	0	1	0	0	0	0	2	0	0	1	0	3	0	0	0	0	1	0	1	0	0	0	0	3	0	0	0	0	0	0	0	0	0	0	0	0	0	0	0	0	0	0	0	0	2	0	0	0
F23H	0	0	0	0	0	0	1	1	0	1	0	0	1	0	0	0	0	0	0	0	0	0	0	0	0	0	0	0	0	0	0	0	0	0	0	0	0	0	0	0	0	0	0	0	0	0	0	0	0
F23J	3	0	0	0	1	0	0	2	0	0	0	0	9	0	0	0	0	0	0	0	0	3	0	0	0	0	0	0	0	0	0	0	0	0	0	0	0	0	0	0	0	0	0	0	0	0	4	0	1
F23K	0	0	0	0	1	0	0	0	0	0	0	0	0	0	0	0	0	2	0	0	0	0	0	0	1	0	0	0	0	0	0	0	0	0	0	0	0	0	0	0	0	0	0	0	0	0	0	0	0
F23L	0	0	1	0	0	0	1	1	0	0	0	0	1	0	1	0	0	0	0	0	0	0	0	0	0	0	0	1	0	0	0	0	0	0	0	0	0	0	0	0	0	0	0	0	0	0	0	0	0
F23M	0	0	0	0	1	0	0	0	0	0	0	0	7	0	0	0	0	0	0	0	0	0	0	0	0	0	0	0	0	0	0	0	0	0	0	0	0	0	0	0	0	0	1	0	0	0	0	0	0
F23N	0	0	0	0	0	0	0	5	0	0	1	0	7	0	0	0	0	1	0	0	0	0	0	0	4	0	0	0	0	0	1	0	0	0	0	0	0	0	0	0	0	0	0	0	0	0	0	0	0
F23Q	0	0	0	0	0	0	0	1	0	3	1	0	1	0	0	0	0	2	0	0	0	0	0	0	0	0	0	0	9	0	65	0	0	0	0	0	0	0	0	0	0	0	0	1	0	2	2	1	0
F23R	0	0	0	0	0	0	0	0	0	0	0	0	0	0	0	0	0	0	0	0	0	0	0	0	0	0	0	0	0	0	0	0	0	0	0	0	0	0	0	0	0	0	1	0	0	0	2	0	0
F24B	0	0	1	0	0	0	0	3	0	0	0	0	10	0	0	0	4	2	0	0	0	0	0	0	18	0	0	0	0	0	0	0	0	0	0	0	0	0	0	0	0	0	1	0	0	0	0	1	0
F24C	0	0	0	0	1	0	7	5	0	2	4	0	249	3	2	0	8	13	1	0	0	2	0	0	100	0	0	2	0	0	1	0	0	1	0	0	0	0	0	0	0	0	2	0	1	1	4	1	0
F24D	0	0	0	0	1	0	0	1	0	0	0	0	28	1	0	0	0	0	0	0	0	0	0	0	25	0	0	3	0	0	1	0	0	3	0	0	0	0	0	2	0	0	0	0	0	0	1	0	0
F24F	0	0	1	1	15	0	0	19	0	11	10	0	9	0	1	0	0	19	0	0	0	1	0	0	16	0	0	2	0	0	10	1	0	0	0	0	0	0	0	0	0	0	2	0	0	0	4	1	0
F24H	0	2	1	0	3	0	1	6	0	3	0	0	52	1	2	0	0	7	0	0	4	0	0	0	31	0	0	0	1	0	8	0	0	2	0	0	0	0	0	1	0	0	0	0	0	2	120	0	0
F24J	1	0	0	0	19	0	0	4	0	6	3	0	6	0	4	0	0	0	1	0	0	0	0	0	6	0	0	21	0	0	0	3	0	2	0	0	0	2	0	1	0	0	0	0	0	1	1	4	0
F25B	2	0	1	1	12	0	3	13	2	3	18	0	12	0	2	0	2	11	21	0	0	26	0	1	42	0	2	0	0	0	5	0	0	14	0	0	0	2	3	1	0	0	1	0	0	2	7	2	0
F25C	3	0	0	0	8	0	1	1	0	1	8	0	2	3	2	0	0	2	6	1	0	55	0	0	19	0	7	0	0	0	0	0	0	0	0	0	0	0	0	0	0	0	0	0	0	0	0	0	1
F25D	1	1	0	0	2	2	1	15	0	5	43	0	6	8	13	0	11	35	10	1	0	30	0	1	72	31	2	1	2	0	8	1	0	17	0	0	0	14	3	4	0	0	0	0	1	39	3	14	0
F25J	0	0	0	0	0	0	0	0	0	2	0	0	2	0	0	0	0	4	0	0	0	1	0	0	2	0	0	0	0	0	0	0	0	0	0	0	0	0	0	0	0	0	0	0	0	0	0	0	0
F26B	3	7	6	5	3	0	3	8	0	0	17	0	45	5	12	0	2	61	6	0	34	11	0	4	121	66	4	26	3	0	23	0	0	5	0	1	2	0	0	3	0	0	0	0	0	3	95	0	4
F27B	2	2	0	0	1	0	0	1	0	1	2	0	158	5	8	0	4	1	0	0	0	0	0	0	64	0	1	5	3	0	14	0	0	1	0	0	0	0	0	0	0	0	0	0	0	0	3	0	1
F27D	0	1	0	0	0	0	1	9	0	0	2	0	197	9	7	0	0	6	1	0	4	2	0	0	99	7	4	0	0	0	3	0	0	0	0	0	0	0	0	0	0	0	0	0	0	1	1	0	1
F28B	0	0	0	0	0	0	0	0	0	0	0	0	1	0	0	0	0	0	0	0	0	0	0	0	0	0	0	0	0	0	1	0	0	0	0	0	0	0	0	0	0	0	0	0	0	0	1	0	0
F28C	0	0	0	0	0	0	0	0	0	0	0	0	0	0	0	0	0	0	0	0	0	0	0	0	0	0	0	0	0	0	0	0	0	0	0	0	0	0	0	0	0	0	0	0	0	0	0	0	0
F28D	0	0	0	1	2	0	0	5	0	2	1	0	6	1	2	0	0	1	15	0	0	14	1	1	11	0	2	1	0	0	3	0	0	6	0	0	0	1	0	6	0	0	0	1	0	1	5	0	0
F28F	0	3	1	5	3	0	2	8	0	4	5	0	11	1	0	0	0	6	10	1	0	0	0	1	4	0	0	0	0	0	0	0	0	12	1	0	0	1	0	13	0	0	3	0	0	0	0	1	0
F28G	0	1	1	2	0	0	0	0	0	0	0	0	0	0	0	0	0	0	2	0	0	2	0	0	2	0	1	0	0	0	0	0	0	0	0	0	0	0	0	0	0	0	0	0	0	0	0	0	0
F41A	0	0	0	0	1	0	0	3	0	1	0	0	0	0	0	0	0	0	0	0	0	0	0	0	0	0	0	0	0	0	0	0	0	1	0	0	0	0	0	1	0	0	0	0	0	0	1	4	1
F41B	0	0	1	0	1	0	0	22	0	6	0	0	0	0	0	1	0	0	0	0	0	1	0	0	13	0	0	0	0	0	2	0	0	6	0	0	0	0	0	0	0	0	0	0	6	3	0	32	0
F41C	1	0	0	0	1	0	0	9	0	12	2	0	0	0	0	0	0	0	0	0	0	0	0	1	1	0	0	1	0	0	3	4	0	11	4	0	0	0	0	1	1	0	9	0	1	16	1	122	1
F41F	0	0	1	0	0	0	0	1	0	1	0	0	0	0	0	4	0	0	0	0	0	0	0	0	1	0	0	0	0	0	0	0	0	0	1	0	0	0	0	0	0	0	0	0	0	0	0	0	1
F41G	1	0	0	0	1	0	0	2	0	0	0	0	0	0	0	0	0	0	0	0	0	0	0	0	0	0	0	0	0	0	0	1	0	0	0	0	0	0	0	0	0	0	0	0	2	1	0	0	2
F41H	6	1	2	0	0	0	0	4	0	1	5	0	0	0	0	0	0	0	0	0	0	0	0	0	0	0	0	0	0	0	0	4	3	122	5	0	4	30	1	13	0	0	1	0	1	3	0	12	0
F41J	0	0	0	0	0	0	0	12	0	8	0	0	0	0	2	0	0	0	0	0	0	0	0	0	0	0	0	0	0	0	0	1	0	1	0	0	0	1	0	0	0	0	0	0	0	0	0	0	0
F42B	1	0	0	0	1	1	0	7	0	6	6	0	0	0	0	1	0	0	0	0	0	0	0	0	3	0	0	0	0	0	4	1	0	8	1	0	0	0	0	0	0	0	2	0	1	4	1	11	0
F42C	0	0	0	0	0	0	0	0	0	0	0	0	0	0	0	0	0	0	0	0	0	0	0	0	0	0	0	0	0	0	0	0	0	0	0	0	0	0	0	0	0	0	0	0	0	0	0	0	0
F42D	0	0	0	0	0	0	0	0	0	0	0	0	0	0	0	0	1	0	0	0	0	0	0	0	0	0	0	0	0	0	0	0	0	0	0	0	0	0	0	0	0	0	0	0	0	2	0	0	0
F99Z	0	0	0	0	0	0	0	0	0	0	0	0	0	0	0	0	0	0	0	0	0	0	0	0	0	0	0	0	0	0	0	0	0	0	0	0	0	0	0	0	0	0	0	0	0	0	0	0	0
G01B	28	1	9	2	5	0	1	39	2	2	4	0	2	2	2	1	10	0	0	0	0	1	0	0	4	4	1	1	1	0	3	0	0	1	0	0	25	3	1	3	0	7	2	0	18	3	1	3	1
G01C	28	1	10	0	6	0	0	2	0	0	0	0	0	1	0	1	2	0	0	0	0	0	0	0	1	2	1	0	0	0	0	0	1	0	0	0	0	5	0	13	0	2	0	0	15	0	0	0	4
G01D	2	3	0	2	4	1	1	6	0	3	3	0	3	1	0	0	1	1	0	0	0	0	0	0	7	1	0	0	6	2	3	0	0	8	0	2	2	2	0	5	0	0	0	0	3	4	8	3	11
G01F	10	36	29	24	14	0	15	21	1	6	7	0	2	6	1	0	7	0	3	0	8	16	0	0	57	3	1	1	0	2	0	1	0	0	0	0	0	3	0	2	0	0	0	0	0	2	6	12	7
G01G	0	1	6	8	3	0	2	19	0	1	1	0	8	8	0	1	3	0	1	0	0	5	0	0	14	1	0	1	4	0	2	0	0	0	0	0	1	0	0	2	0	0	0	0	0	0	0	4	1
G01H	1	0	1	0	0	0	0	1	0	2	0	0	0	0	0	0	0	0	0	0	0	0	0	0	0	0	0	0	0	0	0	0	0	0	0	0	0	1	0	0	0	0	0	0	0	0	0	0	0
G01J	11	6	0	14	3	0	2	5	0	2	1	0	37	0	0	0	3	0	1	0	0	0	0	0	6	2	0	2	0	0	0	0	1	0	0	0	0	5	0	0	0	0	0	2	0	1	4	0	0
G01K	0	0	0	1	1	0	0	17	0	0	0	0	12	0	1	1	0	4	0	0	0	3	0	0	16	2	1	0	0	0	0	0	1	23	0	0	0	0	0	2	0	1	0	0	1	3	5	1	0
G01L	6	2	3	1	1	0	0	10	1	1	0	0	1	0	0	0	0	0	0	0	0	0	0	0	0	0	0	0	1	0	0	0	0	2	0	2	0	2	1	25	0	0	2	0	0	0	0	1	0
G01M	0	2	4	1	1	0	0	7	0	0	0	0	2	1	0	0	0	1	0	0	0	0	0	0	2	0	0	0	2	0	0	0	0	0	0	0	0	3	0	8	1	0	0	0	0	1	0	0	0
G01N	32	11	12	38	32	47	16	101	0	24	775	0	52	26	18	10	18	18	40	6	7	44	37	12	161	20	25	6	11	13	9	2	0	12	0	6	3	3	1	4	0	1	2	1	1	5	9	1	5
G01P	1	1	3	0	2	1	0	2	0	1	2	0	0	0	0	0	0	0	0	0	0	0	0	0	0	0	0	0	0	0	0	0	0	0	1	0	0	43	0	1	0	0	1	0	0	1	0	0	0
G01R	19	3	16	9	4	1	2	7	0	2	4	0	6	0	0	0	0	0	1	0	0	1	0	0	2	0	2	1	1	0	3	0	0	1	0	0	0	0	0	1	0	0	4	0	0	0	2	2	0
G01S	40	2	11	0	4	0	0	53	0	9	2	0	0	0	0	2	1	0	0	0	0	0	0	0	0	0	0	0	0	0	0	1	0	1	0	0	1	2	2	0	0	0	0	0	2	0	0	2	0
G01T	1	0	0	0	0	0	0	0	0	0	1	0	2	0	0	0	0	0	0	0	0	0	0	0	0	0	0	0	0	0	0	0	0	3	0	0	0	0	0	0	0	0	0	0	0	0	0	0	0
G01V	13	2	4	1	0	0	0	7	0	3	1	0	15	0	0	0	1	0	0	0	0	0	0	0	3	0	0	0	0	0	0	0	0	2	0	0	0	1	0	1	0	0	1	0	0	0	0	1	0
G01W	0	0	0	0	3	0	0	1	0	1	4	0	0	0	0	0	0	0	0	0	0	0	0	0	0	0	0	0	0	0	0	0	0	2	0	0	0	0	0	0	0	0	0	0	0	0	0	1	0
G02B	3	0	0	0	6	0	5	33	0	6	17	0	13	1	0	0	2	0	0	1	0	3	0	0	7	1	2	0	0	0	0	1	1	30	6	1	0	101	0	43	1	0	3	6	2	6	79	6	3
G02C	0	0	0	0	1	0	0	3	0	0	10	0	0	0	0	0	0	0	0	0	0	0	1	0	0	0	0	0	0	0	0	2	0	18	0	0	0	76	2	2	0	0	55	21	0	56	3	12	8
G02F	0	10	0	0	1	1	3	2	2	0	3	0	1	0	0	0	0	0	0	0	0	0	0	1	1	0	0	0	0	0	0	0	0	3	1	0	0	11	0	1	1	0	0	0	0	0	2	0	0
G03B	3	0	1	0	2	0	2	20	0	0	3	0	1	0	0	0	3	1	2	0	0	0	0	0	0	0	0	0	1	0	8	0	0	1	2	0	1	2	0	1	0	0	2	0	3	11	6	21	1
G03C	0	3	0	0	0	1	0	2	0	2	42	0	0	0	2	1	1	3	0	1	0	4	0	0	13	0	1	0	0	0	0	1	0	4	0	0	0	1	0	0	0	0	2	1	0	0	0	0	1
G03D	0	0	0	0	0	0	0	0	0	0	0	0	0	0	0	0	0	0	0	0	0	0	0	0	0	0	0	0	0	0	0	0	0	0	0	0	0	0	0	0	0	0	1	0	0	0	0	0	3
G03F	0	3	0	0	0	0	0	0	0	0	2	0	0	0	1	0	0	0	0	0	0	1	0	0	0	0	0	0	0	0	0	0	0	0	0	0	0	0	0	1	0	1	0	0	0	1	0	0	0
G03G	1	0	0	0	1	0	0	2	0	0	12	0	0	1	1	0	0	0	0	0	2	0	0	0	2	1	1	0	1	0	0	1	0	1	0	0	0	1	0	2	0	0	1	4	0	1	2	1	8
G03H	0	0	0	0	0	0	0	0	0	0	0	0	0	0	0	0	0	0	0	0	0	0	0	0	1	0	0	0	0	0	0	0	0	4	0	0	0	0	0	0	0	0	0	0	0	0	0	0	0
G04B	0	0	0	0	0	0	0	3	0	2	1	0	1	0	0	0	0	0	0	0	0	0	0	0	0	1	0	0	0	0	4	0	0	2	2	0	0	1	0	3	0	0	9	92	0	1	5	2	4
G04C	0	0	1	0	2	0	0	3	0	2	5	0	1	0	0	0	0	0	0	0	0	0	0	0	2	0	0	0	0	0	1	0	0	0	0	0	0	0	0	1	0	0	0	6	0	0	1	0	1
G04D	0	0	0	0	0	0	0	0	0	0	0	0	0	0	0	0	0	0	0	0	0	0	0	0	0	0	0	0	0	0	0	0	0	0	0	0	0	0	0	0	0	0	0	0	0	0	0	0	0
G04F	0	0	0	0	0	0	0	5	0	0	1	0	2	0	0	0	0	0	0	0	0	0	0	0	2	0	0	0	0	0	1	0	0	0	0	0	0	0	0	4	0	0	2	2	0	0	1	0	0
G04G	0	0	0	0	0	0	0	0	0	0	0	0	0	0	0	0	0	0	0	0	0	0	0	0	0	0	0	0	0	0	2	0	0	0	0	0	0	0	0	0	0	0	0	0	0	0	0	0	0
G05B	17	4	5	2	18	0	3	13	0	2	0	0	5	0	3	1	2	6	3	0	0	1	0	4	23	0	0	0	2	0	1	0	1	0	0	0	2	1	0	0	0	1	0	1	0	1	1	0	6
G05D	5	3	11	2	22	0	5	24	0	2	7	0	12	0	0	0	0	1	8	1	6	12	0	0	22	0	0	0	0	0	8	0	0	0	0	0	0	0	0	1	0	0	1	0	0	2	0	0	1
G05F	0	0	0	0	2	1	0	1	0	0	0	0	1	0	0	4	0	0	0	0	0	0	0	0	0	0	0	0	0	0	2	0	0	0	0	0	0	0	0	0	0	0	0	0	0	0	0	0	0
G05G	19	12	35	1	3	0	0	17	0	0	0	0	0	3	1	0	0	0	0	0	0	0	0	0	0	0	4	0	0	0	0	0	0	2	0	0	0	1	0	139	0	1	1	1	4	7	2	1	1
G06C	0	1	4	1	0	0	0	2	0	0	0	0	0	0	0	0	1	0	0	0	0	0	0	0	1	0	0	0	0	0	0	0	0	0	0	0	0	0	0	0	0	0	0	0	0	3	0	1	0
G06D	0	0	0	0	0	0	0	0	0	0	0	0	0	0	0	0	0	0	0	0	0	0	0	0	0	0	0	0	0	0	0	0	0	0	0	0	0	0	0	0	0	0	0	0	0	0	0	0	0
G06E	0	0	0	0	0	0	0	0	0	0	0	0	0	0	0	0	0	0	0	0	0	0	0	0	0	0	0	0	0	0	0	0	0	0	0	0	0	0	0	0	0	0	0	1	0	0	0	0	0
G06F	104	44	62	19	41	2	4	98	6	4	29	0	30	2	19	1	17	0	3	0	0	8	2	4	40	6	5	0	2	0	5	2	0	12	0	0	27	2	0	4	0	5	5	5	2	33	12	42	3
G06G	9	4	5	3	1	0	0	4	1	0	1	0	0	0	0	0	0	0	0	0	0	0	0	0	2	0	0	0	0	0	0	0	0	0	0	0	0	0	0	2	0	0	0	0	2	0	0	0	1
G06J	0	0	0	0	0	0	0	0	0	0	0	0	0	0	0	0	0	0	0	0	0	0	0	0	0	0	0	0	0	0	0	0	0	0	0	0	0	0	0	1	0	0	0	0	0	0	0	0	0
G06K	9	4	8	0	2	2	6	13	0	2	8	0	2	0	0	1	10	0	0	0	0	0	0	0	7	7	1	0	1	0	2	2	0	5	0	0	3	1	0	1	0	2	0	2	0	3	1	1	0
G06M	7	6	1	1	1	0	0	3	0	2	3	0	0	1	0	0	0	0	0	0	0	0	0	0	1	0	1	0	0	0	0	0	0	0	0	0	0	0	0	0	0	0	0	0	0	0	0	0	1
G06N	0	0	0	0	0	0	0	0	0	0	0	0	0	0	0	0	0	0	0	0	0	0	0	0	0	0	0	0	0	0	0	0	0	0	0	0	0	0	0	0	0	0	0	0	0	0	0	0	0
G06Q	0	0	0	0	0	0	0	0	0	0	0	0	0	0	0	0	0	0	0	0	0	0	0	0	0	0	0	0	0	0	0	0	0	0	0	0	0	0	0	0	0	0	0	0	0	0	0	0	0
G06T	0	0	1	0	0	0	0	4	0	0	0	0	0	0	0	0	3	0	0	0	0	0	0	0	0	0	0	0	0	0	0	0	0	1	0	0	1	0	0	0	0	0	0	0	0	0	0	0	1
G07B	0	0	0	0	0	0	0	2	0	0	0	0	0	0	0	0	0	0	0	0	0	0	0	0	0	0	0	0	0	0	0	0	0	0	0	0	0	0	0	0	0	0	0	0	0	0	0	0	0
G07C	0	0	0	0	0	0	1	4	0	1	3	0	0	0	0	0	0	0	0	0	0	0	0	0	1	0	0	0	0	0	0	0	0	0	0	0	0	0	0	0	0	0	0	0	0	0	0	0	0
G07D	0	4	0	0	0	0	0	0	0	0	13	0	0	0	3	0	0	0	0	0	0	0	0	0	1	0	0	0	0	0	0	0	0	1	0	0	0	0	0	0	0	0	0	0	0	1	0	0	0
G07F	0	21	1	1	3	0	1	3	0	1	1	0	5	14	15	0	0	1	1	0	2	4	0	0	69	0	0	0	1	0	30	0	0	0	0	0	0	0	0	0	0	0	0	1	0	5	5	0	0
G07G	0	0	0	0	0	0	0	0	0	0	0	0	0	0	0	0	0	0	0	0	0	0	0	0	0	0	0	0	0	0	0	0	0	0	0	0	0	0	0	0	0	0	0	0	0	0	0	0	0
G08B	32	33	37	12	9	1	9	193	1	49	17	0	7	0	0	3	1	0	4	0	0	0	0	0	14	0	0	0	2	0	2	0	0	8	0	0	0	15	0	24	0	1	54	9	5	28	7	11	6
G08C	4	0	0	0	3	0	1	7	0	1	0	0	0	0	0	0	0	0	0	0	0	0	0	0	0	0	0	0	0	0	0	0	0	3	0	0	0	0	0	3	0	1	2	1	0	2	0	3	0
G08G	7	5	10	1	3	0	0	11	1	0	1	0	0	0	0	0	0	0	0	0	0	0	0	0	0	0	0	0	0	0	0	0	0	0	0	0	0	0	0	0	0	0	0	0	0	2	0	0	0
G09B	1	0	0	0	1	0	0	32	0	2	1	0	1	0	0	0	0	0	0	0	0	0	0	0	2	0	0	0	0	0	5	15	1	25	2	9	1	6	1	3	7	0	5	12	3	21	14	3	6
G09C	0	0	0	0	0	0	0	0	0	0	0	0	0	0	0	0	0	0	0	0	0	0	0	0	0	0	0	0	0	0	0	1	0	1	0	0	0	1	0	0	0	0	1	0	0	0	0	0	0
G09D	0	0	0	0	0	0	0	0	0	0	0	0	0	0	0	0	0	0	0	0	0	0	0	0	0	0	0	0	0	0	1	1	0	1	0	0	0	0	0	0	0	0	1	2	0	1	0	0	0
G09F	5	1	1	0	21	0	0	71	0	14	1	0	1	0	1	0	0	4	0	0	1	2	0	0	3	0	0	0	0	0	5	11	2	58	6	6	7	16	0	23	3	0	62	61	4	38	29	43	4
G09G	4	2	0	0	1	0	0	6	0	0	0	0	1	0	0	0	0	0	0	0	0	0	0	0	1	2	0	0	0	0	0	0	0	2	0	0	0	8	1	1	0	1	2	0	0	3	0	5	1
G10B	0	0	0	0	0	0	0	0	0	0	0	0	0	0	0	0	0	0	0	0	0	0	0	0	0	0	0	0	0	0	0	0	0	0	0	0	0	0	0	0	0	0	0	0	0	0	0	0	0
G10C	0	0	0	0	1	0	0	0	0	0	0	0	0	0	0	0	0	0	0	0	0	0	0	0	0	0	0	0	0	0	0	0	0	0	0	2	0	0	0	0	0	0	0	0	0	0	0	0	0
G10D	0	0	0	0	1	0	0	5	0	5	2	0	0	0	0	0	0	0	0	0	0	1	0	0	0	0	0	0	0	0	1	0	1	6	0	0	0	0	0	0	0	0	2	1	1	5	0	17	0
G10F	0	0	0	0	0	0	0	3	0	0	0	0	0	0	0	0	0	0	0	0	0	1	0	0	0	0	0	0	0	0	0	0	0	0	0	0	0	0	0	0	0	0	0	0	0	1	1	0	1
G10G	0	0	0	0	0	0	0	3	0	0	0	0	0	0	0	0	0	0	0	0	0	0	0	0	0	0	0	0	0	0	0	0	0	0	1	0	0	0	0	0	0	0	5	1	0	5	0	21	1
G10H	0	0	0	0	0	0	0	2	0	0	0	0	0	0	0	0	0	0	0	0	0	0	0	0	0	0	0	0	0	0	0	0	0	0	0	1	0	0	0	15	2	0	0	0	0	1	0	1	0
G10K	0	0	2	12	0	0	0	5	0	8	0	0	0	0	0	0	0	0	0	0	0	0	0	0	0	0	0	0	0	0	0	2	0	3	0	0	0	10	0	0	0	0	1	0	0	0	0	0	1
G10L	0	0	0	1	0	0	0	1	0	0	1	0	0	0	0	0	0	0	0	0	0	0	0	0	1	0	0	0	0	0	0	0	0	0	0	0	0	0	0	5	3	0	1	0	0	0	0	0	0
G11B	0	0	0	5	0	0	3	14	0	0	7	0	0	0	0	0	0	0	3	1	0	0	0	0	2	0	0	0	0	0	1	0	0	2	6	0	1	1	0	2	0	0	53	0	0	9	2	2	5
G11C	0	0	0	0	0	1	1	4	2	0	3	0	1	0	1	1	0	2	1	1	0	0	0	0	2	0	0	0	0	0	0	0	0	6	0	0	0	3	0	1	0	0	1	0	0	0	0	0	1
G12B	2	0	0	0	0	0	0	0	0	0	0	0	0	0	0	0	0	0	0	0	0	0	0	0	0	0	0	0	0	0	0	0	0	0	0	0	0	0	0	0	0	0	1	0	0	0	1	0	0
G21B	0	0	0	0	0	0	0	0	0	0	0	0	1	0	0	0	0	0	0	0	0	0	0	0	0	0	0	0	0	0	0	0	0	0	0	0	0	0	0	0	0	0	0	0	0	0	0	0	0
G21C	2	0	0	0	0	0	0	2	0	1	2	0	0	6	0	0	0	0	1	0	0	0	0	0	1	0	0	0	0	1	0	0	0	0	0	0	0	0	0	1	1	0	0	0	0	0	0	0	0
G21D	0	0	0	0	0	0	0	0	0	0	0	0	0	0	0	0	0	0	0	0	0	0	0	0	0	0	0	0	0	0	0	0	0	0	0	0	0	0	0	0	0	0	0	0	0	0	0	0	0
G21F	2	2	1	0	2	2	0	0	0	1	3	0	0	0	0	0	0	0	0	0	0	0	0	0	1	0	0	0	0	0	0	1	0	14	0	0	0	3	0	0	0	0	0	0	0	0	0	0	0
G21G	0	0	0	0	0	0	0	0	0	0	0	0	0	1	0	0	0	0	0	0	0	0	0	0	0	0	0	0	0	0	0	0	0	0	0	0	0	0	0	0	0	0	1	2	0	0	0	0	0
G21H	0	0	0	0	0	0	0	0	0	0	2	0	0	0	0	0	0	0	0	0	0	0	0	0	0	0	0	0	0	0	0	0	0	0	0	0	0	0	0	0	0	0	0	0	0	0	0	0	0
G21J	0	0	0	0	0	0	0	0	0	0	0	0	0	0	0	0	0	0	0	0	0	0	0	0	0	0	0	0	0	0	0	0	0	0	0	0	0	0	0	0	0	0	0	0	0	0	0	0	0
G21K	2	0	0	0	0	1	0	0	0	0	4	0	0	0	0	0	0	1	0	0	0	0	0	0	0	0	0	0	0	0	0	0	0	1	0	0	0	0	0	0	0	0	0	2	0	0	1	0	0
G99Z	0	0	0	0	0	0	0	0	0	0	0	0	0	0	0	0	0	0	0	0	0	0	0	0	0	0	0	0	0	0	0	0	0	0	0	0	0	0	0	0	0	0	0	0	0	0	0	0	0
H01B	8	2	4	0	4	0	3	22	0	10	12	0	2	0	2	0	0	1	1	0	0	5	0	2	7	0	1	0	0	0	6	1	0	4	0	0	0	14	1	7	4	0	13	2	0	0	1	3	0
H01C	1	10	0	0	1	1	0	0	0	0	6	0	8	0	1	0	0	4	0	0	0	0	0	0	2	0	0	0	2	0	8	0	0	0	0	0	0	0	0	2	0	0	2	0	0	0	19	0	0
H01F	2	0	1	10	1	0	0	2	0	1	2	0	0	0	0	0	0	0	0	0	0	0	0	0	0	0	0	0	0	0	0	0	0	1	0	1	0	0	0	2	2	0	52	1	1	7	0	1	1
H01G	0	1	1	0	13	0	0	4	0	0	0	0	0	0	0	0	0	0	0	0	0	0	0	0	0	0	0	0	0	0	0	0	0	3	1	0	0	1	0	0	0	0	0	1	0	2	0	1	0
H01H	1	0	5	0	13	33	1	22	0	0	5	0	24	1	0	0	0	0	1	1	1	4	0	0	18	3	1	0	1	1	1	1	0	3	1	0	0	5	0	7	0	0	13	1	0	3	13	3	4
H01J	4	11	4	0	3	2	12	6	1	3	5	0	5	2	0	0	0	2	0	0	0	0	0	0	5	2	0	0	0	0	0	0	0	4	0	0	0	11	0	0	0	0	2	1	2	0	6	4	1
H01K	0	0	0	0	0	0	0	58	0	3	0	0	15	0	0	0	0	0	0	0	0	0	0	0	1	0	0	0	0	0	0	0	0	1	0	0	0	0	0	0	0	0	0	0	0	1	3	0	1
H01L	4	2	3	1	6	1	2	9	96	1	15	0	41	0	0	0	0	1	1	0	0	9	0	0	7	0	0	0	4	10	14	0	0	16	1	0	0	14	0	9	0	0	9	2	0	2	5	1	20
H01M	7	0	20	0	2	0	0	9	0	21	6	0	4	10	0	0	0	0	0	0	0	0	0	0	1	0	0	6	0	2	1	0	0	0	0	0	0	0	0	0	0	0	3	0	0	1	1	10	11
H01P	0	0	0	0	1	0	0	1	0	0	0	0	0	0	0	0	0	0	0	0	0	0	0	0	1	0	0	0	0	0	0	0	0	0	0	0	0	0	0	0	0	0	0	0	0	0	1	1	0
H01Q	1	2	1	0	0	0	0	40	0	1	0	0	1	0	0	0	1	0	0	0	0	0	0	0	1	0	0	0	0	0	0	0	0	5	0	0	0	4	0	0	0	0	8	4	1	0	0	1	0
H01R	2	4	5	0	11	1	0	15	1	3	6	0	3	0	0	0	0	0	0	0	0	0	0	0	0	0	0	0	0	0	2	0	1	3	5	0	2	15	0	6	1	0	26	3	1	3	17	2	3
H01S	0	0	0	0	0	0	0	1	0	0	0	0	1	0	0	0	1	0	0	0	1	0	0	0	3	0	0	0	0	0	0	1	1	1	2	0	0	0	0	0	0	0	2	0	0	1	1	0	0
H01T	0	0	0	0	0	0	0	1	0	1	0	0	2	0	0	0	0	0	0	0	0	0	0	0	0	0	0	0	0	0	0	0	0	0	0	0	0	2	0	0	0	0	0	0	0	0	0	0	0
H02B	0	0	0	0	0	0	0	0	0	1	0	0	2	0	1	0	0	0	1	0	0	0	0	0	2	0	0	0	0	0	0	0	0	0	0	0	0	0	0	0	0	0	0	0	0	2	0	1	0
H02G	0	2	8	0	7	0	0	11	0	2	2	0	0	0	0	0	0	0	0	0	0	0	0	0	0	0	0	0	0	0	0	0	0	1	0	1	0	18	0	1	1	0	11	0	1	0	6	1	0
H02H	0	0	0	0	2	0	4	3	9	1	0	0	2	0	0	0	1	0	0	0	0	0	0	0	1	0	0	0	0	0	3	0	0	2	0	0	0	0	0	1	0	1	2	0	1	0	3	0	1
H02J	4	0	39	0	0	0	0	10	0	0	0	0	3	0	0	0	0	0	0	0	0	0	0	0	0	0	0	2	0	0	5	0	0	0	0	0	0	0	0	3	0	0	3	0	0	0	7	1	6
H02K	4	2	13	0	2	0	0	4	0	2	1	0	0	2	0	0	0	1	0	0	0	5	0	0	3	3	0	0	1	0	0	0	0	0	5	0	0	1	0	3	0	0	2	0	0	5	1	1	17
H02M	0	0	1	1	1	2	0	7	0	0	0	0	0	1	0	0	0	0	1	0	0	0	0	0	1	1	0	0	0	0	0	0	0	0	0	0	0	1	0	0	0	0	0	0	1	1	0	1	0
H02N	0	1	0	0	0	0	0	1	0	0	0	0	0	0	0	0	0	0	1	0	0	0	0	0	1	0	0	0	0	0	0	0	0	0	3	0	0	0	0	0	0	0	1	0	0	0	0	0	0
H02P	4	0	33	0	1	0	0	15	0	1	2	0	1	0	0	1	0	1	0	0	0	0	0	0	2	3	0	0	0	0	0	0	0	0	0	0	0	0	0	2	0	0	0	0	0	0	0	0	11
H03B	0	0	0	2	0	0	0	0	0	1	2	0	0	0	0	0	0	0	0	0	0	0	0	0	0	0	0	0	0	0	0	0	0	1	0	0	0	1	0	0	0	0	0	0	0	0	0	1	10
H03C	0	0	0	0	0	0	0	1	0	0	1	0	0	0	0	0	0	0	0	0	0	0	0	0	0	0	0	0	0	0	0	0	0	0	0	0	0	0	0	0	0	0	0	0	0	0	0	0	0
H03D	0	0	0	0	0	0	0	0	0	0	0	0	0	1	0	0	0	0	0	0	0	0	0	0	0	0	0	0	0	0	0	0	0	0	0	0	0	0	0	0	0	0	0	0	0	0	0	0	0
H03F	0	0	0	0	0	0	0	0	0	0	2	0	0	0	0	4	0	0	0	0	0	0	0	0	0	0	0	0	0	0	0	0	0	0	0	0	0	0	0	1	0	0	0	0	0	0	0	0	0
H03G	0	0	0	1	0	0	0	0	1	0	0	0	0	0	0	0	0	0	0	0	0	0	0	0	0	0	0	0	0	0	0	0	0	0	0	0	0	1	0	0	0	0	0	0	0	0	0	0	0
H03H	0	0	0	0	0	1	0	0	0	0	1	0	0	0	0	0	0	0	0	0	0	0	0	0	0	0	0	0	0	0	0	0	0	1	0	0	0	0	0	0	0	0	0	0	0	0	0	1	0
H03J	0	0	0	0	0	0	0	0	0	0	1	0	0	0	0	0	0	0	0	0	0	0	0	0	0	0	0	0	0	0	0	0	0	0	0	0	0	0	0	0	0	0	0	0	0	0	0	0	0
H03K	2	1	1	1	0	8	0	3	17	0	0	0	1	0	0	3	0	0	0	0	0	0	0	0	0	0	0	0	0	0	0	0	0	1	0	0	0	0	0	1	0	0	0	0	1	0	1	1	1
H03L	0	0	0	0	0	1	0	1	0	0	0	0	0	0	0	0	0	0	0	0	0	0	0	0	0	0	0	0	0	0	0	0	0	0	0	0	0	0	0	0	0	0	0	0	0	0	0	0	6
H03M	0	0	0	0	0	0	0	3	0	0	2	0	0	0	0	0	0	0	0	0	0	0	0	0	0	0	0	0	0	0	0	2	0	3	0	0	0	3	0	0	0	0	0	0	0	0	0	1	0
H04B	15	0	3	5	7	0	3	51	0	30	7	0	1	0	1	0	1	0	0	0	0	0	0	1	2	0	1	0	0	0	0	0	4	1	0	0	0	14	1	4	0	0	21	3	0	3	1	37	1
H04H	0	0	0	0	0	0	0	0	0	0	0	0	0	0	0	0	0	0	0	0	0	0	0	0	0	0	0	0	0	0	0	0	0	0	0	0	0	0	0	0	0	0	0	0	0	0	0	0	0
H04J	1	0	0	1	2	0	0	0	0	0	1	0	1	0	0	0	0	0	0	0	0	0	0	0	1	0	0	0	0	0	0	0	0	0	0	0	0	0	0	1	0	0	0	0	0	0	0	0	0
H04K	0	0	0	1	4	0	0	0	0	0	0	0	0	0	0	0	0	0	0	0	0	0	0	0	0	0	0	0	0	0	0	0	0	0	0	0	0	1	0	0	0	0	0	1	0	0	0	1	0
H04L	0	0	0	0	2	0	0	3	0	1	0	0	0	0	0	0	0	0	0	0	0	0	0	0	0	0	0	0	0	0	0	0	0	0	0	0	1	0	0	1	0	0	0	1	0	0	0	1	0
H04M	0	1	0	0	3	0	0	8	0	2	2	0	2	0	1	0	0	0	0	0	0	0	0	0	0	0	0	0	0	0	1	2	0	3	0	0	0	34	1	3	0	0	10	2	0	0	5	22	0
H04N	5	3	2	0	3	0	12	12	0	0	3	0	1	1	1	2	8	0	1	0	0	0	0	0	6	9	0	0	0	0	0	0	0	2	0	0	0	9	0	2	0	0	0	0	0	3	4	4	2
H04Q	2	0	0	0	2	0	2	35	0	0	2	0	0	0	0	0	0	0	0	0	0	0	0	0	1	0	0	0	0	0	1	0	0	3	0	2	0	0	1	2	0	0	7	1	0	1	0	7	3
H04R	0	1	1	2	1	0	0	8	0	3	8	0	1	0	0	0	0	0	0	0	0	0	0	0	0	1	0	0	0	0	2	4	0	11	1	0	0	95	4	0	0	0	0	1	0	5	4	7	0
H04S	0	0	0	0	0	0	0	0	0	0	0	0	0	0	0	0	0	0	0	0	0	0	0	0	0	0	0	0	0	0	0	0	0	0	0	0	0	0	0	0	0	0	0	0	0	0	0	0	0
H05B	0	1	1	3	16	5	14	74	0	22	10	0	697	40	108	0	23	99	18	2	16	16	2	2	541	3	13	5	26	8	172	3	0	21	0	2	0	10	1	19	0	3	15	0	0	12	343	2	4
H05C	0	0	0	0	0	0	0	27	0	7	0	0	0	0	0	0	0	0	0	0	0	0	0	0	0	0	0	0	0	0	0	0	0	0	0	0	0	0	0	0	0	0	0	0	2	0	0	0	0
H05F	0	0	0	0	1	0	0	3	0	3	1	0	0	0	0	0	0	6	0	0	0	1	0	0	3	0	0	0	0	0	0	0	0	7	0	0	0	0	0	5	0	0	0	0	0	0	8	1	5
H05G	18	0	0	0	0	0	0	2	0	0	3	0	2	0	0	0	0	0	0	0	0	0	0	0	0	0	0	0	0	0	0	0	0	1	0	0	0	0	0	0	0	0	0	0	0	0	0	0	0
H05H	0	0	0	0	3	0	0	2	1	0	0	0	0	0	0	0	0	0	0	0	0	0	0	0	0	0	0	0	0	0	0	0	0	0	0	0	0	0	0	0	0	0	0	0	0	0	1	0	0
H05K	4	4	2	3	1	0	0	6	1	1	4	0	18	0	1	0	0	4	1	0	0	1	0	0	2	0	0	0	1	0	0	0	0	3	0	0	0	3	0	3	0	1	24	1	0	21	8	34	1
[truncated: 589 more columns]

## Sheet: All_0105
	A01B	A01C	A01D	A01F	A01G	A01H	A01J	A01K	A01L	A01M	A01N	A01P	A21B	A21C	A21D	A22B	A22C	A23B	A23C	A23D	A23F	A23G	A23J	A23K	A23L	A23N	A23P	A24B	A24C	A24D	A24F	A41B	A41C	A41D	A41F	A41G	A41H	A42B	A42C	A43B	A43C	A43D	A44B	A44C	A45B	A45C	A45D	A45F	A46B
A01B	3014	425	436	5	205	97	0	28	1	2	75	0	0	0	0	0	0	4	1	1	0	0	0	0	4	0	0	0	0	0	0	1	0	4	0	3	0	1	0	3	0	0	1	0	5	18	1	2	6
A01C	431	2376	64	45	384	70	0	34	2	20	152	0	0	0	0	0	0	2	1	0	0	2	0	6	7	0	1	0	0	0	2	0	0	0	1	2	0	0	0	0	0	0	0	0	1	0	3	1	2
A01D	460	39	9307	508	148	2	0	31	0	4	12	0	0	0	0	0	3	2	0	0	0	0	0	1	7	4	1	2	1	0	0	0	0	5	0	0	0	0	0	0	0	0	2	0	1	11	1	4	7
A01F	9	17	462	963	0	0	0	3	0	2	2	0	0	0	1	0	0	0	0	0	0	0	0	0	11	43	0	0	0	0	0	1	1	3	1	0	1	4	0	0	0	0	1	0	0	0	0	0	0
A01G	199	327	335	1	7359	143	0	139	0	133	264	0	1	0	3	1	0	8	1	5	0	0	0	1	24	1	1	4	0	0	8	0	0	3	0	20	1	0	0	1	0	0	4	3	14	6	11	10	3
A01H	11	25	0	1	53	5653	0	21	0	8	189	0	0	0	12	0	0	1	4	21	0	0	8	13	44	0	0	0	0	31	0	0	0	0	0	0	0	0	0	0	0	0	0	0	0	0	0	0	0
A01J	0	0	0	0	1	0	1064	146	0	1	5	0	6	8	5	1	13	3	158	2	1	18	1	3	58	5	21	0	0	0	0	0	0	0	0	0	0	1	0	0	0	0	0	0	0	1	3	0	2
A01K	15	8	44	2	121	15	123	21697	19	351	220	0	1	1	7	56	66	12	8	8	0	4	27	129	104	1	6	0	0	0	16	9	0	100	7	2	0	17	0	3	1	0	100	12	38	93	59	114	38
A01L	6	25	1	0	3	0	0	24	245	0	13	0	0	2	0	0	0	4	0	0	0	0	0	0	3	0	0	0	0	0	0	0	0	1	0	0	0	0	0	0	0	0	0	1	0	0	2	0	1
A01M	9	17	5	1	84	13	0	213	2	5350	237	0	3	0	0	0	2	1	0	0	0	0	0	0	2	0	1	0	0	0	56	2	0	7	0	2	0	2	0	1	0	0	0	0	3	4	7	10	3
A01N	36	89	4	0	161	406	20	283	6	497	12672	2	10	1	22	1	2	161	64	23	17	112	39	99	375	1	14	24	0	4	25	2	1	60	0	25	0	0	0	8	1	0	0	2	0	2	33	0	14
A01P	2	0	15	1	0	0	0	0	0	0	13	0	0	0	0	0	0	0	0	0	0	0	0	0	0	0	0	0	0	0	0	0	0	0	0	0	0	0	0	0	0	0	0	0	0	0	0	0	0
A21B	0	0	0	0	0	0	5	2	0	1	2	0	789	47	41	1	20	6	9	0	0	5	0	0	272	4	14	12	0	0	0	0	0	0	0	0	0	0	0	0	0	0	0	0	0	5	1	1	1
A21C	0	0	0	1	0	0	13	3	0	0	2	0	77	641	299	0	37	9	21	22	0	137	3	28	417	2	331	0	1	0	1	0	0	0	0	0	0	0	0	0	0	0	0	0	1	1	0	0	0
A21D	1	1	0	0	0	13	11	22	0	0	50	0	138	316	1505	0	56	118	63	131	11	269	43	101	1152	5	316	0	0	0	1	0	0	0	0	0	0	0	0	0	0	0	0	0	1	3	1	1	0
A22B	0	0	0	0	0	0	0	17	0	1	3	0	0	2	2	350	346	7	5	0	0	0	0	0	21	2	1	0	0	0	0	0	0	0	0	0	0	0	0	0	0	0	0	0	0	0	1	0	0
A22C	1	0	3	0	2	0	2	28	0	1	23	0	5	28	28	400	2667	121	25	2	0	31	9	10	346	8	117	1	0	0	0	0	0	8	0	0	0	0	0	5	0	1	1	0	0	0	0	0	1
A23B	1	7	8	0	3	7	3	13	0	7	152	0	30	5	144	18	128	528	97	31	54	95	16	55	1171	20	76	5	0	0	0	0	0	0	0	0	0	0	0	0	0	0	0	0	0	2	0	0	0
A23C	0	1	0	0	2	2	129	15	0	1	111	0	17	14	72	3	40	127	1499	129	83	311	112	107	975	9	85	0	0	0	3	0	0	0	0	0	0	0	0	1	0	0	1	0	0	1	0	0	0
A23D	0	0	0	0	0	18	0	13	0	0	68	0	1	7	99	0	3	36	181	1087	9	108	36	38	548	0	55	2	0	0	0	0	0	0	0	0	0	0	0	0	0	0	0	0	0	0	0	0	1
A23F	0	2	0	0	1	0	0	0	0	0	23	0	3	0	6	0	4	33	61	8	578	85	6	3	402	7	11	0	0	0	0	0	0	0	0	0	0	0	0	0	0	0	0	0	0	0	0	0	0
A23G	0	2	1	0	1	1	19	26	0	1	179	0	8	55	130	0	21	96	234	125	59	3954	75	53	1282	7	491	9	0	1	5	0	0	1	0	0	0	1	0	0	0	0	0	0	0	0	1	1	2
A23J	0	6	0	0	0	9	4	34	0	0	186	0	1	9	69	5	28	57	166	72	21	117	360	132	806	8	77	2	0	0	0	0	0	0	0	0	0	0	0	0	0	0	0	0	0	0	0	0	0
A23K	0	9	2	2	3	27	5	270	0	8	188	0	1	24	25	12	23	76	64	55	11	14	67	1160	474	1	99	6	0	0	0	0	0	0	0	0	0	0	0	0	0	0	0	0	0	0	1	1	0
A23L	1	16	12	3	6	54	28	196	0	16	694	0	247	176	1004	26	344	888	731	540	256	1217	369	453	8928	180	706	18	0	4	2	0	0	3	0	0	0	0	0	0	0	0	0	0	0	4	1	1	0
A23N	0	0	18	9	0	0	0	7	0	1	4	0	2	12	8	5	6	13	3	1	8	2	1	5	460	720	14	1	0	0	0	0	0	0	0	0	0	0	0	0	0	0	1	0	0	0	0	0	0
A23P	1	1	0	1	1	2	10	13	0	0	12	0	23	212	225	1	64	45	38	51	11	357	21	80	663	21	510	2	0	0	0	0	0	0	0	0	0	0	0	0	0	0	0	0	0	3	0	3	0
A24B	0	0	2	2	0	3	0	4	0	0	8	0	0	0	0	0	0	3	2	0	5	31	1	0	33	2	8	943	67	299	54	0	0	0	0	0	0	0	0	0	0	0	0	0	0	1	0	0	0
A24C	0	0	1	1	0	0	0	0	0	0	2	0	0	0	0	0	0	1	0	0	0	8	0	0	7	1	0	67	303	46	16	0	0	0	0	0	0	0	0	0	0	0	0	0	0	0	0	0	1
A24D	0	0	0	0	0	0	0	1	0	1	1	0	0	0	2	0	0	3	9	1	0	0	0	0	5	0	0	384	94	840	162	0	0	0	0	0	0	0	0	0	0	0	0	0	0	0	9	0	0
A24F	0	5	0	0	11	1	0	11	0	8	12	0	2	4	1	0	0	0	3	0	0	2	1	0	5	0	1	58	18	123	466	1	0	0	0	1	0	1	2	3	0	0	18	2	1	13	1	3	4
A41B	0	0	0	0	0	0	0	9	0	0	48	0	0	0	0	0	0	0	0	0	0	0	0	0	0	0	0	0	0	0	3	1299	137	1074	15	0	7	20	0	182	3	1	45	5	0	12	8	12	1
A41C	0	0	0	0	0	0	0	1	0	0	1	0	0	0	0	0	0	0	0	0	0	0	0	0	0	0	0	0	0	0	0	73	1021	171	19	0	1	5	5	1	0	1	16	3	0	3	0	5	0
A41D	1	0	3	0	3	0	0	92	0	3	73	0	0	0	0	0	1	0	0	0	0	0	0	0	3	0	0	0	0	0	2	824	240	7315	159	1	33	486	43	273	11	15	100	27	5	95	45	146	27
A41F	0	0	0	0	0	0	0	12	0	1	0	0	0	0	0	0	0	0	0	0	0	0	0	0	0	0	0	0	0	1	2	42	17	130	183	2	2	9	6	14	7	0	119	15	0	8	6	48	2
A41G	2	1	0	0	33	0	0	14	1	0	25	0	0	0	0	0	0	0	0	0	0	0	0	0	1	0	0	0	0	1	5	0	2	4	0	258	3	11	0	0	0	0	3	0	0	1	60	0	1
A41H	0	1	0	0	1	0	0	1	0	0	0	0	0	0	0	0	0	0	0	0	0	0	0	0	0	0	0	0	0	0	0	3	0	12	1	0	140	0	2	2	0	4	65	2	0	2	0	0	4
A42B	0	0	0	0	1	0	0	23	0	1	2	0	0	0	0	0	0	0	0	0	0	0	0	0	0	0	0	1	0	1	2	57	2	380	24	8	5	3681	287	18	2	0	82	9	9	7	35	24	10
A42C	0	0	0	0	0	0	0	0	0	0	0	0	0	0	0	0	1	0	0	0	0	0	0	0	0	0	0	0	0	0	0	4	0	45	7	1	3	199	85	1	0	0	3	1	0	1	15	1	0
A43B	1	0	2	1	0	0	0	22	2	0	5	0	18	1	0	0	0	0	0	12	0	0	0	0	0	0	0	1	0	0	63	87	2	233	6	0	0	20	0	14599	1355	670	68	4	3	15	0	18	12
A43C	0	0	1	0	0	0	0	7	0	2	1	0	0	0	0	0	0	0	0	0	0	0	0	0	0	0	0	0	0	0	5	5	0	7	7	0	0	11	0	1645	1082	109	121	11	0	4	2	7	3
A43D	0	0	0	0	2	0	0	0	0	0	0	0	0	0	0	0	0	0	0	0	0	0	0	0	0	0	0	0	0	0	0	1	0	9	0	0	3	2	0	343	34	89	4	0	0	3	0	4	1
A44B	2	0	4	1	13	0	0	100	0	3	2	0	0	0	0	0	0	0	0	0	0	9	0	0	4	0	15	0	0	0	3	36	27	136	152	6	134	81	4	93	81	16	4571	289	6	97	19	287	14
A44C	0	0	1	0	3	0	0	17	0	1	1	0	0	0	0	0	0	0	0	0	0	1	0	0	1	0	0	0	0	0	3	11	8	44	11	3	1	24	0	15	8	0	258	1495	1	21	32	46	4
A45B	5	2	0	0	13	0	0	43	0	13	1	0	0	0	0	0	0	0	0	0	0	0	0	0	0	0	0	0	0	0	2	0	0	1	1	0	0	5	0	35	1	0	6	0	1509	1	2	19	9
A45C	2	1	3	2	4	0	0	80	0	1	7	0	11	0	1	1	0	0	0	0	0	1	0	0	17	0	0	0	0	0	8	9	3	65	11	0	5	10	3	15	10	2	101	19	14	2495	39	638	10
A45D	4	3	0	0	7	1	0	81	5	10	37	0	0	0	0	9	5	0	0	0	2	2	0	0	3	0	0	0	0	0	11	10	0	32	1	128	6	53	1	1	0	10	27	15	6	36	4071	3	1005
A45F	1	0	8	0	21	0	0	187	0	61	0	0	6	0	0	1	1	0	0	0	0	0	0	0	1	0	0	1	0	1	4	29	5	196	66	1	3	15	0	6	3	1	236	45	69	732	8	2723	7
A46B	4	0	26	3	3	0	0	79	1	3	10	0	0	0	0	0	0	1	0	0	0	2	0	1	3	2	0	0	0	0	0	0	0	28	0	2	0	1	0	2	0	18	5	0	6	31	556	12	4472
A46D	0	0	2	0	0	0	0	3	0	0	0	0	0	0	0	0	0	0	0	0	0	0	0	0	0	0	0	0	0	0	0	0	0	0	0	0	0	0	0	0	0	1	0	0	0	1	26	0	212
A47B	5	1	11	1	26	1	1	79	0	9	1	0	22	1	1	3	4	0	1	0	1	10	0	0	47	2	0	0	1	0	7	2	1	6	9	2	1	9	0	21	0	0	60	5	67	321	72	108	38
A47C	1	0	12	0	63	0	0	122	0	56	1	0	12	0	0	0	1	0	0	1	0	0	0	0	2	0	0	0	0	0	0	47	1	115	1	32	1	42	1	197	2	0	89	9	45	51	21	97	6
A47D	0	0	1	0	2	0	0	37	0	1	0	0	0	0	0	0	0	0	0	0	0	0	0	0	0	0	0	0	0	0	0	43	0	42	4	10	0	4	0	1	0	0	48	2	4	18	1	51	0
A47F	4	5	5	0	34	1	0	113	0	20	3	0	30	1	2	1	4	2	0	0	0	1	0	0	47	0	0	0	0	0	5	4	0	21	36	4	6	6	10	0	0	7	63	6	15	114	71	84	30
A47G	17	5	3	1	601	5	0	132	0	11	21	0	52	1	1	2	1	3	4	0	13	12	0	2	47	0	8	0	1	0	8	91	5	405	13	73	6	26	10	11	1	3	147	23	30	63	43	65	12
A47H	0	0	1	0	12	0	0	11	0	0	1	0	1	0	0	0	0	0	0	0	0	0	0	0	0	0	0	0	0	0	1	0	0	2	1	0	1	1	0	0	0	0	31	2	2	6	5	2	0
A47J	9	2	14	6	6	0	5	27	0	4	4	0	567	201	176	14	265	57	78	5	343	43	5	8	2551	345	138	12	0	0	6	2	0	57	2	0	0	2	2	21	0	0	5	2	10	73	4	14	13
A47K	3	0	0	0	20	1	0	80	0	0	41	0	1	0	0	0	1	0	0	0	0	0	0	0	1	0	0	1	0	0	13	4	0	46	3	1	0	0	0	10	1	0	20	1	1	54	95	31	123
A47L	25	7	57	4	10	0	2	116	3	24	30	0	0	0	0	0	1	3	0	0	1	0	0	0	4	0	0	0	0	0	12	4	0	96	2	0	0	1	0	13	0	6	10	0	5	30	114	19	842
A61B	659	35	9	2	23	1	11	217	6	16	444	0	14	1	2	26	11	0	2	4	3	5	1	2	16	1	3	1	0	0	1	77	18	116	15	2	13	14	8	59	3	17	129	40	1	31	48	21	76
A61C	3	2	0	0	11	0	0	34	4	1	54	0	0	0	0	0	0	1	0	0	0	0	0	1	1	0	0	0	0	0	6	1	0	4	0	0	0	8	1	0	0	8	1	5	1	1	119	1	966
A61D	0	0	5	0	0	0	13	204	7	1	15	0	0	0	1	2	0	0	0	0	0	2	0	3	6	0	1	0	0	0	0	1	0	8	0	0	0	3	1	2	0	0	0	0	0	1	2	0	4
A61F	33	7	4	6	18	2	30	260	10	10	2273	0	79	0	10	1	3	17	2	3	0	35	7	10	44	0	7	10	0	0	11	358	185	1177	137	13	113	471	76	708	32	40	390	8	5	55	53	68	76
A61G	2	0	5	0	63	0	0	43	0	3	1	0	0	0	0	0	0	0	0	0	1	9	0	0	1	0	1	0	0	0	0	10	1	37	5	3	0	14	4	27	0	0	15	0	7	13	19	59	35
A61H	3	11	6	0	6	1	0	33	2	1	26	0	1	0	0	0	0	0	0	0	0	6	0	0	4	0	10	0	0	0	1	3	5	68	5	1	0	14	1	33	0	2	4	11	109	19	87	6	134
A61J	2	0	0	0	10	1	0	37	0	3	89	0	4	0	3	0	0	5	1	0	0	15	2	7	15	0	0	0	0	0	0	12	17	6	1	0	0	2	1	1	0	0	3	8	2	10	5	16	12
A61K	10	30	0	0	47	249	44	1170	1	98	20769	35	0	6	155	32	69	180	202	335	99	1527	469	686	2019	4	84	60	0	26	41	3	7	46	0	2	0	1	0	7	0	0	1	1	0	2	393	3	140
A61L	2	8	2	1	91	3	12	100	1	105	1046	0	19	0	69	0	18	85	17	0	5	23	9	27	164	4	5	8	1	5	208	6	6	32	1	2	0	2	0	13	1	2	4	5	5	32	25	2	34
A61M	58	5	1	0	40	5	52	147	0	34	1088	0	31	1	5	4	1	9	0	1	0	8	27	15	28	1	6	0	0	3	33	59	42	78	9	0	1	19	26	14	2	1	138	8	4	35	72	25	106
A61N	144	0	0	0	7	0	6	50	0	3	205	0	7	0	9	1	1	9	0	2	0	1	3	4	5	0	6	0	0	0	1	23	6	46	3	0	0	9	0	53	1	1	9	18	0	4	24	7	16
A61P	0	0	0	0	0	0	0	1	0	1	40	1	0	0	0	0	0	0	0	0	0	0	0	1	0	0	0	0	0	0	0	0	0	0	0	0	0	0	0	0	0	0	0	0	0	0	0	0	0
A61Q	0	0	0	0	0	0	0	0	0	0	0	0	0	0	0	0	0	0	0	0	0	0	0	0	0	0	0	0	0	0	0	0	0	0	0	0	0	0	0	0	0	0	0	0	0	0	0	0	0
A62B	0	0	0	0	16	0	0	132	0	3	11	0	12	0	2	0	0	1	0	0	0	0	0	0	2	0	0	0	0	0	10	6	1	196	14	0	1	328	242	0	0	0	60	0	14	1	1	9	3
A62C	4	6	4	0	58	3	1	2	0	16	6	0	0	0	0	0	0	1	1	0	0	1	0	0	1	0	1	0	0	0	1	0	0	0	0	0	0	0	0	0	0	0	4	0	1	0	0	2	3
A62D	3	3	25	0	3	2	0	4	1	0	36	0	2	0	0	0	1	3	2	0	0	0	0	0	2	0	0	0	0	0	0	1	0	7	0	0	0	1	1	0	0	0	0	0	0	0	0	0	1
A63B	39	7	17	0	9	1	0	261	1	19	11	0	0	0	0	0	0	20	0	0	0	5	0	0	0	0	2	0	0	0	19	12	8	448	20	7	6	171	6	264	13	3	73	11	65	105	37	183	75
A63C	8	1	4	0	2	0	0	8	1	0	2	0	0	0	0	0	0	0	0	0	0	0	0	0	0	0	0	0	0	0	0	0	0	50	0	0	0	0	0	571	46	14	59	1	70	9	1	64	2
A63D	3	0	1	0	1	1	0	8	0	0	0	0	0	0	0	0	1	1	0	3	0	0	0	0	0	0	0	0	0	0	0	1	0	10	0	0	0	0	0	0	0	0	2	0	1	2	5	5	0
A63F	2	0	2	0	3	0	0	39	0	2	0	0	1	0	0	0	0	0	0	0	0	3	0	0	1	0	0	0	0	0	7	3	3	4	0	0	0	3	0	1	0	0	6	12	1	1	5	7	2
A63G	0	0	1	0	1	0	0	18	0	4	3	0	0	0	0	0	0	0	0	0	0	0	0	1	0	0	0	0	0	0	0	0	0	2	0	1	0	2	0	10	0	0	1	0	1	3	0	6	0
A63H	7	2	0	0	106	0	0	233	1	99	8	0	7	1	0	0	0	0	0	0	0	59	0	0	9	1	3	0	0	0	50	8	4	53	3	5	9	26	0	26	0	0	19	35	1	26	23	19	26
A63J	0	0	0	0	0	0	0	8	0	0	0	0	0	0	0	0	0	0	0	0	0	1	0	0	0	0	0	0	0	1	2	0	0	1	0	4	0	0	0	1	0	0	0	0	0	3	0	1	1
A63K	0	0	0	0	0	0	0	17	0	0	0	0	0	0	0	0	0	0	0	0	0	0	0	1	0	0	0	0	0	0	0	0	0	1	0	0	0	0	0	0	0	0	0	0	0	0	0	0	0
A99Z	0	0	0	0	0	0	0	0	0	0	0	0	0	0	0	0	0	0	0	0	0	0	0	0	0	0	0	0	0	0	0	0	0	0	0	0	0	0	0	0	0	0	0	0	0	0	0	0	0
B01B	0	0	0	0	0	0	0	2	0	3	11	0	0	1	0	0	0	1	0	0	0	0	1	0	3	0	2	0	0	0	0	0	0	0	0	0	0	0	0	0	0	0	0	0	0	0	0	0	1
B01D	8	13	17	9	73	8	22	211	3	15	721	0	27	10	42	3	28	46	89	57	66	31	76	13	341	16	17	45	1	39	29	0	0	5	0	1	1	10	26	5	1	0	15	0	1	2	36	0	9
B01F	17	12	4	3	63	4	17	64	0	15	184	0	21	67	36	4	10	15	65	20	18	115	5	18	321	86	44	0	0	1	13	0	0	1	0	0	0	0	2	0	0	0	0	0	0	4	6	1	6
B01J	1	8	3	2	18	23	10	89	2	30	840	0	24	3	67	0	5	72	9	19	8	30	10	6	180	1	12	18	0	35	11	1	0	6	0	0	0	5	0	4	0	0	1	0	0	1	34	1	25
B01L	5	0	0	0	0	0	0	16	0	2	14	0	0	0	1	0	0	0	0	0	3	0	0	0	2	1	0	2	0	0	0	0	0	0	0	0	0	0	0	0	0	0	3	0	0	1	3	1	4
B02B	1	0	6	18	0	0	0	0	0	4	0	0	0	0	4	0	2	5	0	0	0	2	1	6	74	16	5	0	0	0	0	0	0	0	0	0	0	0	0	0	0	0	0	0	0	0	0	0	0
B02C	10	16	195	43	30	0	0	27	0	1	18	0	6	16	12	5	8	4	5	1	3	45	4	11	253	167	33	1	0	0	3	0	0	3	0	1	0	0	0	0	0	1	0	0	0	2	0	0	0
B03B	0	0	2	5	1	0	0	2	0	0	3	0	0	0	1	1	0	1	0	0	0	3	0	0	10	2	0	0	0	0	0	0	0	1	0	0	0	0	0	0	0	0	0	0	0	0	0	0	0
B03C	4	0	0	0	0	1	0	8	0	8	5	0	0	0	1	0	0	3	0	0	0	0	0	0	6	0	0	0	0	0	1	0	0	0	0	0	0	0	1	0	0	1	3	0	0	0	176	0	1
B03D	0	0	0	0	0	0	0	9	0	0	6	0	0	0	2	0	3	3	0	0	0	0	0	0	4	0	0	0	0	0	0	0	0	2	0	0	0	0	0	0	0	0	0	0	0	0	0	0	0
B04B	0	0	0	0	0	0	0	1	0	0	48	0	0	0	0	0	0	0	0	0	0	0	2	2	11	8	0	0	0	0	1	0	0	0	0	0	0	0	0	0	0	0	1	0	0	0	0	0	1
B04C	0	0	4	0	0	0	0	5	0	0	0	0	0	0	0	0	0	0	0	0	0	0	0	0	0	0	0	0	0	0	0	0	0	0	0	0	0	0	0	0	0	0	0	0	0	0	0	0	0
B05B	39	161	21	3	625	6	4	44	3	114	58	0	1	2	1	0	0	8	7	5	3	25	0	2	24	1	5	0	3	0	16	0	0	4	0	0	3	0	0	1	0	0	5	0	3	0	57	9	100
B05C	7	13	0	0	23	0	10	18	3	4	17	0	13	26	9	0	3	5	3	3	0	113	0	0	75	0	23	1	2	0	7	2	0	6	1	2	0	0	0	0	0	2	8	0	1	17	49	4	154
B05D	7	9	0	1	36	12	12	44	26	14	399	1	15	1	3	0	12	22	10	5	15	38	3	9	39	0	8	6	1	18	23	1	4	62	1	9	1	5	0	30	1	1	38	6	1	2	23	0	21
B06B	1	0	0	0	0	0	0	2	0	0	0	0	0	2	0	0	1	0	0	0	0	18	0	0	14	0	30	0	0	0	0	0	0	3	1	0	0	0	0	0	0	0	5	0	0	0	0	0	1
B07B	10	1	29	33	2	0	0	49	0	1	1	0	0	1	0	0	4	2	0	0	0	0	0	0	8	3	0	13	2	0	1	0	0	1	0	0	0	0	0	0	0	0	2	0	1	0	0	0	0
B07C	1	3	20	0	4	2	0	27	0	0	1	0	0	0	1	9	29	1	1	0	0	1	3	0	10	2	0	1	6	0	2	0	0	0	0	1	0	0	0	0	0	0	0	0	0	1	0	0	0
B08B	5	1	30	9	50	0	26	27	1	8	135	0	2	1	0	5	12	34	0	1	2	11	0	0	90	11	16	0	0	0	1	0	0	6	0	1	0	2	4	0	0	0	0	0	1	22	25	0	250
B09B	9	6	1	0	10	5	1	2	0	0	28	0	3	0	0	0	0	1	0	1	0	0	0	4	1	0	0	0	0	0	0	0	0	0	0	0	0	0	0	0	0	0	0	0	0	0	0	0	0
B09C	5	3	0	0	4	2	0	0	0	0	0	0	0	0	0	0	0	0	0	0	0	0	0	0	0	0	0	0	0	0	0	0	0	0	0	0	0	0	0	0	0	0	0	0	0	0	0	0	0
B21B	11	0	3	0	0	0	1	0	0	1	0	0	0	1	0	0	0	1	0	0	0	0	0	0	0	2	0	0	1	0	0	0	0	2	0	0	0	1	0	1	0	0	0	0	0	0	0	1	2
B21C	0	0	1	0	1	0	0	3	0	0	0	0	0	7	1	0	0	0	0	1	0	2	0	1	4	0	0	0	0	0	0	0	0	0	0	0	0	0	0	0	0	0	1	4	0	0	0	0	1
B21D	10	2	4	0	123	0	1	10	0	0	12	0	8	0	0	0	2	2	0	0	0	2	0	0	2	0	1	0	1	0	0	1	0	4	0	0	19	3	0	1	1	0	20	5	1	7	1	1	2
B21F	0	0	1	0	10	0	0	13	0	1	2	0	0	0	0	0	2	0	0	0	0	0	0	0	0	0	1	0	0	0	0	0	0	0	0	0	3	0	0	0	0	0	21	14	1	0	4	0	2
B21G	0	0	0	0	0	0	0	0	0	0	0	0	0	0	0	0	0	0	0	0	0	0	0	0	0	0	0	0	0	0	0	0	0	0	0	0	0	0	0	0	0	0	1	2	0	0	0	0	0
B21H	5	0	0	0	0	0	0	0	0	0	0	0	0	0	0	0	0	0	0	0	0	0	0	0	0	0	0	0	0	0	0	0	0	0	0	0	0	0	0	0	0	0	0	0	0	0	0	0	0
B21J	0	0	0	0	0	0	1	0	0	0	0	0	0	1	1	0	0	1	0	0	0	0	0	0	4	0	2	0	0	0	0	0	0	0	0	0	3	0	0	0	0	0	1	0	0	1	0	0	1
B21K	6	3	13	2	1	0	1	1	2	0	1	0	2	1	0	0	0	0	0	0	0	2	0	0	0	0	0	0	0	0	0	0	0	0	0	0	0	0	0	0	0	0	3	2	0	0	0	0	0
B21L	0	0	0	0	0	0	0	2	0	0	0	0	0	0	0	0	0	0	0	0	0	0	0	0	0	0	0	0	0	0	0	0	0	1	0	0	0	0	0	0	0	0	0	23	0	0	0	0	0
B22C	2	0	0	0	0	0	0	2	0	0	3	0	0	0	0	0	0	0	1	0	0	4	0	0	1	0	1	0	0	0	0	0	0	0	0	0	0	0	0	0	0	0	0	13	0	0	0	0	0
B22D	10	1	0	0	6	0	0	3	0	2	1	0	2	0	1	0	1	0	0	0	0	1	0	1	1	0	3	1	0	0	0	0	0	0	0	0	0	0	0	0	0	0	1	4	0	0	0	0	0
B22F	5	1	0	1	5	0	2	4	1	0	12	0	1	0	1	0	0	2	1	0	0	3	0	1	5	0	0	4	0	0	0	0	0	0	0	0	0	0	0	0	0	0	0	3	0	0	1	0	0
B23B	19	0	7	0	9	0	0	5	0	0	6	0	1	2	0	1	3	1	1	0	0	0	0	0	4	3	1	0	0	0	1	0	0	5	2	0	0	0	0	0	0	0	6	4	0	6	2	6	1
B23C	4	3	0	0	1	0	0	1	0	0	1	0	0	0	0	0	0	0	0	0	0	0	0	0	0	0	0	0	0	0	0	0	0	0	0	0	0	0	0	0	1	0	1	0	0	3	0	0	1
B23D	6	2	13	2	14	0	0	1	0	0	4	0	1	9	0	2	7	0	0	0	0	7	0	0	6	0	13	0	1	0	0	0	0	0	0	0	0	0	0	0	0	0	2	0	0	0	5	0	6
B23F	1	0	0	0	1	0	0	0	0	0	0	0	0	0	0	0	0	0	0	0	3	0	0	0	0	0	0	0	0	0	0	0	0	0	0	0	0	0	0	0	0	0	0	0	0	0	2	0	0
B23G	0	0	0	0	2	0	0	0	0	0	0	0	0	0	0	0	1	0	0	0	0	3	0	0	0	1	0	0	0	0	0	0	0	0	0	0	0	0	0	0	0	0	0	0	0	0	0	0	0
B23H	0	0	0	0	0	0	0	0	0	0	0	0	0	0	0	0	0	0	0	0	0	0	0	0	0	0	0	0	0	0	0	0	0	0	0	0	0	0	0	0	0	0	2	0	0	0	0	0	0
B23K	6	2	7	0	9	0	3	2	5	1	19	0	38	3	2	0	2	0	0	0	0	5	0	4	3	1	2	0	13	14	1	0	0	2	1	0	1	8	0	0	0	0	12	21	4	4	2	0	1
B23P	6	2	21	0	145	0	4	21	1	1	4	0	7	0	0	2	14	0	1	0	0	2	0	1	6	2	9	0	0	0	0	0	2	12	3	2	24	5	0	6	1	7	43	21	0	21	3	2	8
B23Q	6	69	16	0	5	0	0	6	0	0	10	0	3	3	1	2	9	0	10	0	0	15	0	0	6	4	4	3	0	0	4	0	0	5	1	0	4	0	0	2	0	1	6	0	0	9	1	0	0
B24B	4	1	13	0	3	0	0	5	0	1	2	0	1	0	0	0	3	1	0	0	0	0	0	0	1	6	0	6	1	0	0	0	0	1	1	0	0	0	0	0	0	0	6	8	0	4	20	0	78
B24C	0	1	0	1	4	1	0	0	0	7	0	0	0	0	0	0	1	0	0	0	0	0	0	0	0	0	0	0	0	0	0	0	0	1	0	0	0	0	0	0	0	0	0	0	0	0	0	0	0
B24D	1	1	0	0	0	0	1	4	0	0	9	0	0	0	0	0	0	1	0	0	0	0	0	3	0	1	0	0	0	0	0	0	0	9	1	0	0	0	0	0	0	0	10	1	0	1	19	0	82
B25B	11	3	11	0	6	0	0	40	1	3	1	0	4	1	0	3	2	0	0	0	0	0	0	0	1	1	2	0	0	0	1	0	0	6	14	2	3	0	0	3	3	0	92	4	1	14	19	18	15
B25C	1	0	0	0	0	0	0	2	3	0	2	0	0	0	0	0	0	0	0	0	0	0	0	0	0	0	0	0	0	0	2	0	0	0	0	0	22	0	0	0	0	10	13	1	0	1	0	0	2
B25D	3	0	1	0	7	0	0	0	0	0	0	0	0	0	0	0	0	0	1	0	0	0	0	0	1	0	0	0	0	0	0	0	0	1	0	0	0	1	0	0	0	0	0	1	0	5	0	0	1
B25F	14	3	20	0	4	0	0	5	2	0	0	0	0	0	0	2	8	0	0	0	1	1	0	0	1	2	1	0	0	0	1	0	0	0	5	0	0	0	0	0	0	0	8	1	2	8	7	5	4
B25G	104	2	28	1	2	0	0	27	0	1	0	0	0	1	0	0	1	0	0	0	0	1	0	0	4	0	1	0	0	0	1	0	0	6	0	0	1	4	0	6	0	0	19	0	6	189	13	15	106
B25H	1	0	16	0	2	0	0	2	0	0	0	0	0	1	0	0	0	0	0	0	0	0	0	0	0	0	0	0	0	0	0	0	0	2	1	0	0	0	0	0	0	0	1	0	0	2	0	5	0
B25J	10	9	4	1	4	0	3	17	0	7	2	0	2	1	1	0	2	1	0	0	0	2	0	0	5	0	2	0	0	0	0	0	0	10	0	0	0	1	0	0	0	0	0	0	3	3	7	1	2
B26B	52	2	336	2	43	0	1	12	7	0	2	0	0	14	2	63	76	0	1	1	0	0	0	0	17	14	2	0	1	0	1	0	0	4	0	0	1	0	0	0	0	1	7	0	0	21	83	22	35
B26D	4	3	29	3	7	0	0	6	0	4	2	0	0	38	15	12	71	0	1	0	0	39	0	0	137	58	84	13	9	0	2	0	0	0	0	2	11	0	0	0	0	0	6	0	1	1	3	1	3
B26F	1	5	1	0	6	0	0	9	0	0	1	0	0	2	1	0	2	1	0	0	3	5	0	1	3	1	12	5	0	0	0	0	0	0	0	0	4	0	0	0	0	0	17	0	0	0	1	0	2
B27B	4	0	22	1	85	0	0	0	0	1	0	0	0	1	0	0	12	0	0	0	0	0	0	0	2	0	0	0	0	0	0	0	0	1	0	0	0	0	0	0	0	0	0	0	0	2	0	0	0
B27C	0	1	3	0	49	0	0	0	0	0	0	0	0	1	0	4	2	0	0	0	0	0	0	0	1	0	1	0	0	0	0	0	0	0	0	0	0	0	0	0	0	0	0	0	0	2	0	0	2
B27D	0	0	0	0	0	0	1	0	0	0	0	0	0	1	0	1	0	0	0	0	0	0	0	0	0	0	0	0	0	0	0	0	0	0	0	0	0	0	0	0	0	0	0	0	0	0	0	0	0
B27F	0	0	0	0	0	0	0	0	0	0	0	0	0	1	1	0	0	0	0	0	0	0	0	0	2	0	2	0	0	0	0	0	0	0	0	0	4	0	0	0	0	0	0	0	0	0	0	0	0
B27G	2	1	11	0	42	0	0	0	0	0	0	0	0	0	0	0	3	0	0	0	0	0	0	0	1	1	2	0	0	0	0	0	0	0	0	0	0	0	0	0	0	0	0	0	1	0	0	1	0
B27H	0	1	0	0	1	0	0	0	0	0	0	0	0	0	0	0	0	0	0	0	0	0	0	0	0	0	0	0	0	0	0	0	0	0	0	0	0	0	0	0	0	0	0	0	0	0	0	0	0
B27J	0	0	0	0	0	0	0	1	0	0	2	0	0	0	0	0	0	0	0	0	0	0	0	0	2	0	0	0	0	0	0	0	0	0	0	0	0	0	0	0	0	0	0	0	0	0	0	0	0
B27K	1	0	0	0	2	1	0	1	0	2	29	0	0	0	0	0	0	0	0	0	0	0	0	0	1	0	0	0	0	0	0	0	0	0	0	0	0	0	0	0	0	0	0	0	0	0	0	0	0
B27L	3	0	5	0	147	0	0	0	0	0	0	0	0	0	0	3	2	0	0	0	0	0	0	0	0	0	0	0	0	0	0	0	0	0	0	0	0	0	0	0	0	0	0	0	0	0	0	0	0
B27M	0	0	3	0	7	0	0	0	0	0	0	0	0	0	0	0	0	0	0	0	0	0	0	0	0	0	0	0	0	0	0	0	0	0	1	0	1	0	0	0	0	0	0	0	0	1	0	0	0
B27N	0	0	0	0	3	1	0	1	0	0	13	0	0	4	0	0	4	0	1	0	0	2	0	1	5	0	0	1	0	0	1	0	0	4	0	0	0	3	0	8	0	0	1	0	0	0	0	1	0
B28B	2	0	0	0	11	0	3	5	0	0	17	0	0	15	4	0	5	4	4	2	0	22	2	4	21	1	30	0	0	0	0	0	0	9	0	0	0	1	0	16	0	0	4	1	0	1	16	0	5
B28C	4	3	0	0	1	0	2	2	0	0	0	0	3	16	5	0	0	0	2	0	0	1	0	2	6	0	3	0	0	0	0	0	0	0	0	0	0	0	0	0	0	0	0	0	0	1	0	0	2
B28D	1	1	2	0	1	0	0	1	0	0	0	0	0	0	0	0	2	0	0	0	0	1	0	0	2	0	0	0	0	0	0	0	0	0	0	0	0	1	0	0	0	0	0	16	0	0	0	0	9
B29B	0	3	0	0	7	0	2	13	0	0	70	0	6	61	21	0	3	3	6	4	1	42	3	20	50	8	57	0	0	0	1	1	0	1	1	0	0	0	0	7	1	0	8	0	0	0	2	0	1
B29C	3	3	5	5	89	8	44	100	3	15	157	0	27	223	91	0	57	17	27	14	5	304	4	45	249	1	396	5	1	7	9	14	28	88	12	13	24	34	3	190	19	9	305	6	3	24	38	8	51
B29D	4	0	1	0	121	7	10	26	0	3	60	0	6	22	25	0	15	24	7	1	3	55	1	4	57	0	66	0	0	0	6	0	14	38	2	7	32	6	0	105	2	6	110	8	0	8	8	7	18
B29K	0	0	0	0	0	0	0	0	0	0	0	0	0	0	6	0	0	0	0	1	0	0	0	0	4	0	0	0	0	0	0	0	0	0	0	0	0	0	0	0	0	0	0	0	0	0	0	0	0
B29L	0	0	0	0	0	0	0	0	0	0	0	0	0	0	0	0	0	0	0	0	0	0	0	0	0	0	0	0	0	0	0	0	0	3	0	0	0	0	0	4	0	1	0	0	0	0	0	0	2
B30B	8	1	142	41	11	0	13	5	0	0	15	0	7	27	1	0	8	2	15	1	1	14	0	5	60	75	15	1	1	1	0	0	1	5	1	6	0	0	0	0	0	0	16	0	1	2	3	0	1
B31B	4	0	1	0	190	0	2	1	0	0	7	0	0	2	1	1	3	1	0	0	13	11	0	0	6	0	20	0	2	2	0	0	0	5	0	2	23	0	1	1	0	0	375	1	0	7	1	1	0
B31C	0	0	0	0	1	0	0	0	0	0	2	0	0	2	0	0	0	0	0	0	0	0	0	1	4	0	3	1	10	2	1	0	0	0	0	0	0	1	0	0	0	0	18	0	0	0	0	0	0
B31D	2	0	0	0	103	0	0	1	0	0	2	0	0	0	0	0	0	0	0	0	0	0	0	0	0	0	0	0	1	0	0	0	0	0	0	0	0	1	0	0	0	0	1	0	0	0	0	0	0
B31F	0	0	0	0	7	0	1	2	0	0	17	0	0	0	0	0	0	0	0	0	0	0	0	0	2	0	0	0	0	0	1	3	1	5	0	8	15	0	0	1	0	2	4	0	0	0	1	1	2
B32B	27	17	11	1	660	4	26	178	15	28	923	0	41	11	83	2	55	128	45	11	25	60	7	8	108	1	35	12	15	34	71	97	44	884	33	88	96	106	6	732	11	17	496	40	7	39	42	24	110
B41B	0	0	0	0	0	0	0	2	0	0	0	0	0	0	0	0	2	0	0	1	0	2	0	0	1	0	1	0	0	0	0	0	0	0	0	0	0	0	0	1	0	0	0	0	0	0	0	0	0
B41C	0	0	0	0	0	0	0	0	0	0	1	0	0	0	0	0	0	0	0	0	0	1	0	0	0	0	0	0	0	0	0	0	1	1	0	0	0	0	0	0	0	0	0	0	0	0	0	1	0
B41D	0	0	0	0	0	0	0	0	0	0	0	0	0	0	0	0	0	0	0	0	0	0	0	0	1	0	0	0	0	0	0	0	0	0	1	0	0	0	0	0	0	0	0	0	0	3	0	0	0
B41F	6	1	1	0	2	0	2	7	0	0	2	0	1	1	0	0	1	0	0	0	0	16	0	0	10	0	14	0	2	0	0	0	5	5	3	2	1	0	0	0	1	0	5	5	0	1	16	1	10
B41G	0	0	0	0	0	0	0	0	0	0	0	0	0	0	0	0	0	0	0	0	0	0	0	0	0	0	0	0	0	0	0	0	0	0	0	0	0	0	0	0	0	0	0	0	0	0	0	0	0
B41J	1	0	1	0	4	2	3	4	0	5	3	0	0	1	1	0	3	0	0	0	0	16	0	0	11	0	9	0	0	0	0	1	1	14	0	0	0	0	0	0	0	0	1	1	0	2	9	2	5
B41K	0	0	0	0	0	0	0	0	0	0	0	0	0	0	0	0	0	0	0	0	0	0	0	0	0	0	0	0	0	0	0	0	0	0	0	0	0	0	0	0	0	0	0	0	0	1	0	0	2
B41L	0	0	0	0	0	1	1	2	0	0	2	0	0	0	0	0	0	0	0	0	0	0	0	0	1	0	1	0	0	0	0	0	0	2	0	0	1	0	0	0	0	0	1	2	0	1	3	2	0
B41M	0	0	0	0	7	0	3	3	0	0	26	1	0	0	1	0	4	0	0	0	2	7	0	0	11	0	7	0	0	3	1	2	4	13	1	6	0	1	0	2	0	0	3	5	0	0	5	0	2
B41N	0	0	0	0	0	0	0	1	0	0	1	0	0	0	0	0	0	0	0	0	0	0	0	0	0	0	0	0	0	0	0	0	3	0	0	0	0	0	0	0	0	0	0	0	0	0	0	0	2
B42B	0	0	0	0	0	0	0	1	0	0	0	0	0	0	0	0	0	0	0	0	0	0	0	0	0	0	0	0	0	0	0	0	0	0	0	0	1	0	0	0	0	0	0	0	0	0	0	0	0
B42C	0	0	0	0	0	0	0	0	0	0	0	0	0	0	0	0	0	0	0	0	0	0	0	0	0	0	0	0	0	0	1	0	0	0	0	0	3	0	0	0	0	0	0	0	0	2	0	0	1
B42D	0	3	0	0	5	0	0	9	0	0	1	0	0	1	2	0	0	0	0	0	0	2	0	0	4	0	0	0	1	0	2	2	0	3	4	2	1	2	0	2	2	0	24	37	1	49	16	18	2
B42F	0	0	0	0	4	0	0	1	0	0	0	0	0	0	0	0	0	0	0	0	0	0	0	0	0	0	0	0	0	0	5	0	1	3	3	0	0	2	0	0	0	0	48	2	0	24	15	11	1
B43K	0	1	0	0	2	0	0	12	0	5	5	0	0	1	0	0	0	0	0	0	0	8	0	0	1	0	1	0	0	0	4	0	0	2	0	2	0	5	0	0	0	4	32	4	1	27	156	17	371
B43L	0	0	0	0	0	0	1	16	0	0	0	0	0	0	9	1	0	0	0	0	0	5	0	0	7	0	5	0	0	0	0	0	0	1	0	0	9	0	0	0	0	1	3	3	2	5	12	2	15
B43M	0	0	0	0	0	0	0	0	0	1	0	0	0	0	0	0	0	0	0	0	0	0	0	0	0	0	0	0	0	0	0	0	0	0	0	0	0	0	0	0	0	0	2	0	0	2	14	1	33
B44B	0	0	0	0	0	0	0	3	0	0	0	0	0	0	0	0	0	0	0	0	0	1	0	0	0	0	0	0	0	0	0	0	0	0	0	0	0	0	0	0	0	0	0	0	0	0	1	0	0
B44C	0	0	0	0	2	0	2	7	10	3	13	0	9	0	1	0	0	0	0	0	2	0	0	0	8	0	1	0	0	1	3	0	2	14	2	2	1	5	0	1	0	0	4	11	0	2	4	0	4
B44D	0	2	0	0	1	0	0	5	0	0	12	0	1	0	0	0	0	0	0	0	0	0	1	1	0	0	0	0	0	0	11	0	0	6	0	1	0	0	0	1	1	0	2	3	0	2	9	3	24
B44F	0	0	0	0	8	0	0	6	0	0	2	0	0	0	0	0	1	0	0	0	0	0	0	0	0	0	0	0	0	0	0	2	0	2	0	2	1	0	0	1	0	0	1	3	0	0	0	0	2
B60B	15	12	21	0	27	0	0	4	0	1	0	0	1	1	0	0	0	0	0	0	0	0	0	0	1	0	0	0	0	0	0	1	0	2	0	0	0	0	0	0	0	0	1	1	1	24	2	2	1
B60C	8	0	0	0	1	0	0	5	0	0	0	0	0	0	0	0	0	0	0	0	0	0	0	0	0	0	0	0	0	0	0	0	0	3	0	0	0	0	0	13	2	0	1	0	0	0	1	0	0
B60D	144	19	71	2	3	0	0	4	0	0	0	0	0	0	0	0	0	0	0	0	0	0	0	0	0	0	0	0	1	0	0	0	0	0	0	0	0	0	0	0	1	0	1	0	1	14	1	1	0
B60F	3	0	1	0	0	0	0	0	0	0	0	0	0	0	0	0	0	0	0	0	0	0	0	0	0	0	0	0	0	0	0	0	0	0	0	0	0	0	0	0	0	0	0	0	0	0	0	0	0
B60G	14	5	66	0	12	0	0	0	0	0	2	0	0	0	0	0	1	1	0	0	0	0	0	0	0	0	0	0	0	0	0	0	0	1	0	0	0	0	0	9	0	0	8	0	0	0	0	0	0
B60H	0	2	8	1	1	0	0	3	0	0	1	0	2	0	0	0	0	3	0	0	0	0	0	0	3	0	1	0	0	0	5	0	0	0	0	0	0	2	5	0	0	0	0	0	0	0	1	0	0
B60J	0	0	9	2	3	0	0	3	0	1	0	0	0	0	0	0	0	0	0	0	0	0	0	0	0	0	0	0	0	0	3	0	0	3	0	1	0	7	1	0	0	0	36	0	2	27	6	0	0
B60K	65	19	312	11	6	2	0	5	0	1	0	0	0	0	0	0	2	0	0	0	0	0	0	0	0	0	1	0	0	0	0	0	0	2	1	0	0	0	0	0	0	0	3	0	0	1	3	0	0
B60L	2	3	14	0	0	0	1	0	0	2	0	0	0	0	0	0	0	0	0	0	0	0	0	0	4	0	0	0	0	0	0	0	0	0	0	0	0	0	0	0	0	1	0	0	0	0	0	0	0
B60M	0	0	0	0	0	0	0	0	0	0	0	0	0	0	0	0	0	0	0	0	0	0	0	0	0	0	0	0	0	0	0	0	0	0	0	0	0	0	0	0	0	0	0	0	0	0	0	0	0
B60N	0	0	9	0	2	0	0	5	0	3	0	0	0	0	0	0	0	0	0	0	0	0	0	0	0	0	0	0	0	0	1	0	0	0	1	0	0	1	0	1	0	0	27	0	2	25	3	4	0
B60P	34	85	181	59	29	0	3	55	0	1	0	0	0	0	0	23	1	0	0	0	1	0	0	0	2	0	0	1	0	0	1	0	0	1	3	0	0	0	0	1	9	0	32	0	2	15	1	5	0
B60Q	3	1	9	0	7	0	0	13	0	0	1	0	0	0	0	0	0	0	0	0	0	0	0	0	0	0	0	0	0	0	0	0	0	2	1	0	0	8	0	1	0	0	18	2	0	2	8	0	0
B60R	14	22	59	4	15	0	0	109	0	2	4	0	6	0	0	11	1	0	0	0	0	1	0	2	1	0	0	0	1	0	8	3	0	46	25	1	6	19	0	1	0	0	297	1	15	68	11	66	5
B60S	6	3	20	5	18	0	0	7	0	0	0	0	0	0	0	0	0	0	0	0	0	0	0	0	0	0	0	0	0	0	0	0	0	3	0	0	0	1	0	0	0	0	1	0	3	2	1	2	24
B60T	12	2	7	2	2	0	0	3	0	1	0	0	0	0	0	0	0	0	0	0	0	0	0	0	1	0	0	0	0	0	0	0	0	0	0	0	0	0	0	2	1	1	1	0	0	0	0	0	0
B60V	0	0	0	0	0	0	0	0	0	1	0	0	0	0	0	0	0	0	0	0	0	0	0	0	0	0	0	0	0	0	0	0	0	0	0	0	0	0	0	1	0	0	0	0	0	0	0	0	0
B60W	0	0	0	0	0	0	0	0	0	0	0	0	0	0	0	0	0	0	0	0	0	0	0	0	0	0	0	0	0	0	0	0	0	0	0	0	0	0	0	0	0	0	0	0	0	0	0	0	0
B61B	0	0	0	0	0	0	2	6	0	0	0	0	0	0	0	1	1	0	0	0	0	2	0	0	0	0	1	0	0	0	0	0	0	0	0	0	0	0	3	0	0	0	1	0	0	0	0	0	0
B61C	3	2	0	0	1	1	0	0	0	0	0	0	0	0	0	0	0	0	0	0	0	0	0	0	0	0	0	0	0	0	0	0	0	2	0	0	0	0	0	0	0	0	1	0	0	1	1	0	1
B61D	2	2	2	2	3	0	0	12	0	4	1	0	1	0	0	1	0	0	0	0	0	0	0	0	0	0	0	0	0	0	0	0	0	0	3	0	0	0	0	0	6	0	21	0	1	10	0	1	0
B61F	3	0	1	0	1	0	0	1	0	0	1	0	0	0	0	0	0	0	0	0	0	0	0	0	0	0	0	0	0	0	0	0	0	1	0	0	0	0	0	0	0	0	1	0	0	0	0	0	0
B61G	1	0	1	0	0	0	0	0	0	0	0	0	0	0	0	0	0	0	0	0	0	0	0	0	0	0	0	0	0	0	0	0	0	1	0	0	0	0	0	5	0	0	0	0	0	0	0	0	0
B61H	0	0	0	0	0	0	0	0	0	0	0	0	0	0	0	0	0	0	0	0	0	0	0	0	0	0	0	0	0	0	0	0	0	0	0	0	0	0	0	0	0	0	0	0	0	0	0	0	0
B61J	0	0	0	0	0	0	0	0	0	0	0	0	0	0	0	0	0	0	0	0	0	0	0	0	0	0	0	0	0	0	0	0	0	0	0	0	0	0	0	0	0	0	0	0	0	0	0	0	0
B61K	0	0	0	0	0	0	0	0	0	0	1	0	0	0	0	0	0	0	0	0	0	0	0	0	0	0	0	0	0	0	0	0	0	0	0	0	0	0	0	0	0	0	0	0	0	0	1	0	1
B61L	0	0	0	0	0	0	0	1	0	0	0	0	0	0	0	0	0	0	0	0	0	0	0	0	0	0	0	0	0	0	0	0	0	0	0	0	0	0	0	0	0	0	0	0	0	0	0	0	2
B62B	11	3	46	0	17	0	0	72	0	2	3	0	0	0	0	0	0	0	0	0	2	0	0	0	1	0	0	0	6	0	0	0	0	5	1	0	0	2	0	16	2	0	8	0	33	273	2	43	0
B62C	1	1	15	1	3	0	0	0	0	0	0	0	0	0	0	0	0	0	0	0	0	0	0	0	0	0	0	0	0	0	0	0	0	0	1	0	0	0	0	0	0	0	0	0	0	0	0	0	0
B62D	327	23	532	28	23	1	0	28	2	5	1	0	1	0	0	0	1	0	0	0	0	0	0	0	1	0	0	0	1	0	0	0	0	0	3	3	0	0	0	11	1	1	10	1	4	13	1	5	1
B62H	1	0	1	0	0	0	0	4	0	0	0	0	0	0	0	0	0	0	0	0	0	0	0	0	0	0	0	0	0	0	0	0	0	0	0	0	0	3	0	0	0	0	2	0	1	2	2	0	0
B62J	0	0	4	0	0	0	0	13	0	0	0	0	0	0	0	0	0	0	0	0	0	0	0	0	0	0	0	0	0	0	1	0	0	11	0	0	0	9	0	37	0	0	19	0	0	40	0	44	0
B62K	3	0	31	0	1	0	0	12	0	0	0	0	0	0	0	0	0	0	0	0	0	0	0	0	0	0	0	0	0	0	0	0	0	7	0	0	0	0	0	0	0	0	4	0	2	24	0	1	5
B62L	0	0	1	0	0	0	0	0	0	0	0	0	0	0	0	0	0	0	0	0	0	0	0	0	0	0	0	0	0	0	0	0	0	0	0	0	0	0	0	0	0	0	0	0	0	2	0	0	0
B62M	2	0	8	0	0	0	0	1	0	0	0	0	0	0	0	0	0	0	0	0	0	0	0	0	0	0	0	0	0	0	0	0	0	2	1	0	0	0	0	18	0	0	0	0	5	0	1	5	1
B63B	5	0	7	0	21	0	0	159	0	21	5	0	1	0	1	0	5	3	2	0	0	0	0	0	2	0	0	0	0	0	0	0	1	8	2	0	0	3	0	7	3	0	35	1	6	8	0	10	2
B63C	0	1	0	0	5	0	0	32	0	3	0	0	0	0	0	0	0	0	0	0	0	0	0	0	0	0	0	0	0	0	0	8	0	127	5	1	1	11	0	3	0	0	10	1	3	2	0	16	0
B63G	0	1	1	0	1	0	0	7	0	1	0	0	0	0	0	0	0	0	0	0	0	0	0	0	0	0	0	0	0	0	0	0	0	0	0	0	0	0	0	0	0	0	0	0	0	0	0	0	0
B63H	1	0	20	2	1	0	0	4	0	6	0	0	0	1	0	0	0	0	0	0	0	0	0	0	0	0	1	0	0	0	0	0	0	0	0	0	0	0	0	4	0	0	1	0	0	0	0	3	0
B63J	0	0	0	0	0	0	0	0	0	0	0	0	0	0	0	0	0	0	0	0	0	0	0	0	0	0	0	0	0	0	0	0	0	0	0	0	0	0	0	0	0	0	0	0	0	0	0	0	0
B64B	0	0	0	0	5	0	0	2	0	0	0	0	0	0	0	0	0	0	0	0	0	0	0	0	0	0	0	0	0	0	0	0	0	0	1	0	0	0	0	0	0	0	1	0	0	0	0	0	0
B64C	3	0	8	0	2	0	0	5	0	7	2	0	0	0	0	0	0	0	0	0	0	0	0	3	1	0	0	0	0	0	0	0	0	2	1	0	0	0	0	1	0	0	0	0	0	1	1	0	0
B64D	0	1	1	0	18	1	0	8	0	2	0	0	0	1	0	0	0	0	0	0	0	0	0	0	2	0	2	3	0	0	0	1	0	32	2	0	0	56	2	0	0	0	11	2	0	1	1	2	1
B64F	0	0	0	0	2	0	0	1	0	0	0	0	0	0	0	0	0	0	0	0	0	0	0	0	0	0	0	0	0	0	0	0	0	0	0	0	0	0	0	0	0	0	1	0	0	0	0	0	0
B64G	0	0	0	0	0	0	0	2	0	0	0	0	0	0	0	0	0	0	0	0	0	0	0	0	0	0	0	0	0	0	0	0	0	2	0	0	0	0	0	1	0	0	0	0	0	5	0	1	1
B65B	54	30	147	128	2729	2	17	59	0	11	142	0	0	35	145	4	84	213	42	9	64	133	4	7	323	2	226	2	27	0	16	0	0	31	1	56	21	1	0	13	1	2	535	3	0	51	34	10	20
B65C	0	2	1	0	1	0	0	0	0	0	0	0	0	0	1	0	0	0	0	0	0	1	0	0	9	0	2	0	0	0	1	0	0	3	1	0	21	0	0	0	0	10	21	0	0	1	1	0	1
B65D	57	55	61	19	3041	2	26	592	2	107	250	0	54	16	210	2	74	289	31	12	79	166	2	22	450	2	186	10	3	1	242	17	2	173	28	33	92	34	5	58	34	10	1525	45	14	1733	420	721	242
B65F	2	2	18	11	3	0	0	11	0	1	0	0	0	0	0	0	0	0	0	0	0	0	0	0	0	0	0	0	0	0	1	0	0	0	0	0	0	0	0	0	1	0	4	1	1	3	0	0	1
B65G	50	239	168	68	35	7	8	137	1	11	6	0	19	28	22	23	68	11	2	0	0	14	0	0	88	5	33	5	40	1	31	1	0	11	0	0	6	2	0	0	0	0	5	0	0	27	4	9	10
B65H	29	129	73	3	135	0	3	219	0	15	31	0	1	2	2	3	8	2	1	0	2	0	0	0	11	0	4	0	2	0	42	0	0	34	0	8	32	5	1	19	3	14	60	4	19	19	19	11	3
B66B	4	1	3	0	0	0	0	2	0	1	0	0	0	1	1	0	2	0	0	0	0	1	0	0	2	0	2	0	0	0	0	0	0	0	0	0	0	0	0	0	0	0	2	0	0	0	0	0	0
B66C	24	8	27	0	17	0	0	16	0	4	0	0	1	0	0	15	0	0	0	0	0	0	0	0	0	0	0	0	0	0	0	0	0	0	1	0	0	0	0	0	0	0	42	2	0	4	1	3	1
B66D	2	0	0	0	8	5	0	20	0	0	0	0	0	1	0	6	0	0	0	0	0	0	0	0	0	0	0	0	0	0	1	0	0	0	0	0	0	0	0	0	1	0	15	0	1	1	0	0	0
B66F	72	6	67	0	16	0	0	2	0	0	1	0	0	0	0	1	1	0	0	0	0	0	0	0	0	0	0	0	0	0	0	0	0	0	7	0	0	0	0	0	4	0	11	0	0	1	1	3	0
B67B	1	4	1	0	22	0	0	8	0	2	0	0	0	0	2	0	0	0	0	0	1	4	0	0	16	2	0	0	0	0	1	0	0	4	0	0	0	0	0	3	0	2	9	1	0	3	7	13	7
B67C	1	2	3	2	8	0	0	7	0	0	5	0	0	0	0	0	0	0	0	0	1	1	0	0	13	0	1	0	0	0	0	0	0	0	0	0	0	0	0	0	0	0	1	0	0	0	1	0	4
B67D	10	57	12	1	134	2	23	87	0	22	13	0	2	15	8	0	2	1	9	2	38	129	0	1	131	2	37	0	0	0	23	0	1	7	0	0	0	3	0	2	0	4	0	1	5	11	57	29	85
B68B	0	0	0	0	0	0	0	74	0	4	0	0	0	0	0	0	0	0	0	0	0	0	0	0	1	0	0	0	0	0	0	0	0	4	1	0	0	0	0	0	0	0	3	2	0	1	0	4	0
B68C	0	0	0	0	0	0	0	121	21	0	0	0	0	1	0	0	0	0	0	0	0	0	0	0	0	0	0	0	0	0	0	3	0	5	0	0	0	15	0	7	1	0	4	0	0	0	0	0	1
B68F	0	0	0	0	0	0	0	0	0	0	0	0	0	0	0	0	0	0	0	0	0	0	0	0	0	0	0	0	0	0	0	0	0	0	0	0	0	0	0	0	2	0	0	0	0	0	0	0	0
B68G	0	0	0	0	0	0	0	5	0	0	0	0	0	0	0	0	0	0	0	0	0	0	0	0	0	0	0	0	0	0	0	1	0	6	0	0	2	0	0	0	0	0	4	1	0	4	7	4	1
B81B	0	0	0	0	0	0	0	0	0	0	0	0	0	0	0	0	0	0	0	0	0	0	0	0	0	0	0	0	0	0	0	0	0	0	0	0	0	0	0	0	0	0	0	0	0	0	0	0	0
B81C	0	0	0	0	0	0	0	0	0	0	0	0	0	0	0	0	0	0	0	0	0	0	0	0	0	0	0	0	0	0	0	0	0	0	0	0	0	0	0	0	0	0	0	0	0	0	0	0	0
B82B	0	0	0	0	0	0	0	0	0	0	0	0	0	0	0	0	0	0	0	0	0	0	0	0	0	0	0	0	0	0	0	0	0	0	0	0	0	0	0	0	0	0	0	0	0	0	0	0	0
B99Z	0	0	0	0	0	0	0	0	0	0	0	0	0	0	0	0	0	0	0	0	0	0	0	0	0	0	0	0	0	0	0	0	0	0	0	0	0	0	0	0	0	0	0	0	0	0	0	0	0
C01B	3	5	1	0	18	1	1	7	1	5	276	0	8	3	10	0	5	42	10	1	0	7	2	3	53	1	1	5	0	11	6	1	0	0	0	0	0	1	0	2	1	2	0	4	0	0	11	0	0
C01C	0	4	0	0	2	0	0	0	0	0	3	0	2	0	1	0	0	0	0	0	0	0	0	0	0	0	0	5	0	2	1	0	0	0	0	0	0	0	0	0	0	0	0	0	0	0	0	0	0
C01D	0	0	0	0	0	0	0	0	0	0	72	0	0	0	1	0	0	0	0	0	0	0	0	1	7	0	1	0	0	0	0	0	0	0	0	0	0	0	0	0	0	0	0	0	0	0	0	0	0
C01F	1	1	0	0	3	0	0	3	0	0	27	0	1	0	0	0	0	0	0	1	0	2	0	3	6	1	0	3	0	7	1	0	0	1	0	0	0	0	0	0	0	0	0	0	0	0	0	0	0
C01G	0	1	0	0	1	1	0	0	0	1	39	0	0	0	2	0	0	3	1	0	1	0	2	0	7	0	0	2	0	0	0	0	0	0	0	0	0	0	0	0	0	0	2	0	0	0	0	0	1
C02F	32	21	9	0	83	60	0	224	5	7	853	0	0	0	92	2	28	85	50	6	3	6	2	39	135	9	3	2	0	2	1	0	0	1	0	1	0	1	0	2	0	0	0	0	0	0	3	0	4
C03B	0	0	1	0	4	0	6	2	0	0	2	0	0	0	0	0	0	0	0	0	1	0	0	0	0	0	0	0	0	0	1	0	0	6	0	1	0	0	0	0	0	0	4	0	0	0	0	0	0
C03C	2	0	0	0	4	0	1	6	8	0	32	0	6	0	1	0	0	2	0	0	0	0	0	0	1	0	0	0	0	1	0	0	0	7	2	2	0	1	0	0	0	0	0	0	0	0	3	0	2
C04B	3	0	0	0	4	2	1	32	0	0	64	0	2	2	6	0	1	4	2	3	3	7	1	1	32	0	6	2	0	7	4	0	0	1	0	0	0	0	0	11	1	0	0	3	0	0	0	0	8
C05B	1	3	0	0	8	1	0	2	0	0	67	0	0	0	0	0	0	0	0	0	0	0	0	0	1	0	0	0	0	0	0	0	0	0	0	0	0	0	0	0	0	0	0	0	0	0	0	0	0
C05C	0	7	0	0	14	4	0	0	0	0	196	0	0	0	0	0	0	1	1	0	0	0	0	4	0	0	0	0	0	0	0	0	0	0	0	0	0	0	0	0	0	0	0	0	0	0	0	0	0
C05D	3	7	0	0	7	0	0	6	0	0	48	0	0	0	0	0	0	0	0	0	0	0	0	0	0	0	0	0	0	0	0	0	0	1	0	0	0	0	0	0	0	0	0	0	0	0	0	0	0
C05F	13	31	1	0	50	21	0	36	0	2	196	0	0	0	2	0	0	2	3	0	1	0	3	13	6	0	1	0	1	0	1	0	0	0	0	0	0	0	0	0	0	0	0	0	0	0	0	0	0
C05G	7	20	0	0	34	7	0	5	0	10	180	0	0	0	0	0	0	1	1	0	0	1	0	5	4	0	0	0	0	0	0	0	0	0	0	0	0	0	0	0	0	0	0	0	0	0	0	0	0
C06B	0	1	0	0	1	0	0	0	0	1	13	0	0	0	0	0	0	0	0	0	0	2	0	0	0	0	0	0	0	0	0	0	0	2	0	0	0	0	0	0	0	0	0	0	0	0	0	0	0
C06C	0	0	0	0	0	0	0	0	0	0	0	0	0	0	0	0	0	0	0	0	0	0	0	0	0	0	0	0	0	0	0	0	0	0	0	0	0	0	0	0	0	0	0	0	0	0	0	0	0
C06D	0	0	0	0	0	0	0	0	0	0	2	0	0	0	0	0	0	0	0	0	0	0	0	0	0	0	0	0	0	0	0	0	0	0	0	0	0	0	0	0	0	0	0	0	0	0	0	0	0
C06F	0	0	0	0	0	0	0	1	0	0	1	0	0	0	0	0	0	0	0	0	0	0	0	0	0	0	0	0	0	0	0	0	0	0	0	0	0	0	0	0	0	0	0	0	0	0	1	0	0
C07B	0	1	0	0	0	0	0	0	0	0	22	0	0	0	0	0	0	1	0	1	0	0	0	0	0	0	0	0	0	0	0	0	0	0	0	0	0	2	0	0	0	0	0	0	0	0	0	0	3
C07C	3	8	0	0	4	35	5	80	1	24	2589	3	12	1	22	0	3	29	30	89	10	31	12	47	230	0	6	12	0	6	7	0	0	4	0	0	0	6	0	1	0	0	0	0	0	0	7	0	6
C07D	1	6	0	0	17	111	0	185	6	20	7791	30	0	0	5	0	0	25	21	19	15	56	40	11	133	0	0	15	0	10	2	0	0	4	0	0	0	0	0	1	0	0	1	0	2	0	5	1	1
C07F	1	2	0	0	5	2	0	14	0	6	675	0	0	0	4	0	0	5	3	14	1	1	10	17	38	0	0	6	0	1	1	0	0	1	0	0	0	0	0	0	0	0	0	0	0	0	0	0	1
C07G	0	1	0	0	1	14	0	9	0	1	311	0	0	0	9	3	7	7	8	4	5	21	53	16	61	0	3	3	0	0	0	0	0	0	0	0	0	0	0	0	0	0	0	0	0	0	0	0	0
C07H	5	5	0	0	17	868	0	335	0	4	2358	0	0	0	25	0	1	10	31	39	6	72	109	19	153	6	4	1	0	14	0	0	0	0	0	0	1	0	0	0	0	0	0	0	1	0	0	1	0
C07J	1	1	0	0	1	11	0	2	0	0	186	0	0	0	2	0	0	3	4	29	0	2	3	2	20	0	0	0	0	0	2	0	0	0	0	0	0	0	0	0	0	0	0	0	0	0	0	0	0
C07K	1	1	0	0	5	208	5	229	1	6	2148	4	0	0	15	3	6	23	49	6	2	53	264	30	143	0	1	0	0	0	0	0	1	1	0	0	0	0	0	0	0	0	2	0	0	0	0	0	0
C08B	1	11	0	0	1	21	0	22	0	2	366	0	0	0	16	0	2	11	9	17	9	69	23	10	274	0	6	8	0	9	2	0	0	2	0	1	0	0	0	0	0	0	0	0	0	0	1	2	0
C08C	0	1	0	0	4	0	0	0	0	0	21	0	0	0	0	0	0	1	0	0	0	2	0	0	6	0	1	0	0	0	0	0	0	7	0	0	0	1	0	2	0	0	0	0	0	0	0	0	1
C08F	1	11	0	1	15	14	11	15	0	0	500	1	0	0	8	0	8	16	15	1	3	7	1	3	30	0	2	0	0	5	3	0	2	43	0	2	0	1	0	25	0	0	22	0	0	0	23	0	12
C08G	1	1	0	0	23	3	9	28	1	2	463	0	0	1	1	0	9	2	1	4	0	31	10	6	26	0	11	7	0	7	6	2	6	29	0	4	0	12	0	60	8	0	8	1	1	3	34	0	12
C08H	0	0	0	0	0	0	0	1	0	0	71	0	0	0	0	0	0	1	0	1	0	1	17	2	18	0	0	0	0	0	0	0	0	0	0	0	0	0	0	0	0	0	0	0	0	0	0	0	0
C08J	1	6	0	0	18	2	1	12	0	8	258	0	0	2	2	0	7	6	3	1	2	16	7	8	36	2	10	0	0	4	1	1	0	43	1	5	0	5	0	21	1	0	7	0	0	2	14	0	19
C08K	0	9	1	0	31	2	4	31	2	4	399	0	0	4	16	0	2	21	0	2	10	6	3	7	44	0	9	0	0	6	0	0	1	69	1	1	0	4	0	34	2	0	5	0	3	0	19	0	35
C08L	2	17	0	1	32	12	18	48	1	1	502	0	0	6	20	0	12	28	8	36	11	31	10	12	96	0	29	2	0	15	3	0	2	115	1	2	0	5	0	108	1	1	13	0	0	2	34	2	31
C09B	0	4	0	0	2	2	0	1	0	0	65	0	0	0	0	0	0	4	0	1	3	0	0	1	15	0	0	0	0	1	0	0	0	1	0	0	0	0	0	0	0	0	0	0	2	0	0	0	3
C09C	1	10	0	0	1	1	0	7	0	0	39	0	0	0	1	0	0	0	0	1	0	4	0	3	8	0	0	2	0	4	0	0	0	1	0	0	0	0	0	16	0	0	0	0	0	0	0	0	4
C09D	1	6	1	0	6	10	6	8	1	8	243	0	0	2	7	0	10	3	0	3	1	17	5	7	38	0	8	1	0	0	0	1	0	19	0	10	0	0	0	13	0	0	0	0	1	0	8	0	17
C09F	0	0	0	0	0	0	0	3	0	0	31	0	0	0	5	0	0	1	3	62	2	5	0	1	44	0	6	0	0	0	1	0	0	1	0	0	0	2	0	0	0	0	0	0	0	0	0	0	0
C09G	0	0	0	0	0	0	0	0	0	0	4	0	0	0	0	0	0	0	0	2	1	0	0	0	1	0	0	0	0	0	1	0	0	3	0	0	0	0	0	1	0	0	0	0	0	0	1	0	2
C09H	0	0	0	0	0	0	0	0	0	0	11	0	0	0	2	0	0	2	0	0	0	3	0	0	8	0	0	0	0	0	0	0	0	0	0	0	0	0	0	0	0	0	0	0	0	0	0	0	0
C09J	1	0	0	0	1	2	0	5	0	0	38	0	0	0	1	0	4	5	2	0	0	0	0	3	16	0	2	0	0	1	2	6	7	32	2	1	0	3	0	8	1	1	23	0	0	2	10	0	3
C09K	7	14	1	0	48	2	3	47	2	6	309	0	31	1	84	0	1	114	3	15	3	11	3	2	72	0	3	1	0	0	4	1	0	17	0	1	0	2	0	29	1	0	1	1	0	0	8	4	18
C10B	0	1	0	0	0	0	0	0	0	0	0	0	4	0	1	0	2	0	0	0	0	0	0	0	2	2	0	0	0	0	0	0	0	0	0	0	0	0	0	0	0	0	1	0	0	0	0	0	0
C10C	0	0	0	0	0	0	0	0	0	0	0	0	0	0	0	0	0	0	0	2	0	0	0	0	0	0	0	0	0	0	0	0	0	0	0	0	0	0	0	0	0	0	0	0	0	0	0	0	0
C10F	0	0	0	0	0	0	0	0	0	0	0	0	0	0	0	0	0	0	0	0	0	0	0	0	0	0	0	0	0	0	0	0	0	0	0	0	0	0	0	0	0	0	0	0	0	0	0	0	0
C10G	0	0	0	0	1	0	0	1	0	0	13	0	27	1	2	0	1	2	3	8	0	1	0	4	5	1	0	1	0	0	0	0	0	0	0	0	0	0	0	1	0	1	0	0	0	0	0	0	0
C10H	0	0	0	0	0	0	0	0	0	0	4	0	0	0	0	0	0	0	0	0	0	0	0	0	0	0	0	2	0	0	0	0	0	0	0	0	0	0	0	0	0	0	0	0	0	0	0	0	0
C10J	0	0	1	0	1	0	1	0	0	0	2	0	4	0	0	0	0	0	0	0	0	0	0	0	0	0	0	0	0	0	0	0	0	0	0	0	0	0	0	0	0	0	0	0	0	0	0	0	0
C10K	0	0	3	0	0	0	0	0	0	0	2	0	1	0	0	0	0	0	0	0	0	0	0	0	0	0	0	0	0	1	0	0	0	0	0	0	0	0	0	0	0	0	0	0	0	0	0	0	0
C10L	0	2	1	0	10	0	0	2	0	2	32	0	1	0	0	0	0	0	0	0	0	2	0	1	3	0	0	0	0	2	1	0	0	0	0	0	0	0	0	0	0	0	0	0	0	0	0	0	0
C10M	3	0	0	0	2	4	0	2	0	0	64	0	0	0	0	0	0	0	0	10	0	4	0	2	10	0	2	1	0	0	0	0	0	2	0	0	0	0	0	2	2	0	2	0	0	0	2	0	0
C10N	0	0	0	0	0	0	0	0	0	0	0	0	0	0	0	0	0	0	0	0	0	0	0	0	0	0	0	0	0	0	0	0	0	0	0	0	0	0	0	0	0	0	0	0	0	0	0	0	0
C11B	0	1	0	0	0	12	0	5	0	0	26	0	0	0	14	0	0	8	4	99	4	3	3	6	101	4	0	1	0	0	2	0	0	0	0	0	0	0	0	0	0	0	0	0	0	0	0	0	0
C11C	0	0	0	0	0	0	0	6	0	0	34	0	0	0	3	0	0	0	3	49	0	1	2	5	21	0	0	0	0	0	0	0	0	0	0	0	0	0	0	0	0	0	0	0	0	0	0	0	0
C11D	2	1	0	0	7	1	11	16	0	12	1125	0	0	0	2	3	11	91	29	8	1	20	2	15	138	0	26	0	0	0	7	0	0	4	0	1	0	0	0	0	0	0	4	1	0	0	41	0	28
C12C	0	0	0	0	0	0	0	0	0	0	4	0	1	0	4	0	2	5	18	0	5	10	1	1	43	0	5	2	0	0	0	0	0	0	0	0	0	0	0	0	0	0	0	0	0	0	0	0	0
C12F	0	0	0	0	0	0	0	0	0	0	0	0	0	0	1	1	0	2	0	0	0	0	1	2	3	0	0	0	0	0	0	0	0	0	0	0	0	0	0	0	0	0	0	0	0	0	0	0	0
C12G	0	0	0	0	1	2	0	0	0	0	5	0	0	0	2	0	0	4	9	0	1	2	1	3	31	0	2	0	0	0	0	0	0	0	0	0	0	0	0	0	0	0	0	0	0	0	0	0	0
C12H	0	0	0	0	0	69	0	1	0	0	12	0	0	0	1	0	0	0	1	0	3	3	0	2	60	0	4	0	0	0	0	0	0	0	0	0	0	0	0	0	0	0	0	0	0	0	0	0	0
C12J	0	0	0	0	1	1	0	0	0	0	1	0	0	0	0	0	0	0	0	1	0	0	0	0	2	0	0	0	0	0	0	0	0	0	0	0	0	0	0	0	0	0	0	0	0	0	0	0	0
C12L	0	0	0	0	0	0	0	0	0	0	0	0	0	0	0	0	0	0	0	0	0	0	0	0	0	0	0	0	0	0	0	0	0	0	0	0	0	0	0	0	0	0	0	0	0	0	0	0	0
C12M	6	8	0	0	32	81	1	28	0	3	162	0	1	0	1	0	0	7	6	0	0	1	2	4	17	0	1	0	0	0	0	0	0	0	0	0	0	0	0	0	0	0	1	0	0	0	5	0	2
C12N	13	46	0	0	79	5963	7	865	0	26	4798	0	0	0	79	0	4	53	111	46	4	27	189	166	276	1	15	9	0	63	0	0	2	3	0	0	0	0	0	1	1	0	0	0	0	0	0	0	2
C12P	3	5	0	0	13	703	0	210	0	1	1495	0	0	0	29	1	1	57	64	28	4	52	151	98	254	1	8	1	0	8	0	0	0	1	0	0	1	0	0	0	0	0	0	0	0	0	0	0	0
C12Q	3	4	0	0	26	203	0	235	0	1	1139	0	0	0	7	0	1	10	6	2	0	2	50	13	38	0	0	0	0	1	0	0	0	1	0	0	1	0	0	0	0	0	1	0	1	0	1	1	0
C12R	1	5	0	0	4	124	0	11	0	2	211	0	0	0	8	0	0	4	12	0	0	1	5	18	26	0	1	0	0	1	0	0	0	0	0	0	0	0	0	0	0	0	0	0	0	0	0	0	0
C12S	2	1	0	0	2	2	0	4	0	0	13	0	0	0	0	0	0	0	0	0	0	0	2	5	5	0	1	0	0	1	0	0	0	0	0	0	0	0	0	0	0	0	0	0	0	0	0	0	0
C13C	0	0	2	1	0	0	0	0	0	0	0	0	0	0	0	0	0	0	0	0	0	0	0	0	4	0	0	0	0	0	0	0	0	0	0	0	0	0	0	0	0	0	0	0	0	0	0	0	0
C13D	0	0	0	0	0	1	0	0	0	0	3	0	0	0	0	0	0	1	3	0	2	10	20	3	41	1	1	0	0	0	0	0	0	0	0	0	0	0	0	0	0	0	0	0	0	0	0	0	0
C13F	0	0	0	0	0	0	0	0	0	0	1	0	0	0	3	0	1	2	1	0	0	27	7	8	40	0	6	0	0	0	0	0	0	0	0	0	0	0	0	0	0	0	0	0	0	0	0	0	0
C13G	0	0	0	0	0	0	0	0	0	0	0	0	0	0	0	0	0	0	0	0	0	1	0	0	0	0	0	0	0	0	0	0	0	0	0	0	0	0	0	0	0	0	0	0	0	0	0	0	0
C13H	0	0	0	0	0	0	0	0	0	0	0	0	0	0	0	0	0	0	0	0	0	0	0	0	0	0	0	0	0	0	0	0	0	0	0	0	0	0	0	0	0	0	0	0	0	0	0	0	0
C13J	0	1	0	0	0	0	0	0	0	0	2	0	0	0	0	0	0	0	0	0	0	2	4	0	12	0	1	0	0	0	0	0	0	0	0	0	0	0	0	0	0	0	0	0	0	0	0	0	0
C13K	0	1	0	0	0	2	0	0	0	0	6	0	0	0	5	0	0	7	3	3	1	36	6	5	71	0	4	0	0	0	1	0	0	0	0	0	0	0	0	0	0	0	0	0	0	0	0	0	0
C14B	0	0	0	0	0	0	0	0	0	0	0	0	0	0	0	0	0	0	0	0	0	0	0	0	0	0	0	0	0	0	0	0	0	0	0	0	0	2	0	0	0	0	0	0	0	0	0	0	0
C14C	0	0	0	0	0	0	0	9	0	0	20	0	0	0	0	16	31	11	0	0	0	1	0	0	1	0	0	0	0	0	0	0	0	5	0	0	0	0	0	1	0	0	0	0	0	0	0	0	0
C21B	9	7	0	0	9	13	0	2	0	0	2	0	0	0	0	0	0	0	0	0	0	1	0	0	1	0	1	0	0	0	0	0	0	0	0	0	0	0	0	0	0	0	0	3	0	0	0	0	0
C21C	0	0	0	0	0	0	0	1	0	0	1	0	0	0	0	0	3	0	0	0	0	0	0	0	0	0	0	0	0	0	0	0	0	0	0	0	0	0	0	0	0	0	0	0	0	0	0	0	0
C21D	8	3	6	3	1	0	0	0	0	0	0	0	0	0	0	0	0	0	0	0	0	0	0	0	0	0	0	0	1	0	0	0	0	0	0	0	0	0	0	0	0	0	1	7	0	0	0	0	0
C22B	17	14	0	0	16	20	0	2	0	0	31	0	0	1	1	0	0	1	1	0	0	0	1	0	8	0	0	0	0	0	0	0	0	0	0	0	0	0	0	0	0	0	0	0	0	0	0	0	0
C22C	1	0	0	3	0	0	0	2	0	0	6	0	4	0	0	0	0	0	0	0	0	3	0	0	7	0	0	0	0	1	0	0	0	0	0	0	0	1	0	5	0	0	0	3	0	0	0	0	1
C22F	0	0	1	0	0	0	0	0	0	0	1	0	1	0	0	0	0	0	0	0	0	0	0	0	0	0	0	0	0	0	0	0	0	0	0	0	0	0	0	0	0	0	0	2	0	0	0	0	0
C23C	2	1	1	0	37	0	16	6	18	0	34	0	106	0	0	1	0	1	0	0	0	1	0	0	7	0	0	0	0	0	0	0	0	4	0	0	0	0	0	0	0	0	2	0	0	0	1	0	1
C23D	0	0	0	0	0	0	0	0	0	0	2	0	0	0	0	0	0	0	0	0	0	0	0	0	1	0	0	0	0	0	0	0	0	0	0	0	0	0	0	0	0	0	0	0	0	0	1	0	0
C23F	0	0	1	0	1	0	1	4	5	0	224	0	7	0	8	0	0	28	16	0	0	1	0	0	9	0	0	1	0	0	1	0	0	0	2	0	0	0	0	0	0	0	0	0	0	0	0	0	0
C23G	0	0	0	0	0	0	0	0	0	0	41	0	0	0	0	0	0	4	1	1	0	0	0	0	11	1	0	0	0	0	0	0	0	0	0	0	0	0	0	0	0	0	0	0	0	0	2	0	1
C25B	0	0	0	0	2	0	0	1	0	1	52	0	0	0	1	0	0	11	2	5	0	0	1	0	35	0	0	1	0	0	0	0	0	0	0	0	0	1	0	0	0	0	2	0	0	0	1	0	3
C25C	0	0	0	0	1	0	0	0	0	0	4	0	0	0	0	0	0	1	0	0	0	1	0	0	1	0	0	0	0	0	0	0	0	0	0	0	0	0	0	0	0	0	0	0	0	0	0	0	0
C25D	0	0	0	0	2	0	8	7	2	0	20	0	0	2	0	0	0	1	2	1	0	3	1	0	16	0	2	0	0	0	0	0	0	1	0	0	0	0	0	0	0	0	6	0	0	1	2	1	2
C25F	0	1	0	0	3	0	0	1	1	2	3	0	0	0	0	0	0	0	0	0	0	0	0	0	4	0	0	0	0	0	0	0	0	0	0	0	0	0	0	0	0	0	0	0	0	0	0	1	0
C30B	0	1	0	0	0	0	1	0	2	0	10	0	6	0	0	0	0	0	0	0	1	1	0	0	1	0	0	0	0	0	0	0	0	0	0	0	0	0	0	0	0	0	0	3	0	0	0	0	0
C40B	0	0	0	0	0	0	0	0	0	0	0	0	0	0	0	0	0	0	0	0	0	0	0	0	0	0	0	0	0	0	0	0	0	0	0	0	0	0	0	0	0	0	0	0	0	0	0	0	0
C99Z	0	0	0	0	0	0	0	0	0	0	0	0	0	0	0	0	0	0	0	0	0	0	0	0	0	0	0	0	0	0	0	0	0	0	0	0	0	0	0	0	0	0	0	0	0	0	0	0	0
D01B	0	0	9	1	1	0	0	4	0	0	0	0	0	1	1	0	0	0	0	0	0	0	0	2	2	0	2	0	0	0	0	0	0	0	0	0	1	0	0	0	0	0	0	0	0	0	0	0	2
D01C	0	0	0	0	0	0	0	1	0	0	6	0	0	0	2	0	0	4	0	0	0	0	1	1	13	0	1	0	0	0	0	0	0	0	0	0	0	0	0	0	0	0	0	0	0	0	0	0	1
D01D	0	0	0	0	0	0	0	2	1	0	30	0	0	0	0	0	2	0	0	0	0	2	0	0	7	0	2	0	0	13	7	1	0	7	0	0	0	0	0	1	0	0	12	0	0	0	1	0	7
D01F	0	2	2	0	0	0	0	6	0	1	65	0	0	1	1	0	4	1	0	0	0	2	2	2	2	0	3	1	1	14	8	1	0	9	0	0	0	0	0	8	0	0	7	0	0	0	0	0	7
D01G	4	0	1	0	1	0	0	0	0	0	3	0	0	0	0	0	0	0	0	0	0	0	0	0	0	0	0	0	0	0	0	1	0	1	0	0	0	0	0	1	0	0	0	0	0	0	0	0	0
D01H	2	1	8	0	0	1	1	2	0	0	3	0	0	1	0	0	0	0	0	0	0	1	0	0	0	0	2	0	0	0	0	0	0	0	0	1	0	0	0	1	1	0	0	0	0	0	2	0	0
D02G	1	0	9	0	7	0	0	43	1	2	73	0	0	0	0	0	0	0	0	0	0	3	2	2	6	0	0	7	2	21	7	12	0	59	0	3	4	1	0	18	3	0	7	1	0	0	25	0	51
D02H	0	0	0	0	0	0	0	0	0	0	0	0	0	0	0	0	0	0	0	0	0	0	0	0	0	0	0	0	0	0	0	0	0	0	0	0	0	0	0	0	0	0	0	0	0	0	0	0	0
D02J	0	0	0	0	0	0	0	2	0	0	3	0	0	0	0	0	1	0	0	0	0	0	0	0	0	0	0	0	2	2	1	0	0	1	0	0	0	0	0	0	0	0	4	0	0	0	0	0	1
D03C	0	0	0	0	0	0	0	1	0	0	0	0	0	0	0	0	0	0	0	0	0	0	0	0	0	0	0	0	0	0	0	0	0	0	0	0	0	0	0	0	0	0	0	0	0	0	0	0	0
D03D	2	0	2	0	2	0	2	2	0	0	30	0	0	1	2	0	1	3	1	0	0	0	0	0	4	0	0	0	0	0	1	10	3	61	3	7	5	5	0	19	3	0	23	1	0	2	1	1	1
D03J	0	0	4	0	0	0	0	9	0	0	0	0	0	0	0	0	0	0	0	0	0	0	0	0	0	0	0	0	0	0	0	0	0	0	0	0	0	0	0	0	0	0	0	0	0	0	0	0	0
D04B	0	0	0	0	0	0	0	6	0	0	16	0	0	0	0	0	0	0	0	0	0	0	0	0	0	0	0	0	0	0	1	188	59	86	6	0	0	14	0	58	0	0	21	1	0	1	2	0	1
D04C	0	0	2	0	0	0	0	10	0	1	0	0	0	0	0	0	0	0	0	0	0	0	0	0	0	0	0	0	0	0	0	0	0	0	0	2	0	0	0	0	4	0	7	0	0	0	7	0	0
D04D	0	0	0	0	3	0	0	0	0	1	0	0	0	0	0	0	0	0	0	0	0	0	0	0	0	0	0	0	0	0	0	2	0	1	1	0	17	1	0	0	0	0	3	3	0	0	1	0	7
D04G	0	0	0	0	1	0	0	5	0	0	1	0	0	0	0	0	0	0	0	0	0	0	0	0	0	0	0	0	0	0	0	0	0	3	0	0	0	0	0	0	0	0	1	0	0	0	1	0	0
D04H	2	1	0	1	14	0	2	4	0	1	182	0	0	3	0	0	0	1	0	0	0	16	0	0	4	0	1	0	0	2	15	5	1	62	3	15	4	5	1	22	1	0	29	0	0	0	2	0	16
D05B	0	0	3	0	0	0	0	5	0	0	0	0	0	0	0	0	1	1	0	0	0	0	0	0	0	0	0	0	0	0	0	12	1	29	0	1	19	0	5	0	1	6	24	0	0	0	4	2	2
D05C	0	0	0	0	1	0	0	0	0	0	4	0	0	0	0	0	0	0	0	0	0	0	0	0	0	0	0	0	0	0	0	1	0	3	0	1	0	3	0	0	0	1	3	0	0	1	1	0	5
D06B	0	0	0	0	2	0	0	0	0	0	3	0	0	0	0	0	0	3	0	0	0	0	0	1	5	2	0	0	0	0	0	0	0	1	0	0	0	1	0	1	0	0	0	0	0	0	0	0	2
D06C	0	0	0	0	2	0	0	1	0	0	4	0	0	0	0	0	0	1	0	0	0	7	0	0	3	0	11	0	0	0	0	2	0	15	1	1	12	3	18	4	0	0	9	0	0	0	0	0	0
D06F	0	1	1	0	3	0	0	1	0	0	14	0	5	1	1	0	0	12	0	0	0	1	0	0	14	2	1	1	0	0	0	0	0	3	0	0	5	0	0	0	0	0	9	0	1	1	1	2	0
D06G	0	0	0	0	0	0	0	0	0	0	0	0	0	0	0	0	0	0	0	0	0	0	0	0	0	0	0	0	0	0	0	0	0	0	0	0	0	0	0	0	0	0	0	0	0	0	0	0	0
D06H	0	0	1	0	0	0	0	0	0	0	0	0	0	1	0	1	0	0	0	0	0	0	0	0	0	0	0	1	0	0	0	1	0	2	0	0	3	0	0	0	0	0	0	0	0	0	1	0	0
D06J	0	0	0	0	0	0	0	0	0	0	0	0	0	0	0	0	0	0	0	0	0	0	0	0	0	0	0	0	0	0	0	0	0	0	0	0	0	0	0	0	0	0	0	0	0	0	0	0	0
D06L	0	0	0	0	3	0	0	0	0	1	68	0	0	0	0	0	1	17	4	0	0	1	0	2	11	0	0	0	0	0	3	0	0	0	0	0	0	0	0	0	0	0	0	0	0	0	1	0	0
D06M	0	0	0	0	0	4	0	7	0	0	127	0	0	0	0	2	0	4	0	0	0	1	0	9	11	0	1	0	0	4	9	1	1	12	0	0	0	0	0	1	0	0	1	0	0	0	3	0	10
D06N	0	0	0	0	0	0	0	0	0	0	10	0	0	0	0	0	0	0	0	0	0	0	0	0	0	0	0	0	0	0	0	0	0	15	0	3	0	1	0	0	0	0	2	0	0	0	1	0	1
D06P	0	0	0	0	0	0	0	7	0	0	31	0	0	2	2	0	0	7	0	0	0	0	0	2	11	0	2	0	1	3	0	1	0	11	0	0	0	0	0	0	0	0	5	0	1	0	2	0	3
D06Q	0	0	0	0	0	0	0	0	0	0	0	0	0	0	0	0	0	1	0	0	0	0	0	0	1	0	0	0	0	0	0	0	1	0	0	0	0	0	0	0	0	0	0	0	0	0	0	0	0
D07B	0	0	0	0	0	0	0	4	0	0	0	0	0	0	0	0	0	0	0	0	0	0	0	0	0	0	0	0	0	0	0	0	0	0	0	0	0	0	0	0	1	0	1	0	0	0	3	0	0
D21B	0	1	0	0	5	1	0	0	0	0	6	0	0	0	0	0	0	1	0	1	0	3	1	0	4	0	0	0	0	0	0	0	0	0	0	0	0	0	0	0	0	0	0	0	0	0	0	0	0
D21C	0	0	0	0	3	1	0	3	0	0	10	0	0	4	8	0	1	10	1	0	0	1	1	5	35	0	6	0	0	1	0	0	0	0	0	0	0	0	0	0	0	0	0	0	0	0	0	0	0
D21D	0	1	2	3	0	0	0	0	0	5	41	0	1	0	3	0	0	2	1	0	0	0	0	0	7	0	0	1	0	3	0	0	0	0	0	0	0	0	0	0	0	0	0	0	0	0	0	0	1
D21F	0	1	0	0	8	0	6	1	0	2	22	0	0	3	0	0	0	1	0	0	0	1	0	0	0	0	1	6	7	15	2	0	0	0	1	0	1	0	0	3	0	0	0	0	0	0	0	0	2
D21G	0	0	0	0	0	0	7	0	0	0	0	0	0	0	0	0	0	0	0	0	0	0	0	0	0	0	0	0	0	0	0	0	0	0	0	0	0	0	0	0	0	0	0	0	0	0	0	0	3
D21H	0	4	0	0	20	1	3	7	0	1	166	0	0	0	3	0	4	6	2	1	0	3	1	0	5	0	0	17	9	52	6	5	0	10	0	2	0	0	0	0	0	0	0	0	0	0	0	0	1
D21J	0	0	0	0	1	0	0	3	0	0	0	0	0	0	2	0	0	0	0	0	0	0	0	0	0	0	0	0	0	0	0	0	0	0	0	0	0	0	0	0	0	0	0	0	0	0	0	0	0
D99Z	0	0	0	0	0	0	0	0	0	0	0	0	0	0	0	0	0	0	0	0	0	0	0	0	0	0	0	0	0	0	0	0	0	0	0	0	0	0	0	0	0	0	0	0	0	0	0	0	0
E01B	2	0	0	0	2	0	0	0	0	0	0	0	0	0	0	0	1	0	0	0	0	0	0	0	0	0	0	0	0	0	5	0	0	0	1	0	0	0	0	0	0	0	0	0	1	0	1	0	0
E01C	82	106	58	7	82	0	0	7	0	1	11	0	0	1	0	0	0	0	0	0	0	0	0	0	0	0	0	0	0	0	0	0	0	1	0	6	0	0	0	0	0	0	1	0	0	15	2	0	7
E01D	2	0	0	0	0	0	0	22	0	0	0	0	0	0	0	0	0	0	0	1	0	0	0	0	0	0	0	0	0	0	0	0	0	0	0	0	0	0	0	0	0	0	0	0	0	0	0	0	0
E01F	2	1	2	0	14	0	1	98	0	2	1	0	0	1	0	0	0	0	0	0	0	0	0	0	0	0	0	0	0	0	0	0	0	0	0	0	0	0	0	0	0	0	1	0	2	1	2	3	0
E01H	126	12	72	7	12	0	2	152	0	5	1	0	0	0	0	0	0	0	0	0	0	0	0	0	0	0	0	0	0	0	0	0	0	1	0	0	0	0	0	0	0	0	0	0	2	2	0	1	8
E02B	9	18	1	0	86	2	1	177	0	24	21	0	0	0	3	0	4	0	0	1	0	1	2	0	4	0	0	0	0	0	0	0	0	0	0	14	0	0	0	0	0	0	2	0	0	0	0	0	0
E02C	0	1	0	0	1	0	0	0	0	0	0	0	0	0	0	0	0	0	0	0	0	0	0	0	0	0	0	0	0	0	0	0	0	0	0	1	0	0	0	0	0	0	0	0	0	0	0	0	0
E02D	17	2	3	1	133	2	0	30	0	57	9	0	4	0	0	0	0	0	0	0	0	0	0	1	2	0	0	0	0	0	0	0	0	0	2	2	0	0	0	0	0	0	0	0	31	0	0	28	0
E02F	401	30	55	10	34	0	0	12	0	0	0	0	0	0	0	1	2	0	0	0	0	0	0	0	0	0	0	0	0	0	0	1	0	0	0	0	0	0	0	20	0	0	1	0	0	0	0	0	0
E03B	0	1	0	0	12	0	0	5	0	0	15	0	2	0	0	0	0	2	2	0	0	1	0	0	0	0	0	0	0	0	0	0	0	0	0	0	0	0	0	1	0	0	0	0	0	0	0	0	1
E03C	0	0	0	0	8	0	0	10	0	0	1	0	1	0	0	0	0	0	0	0	0	0	0	0	1	0	0	0	0	0	0	0	0	0	0	0	0	0	0	1	0	0	0	0	1	1	10	0	5
E03D	1	0	0	0	12	0	0	9	0	0	17	0	0	0	0	0	1	1	1	0	0	0	0	0	0	0	0	0	0	0	0	0	0	4	0	0	0	0	0	0	0	0	0	0	0	3	6	2	2
E03F	0	0	0	0	2	0	0	4	0	7	0	0	0	0	0	0	0	0	0	1	0	0	0	0	0	0	0	0	0	0	0	0	0	0	0	0	0	0	0	0	0	0	0	0	0	0	0	0	0
E04B	9	2	3	1	92	5	1	73	0	70	22	0	1	0	0	0	0	0	0	0	0	1	0	0	0	0	0	0	2	0	1	0	0	6	1	1	0	0	0	35	0	0	15	3	7	7	0	9	11
E04C	1	1	0	3	49	0	1	16	0	6	11	0	0	1	0	0	0	0	0	0	0	3	0	0	0	0	0	0	0	0	0	0	0	1	1	0	0	1	0	0	0	0	11	0	0	0	1	3	5
E04D	3	2	3	1	38	0	0	9	0	1	5	0	0	0	0	0	0	0	0	0	0	0	0	0	0	0	0	0	0	0	0	0	0	0	0	0	3	0	0	1	2	0	2	0	1	1	0	4	20
E04F	2	0	0	0	102	0	0	2	0	6	5	0	0	0	0	0	0	0	0	0	0	0	0	0	0	0	0	0	0	0	0	0	0	2	0	3	0	2	0	1	0	0	9	0	7	6	2	3	3
E04G	10	2	2	0	12	4	0	8	0	24	0	0	0	0	0	1	0	0	0	0	0	0	0	0	0	0	0	0	0	0	0	0	0	2	4	0	0	0	1	28	0	0	14	1	2	10	6	12	2
E04H	2	1	3	1	58	0	0	191	0	45	28	0	0	0	0	1	1	3	2	0	0	1	2	0	14	0	0	0	0	0	0	1	1	11	1	4	0	2	1	0	1	0	14	1	85	46	3	28	6
E05B	5	0	2	0	2	0	1	38	1	6	23	0	0	0	0	0	0	0	0	0	0	0	0	0	4	0	0	0	0	0	2	0	0	7	9	0	0	8	1	1	5	0	85	4	4	119	1	35	4
E05C	0	0	5	2	0	0	1	24	1	2	0	0	1	1	0	0	0	0	0	0	0	0	0	0	0	0	0	0	0	0	0	0	0	2	1	0	0	3	0	1	2	0	51	5	1	33	1	7	1
E05D	0	7	0	0	4	0	0	14	0	0	1	0	0	0	0	0	0	0	0	0	0	0	0	0	0	0	0	0	0	0	0	0	0	1	0	1	0	3	0	0	0	0	20	0	0	17	7	7	0
E05F	1	1	2	0	0	0	0	10	0	1	0	0	1	2	0	0	0	0	0	0	0	0	0	0	4	1	0	0	0	0	0	0	0	0	0	0	0	0	0	0	2	0	4	0	0	10	0	0	0
E05G	0	0	0	0	0	0	0	1	0	0	0	0	0	0	0	0	0	0	0	0	0	0	0	0	0	0	0	0	0	0	0	0	0	0	0	0	0	0	0	0	0	0	0	0	4	6	0	4	0
E06B	1	1	1	2	8	0	2	31	1	9	1	0	3	0	0	0	3	1	1	0	0	1	0	0	4	0	0	0	0	0	1	0	0	1	0	1	0	0	0	1	1	0	60	1	0	5	2	1	4
E06C	0	0	2	0	1	0	0	22	0	27	0	0	0	0	0	0	0	0	0	0	0	0	0	0	0	0	0	0	0	0	0	0	0	0	1	0	0	0	0	0	1	0	1	0	2	5	1	3	0
E21B	82	7	23	0	18	1	2	7	0	1	40	0	247	0	1	0	1	3	1	0	3	1	0	0	5	0	0	1	0	0	1	0	0	0	0	0	0	0	0	1	0	0	5	0	2	2	1	4	0
E21C	12	1	3	0	4	0	0	1	0	0	1	0	15	1	0	0	0	0	0	0	0	0	0	1	0	0	1	0	0	0	0	0	0	0	0	2	0	0	0	0	0	0	0	2	0	0	0	0	0
E21D	0	0	0	0	0	0	0	1	0	0	1	0	0	0	0	0	1	0	0	0	0	0	0	0	0	0	0	0	0	0	0	0	0	0	0	0	0	0	0	0	0	0	5	0	0	0	0	0	0
E21F	0	0	1	0	2	0	0	0	0	0	0	0	0	0	0	0	0	0	0	0	0	0	0	0	0	0	0	0	0	0	0	0	0	0	0	0	0	0	0	0	0	0	2	0	0	0	0	2	0
E99Z	0	0	0	0	0	0	0	0	0	0	0	0	0	0	0	0	0	0	0	0	0	0	0	0	0	0	0	0	0	0	0	0	0	0	0	0	0	0	0	0	0	0	0	0	0	0	0	0	0
F01B	8	2	3	0	2	0	1	1	0	0	0	0	1	1	2	0	0	0	0	0	0	0	0	0	2	0	0	0	0	0	0	0	0	0	0	0	0	0	0	6	0	0	0	0	0	2	1	0	0
F01C	0	3	4	0	9	0	0	0	0	0	0	0	0	0	0	0	1	0	0	0	0	0	0	0	0	0	0	0	0	0	0	0	0	0	0	0	0	0	0	0	0	0	1	0	0	2	1	1	0
F01D	0	0	3	0	0	1	0	5	0	0	1	0	3	0	0	0	0	0	0	0	0	0	0	0	0	0	0	0	0	0	0	1	0	0	1	0	0	0	8	0	0	0	0	0	0	1	1	0	0
F01K	0	0	1	0	0	0	0	0	0	0	0	0	0	0	0	0	0	0	0	0	0	0	0	0	1	0	0	0	0	0	0	0	0	0	0	0	0	0	0	0	0	0	0	0	0	0	0	0	0
F01L	1	1	4	0	2	0	0	0	0	0	10	0	0	0	0	0	0	0	0	0	0	0	0	0	0	0	0	0	0	0	0	2	0	0	0	0	0	1	0	2	0	0	0	0	0	0	0	0	2
F01M	1	2	6	0	6	0	0	1	0	1	1	0	0	0	0	0	0	1	1	0	0	0	0	0	1	0	0	0	0	0	0	0	0	1	0	0	0	0	0	2	0	0	0	0	0	0	0	0	4
F01N	0	0	7	0	2	0	3	1	0	3	5	0	11	0	0	0	0	7	0	0	0	0	0	0	9	1	0	0	0	0	0	0	0	0	0	0	0	0	0	0	0	0	1	0	0	0	4	0	0
F01P	0	1	10	0	1	0	1	0	0	2	1	0	1	0	0	0	0	0	1	0	0	0	0	0	0	0	0	0	0	0	0	0	0	0	0	0	0	0	0	0	0	0	0	0	0	0	2	0	0
F02B	0	2	17	1	13	2	1	8	0	5	4	0	3	0	0	0	0	0	0	0	0	0	0	0	1	0	1	0	0	1	1	0	0	0	0	1	0	0	0	0	0	0	0	0	0	0	1	0	0
F02C	0	0	1	0	1	0	0	2	0	0	0	0	7	0	0	0	0	0	0	0	0	0	0	0	1	0	0	0	0	1	2	0	0	0	0	0	0	0	0	0	0	0	0	0	0	0	0	0	0
F02D	6	3	17	3	4	1	0	1	0	0	1	0	0	0	0	0	0	0	0	0	0	0	0	0	0	0	0	0	0	0	0	0	0	0	0	0	0	0	0	0	0	0	0	0	0	0	0	0	0
F02F	7	0	10	2	0	0	0	0	0	0	0	0	1	0	0	0	0	0	0	0	0	0	0	0	0	0	0	0	0	0	0	0	0	0	0	0	0	1	0	0	0	0	0	0	0	0	0	0	0
F02G	0	0	4	0	0	0	0	0	0	0	0	0	0	0	0	0	0	0	0	0	0	0	0	0	0	0	0	0	0	0	0	0	0	0	0	0	0	0	0	0	0	0	0	0	0	0	0	0	0
F02K	1	0	0	0	0	0	0	1	0	0	0	0	0	0	0	0	0	0	1	0	1	0	0	0	0	0	0	0	0	0	0	0	0	0	0	0	0	0	0	0	0	0	0	0	0	0	0	0	0
F02M	0	2	9	0	27	1	0	7	0	1	6	0	0	0	0	0	0	0	5	0	0	2	0	0	2	0	0	0	0	0	0	0	0	0	0	0	0	0	0	1	0	0	1	0	0	1	7	0	0
F02N	0	0	17	0	0	0	0	1	0	0	2	0	0	0	0	0	0	0	0	0	0	0	0	0	0	0	0	0	0	0	0	0	0	0	1	0	0	0	0	0	0	0	0	0	0	0	1	0	0
F02P	0	0	2	0	0	0	0	0	0	0	0	0	1	0	0	0	0	0	0	0	0	0	0	0	1	0	0	2	0	0	0	0	0	0	0	0	0	0	0	0	0	0	0	0	0	0	0	0	1
F03B	0	0	1	0	0	0	0	3	0	0	0	0	0	0	0	0	0	0	0	0	0	0	0	0	0	0	0	0	0	0	0	0	0	0	0	0	0	0	0	3	0	0	0	0	0	0	0	0	0
F03C	0	0	0	0	2	0	0	0	0	0	0	0	0	0	0	0	0	0	0	0	0	0	0	0	0	0	0	0	0	0	0	0	0	0	0	0	0	0	0	0	0	0	0	0	0	0	0	0	0
F03D	0	0	0	0	0	0	0	4	0	0	0	0	0	0	0	0	0	0	0	0	0	0	0	0	0	0	0	0	0	0	0	0	0	0	0	0	0	0	0	0	0	0	0	0	0	0	0	0	0
F03G	0	0	1	0	0	0	0	5	0	2	0	0	0	0	0	0	0	0	0	0	0	0	1	0	0	0	0	0	0	0	0	0	0	0	0	0	0	0	0	0	0	0	1	0	0	0	0	0	0
F03H	0	0	0	0	0	0	0	0	0	0	0	0	0	0	0	0	0	0	0	0	0	0	0	0	0	0	0	0	0	0	0	0	0	0	0	0	0	0	0	0	0	0	0	0	0	0	0	0	0
F04B	5	13	5	2	25	1	1	29	0	2	4	0	2	0	4	1	3	2	1	0	0	4	1	0	22	1	2	0	0	0	0	0	0	3	0	0	0	3	3	20	0	0	3	1	0	7	11	7	2
F04C	0	0	0	0	3	0	0	1	0	0	0	0	0	2	0	0	3	0	0	0	0	0	0	0	0	0	3	0	0	0	0	0	0	0	0	0	0	0	0	0	0	0	1	0	0	0	2	0	0
F04D	0	2	6	5	2	0	0	5	0	0	0	0	3	1	0	0	2	1	1	0	0	0	0	0	1	0	1	0	0	0	0	0	0	0	0	0	1	2	33	1	1	0	4	0	0	0	4	0	0
F04F	0	0	1	0	4	0	0	16	0	2	0	0	0	0	1	0	0	0	0	0	0	0	0	0	1	0	1	0	0	0	0	0	0	0	0	0	0	0	0	0	0	0	0	0	0	0	0	0	0
F15B	39	12	16	5	5	0	0	4	0	0	0	0	0	0	0	0	2	0	0	0	0	0	1	0	2	1	3	0	0	0	0	0	0	0	0	0	0	0	0	6	0	0	3	0	0	0	0	0	0
F15C	0	0	0	0	0	0	0	0	0	0	0	0	0	0	0	0	0	0	0	0	0	0	0	0	0	0	0	0	0	0	0	0	0	0	0	0	0	0	0	0	0	0	0	0	0	0	0	0	0
F15D	0	7	0	0	0	0	0	1	0	1	8	0	0	0	0	0	0	0	0	0	0	0	0	0	0	0	0	0	0	0	0	0	0	0	0	0	0	0	0	0	0	0	1	0	0	0	0	0	0
F16B	48	8	25	3	19	0	0	71	2	3	4	0	1	2	0	0	3	0	0	0	0	0	0	0	4	0	3	0	0	0	1	1	0	4	19	4	4	21	3	5	7	0	404	26	38	34	42	30	36
F16C	15	1	39	3	22	0	0	24	0	1	3	0	0	0	0	0	0	0	0	0	1	1	0	0	2	0	0	0	0	0	0	0	0	1	0	0	3	1	0	2	3	0	20	1	15	10	1	2	7
F16D	51	28	127	16	4	0	0	78	1	3	3	0	2	0	0	0	1	0	0	0	0	1	0	0	3	4	0	0	0	0	0	0	0	3	2	0	1	0	0	1	1	0	16	1	2	11	5	7	3
F16F	7	1	5	0	3	0	0	10	0	1	0	0	0	0	0	0	0	0	0	0	0	0	0	0	0	0	0	0	0	0	0	0	0	3	1	0	0	6	0	45	1	0	12	0	4	10	1	1	0
F16G	10	0	9	0	0	0	0	44	0	3	0	0	0	0	0	2	1	0	0	0	0	0	0	0	0	0	0	0	1	0	0	0	0	5	4	0	0	5	0	84	188	5	230	94	2	7	1	12	8
F16H	30	22	129	11	4	0	1	31	0	1	11	0	1	9	1	2	1	0	0	0	0	2	0	0	3	2	3	1	3	1	0	0	0	3	0	0	0	2	0	1	0	0	1	0	0	3	4	0	8
F16J	0	18	2	0	4	0	1	10	0	1	1	0	2	0	0	0	0	0	0	0	0	1	0	0	1	2	0	0	0	0	0	0	0	0	0	0	0	0	0	1	0	0	12	3	0	1	2	1	2
F16K	4	12	16	4	104	0	17	70	0	6	4	0	8	1	0	0	2	1	0	0	8	6	0	1	14	0	4	0	2	0	1	0	1	2	1	0	0	1	0	32	0	6	10	0	2	15	5	1	13
F16L	44	31	21	0	56	0	4	61	1	29	24	0	1	6	2	1	57	12	3	0	0	0	1	0	27	2	7	0	0	0	5	1	0	7	10	3	5	10	2	18	5	0	259	11	5	11	14	30	17
F16M	4	2	19	0	33	0	1	123	0	15	6	0	2	1	0	0	0	0	0	0	0	0	0	0	2	0	0	0	0	0	2	0	0	0	1	7	0	1	0	1	0	0	21	0	74	12	30	38	11
F16N	0	0	2	0	8	0	0	0	0	0	0	0	0	0	0	0	0	0	0	0	0	0	0	0	0	0	0	0	0	0	0	0	0	0	0	0	0	0	0	0	0	0	1	0	0	1	0	0	5
F16P	0	0	0	1	0	0	0	2	0	0	0	0	0	0	0	0	1	0	0	0	0	0	0	0	0	0	0	0	0	0	0	0	0	0	0	0	0	0	0	0	0	0	2	0	0	0	0	0	0
F16S	0	0	0	0	0	0	0	0	0	0	0	0	0	0	0	0	0	0	0	0	0	0	0	0	0	0	0	0	0	0	0	0	0	0	0	0	0	0	0	0	0	0	0	0	0	0	0	0	0
F16T	0	0	0	0	0	0	0	0	0	0	0	0	0	0	0	0	0	0	0	0	0	0	0	0	0	0	0	0	0	0	0	0	0	0	0	0	0	0	0	0	0	0	0	0	0	0	0	0	0
F17B	0	0	0	0	0	0	0	0	0	0	0	0	0	0	0	0	0	0	0	0	0	0	0	0	0	0	0	0	0	0	0	0	0	0	0	0	0	0	0	0	0	0	0	0	0	0	0	0	0
F17C	0	8	0	0	12	0	0	0	0	0	7	0	3	0	0	0	1	5	0	0	0	3	0	0	13	0	0	1	0	0	4	0	0	0	0	0	0	0	0	0	0	0	0	0	0	0	1	0	0
F17D	0	0	0	0	6	0	0	3	0	1	4	0	1	0	0	0	0	0	1	0	0	2	0	0	2	0	0	0	1	0	0	0	0	0	0	0	0	0	0	0	0	0	0	0	0	0	0	0	0
F21H	0	0	0	0	0	0	0	0	0	0	0	0	0	0	0	0	0	0	0	0	0	0	0	0	0	0	0	0	0	0	0	0	0	0	0	0	0	0	0	0	0	0	0	0	0	0	0	0	0
F21K	0	0	0	0	1	0	0	41	0	1	0	0	0	0	0	0	0	0	0	0	0	1	0	0	0	0	0	0	0	0	1	0	0	1	1	0	0	6	0	0	0	0	0	0	0	1	1	0	0
F21L	0	0	0	0	2	0	0	52	0	7	0	0	0	0	0	0	0	0	0	0	0	0	0	0	0	0	0	0	0	0	0	0	0	39	1	5	0	92	1	39	0	7	12	52	15	29	8	17	0
F21S	0	0	0	0	18	0	0	7	0	3	0	0	0	0	0	0	0	0	0	0	0	0	0	0	0	0	0	0	0	0	0	0	0	0	1	3	0	0	0	0	0	0	4	5	4	1	0	0	1
F21V	6	2	0	0	24	0	0	97	0	15	10	0	13	0	0	1	0	0	0	0	0	18	0	0	0	0	0	0	1	0	6	1	0	30	9	21	0	12	0	9	0	2	17	22	23	40	54	10	10
F21W	0	0	0	0	0	0	0	1	0	0	1	0	0	0	0	0	0	0	0	0	0	0	0	0	0	0	0	0	0	0	0	0	0	0	0	1	0	1	0	0	0	0	1	0	1	0	1	0	0
F21Y	0	0	0	0	0	0	0	4	0	0	0	0	0	0	0	0	0	0	0	0	0	0	0	0	0	0	0	0	0	0	0	0	0	0	0	0	0	0	0	0	0	0	0	0	1	0	1	0	0
F22B	0	0	0	0	7	3	0	9	0	4	3	0	12	0	0	0	0	0	1	0	0	1	0	0	8	1	0	0	0	0	5	1	0	0	0	0	0	0	0	0	0	0	0	0	1	0	6	0	0
F22D	0	0	0	0	0	0	0	0	0	0	0	0	0	0	0	0	0	0	0	0	0	0	0	0	0	0	0	0	0	0	0	0	0	0	0	0	0	0	0	0	0	0	0	0	0	0	0	0	0
F22G	0	1	0	0	1	0	0	0	0	0	0	0	0	0	0	0	0	0	0	0	0	0	0	0	1	0	0	0	0	0	0	0	0	0	0	0	0	0	0	0	0	0	0	0	0	0	0	0	0
F23B	2	2	0	0	0	0	1	1	0	0	0	0	1	0	0	0	0	2	0	0	0	0	0	0	3	0	0	0	0	0	0	0	0	0	0	0	0	0	0	0	0	0	0	0	0	0	0	0	0
F23C	0	0	0	0	0	0	0	1	0	1	0	0	0	0	0	0	0	0	1	0	0	0	0	0	0	0	0	0	0	2	4	0	0	0	0	0	0	0	0	0	0	0	0	0	0	1	0	0	2
F23D	0	2	1	0	7	1	0	3	1	34	0	0	8	0	0	1	0	0	1	0	0	0	0	0	1	0	0	0	0	4	22	0	0	0	0	0	0	0	0	0	0	0	4	0	0	0	6	1	5
F23G	1	2	0	0	3	0	0	0	0	0	0	0	1	0	0	0	0	1	0	0	0	0	0	0	4	0	0	0	0	0	0	0	0	0	0	0	0	0	0	0	0	0	0	0	0	1	0	1	0
F23H	0	0	0	0	0	0	1	3	0	0	0	0	1	0	0	0	0	0	0	0	0	0	0	0	2	0	0	0	0	0	0	0	0	0	0	0	0	0	0	0	0	0	0	0	0	0	0	0	0
F23J	1	0	0	1	2	0	0	2	0	3	0	0	6	0	0	0	0	0	0	0	0	0	0	0	2	0	1	0	0	0	0	0	0	0	0	0	0	0	0	1	1	0	1	0	0	0	5	0	1
F23K	0	0	1	0	0	0	0	0	0	0	0	0	0	0	0	0	0	2	0	0	0	0	0	0	3	0	0	0	0	0	0	0	0	0	0	0	0	0	0	0	0	0	0	0	0	0	0	0	0
F23L	0	0	1	0	1	0	1	0	0	0	0	0	3	0	0	0	0	0	1	0	0	0	0	0	1	0	0	0	0	0	0	0	0	0	0	0	0	0	0	0	0	0	0	0	0	0	0	0	0
F23M	0	0	0	0	0	0	0	1	0	0	0	0	14	0	0	0	1	0	0	0	0	0	0	0	1	0	0	0	0	0	0	0	0	0	0	0	0	0	0	0	0	0	1	0	0	0	0	0	0
F23N	0	0	1	0	0	0	0	0	0	0	0	0	13	0	0	0	0	1	1	0	0	0	0	0	10	0	0	0	0	0	2	0	0	0	0	0	0	0	0	0	0	0	0	0	0	0	0	0	0
F23Q	0	0	0	0	1	0	0	0	0	1	2	0	5	0	0	0	0	0	1	0	0	0	0	0	6	0	0	0	0	5	37	0	0	0	0	0	0	0	0	1	0	0	4	2	0	2	0	9	0
F23R	0	0	0	0	0	0	0	0	0	0	0	0	1	0	0	0	0	0	0	0	0	0	0	0	1	0	0	0	0	0	0	0	0	0	0	0	0	0	0	0	0	0	0	0	0	0	2	0	0
F24B	0	0	1	0	1	0	0	1	0	0	0	0	7	0	0	0	6	1	0	0	0	2	0	0	34	0	1	0	0	0	0	0	0	0	0	0	0	0	0	0	1	0	1	0	0	4	0	1	0
F24C	0	0	0	0	2	1	6	5	0	5	6	0	421	3	1	1	23	3	8	0	0	2	1	0	198	1	0	12	0	1	1	0	0	1	0	0	0	0	0	0	0	0	3	0	4	5	4	3	3
F24D	0	0	0	0	5	0	0	4	0	0	1	0	14	1	0	1	4	0	1	0	0	0	0	0	44	1	1	12	0	0	0	0	0	2	0	0	0	0	0	2	0	0	0	0	0	0	2	0	1
F24F	2	0	1	0	17	2	0	39	0	45	15	0	7	0	1	0	1	16	0	0	0	1	0	1	15	1	1	1	0	0	14	0	0	0	1	0	0	0	0	0	0	0	2	0	1	0	6	3	0
F24H	0	2	1	0	8	2	1	19	0	3	3	0	101	1	0	0	1	0	9	0	7	0	0	0	33	0	0	1	0	0	1	1	0	2	0	0	0	0	0	1	0	0	1	0	0	3	87	0	2
F24J	1	0	0	0	16	1	0	1	0	0	10	0	22	0	0	0	0	0	0	0	0	4	0	0	3	0	1	0	0	0	1	3	0	2	0	0	0	0	0	1	0	0	0	0	0	3	2	1	1
F25B	4	0	1	0	21	0	4	10	0	0	23	0	38	3	1	0	0	14	17	1	3	32	0	1	109	0	1	0	0	0	5	0	0	2	0	0	0	1	9	2	0	0	2	0	0	3	5	4	0
F25C	1	1	2	1	1	0	1	0	0	1	19	0	1	1	0	0	2	0	6	4	1	97	0	1	43	0	7	1	0	0	0	0	0	0	0	0	0	0	0	0	0	0	0	0	0	0	0	0	0
F25D	0	0	0	0	18	0	1	16	0	8	48	0	13	4	4	7	25	41	9	1	0	35	0	0	161	25	18	2	1	0	10	4	0	30	3	0	0	18	8	10	0	0	0	0	17	37	7	29	1
F25J	0	0	0	0	3	0	0	1	0	2	0	0	1	0	0	0	0	3	2	0	1	1	0	0	3	1	0	0	0	0	0	0	0	0	0	0	0	0	0	0	0	0	0	0	0	0	0	0	0
F26B	2	1	10	9	5	0	8	13	0	4	32	0	68	0	3	0	4	22	12	1	15	26	2	5	191	81	5	47	1	0	36	0	0	1	0	0	0	0	0	2	0	4	1	0	1	9	71	0	9
F27B	0	0	1	0	4	1	0	0	0	0	0	0	224	10	7	1	7	1	3	2	2	1	0	0	71	0	3	12	0	0	0	0	0	0	0	1	1	0	0	0	0	1	0	0	0	1	0	0	0
F27D	1	1	1	0	1	0	1	2	0	0	0	0	358	10	4	0	5	2	4	1	2	1	0	0	162	4	4	1	0	0	0	0	0	0	0	0	0	0	0	0	0	0	0	0	0	2	0	0	1
F28B	0	0	0	0	0	0	0	0	0	0	0	0	0	0	0	0	0	0	0	0	0	0	0	0	0	0	0	0	0	0	1	0	0	0	0	0	0	0	0	0	0	0	0	0	0	0	1	0	0
F28C	0	0	0	0	0	0	0	1	0	0	0	0	0	0	0	0	0	0	0	0	0	0	0	0	1	0	0	0	0	0	0	0	0	0	0	0	0	0	0	0	0	0	0	0	0	0	0	0	0
F28D	0	1	0	0	11	0	0	8	0	2	11	0	23	0	0	0	0	0	12	0	0	23	0	0	13	1	2	0	0	0	1	0	0	8	0	0	0	0	0	10	0	0	0	0	1	0	1	0	0
F28F	0	2	2	0	3	0	2	4	0	3	15	0	30	0	0	0	0	1	16	0	0	9	0	0	11	0	3	0	0	0	0	1	0	14	0	0	0	1	0	22	0	0	10	0	1	1	1	0	0
F28G	0	1	1	0	0	0	1	0	0	0	3	0	0	0	0	0	0	0	2	0	0	1	0	0	4	0	1	0	0	0	0	0	0	0	0	0	0	0	0	0	0	0	0	0	0	0	0	0	0
F41A	0	0	0	0	1	0	0	4	1	1	0	0	0	0	0	0	0	0	0	0	0	0	0	0	0	0	0	0	0	0	1	0	0	1	0	1	0	1	0	0	0	0	2	1	0	1	1	6	0
F41B	2	0	1	0	0	0	0	39	1	7	1	0	0	0	0	1	1	0	0	0	0	0	0	0	0	0	0	0	0	0	4	0	0	8	0	1	0	1	0	0	1	0	6	2	8	11	0	35	0
F41C	0	0	1	0	1	0	0	15	0	1	2	0	0	0	0	1	0	0	0	0	0	0	0	0	0	0	0	0	0	0	5	0	0	14	2	0	1	0	0	1	0	0	18	0	1	52	0	125	1
F41F	0	0	1	0	2	0	0	8	0	1	2	0	0	0	0	0	0	0	0	0	0	0	0	0	1	0	0	0	0	0	0	0	0	0	0	0	0	0	0	0	0	0	0	0	1	0	0	1	0
F41G	1	0	0	0	0	0	0	5	0	0	0	0	0	0	0	0	0	0	0	0	0	0	0	0	0	0	0	0	0	0	0	0	0	0	0	0	0	0	0	1	0	0	0	0	0	1	0	9	1
F41H	2	0	1	0	0	0	0	3	0	0	3	0	0	0	0	0	0	0	0	0	0	0	0	0	0	0	0	0	0	0	0	7	0	157	6	3	33	25	2	15	2	0	2	0	0	14	0	8	0
F41J	0	0	0	0	0	0	0	13	0	10	0	0	0	0	0	0	0	0	0	0	0	0	0	0	0	0	0	0	0	0	0	0	2	1	0	0	0	0	0	0	0	0	0	0	0	0	0	0	0
F42B	1	0	0	0	2	0	0	12	0	6	6	0	1	0	0	0	3	1	0	0	0	0	0	0	3	0	0	0	0	0	8	0	0	3	1	0	0	1	0	0	0	0	1	0	0	6	0	13	0
F42C	0	1	0	0	0	0	0	0	0	0	0	0	0	0	0	0	0	0	0	0	0	0	0	0	0	0	0	0	0	0	0	0	0	0	0	0	0	0	0	0	0	0	0	0	0	0	0	0	0
F42D	0	0	0	0	0	0	0	0	0	0	0	0	0	0	0	0	0	0	0	0	0	0	0	0	0	0	0	0	0	0	0	0	0	0	0	0	0	0	0	0	0	0	0	0	0	0	0	0	0
F99Z	0	0	0	0	0	0	0	0	0	0	0	0	0	0	0	0	0	0	0	0	0	0	0	0	0	0	0	0	0	0	0	0	0	0	0	0	0	0	0	0	0	0	0	0	0	0	0	0	0
G01B	43	3	17	3	10	1	17	81	3	0	2	0	2	2	9	4	9	0	0	0	0	0	0	0	0	0	0	0	4	2	2	1	2	2	24	0	35	0	3	12	0	12	6	5	40	2	9	1	0
G01C	17	8	8	0	8	0	1	4	1	0	0	0	0	1	0	0	2	0	0	0	0	0	0	0	0	0	0	0	0	0	1	0	0	3	2	0	1	2	0	40	0	3	8	1	0	1	0	3	2
G01D	0	2	4	1	9	1	5	12	0	7	8	1	2	0	0	0	1	0	0	0	0	5	1	0	11	2	4	1	7	3	2	0	0	9	0	1	3	1	0	6	0	0	1	2	4	7	3	2	11
G01F	8	56	59	39	21	3	7	43	0	4	10	0	0	5	1	0	7	3	5	0	0	21	0	0	40	2	8	0	0	0	3	2	2	1	0	0	1	0	0	3	1	0	0	0	0	1	12	10	13
G01G	1	17	21	3	6	0	0	37	1	1	0	0	0	5	11	4	10	0	3	0	0	0	0	0	16	0	1	0	0	0	0	0	0	0	0	0	1	0	0	0	0	1	0	0	0	3	1	0	1
G01H	1	0	1	0	3	0	0	1	0	2	0	0	0	0	0	0	0	0	0	0	0	0	0	0	0	0	0	0	0	0	0	0	0	0	0	0	0	0	0	0	0	0	0	0	0	0	0	0	0
G01J	11	6	4	13	9	1	13	22	0	1	12	0	62	0	3	0	3	1	0	0	0	0	0	0	1	0	1	2	0	0	0	0	0	1	0	0	0	3	0	0	0	0	0	0	0	0	4	0	0
G01K	2	0	0	0	2	0	4	30	0	0	1	0	31	1	2	0	0	3	1	0	0	4	0	0	36	1	1	0	0	0	0	0	1	17	0	0	0	0	0	2	0	0	8	0	0	2	0	1	0
G01L	4	11	5	0	1	0	0	12	4	0	1	0	1	0	0	0	0	0	0	0	0	0	1	0	1	0	0	0	0	0	0	0	0	2	0	1	0	1	3	17	1	0	3	0	6	2	1	1	0
G01M	0	2	2	1	3	0	0	11	0	1	6	0	0	1	0	0	0	0	0	0	0	0	0	0	0	1	0	0	0	0	0	0	0	1	0	0	0	1	0	5	1	0	2	0	0	0	0	0	0
G01N	71	23	26	34	69	75	21	281	12	23	1212	0	23	23	41	10	31	21	22	6	3	57	25	14	104	14	20	22	21	11	13	1	1	10	0	0	5	2	3	4	0	1	10	5	4	9	11	1	8
G01P	2	1	0	0	1	2	5	7	0	1	0	0	0	0	0	0	0	0	0	0	0	0	0	0	0	0	0	0	0	1	0	0	0	0	1	0	0	4	0	10	0	0	2	1	0	2	0	0	0
G01R	22	7	28	22	9	6	1	11	3	0	1	0	9	0	0	0	0	0	2	0	0	0	0	0	5	6	0	0	8	1	2	0	0	1	0	0	0	0	0	2	0	0	3	1	0	6	0	1	3
G01S	16	0	15	0	13	1	5	58	0	9	1	0	0	0	0	2	1	0	2	2	0	0	0	0	0	0	0	0	0	0	0	0	0	3	0	0	1	1	3	1	0	0	0	1	2	1	0	2	0
G01T	1	0	0	0	2	1	0	0	3	0	8	0	2	0	0	0	0	0	0	0	0	0	1	1	0	0	0	2	0	0	0	0	0	1	0	0	0	0	0	0	0	0	0	0	0	0	0	0	0
G01V	14	27	0	0	1	0	1	22	0	2	1	0	15	0	0	0	1	0	0	0	0	0	0	0	0	1	0	0	2	0	0	0	0	1	0	0	0	1	0	0	0	0	0	0	0	1	0	1	0
G01W	1	5	0	0	0	0	0	0	0	0	2	0	0	0	0	0	0	0	0	0	0	0	0	0	0	0	0	0	0	0	0	0	0	0	0	0	0	0	0	0	0	0	0	0	0	2	0	1	0
G02B	7	0	0	2	65	0	2	50	2	11	24	0	3	1	2	0	2	0	0	0	0	1	0	0	0	0	11	0	2	1	0	0	0	46	18	5	0	104	0	21	1	2	14	7	1	4	61	12	4
G02C	0	1	0	0	2	0	0	10	0	0	9	0	0	0	0	0	0	0	0	0	0	0	0	0	0	0	0	0	0	0	0	2	0	22	5	0	0	73	3	1	0	0	74	19	0	47	7	15	6
G02F	0	0	0	0	0	0	6	0	4	0	5	0	5	0	1	0	0	0	0	0	0	0	0	0	1	0	0	0	0	0	0	0	0	3	0	0	0	10	0	0	0	0	0	2	1	0	2	2	1
G03B	8	0	2	0	5	0	2	15	0	0	5	0	1	1	0	1	2	1	0	0	0	1	0	0	0	0	0	0	0	0	5	0	2	1	0	0	0	4	0	0	0	0	5	3	0	3	2	25	0
G03C	0	1	0	0	0	2	1	9	5	0	47	3	2	0	3	0	2	4	1	0	2	0	0	0	3	0	0	0	0	0	4	1	7	4	0	2	0	0	0	1	0	0	3	1	0	0	3	0	5
G03D	0	1	0	0	0	0	0	0	0	0	0	0	0	0	0	0	1	0	0	0	0	0	0	0	0	0	0	0	0	0	0	0	0	0	0	0	0	0	0	0	0	0	0	0	0	0	1	0	2
G03F	0	0	0	0	0	2	1	4	0	0	7	0	0	0	1	0	0	0	0	0	0	2	0	0	0	0	0	0	0	0	0	0	10	0	1	0	0	0	0	1	1	0	0	0	0	0	0	0	0
G03G	0	0	2	0	2	0	0	1	6	2	17	0	0	1	1	0	0	0	0	0	0	3	0	0	3	1	2	0	0	0	1	1	0	1	0	0	1	0	0	2	0	0	4	4	0	0	4	1	19
G03H	0	0	0	0	3	0	0	0	0	0	1	0	0	0	0	0	0	0	0	0	0	0	0	0	0	0	0	0	0	0	0	0	0	1	0	0	0	0	0	0	1	0	1	1	0	0	0	0	0
G04B	0	0	0	0	6	0	0	4	0	0	2	0	1	0	0	0	0	0	0	0	0	0	0	0	1	0	0	0	0	0	8	0	0	11	0	0	0	0	0	7	0	0	11	200	2	6	2	4	7
G04C	0	0	1	0	23	0	0	5	0	1	1	0	1	0	0	0	0	0	0	0	1	0	0	0	0	0	0	0	0	0	3	0	0	1	0	0	0	0	0	0	0	0	1	41	0	0	0	0	0
G04D	0	0	0	0	0	0	0	0	0	0	0	0	0	0	0	0	0	0	0	0	0	0	0	0	0	0	0	0	0	0	0	0	0	0	0	0	0	0	0	0	0	0	0	1	0	0	0	0	0
G04F	0	0	0	0	0	0	0	3	0	0	1	0	2	0	0	0	0	0	0	0	0	0	0	0	1	0	0	0	0	0	1	0	0	0	0	0	0	0	0	7	0	0	0	4	0	0	0	0	0
G04G	0	0	0	0	0	0	0	0	0	0	0	0	0	0	0	0	0	0	0	0	0	0	0	0	0	0	0	0	0	0	1	0	0	0	0	0	0	0	0	0	0	0	0	4	0	0	0	0	0
G05B	40	22	9	4	35	1	3	13	1	5	0	0	4	0	2	3	5	8	0	0	0	0	0	0	24	1	0	1	2	0	1	1	0	7	6	0	0	0	0	0	0	1	2	1	1	0	2	0	4
G05D	13	10	8	3	37	0	7	23	0	2	5	0	8	1	1	1	0	4	2	0	0	6	0	0	9	0	1	0	0	0	8	0	0	1	2	0	0	0	0	2	0	0	0	0	0	4	1	0	1
G05F	0	1	0	0	1	1	0	1	0	0	0	0	1	0	0	0	0	0	0	0	0	0	0	0	0	0	0	0	0	0	2	0	0	0	0	0	0	0	1	0	0	0	0	0	0	0	10	0	1
G05G	21	2	37	2	6	0	0	8	0	0	1	0	0	0	0	0	0	0	0	0	0	0	0	0	0	1	1	0	0	0	0	0	0	7	1	0	0	1	0	83	1	5	6	0	5	27	2	2	5
G06C	0	0	6	2	0	0	0	0	0	0	0	0	0	0	0	0	1	0	0	0	0	0	0	0	0	0	0	0	0	0	0	0	0	0	0	0	0	0	0	0	0	0	1	4	0	5	1	0	0
G06D	0	0	0	0	0	0	0	0	0	0	0	0	0	0	0	0	0	0	0	0	0	0	0	0	0	0	0	0	0	0	0	0	0	0	0	0	0	0	0	0	0	0	0	0	0	0	0	0	0
G06E	0	2	0	0	0	0	0	0	0	0	0	0	0	0	0	0	0	0	0	0	0	0	0	0	0	0	0	0	0	0	0	0	0	0	0	0	0	0	0	0	0	0	0	0	0	0	0	0	0
G06F	137	68	97	42	65	5	7	116	8	9	59	0	12	3	6	17	25	5	0	0	1	9	4	11	39	0	13	1	11	0	23	5	0	36	16	0	8	4	0	9	0	8	7	22	2	44	16	47	2
G06G	17	13	8	3	1	0	0	9	0	0	1	0	0	0	0	1	0	0	0	0	0	0	0	0	5	0	0	0	1	0	0	0	0	1	1	0	1	0	0	3	0	0	0	0	0	0	0	0	0
G06J	0	0	0	0	0	0	0	0	0	0	0	0	0	0	0	0	0	0	0	0	0	0	0	0	0	0	0	0	0	0	0	0	0	0	0	0	0	0	0	0	0	0	0	0	0	0	0	0	0
G06K	21	12	2	0	3	0	4	16	5	0	8	0	1	0	0	3	11	0	0	0	0	2	0	0	4	0	3	0	2	0	2	2	0	11	1	2	0	0	0	5	0	0	2	4	0	17	6	3	1
G06M	2	1	0	0	0	3	0	5	0	0	0	0	0	0	0	0	0	0	0	0	0	0	0	0	0	0	0	0	0	0	0	0	0	0	0	0	0	0	0	0	0	0	0	1	0	0	1	0	0
G06N	0	0	0	0	0	0	0	0	0	0	0	0	0	0	0	0	0	0	0	0	0	0	0	0	0	0	0	0	0	0	0	0	0	0	0	0	0	0	0	0	0	0	0	0	0	0	0	0	0
G06Q	0	0	0	0	0	0	0	0	0	0	0	0	0	0	0	0	0	0	0	0	0	0	0	0	0	0	0	0	0	0	0	0	0	0	0	0	0	0	0	0	0	0	0	0	0	0	0	0	0
G06T	0	0	1	0	0	0	1	2	0	0	0	0	0	0	0	0	2	0	0	0	0	0	0	0	0	0	0	0	0	0	0	0	0	2	0	0	2	0	0	0	0	0	0	0	0	0	0	0	1
G07B	0	0	0	0	0	0	0	2	0	0	0	0	0	0	0	0	0	0	0	0	0	0	0	0	0	0	0	0	0	0	0	0	0	0	0	0	0	0	0	0	0	0	1	1	0	1	0	0	0
G07C	1	0	0	0	0	0	1	2	0	2	12	0	0	0	0	0	0	0	0	0	0	0	0	0	1	0	0	0	0	0	0	0	0	0	0	0	0	0	0	0	0	0	0	0	0	0	0	1	0
G07D	0	10	0	0	0	0	0	1	0	0	30	0	0	0	0	0	0	2	0	0	0	0	0	0	0	0	0	2	0	0	2	0	0	0	0	0	0	0	0	0	0	0	0	0	0	7	0	0	0
G07F	2	40	0	0	3	0	0	8	0	0	2	0	0	3	1	0	0	0	3	0	1	4	0	0	40	0	1	0	0	0	89	0	0	0	1	0	0	0	0	0	0	0	2	1	0	1	0	0	1
G07G	0	0	0	0	0	0	0	0	0	0	0	0	0	0	0	0	0	0	0	0	0	0	0	0	0	0	0	0	0	0	0	0	0	0	0	0	0	0	0	0	0	0	0	0	0	0	0	0	0
G08B	7	10	35	15	27	12	6	362	3	116	5	0	8	0	0	4	1	0	9	0	3	5	0	1	18	0	0	0	2	0	8	3	0	20	2	0	0	7	0	20	0	6	15	14	2	33	8	12	3
G08C	3	0	4	3	5	0	0	8	0	2	1	0	0	0	0	0	0	0	0	0	0	0	0	0	0	0	0	0	0	0	0	0	0	3	0	0	0	0	0	3	0	0	1	1	0	2	1	3	1
G08G	8	10	7	0	7	0	0	14	0	0	3	0	0	0	0	0	0	0	0	0	0	0	0	0	0	0	0	0	0	0	0	0	0	0	0	0	1	0	0	0	0	0	1	0	2	1	0	0	0
G09B	0	0	2	0	5	0	1	37	0	5	5	0	0	0	2	0	0	0	1	0	2	1	0	0	5	0	0	0	0	1	3	4	0	28	0	2	10	10	4	5	5	0	5	11	1	28	27	4	20
G09C	1	0	0	0	0	0	0	0	0	0	0	0	0	0	0	0	0	0	0	0	0	0	0	0	0	0	0	0	0	0	0	1	0	1	0	0	0	0	0	0	0	0	0	0	0	0	0	0	0
G09D	0	0	0	0	0	0	0	0	0	0	0	0	0	0	0	0	0	0	0	0	0	0	0	0	0	0	0	0	0	0	0	0	0	0	0	0	0	0	0	0	0	0	0	1	0	2	3	0	0
G09F	0	2	1	0	28	1	0	118	0	41	12	0	0	1	0	1	4	0	0	1	0	2	0	0	1	0	0	0	0	0	9	15	2	55	17	13	10	23	0	12	0	0	112	75	7	42	35	36	4
G09G	9	0	0	0	0	0	2	2	2	0	1	0	2	0	0	0	1	0	0	0	0	0	0	0	1	1	0	0	0	0	0	0	1	22	1	0	0	13	0	0	0	0	6	4	1	1	0	9	13
G10B	0	0	0	0	0	0	0	0	0	0	0	0	0	0	0	0	0	0	0	0	0	0	0	0	0	0	0	0	0	0	0	0	0	0	0	0	0	0	0	0	0	0	0	0	0	0	0	0	0
G10C	0	0	0	0	0	0	0	0	0	0	0	0	0	0	0	0	0	0	0	0	0	0	0	0	0	0	0	0	0	0	0	0	0	0	0	0	0	0	0	0	0	0	0	0	0	0	1	0	0
G10D	0	0	1	0	0	0	0	6	0	5	0	0	0	0	0	0	0	0	0	0	0	0	0	0	0	0	0	0	0	0	0	0	0	4	1	0	0	0	0	0	0	0	5	0	0	8	2	17	2
G10F	0	0	0	0	0	0	0	5	0	0	0	0	0	0	0	0	0	0	0	0	0	2	0	0	0	0	0	0	0	0	0	0	0	0	0	0	0	0	0	0	0	0	0	1	0	2	0	0	0
G10G	0	0	0	0	0	0	0	1	0	0	0	0	0	0	0	0	0	0	0	0	0	0	0	0	0	0	0	0	0	0	0	0	0	0	0	0	0	0	0	0	0	0	4	0	0	2	0	11	0
G10H	0	0	0	0	2	0	0	4	0	0	0	0	0	0	0	0	0	0	0	0	0	0	0	0	0	0	0	0	0	0	0	0	0	2	0	0	0	0	0	0	0	0	0	0	0	0	0	0	0
G10K	0	0	6	0	0	0	0	12	0	4	0	0	0	0	0	0	0	0	0	0	0	0	0	0	0	0	0	0	0	0	0	0	0	3	0	0	0	6	0	1	0	0	6	0	0	0	0	0	0
G10L	0	0	0	0	0	0	1	17	0	2	0	0	0	0	0	0	0	0	0	0	0	2	0	0	0	0	0	0	0	0	0	0	0	0	0	1	0	0	0	4	2	0	1	0	0	4	0	0	0
G11B	4	1	2	0	1	0	14	12	0	14	6	0	0	1	0	0	0	1	0	2	0	2	0	0	4	1	1	0	0	0	2	0	0	1	5	0	2	1	0	7	0	0	6	0	0	14	3	2	17
G11C	0	0	0	1	0	4	0	0	6	2	14	0	1	0	1	0	0	1	1	0	0	0	0	0	1	0	0	0	0	0	2	0	0	0	2	0	0	5	0	0	0	0	2	0	1	0	0	0	3
G12B	0	0	0	0	0	0	1	0	0	0	0	0	0	0	0	0	0	0	0	0	0	0	0	0	0	0	0	0	0	0	0	0	0	0	1	0	0	0	0	0	0	0	2	0	0	2	1	0	0
G21B	0	0	0	0	0	0	0	0	0	0	1	0	1	0	0	0	0	0	0	0	0	0	0	0	0	0	0	0	0	0	0	0	0	0	0	0	0	0	0	0	0	0	0	0	0	0	0	0	0
G21C	2	0	0	0	0	0	0	3	0	1	0	0	0	6	0	0	0	0	0	0	0	0	0	0	1	0	0	0	0	0	0	0	0	0	0	0	0	0	0	0	0	0	0	0	0	0	0	0	0
G21D	0	0	0	0	0	0	0	0	0	0	0	0	0	0	0	0	0	0	0	0	0	0	0	0	0	0	0	0	0	0	0	0	0	0	0	0	0	0	0	0	0	0	0	0	0	0	0	0	0
G21F	0	0	0	0	0	0	0	1	0	2	1	0	0	0	1	0	0	0	0	0	0	0	0	0	0	0	0	0	0	0	0	1	0	6	0	0	0	3	0	1	0	0	0	0	0	0	0	0	0
G21G	0	0	0	0	0	0	0	0	0	0	0	0	0	1	0	0	0	0	0	0	0	0	3	0	0	0	0	0	0	0	0	0	0	0	0	0	0	0	0	0	0	0	1	0	0	0	0	0	0
G21H	0	0	0	0	0	0	0	0	0	0	0	0	0	0	0	0	0	0	0	0	0	0	1	0	1	0	0	0	0	0	0	0	0	0	1	0	0	0	0	0	0	0	0	0	0	0	0	0	0
G21J	0	0	0	0	0	0	0	0	0	0	0	0	0	0	0	0	0	0	0	0	0	0	0	0	0	0	0	0	0	0	0	0	0	0	0	0	0	0	0	0	0	0	0	0	0	0	0	0	0
G21K	2	0	0	0	2	0	1	0	0	1	14	0	0	0	0	0	0	1	0	0	0	0	0	0	1	0	0	0	0	0	0	0	0	0	0	0	0	0	0	0	0	0	2	0	0	0	1	0	0
G99Z	0	0	0	0	0	0	0	0	0	0	0	0	0	0	0	0	0	0	0	0	0	0	0	0	0	0	0	0	0	0	0	0	0	0	0	0	0	0	0	0	0	0	0	0	0	0	0	0	0
H01B	14	1	4	0	6	1	1	12	6	6	3	0	1	1	0	0	0	0	0	0	0	18	0	0	2	0	0	0	0	1	0	1	1	14	1	0	1	2	1	8	1	0	9	3	0	3	1	1	1
H01C	6	10	0	0	1	3	0	20	2	1	1	0	13	0	2	0	0	3	0	0	0	0	0	0	0	0	0	0	0	0	2	0	0	1	0	0	0	2	0	1	0	0	0	0	0	0	17	0	1
H01F	3	0	2	9	2	0	0	5	0	2	4	0	0	0	0	0	0	0	0	0	1	0	0	0	2	0	0	0	0	0	0	3	0	2	1	0	0	0	0	2	2	0	27	6	0	14	4	1	1
H01G	1	0	6	0	8	0	4	4	1	0	3	0	0	0	0	0	0	0	0	0	0	0	0	0	0	0	0	0	0	0	0	0	0	0	1	0	0	0	0	0	0	0	0	0	0	3	0	2	0
H01H	3	0	12	1	14	45	0	38	0	1	1	0	24	0	0	0	0	1	3	0	0	5	0	0	11	2	0	0	1	1	1	0	0	3	0	0	0	4	1	3	0	0	13	9	1	10	3	5	8
H01J	10	8	2	0	15	1	73	16	10	4	21	0	7	2	6	0	3	1	0	1	0	0	0	0	9	0	0	0	0	0	1	0	0	2	2	0	0	17	0	1	0	0	3	3	1	1	7	2	0
H01K	0	0	0	0	0	0	3	71	1	2	0	0	2	0	0	0	2	0	0	0	0	1	0	0	1	0	0	0	0	0	0	1	0	2	0	0	0	0	0	0	0	0	1	0	1	2	0	0	1
H01L	7	1	4	2	19	2	15	11	362	4	17	0	91	0	1	1	0	1	0	0	0	1	0	0	7	0	0	0	2	3	3	1	0	4	10	0	0	2	2	7	0	0	12	7	0	2	1	3	18
H01M	0	0	13	0	4	2	1	4	0	40	12	0	4	10	0	0	0	1	0	1	0	3	1	0	10	1	0	0	0	1	1	0	0	4	0	0	0	3	0	1	1	0	6	3	0	15	3	14	8
H01P	2	0	0	0	0	0	1	1	1	1	0	0	0	0	0	0	0	0	0	0	0	0	0	0	0	0	0	0	0	0	0	0	0	0	0	0	0	0	0	0	0	0	0	0	0	0	0	0	0
H01Q	2	0	1	0	1	0	0	29	0	1	0	0	0	0	1	0	1	2	1	0	0	0	0	0	1	0	0	0	0	0	0	2	0	4	0	0	0	4	0	1	0	0	1	7	1	2	0	4	0
H01R	9	1	11	0	4	10	0	10	11	1	7	0	3	0	0	0	3	0	0	1	0	21	1	0	0	0	2	0	0	0	1	1	1	11	14	0	0	1	0	1	1	0	66	10	4	12	10	4	3
H01S	5	0	1	0	0	0	2	3	1	0	2	0	1	0	0	1	1	0	0	0	0	0	0	1	1	0	0	0	0	0	0	0	0	0	2	0	0	1	0	0	0	0	0	0	0	0	0	1	0
H01T	0	0	0	0	0	1	0	6	0	2	0	0	1	0	0	0	0	0	0	0	0	0	0	0	0	0	0	0	0	0	0	0	0	0	0	0	0	2	0	0	0	0	0	2	0	0	19	0	0
H02B	1	0	0	0	0	0	0	1	0	2	0	0	1	0	2	0	0	0	2	0	0	0	0	0	3	0	0	0	0	0	0	0	0	0	0	0	0	0	1	0	0	0	2	0	0	2	2	0	0
H02G	1	1	13	0	8	0	0	13	1	5	2	0	0	0	0	0	0	0	0	0	0	0	0	0	0	0	1	0	0	0	0	0	0	11	0	0	0	0	0	2	0	0	16	1	1	5	4	2	0
H02H	0	1	0	0	4	0	0	4	0	3	0	0	3	0	1	0	0	0	0	0	0	0	0	0	2	0	0	0	0	0	4	0	0	2	0	0	0	0	0	0	0	0	0	0	0	0	12	1	1
H02J	1	0	27	0	1	0	0	1	0	2	1	0	5	0	0	0	0	0	0	0	0	0	0	0	1	1	0	0	0	0	6	0	0	3	0	1	0	0	2	2	0	0	0	3	0	2	10	3	2
H02K	6	5	14	2	3	1	0	10	0	3	5	0	5	2	0	0	0	0	0	0	0	1	0	0	1	2	0	0	1	1	2	0	0	3	8	0	0	0	4	2	0	0	1	0	1	1	6	1	12
H02M	4	0	0	0	1	1	0	5	0	0	0	0	1	1	0	0	0	0	2	0	0	0	0	0	3	0	0	0	0	0	0	0	0	0	0	0	0	0	2	0	0	0	0	0	0	2	7	1	0
H02N	0	1	0	0	2	0	0	0	0	0	1	0	1	0	0	0	0	0	0	0	0	0	0	1	0	0	0	0	0	0	0	0	0	0	3	0	0	0	0	0	0	0	1	0	0	0	8	0	0
H02P	5	1	23	1	2	0	0	7	0	1	1	0	6	1	0	0	0	0	0	0	0	0	0	0	6	7	1	0	0	0	0	0	0	0	0	0	0	0	0	3	0	0	0	0	0	0	8	0	7
H03B	2	0	0	0	1	0	0	0	0	3	0	0	0	0	0	0	0	0	0	0	0	0	0	0	0	0	0	0	0	0	0	0	0	0	0	0	0	0	0	1	0	0	0	0	0	0	0	1	5
H03C	1	0	0	0	0	0	0	0	0	0	1	0	0	0	0	0	0	0	0	0	0	0	0	0	0	0	0	0	0	0	0	0	0	0	0	0	0	0	0	0	0	0	0	0	0	0	0	0	0
H03D	0	0	0	0	0	0	0	0	0	0	0	0	0	0	0	0	0	0	0	0	0	0	0	0	0	0	0	0	0	0	0	0	0	0	0	0	0	0	0	0	0	0	0	0	0	0	0	0	0
H03F	1	0	1	1	0	0	0	0	0	2	1	0	1	0	0	0	0	0	0	0	0	0	0	0	1	0	0	0	0	0	0	0	0	0	0	0	0	0	0	0	0	0	0	0	0	0	0	0	0
H03G	0	0	0	0	0	0	0	0	0	4	0	0	0	0	0	0	0	0	0	0	0	0	0	0	0	0	0	0	0	0	0	0	0	0	0	0	0	0	0	0	0	0	0	0	0	0	0	0	0
H03H	0	0	0	0	0	1	0	1	1	0	1	0	0	0	0	0	0	0	0	0	0	0	0	0	0	0	0	0	0	0	0	0	0	0	0	0	0	0	0	0	0	0	0	0	0	0	0	0	0
H03J	0	0	0	0	0	0	0	0	0	0	0	0	0	0	0	0	0	0	0	0	0	0	0	0	0	0	0	0	0	0	0	0	0	0	0	0	0	0	0	0	0	0	0	0	0	0	0	0	0
H03K	1	2	1	0	0	6	0	3	10	2	2	0	0	0	0	1	0	0	0	0	0	0	0	0	0	0	0	0	0	0	0	1	0	1	0	0	0	0	0	0	0	0	2	1	0	0	0	0	0
H03L	1	0	0	0	0	1	0	0	0	0	1	0	0	0	0	0	0	0	2	2	0	0	0	0	0	0	0	0	0	0	0	0	0	0	0	0	0	0	0	0	0	0	0	0	0	0	0	0	3
H03M	1	0	0	0	0	0	0	0	1	0	1	0	1	0	0	0	0	0	0	0	0	0	0	0	0	0	0	0	0	0	0	0	0	0	0	0	0	7	0	0	0	0	0	0	0	0	0	1	0
H04B	7	3	6	0	18	0	2	127	1	43	11	0	3	0	0	1	0	0	3	2	0	0	1	0	4	0	1	0	0	0	0	0	0	6	0	0	0	38	0	2	0	0	7	5	0	25	3	29	8
H04H	0	0	0	0	0	0	0	0	0	3	1	0	0	0	0	0	0	0	0	0	0	0	0	0	0	0	0	0	0	0	0	0	0	0	0	0	0	0	0	0	0	0	0	0	0	0	0	0	0
H04J	3	0	0	5	4	0	0	0	0	1	0	0	2	0	0	0	0	0	0	0	0	0	0	0	0	0	0	0	1	0	0	0	0	0	0	0	0	0	0	1	0	0	0	0	0	0	0	0	0
H04K	0	0	0	0	2	0	0	0	0	0	1	0	0	0	0	0	0	0	0	0	0	0	0	0	0	0	0	0	0	0	0	0	0	0	0	0	0	1	0	0	0	0	0	0	0	3	0	1	0
H04L	2	0	0	7	2	0	1	1	0	0	2	0	0	0	0	0	0	0	2	0	0	0	1	0	1	0	0	0	1	0	0	0	0	1	0	0	1	0	0	0	0	0	0	1	0	4	2	1	1
H04M	0	1	1	0	3	0	0	5	0	3	1	0	3	0	1	0	0	0	0	0	0	0	0	0	0	0	0	0	0	0	2	0	0	6	0	0	0	51	3	0	0	0	6	3	1	24	1	15	3
H04N	12	1	3	2	4	2	4	20	1	0	2	0	2	1	1	3	8	0	0	0	0	6	0	1	7	0	6	0	0	1	2	0	0	3	0	0	0	7	0	0	0	0	1	1	1	2	6	2	2
H04Q	4	0	0	0	3	1	3	38	0	2	5	0	0	0	1	0	0	0	0	0	0	0	0	0	0	0	0	0	1	0	0	0	0	7	0	0	0	1	3	2	0	0	3	1	0	6	2	4	2
H04R	4	1	1	0	1	0	0	13	0	12	24	0	0	0	0	0	1	0	0	0	0	0	0	0	1	0	0	0	0	0	0	1	0	7	0	1	0	131	0	0	0	0	0	0	1	8	3	4	0
H04S	0	0	0	0	0	0	0	0	0	0	0	0	0	0	0	0	0	0	0	0	0	0	0	0	0	0	0	0	0	0	0	0	0	0	0	0	0	0	0	0	0	0	0	0	0	0	0	0	0
H05B	2	1	4	0	20	3	15	107	13	37	18	0	1028	24	69	1	34	43	15	1	8	19	6	4	504	2	33	4	1	3	29	3	0	22	0	4	1	14	0	5	0	2	7	3	1	12	250	2	5
H05C	0	0	0	0	0	0	0	19	0	8	0	0	0	0	0	0	0	0	0	0	0	0	0	0	0	0	0	0	0	0	0	0	0	0	0	0	0	0	0	0	0	0	0	0	3	0	0	0	0
H05F	0	0	0	0	2	0	0	6	1	6	3	0	1	0	1	0	0	4	0	0	0	0	0	0	6	0	0	0	0	0	0	2	1	6	0	0	0	0	0	1	0	0	5	0	0	0	19	1	4
H05G	19	0	0	0	0	0	0	0	0	0	1	0	2	0	0	0	0	0	0	0	0	0	0	0	0	0	0	0	0	0	0	0	0	2	0	0	0	0	0	0	0	0	3	0	0	0	0	1	0
H05H	0	0	0	0	3	0	1	2	2	0	2	0	1	0	1	0	0	0	0	0	0	0	0	0	1	0	0	0	0	0	0	0	0	0	0	0	0	0	0	0	0	0	1	0	0	0	1	0	0
H05K	5	2	7	2	3	1	4	14	38	9	13	0	14	1	2	0	1	3	2	0	0	0	1	0	4	0	0	0	1	0	0	3	3	13	13	0	0	1	0	2	0	0	91	5	1	59	4	36	3
[truncated: 589 more columns]

## Sheet: All_0610
	A01B	A01C	A01D	A01F	A01G	A01H	A01J	A01K	A01L	A01M	A01N	A01P	A21B	A21C	A21D	A22B	A22C	A23B	A23C	A23D	A23F	A23G	A23J	A23K	A23L	A23N	A23P	A24B	A24C	A24D	A24F	A41B	A41C	A41D	A41F	A41G	A41H	A42B	A42C	A43B	A43C	A43D	A44B	A44C	A45B	A45C	A45D	A45F	A46B
A01B	4061	505	446	6	174	465	0	54	0	9	19	1	0	1	0	1	1	3	3	10	0	0	10	0	3	4	0	1	0	0	0	0	0	6	0	2	0	0	0	1	0	0	2	4	5	17	0	1	3
A01C	751	2860	61	40	461	176	0	18	0	41	91	3	1	0	0	0	1	1	0	1	0	1	0	1	6	1	0	0	0	0	1	0	0	1	0	1	0	0	0	0	0	0	0	0	1	1	0	1	1
A01D	553	53	10049	513	130	18	2	52	0	31	4	0	0	0	0	3	5	1	1	0	0	0	0	0	9	36	0	20	0	1	0	1	1	6	0	0	0	0	0	0	0	0	0	1	3	4	0	4	5
A01F	43	22	557	1317	9	3	0	4	1	0	3	0	0	0	0	1	0	1	0	0	0	0	0	0	5	25	0	0	0	0	0	1	1	4	0	0	0	9	0	0	0	0	1	0	0	0	0	0	3
A01G	91	299	268	2	4332	175	5	94	0	83	94	4	10	0	0	3	1	13	3	0	2	1	0	1	23	3	0	2	0	0	22	0	0	3	1	6	1	1	0	2	0	0	12	1	13	8	8	10	3
A01H	8	118	2	0	80	19233	0	13	0	5	255	4	1	0	42	0	0	6	2	249	2	2	213	107	235	0	0	3	0	0	3	0	0	0	0	0	0	0	0	1	0	0	1	1	0	0	0	0	0
A01J	1	0	0	0	1	0	788	210	1	0	10	0	7	7	2	0	15	4	61	2	0	5	4	1	24	0	14	0	0	0	0	0	1	2	0	0	0	0	0	0	0	0	2	0	0	0	1	0	0
A01K	12	16	81	2	151	19	144	24575	34	335	349	0	5	0	6	64	64	30	4	2	1	6	24	79	53	2	0	13	0	0	5	11	0	85	14	0	3	15	1	14	1	1	94	50	18	110	56	94	52
A01L	6	35	0	1	5	1	0	22	171	1	8	0	0	0	0	0	0	4	0	0	0	0	0	0	7	0	0	0	0	0	0	0	0	3	0	0	0	1	0	1	0	2	0	1	0	0	1	0	2
A01M	3	14	1	0	47	22	1	131	0	4359	206	1	3	0	1	4	18	1	0	0	0	0	1	0	0	0	0	1	0	1	41	1	0	8	0	2	0	1	0	1	0	0	0	1	3	0	7	8	5
A01N	12	119	11	4	127	498	12	412	10	155	11898	318	1	4	16	1	76	412	162	55	17	56	44	100	619	1	4	5	0	2	19	6	0	48	0	15	0	3	0	6	2	0	20	8	1	2	36	0	16
A01P	2	1	10	1	4	2	0	0	0	0	14	0	0	0	0	0	0	0	0	0	0	0	0	0	0	0	0	0	0	0	0	0	0	0	0	0	0	0	0	0	0	0	0	0	0	0	0	0	0
A21B	0	0	1	0	9	0	0	6	0	1	2	0	751	22	49	1	14	13	1	0	0	3	0	0	91	4	7	3	0	0	1	0	0	0	0	0	0	0	0	0	0	0	0	0	0	2	2	0	0
A21C	0	0	1	0	2	0	6	12	0	0	2	0	25	347	83	0	21	7	4	0	2	35	4	1	95	0	89	0	0	0	0	0	0	1	0	0	0	0	0	0	0	0	0	0	2	1	0	0	0
A21D	0	0	0	0	0	8	7	26	0	0	45	0	53	173	572	0	22	78	35	91	19	118	46	33	673	2	104	0	0	0	1	0	0	0	0	0	0	0	0	0	0	0	7	0	2	7	0	0	0
A22B	0	0	3	0	2	0	0	31	0	0	1	0	0	0	0	408	426	16	4	0	0	0	0	0	19	1	0	0	0	0	0	0	0	2	1	0	0	0	0	0	0	0	1	1	0	0	0	3	0
A22C	0	1	1	0	3	0	5	149	0	1	14	0	21	41	7	365	2793	93	20	1	0	18	8	4	226	15	84	1	0	0	0	0	0	1	0	0	0	0	0	0	0	0	3	0	0	6	2	1	1
A23B	0	1	3	0	7	14	3	32	1	2	162	0	43	12	77	20	166	427	67	32	53	44	20	45	909	23	62	1	0	0	1	0	0	0	0	0	0	0	0	0	0	0	20	0	0	13	1	1	2
A23C	0	0	0	0	2	9	115	17	0	0	150	0	16	9	34	6	29	95	1178	56	23	82	124	36	635	3	45	5	4	0	14	0	0	0	0	0	0	0	0	2	0	0	0	0	0	0	0	0	2
A23D	0	4	0	0	0	28	0	3	0	0	96	0	0	6	46	0	4	24	46	621	2	48	18	23	467	0	41	1	0	1	0	0	0	0	0	0	0	0	0	4	0	0	0	0	0	1	0	0	0
A23F	0	0	0	0	1	2	0	1	0	0	26	0	2	1	1	0	0	20	24	4	446	8	2	1	177	11	9	4	0	2	2	0	0	0	0	0	0	0	0	0	0	0	3	0	0	1	0	0	3
A23G	0	2	0	1	2	5	18	11	0	0	72	0	0	69	89	0	17	83	187	68	27	2214	43	21	1112	2	226	3	0	0	2	0	0	2	0	0	0	0	0	0	0	0	0	1	0	1	0	0	3
A23J	0	0	0	0	0	14	6	34	0	0	181	0	0	6	37	2	19	18	94	36	14	30	284	52	551	5	60	1	0	0	0	0	0	1	0	1	0	0	0	0	0	0	0	0	0	0	0	0	0
A23K	0	3	0	0	9	20	2	196	0	4	304	2	0	18	27	13	5	41	24	22	3	16	114	508	288	2	58	2	0	0	0	0	0	0	0	0	0	0	0	0	0	0	0	0	0	0	0	0	0
A23L	2	10	4	3	20	79	25	188	0	7	798	2	314	132	695	32	325	646	422	169	183	600	322	302	5774	167	412	14	0	4	2	0	0	0	0	0	0	0	0	2	0	0	7	0	0	12	3	0	4
A23N	0	0	18	7	0	2	0	9	0	0	0	0	5	6	1	0	9	17	0	2	5	0	2	5	208	582	5	1	0	0	0	0	0	0	0	0	0	0	0	0	0	0	0	0	0	0	0	0	0
A23P	1	3	2	1	1	0	13	19	0	0	14	0	10	132	73	1	76	35	37	14	6	174	14	19	293	7	206	1	0	0	0	0	0	1	0	0	0	0	0	0	0	0	0	0	0	0	0	0	1
A24B	1	0	0	7	0	93	7	1	0	0	11	0	0	1	0	0	0	3	0	0	0	15	1	1	14	0	0	624	181	392	141	0	0	0	0	0	0	0	0	0	0	0	0	0	0	0	1	1	0
A24C	0	1	0	5	1	32	0	0	0	0	2	0	0	2	0	0	0	1	0	0	0	6	0	0	4	1	0	68	828	178	30	0	0	0	0	0	0	0	0	1	0	0	0	0	0	0	0	0	0
A24D	0	0	0	1	0	48	0	0	0	0	7	0	0	0	0	0	0	3	0	0	5	0	0	0	2	0	0	318	394	770	220	0	0	0	0	0	0	2	0	0	0	0	0	0	0	0	0	0	0
A24F	3	11	3	0	32	27	0	16	0	35	14	0	3	3	0	0	1	3	0	0	0	0	0	0	5	0	0	97	45	125	592	0	0	1	0	0	0	3	4	10	0	1	3	1	0	4	9	2	1
A41B	0	0	0	0	2	0	1	21	1	0	21	0	0	0	0	0	0	0	0	0	0	0	0	2	0	0	0	0	0	0	0	1316	171	1271	25	1	12	41	1	340	35	4	41	1	0	10	3	31	1
A41C	0	0	0	0	0	0	3	4	0	0	0	0	0	0	0	0	0	0	0	0	0	0	0	0	0	0	0	0	0	0	0	168	1317	309	8	0	0	0	2	0	0	4	11	8	0	0	0	1	1
A41D	1	0	0	0	2	1	1	84	0	11	47	0	4	0	1	0	3	0	0	0	0	1	0	3	1	0	0	0	0	0	0	962	296	7734	130	3	15	420	37	426	56	4	130	55	2	50	36	117	84
A41F	0	0	0	0	0	0	0	18	0	4	0	0	0	0	0	1	1	0	0	0	0	0	0	0	0	0	0	0	0	0	0	35	43	136	83	0	1	11	3	43	14	0	133	21	0	15	4	34	2
A41G	0	2	0	0	19	0	0	8	0	3	6	0	0	0	0	0	0	0	0	0	0	1	0	0	0	0	0	0	0	0	4	0	6	2	0	373	1	6	0	0	0	0	1	4	1	0	72	0	0
A41H	0	0	0	0	1	0	0	3	1	1	0	0	0	0	0	0	0	0	0	0	0	0	0	0	0	0	0	0	0	0	0	5	0	27	0	0	107	3	1	9	1	0	47	7	0	2	3	1	0
A42B	0	0	0	0	0	0	0	28	0	2	5	0	0	0	0	0	0	0	0	0	0	0	0	0	9	0	0	2	1	0	0	40	6	370	30	3	2	2919	294	66	11	0	106	6	5	7	31	29	14
A42C	0	0	0	0	0	0	0	2	0	0	0	0	0	0	0	0	1	0	0	0	0	0	0	0	0	0	0	0	0	0	0	0	1	20	0	0	1	125	96	1	0	0	0	8	0	0	4	0	0
A43B	0	0	0	0	0	0	0	19	0	0	8	0	3	0	0	0	0	0	0	0	0	0	0	0	5	0	0	0	0	0	0	41	2	244	83	0	0	27	1	23778	3438	439	28	9	3	5	3	85	8
A43C	0	0	0	0	0	0	0	2	0	0	0	0	0	0	0	0	0	0	0	0	0	0	0	0	0	0	0	0	0	0	0	3	1	26	2	0	0	4	0	2180	1673	56	48	24	0	0	2	3	2
A43D	0	0	0	0	0	0	0	0	1	0	0	0	0	0	0	0	0	0	0	0	0	0	0	0	0	0	0	0	0	0	0	0	0	10	4	0	0	0	0	467	80	87	1	1	0	0	0	1	13
A44B	1	0	3	0	12	1	0	90	0	5	0	0	0	1	0	0	2	0	0	0	0	2	0	0	2	0	19	0	0	0	1	61	49	256	138	0	30	93	2	130	120	7	4580	342	16	147	30	160	9
A44C	0	0	0	0	4	0	0	18	0	1	0	0	0	0	0	0	0	0	0	0	0	0	0	0	1	0	0	0	0	0	0	14	15	40	33	0	2	23	0	32	5	3	242	1711	1	69	21	27	5
A45B	4	1	4	0	13	0	0	68	0	5	0	0	0	0	0	1	0	0	0	0	0	1	0	0	0	0	0	0	0	0	0	0	0	2	0	0	0	2	2	26	3	0	1	0	1639	9	2	23	10
A45C	3	0	3	0	2	0	0	102	0	8	1	0	3	1	1	0	1	0	0	0	0	0	0	0	6	1	0	0	0	0	2	10	3	66	14	0	0	7	0	18	8	0	79	19	34	2541	36	413	21
A45D	1	0	0	0	5	0	0	216	0	13	23	0	5	0	0	2	4	2	0	0	0	3	0	0	5	0	2	0	0	0	0	3	0	25	9	106	16	43	7	3	4	0	29	10	38	42	2839	3	1226
A45F	1	0	2	0	19	2	0	252	0	61	0	0	3	0	0	5	5	0	0	0	0	0	0	0	0	0	0	0	0	0	3	33	9	228	71	1	0	14	0	12	10	0	153	38	30	557	17	1756	9
A46B	5	3	10	0	2	0	0	74	0	9	10	0	0	1	0	1	6	0	0	0	0	5	0	0	0	0	0	0	0	0	2	0	0	22	1	0	0	0	0	7	0	0	10	2	20	61	495	6	4919
A46D	0	0	0	0	0	0	0	2	0	0	0	0	0	0	0	0	0	0	0	0	0	0	0	0	0	0	0	0	0	0	0	0	0	0	0	1	0	0	0	0	0	0	0	0	2	0	19	0	114
A47B	21	0	9	2	31	0	0	139	0	8	1	0	21	1	0	9	8	0	0	0	0	0	0	0	5	4	0	0	0	0	7	2	1	29	20	1	8	1	0	51	3	0	52	3	50	215	36	106	28
A47C	1	1	12	4	11	1	0	168	1	73	5	0	4	1	0	0	3	0	1	0	0	1	0	1	1	3	0	0	0	0	2	40	14	112	22	0	4	15	1	562	16	1	153	0	49	74	13	257	23
A47D	0	0	1	0	1	2	0	74	0	2	0	0	0	0	0	0	0	0	0	0	0	0	0	0	0	0	0	0	0	0	0	33	2	54	9	0	0	5	0	2	0	0	37	0	4	25	6	75	3
A47F	2	4	6	4	38	4	19	179	1	10	5	0	26	1	0	11	7	3	20	0	1	0	0	0	9	3	0	0	0	0	7	1	0	88	16	2	8	5	1	3	0	0	48	3	12	150	58	68	14
A47G	9	8	6	0	294	0	9	151	0	20	6	0	25	2	3	4	9	4	7	0	3	12	0	0	14	2	2	2	0	0	9	114	8	1221	10	36	11	16	0	33	5	1	131	15	24	152	63	125	41
A47H	0	0	5	1	14	0	0	17	0	5	1	0	0	0	0	3	0	0	0	0	0	0	0	0	0	0	0	0	0	0	0	0	0	13	5	0	0	0	0	0	0	0	28	5	1	2	4	8	1
A47J	6	1	19	2	23	3	21	62	0	2	12	0	1041	121	88	21	133	122	44	1	255	30	2	0	766	212	72	3	0	0	3	0	0	238	3	0	0	0	0	55	0	0	6	1	4	64	15	31	13
A47K	0	0	3	0	17	0	0	105	0	8	31	0	0	0	0	0	3	1	0	0	0	0	0	0	0	0	0	0	0	0	8	6	1	32	3	2	1	0	0	5	1	0	29	0	2	49	85	32	151
A47L	28	6	37	8	16	0	0	192	1	26	20	0	0	2	0	4	6	0	0	0	0	0	0	0	9	1	0	0	0	0	5	1	0	83	8	0	0	2	0	39	3	0	19	0	4	32	102	10	941
A61B	189	9	1	0	27	9	26	483	6	33	830	0	6	3	2	16	58	4	1	0	2	6	3	4	22	0	0	3	1	1	11	52	46	217	52	4	24	20	9	185	14	41	118	103	7	162	74	27	250
A61C	3	1	1	2	9	2	0	21	2	2	60	0	0	0	0	0	1	6	0	0	0	0	0	1	20	0	0	0	0	0	3	1	0	6	1	0	1	0	0	0	0	0	13	0	4	2	51	3	1224
A61D	0	0	2	0	1	0	4	197	22	1	79	0	0	0	0	0	2	0	0	0	0	0	0	1	1	0	0	0	0	0	0	1	0	16	1	0	0	0	0	7	1	0	1	0	0	3	1	4	15
A61F	45	13	2	9	25	15	45	338	9	6	2699	6	23	1	15	1	90	29	0	5	12	14	6	29	98	0	5	2	1	1	17	712	226	1269	80	3	6	393	63	1253	172	39	520	31	38	112	93	66	155
A61G	9	0	3	0	38	0	1	53	0	1	4	0	0	0	0	0	0	0	0	0	0	2	0	0	1	0	0	0	0	0	0	14	3	49	52	0	1	5	3	51	1	0	35	2	16	13	6	86	28
A61H	1	1	1	0	10	1	5	61	0	3	21	0	4	2	0	0	0	0	0	0	0	0	0	0	1	0	1	0	2	0	10	3	3	81	20	0	0	7	1	55	20	2	22	1	271	27	54	8	174
A61J	0	0	0	0	12	1	1	32	0	2	77	0	1	0	6	0	1	3	2	0	0	7	0	1	6	0	2	1	0	0	1	13	20	8	0	0	0	1	1	2	0	0	31	0	0	6	3	2	21
A61K	35	55	10	17	45	521	24	1594	18	62	34439	66	0	6	99	1	92	333	212	325	79	1083	366	534	2215	4	46	22	0	6	56	6	1	41	1	1	0	3	0	38	2	0	14	1	2	9	224	0	87
A61L	2	5	2	1	155	0	12	115	34	107	1080	1	3	1	3	8	29	174	22	2	2	13	2	17	216	0	3	3	0	1	356	12	5	44	0	0	5	5	1	7	0	0	16	0	0	38	33	21	38
A61M	4	30	15	2	184	17	86	260	2	14	1397	4	5	6	0	21	11	7	2	1	6	6	0	4	24	0	2	8	0	3	99	29	56	106	29	1	6	18	18	12	3	0	69	16	1	18	34	27	214
A61N	14	0	1	0	7	1	4	66	1	6	359	0	5	0	0	1	4	7	0	4	1	0	0	1	12	0	0	0	1	0	0	4	1	31	3	0	0	8	0	104	2	0	5	5	1	6	16	5	5
A61P	0	0	0	0	0	0	0	16	0	0	800	3	0	0	0	0	0	0	2	0	0	0	0	0	4	0	0	0	0	0	1	0	0	0	0	0	0	0	0	2	0	0	0	0	0	0	0	0	0
A61Q	0	0	0	0	0	0	0	0	0	0	2	0	0	0	0	0	0	0	0	0	0	0	0	0	0	0	0	0	0	0	0	0	0	0	0	0	0	0	0	0	0	0	0	0	0	0	2	0	0
A62B	0	0	1	1	29	0	0	150	2	13	71	0	3	0	0	1	1	3	0	0	0	0	0	1	1	0	0	1	1	4	38	11	4	325	56	0	1	244	183	4	0	0	83	1	0	7	0	24	0
A62C	2	23	1	0	129	0	3	8	0	17	13	1	0	0	0	1	0	0	2	0	0	0	0	0	1	1	0	0	0	0	13	0	0	0	0	0	0	0	0	0	0	0	5	0	0	3	2	7	5
A62D	2	2	5	0	5	1	0	2	0	4	47	0	2	0	0	0	2	7	6	0	0	0	0	0	2	0	0	0	0	0	0	1	0	14	0	0	0	1	1	1	0	0	0	0	0	0	0	0	1
A63B	27	3	31	2	16	0	1	380	3	51	22	0	0	2	0	8	1	0	0	0	0	0	0	1	12	0	0	0	0	0	9	7	10	512	15	4	0	166	2	344	22	1	66	13	83	222	14	114	49
A63C	8	0	3	0	6	0	0	14	0	1	0	0	0	0	0	0	0	0	0	0	0	0	1	0	0	0	0	0	0	0	0	0	0	19	1	0	0	1	0	492	102	10	18	2	27	12	2	10	0
A63D	0	0	1	0	0	0	1	10	0	0	0	0	0	0	0	0	0	0	0	0	0	0	0	0	2	0	0	0	0	0	3	0	0	5	0	0	0	0	0	0	0	0	1	1	0	2	1	4	4
A63F	0	1	0	1	2	0	0	23	1	9	1	0	0	0	1	0	0	1	0	0	0	0	0	0	0	0	0	0	0	0	2	0	0	1	1	0	0	0	0	1	0	0	5	9	2	16	3	4	6
A63G	0	0	0	1	2	0	0	8	0	3	2	0	0	0	0	0	0	0	0	0	0	0	0	0	0	0	0	1	0	0	0	0	0	0	0	1	0	1	0	8	0	0	1	0	0	0	0	16	0
A63H	4	1	4	0	33	9	0	291	3	131	5	0	1	2	1	0	0	2	0	0	0	10	0	0	21	0	1	1	0	0	17	8	0	54	3	11	14	17	1	15	2	1	26	23	12	28	16	9	35
A63J	0	0	0	0	2	0	0	5	0	0	0	0	0	0	0	0	0	0	0	0	0	0	0	0	0	0	0	0	0	0	2	0	0	0	0	0	0	0	0	4	0	0	0	1	1	2	0	0	0
A63K	0	0	0	0	0	0	0	15	0	0	0	0	0	0	0	0	0	0	0	0	0	0	0	2	0	0	0	0	0	0	0	0	0	0	0	0	0	0	0	0	0	0	0	0	0	0	0	0	0
A99Z	0	0	0	0	0	0	0	0	0	0	1	0	0	0	0	0	0	0	0	0	0	0	0	0	0	0	0	0	0	0	0	0	0	0	0	0	0	0	0	0	0	0	0	0	0	0	0	0	0
B01B	0	0	0	0	0	0	0	2	0	3	3	0	0	0	0	0	0	1	0	0	0	0	0	0	0	0	0	0	0	0	0	0	0	0	0	0	0	0	0	0	0	0	1	0	0	0	0	0	0
B01D	6	19	29	15	134	12	12	398	4	15	634	0	4	0	3	3	28	73	62	40	21	25	63	8	285	4	6	51	7	69	36	2	0	13	0	3	0	4	10	25	6	1	118	0	0	6	16	9	12
B01F	5	18	5	1	265	2	26	253	1	48	180	3	8	88	4	2	48	25	29	13	3	63	6	5	226	31	38	6	0	1	66	0	0	3	2	1	0	0	1	0	0	0	2	1	0	3	10	4	21
B01J	2	21	0	0	34	20	5	79	3	21	749	7	2	1	3	1	9	64	13	28	2	30	8	31	128	0	2	144	2	64	11	0	0	4	0	0	0	2	0	6	0	0	5	1	0	0	5	0	2
B01L	0	1	1	0	2	0	5	10	0	1	70	0	0	1	0	0	0	0	0	0	0	0	0	0	0	0	1	0	0	0	0	0	0	0	0	0	0	0	0	0	0	0	0	0	0	2	2	1	4
B02B	0	1	7	16	0	0	0	0	0	0	2	0	0	0	1	0	1	2	0	0	0	0	0	0	15	11	2	1	0	0	0	0	0	0	0	0	0	0	0	0	0	0	0	0	0	0	0	0	0
B02C	17	16	252	94	46	8	9	15	0	0	29	0	1	7	3	3	33	11	8	0	3	12	0	20	89	46	32	0	1	2	12	1	1	6	1	0	0	1	0	1	0	0	8	0	0	3	0	0	8
B03B	1	7	2	0	3	3	0	7	0	0	14	0	0	1	0	1	3	0	0	0	0	0	0	0	7	6	0	0	0	0	0	0	0	0	0	0	0	0	0	0	0	0	0	0	0	0	0	0	1
B03C	1	0	6	0	3	0	2	5	0	1	10	0	2	0	2	1	0	3	2	0	2	0	1	3	5	0	0	0	0	1	2	0	0	4	0	0	0	0	0	0	0	0	0	0	0	3	1	0	1
B03D	0	0	0	0	1	1	0	8	0	0	4	0	0	1	0	0	3	0	0	0	0	0	0	0	0	2	0	0	0	0	0	0	0	0	0	0	0	0	0	0	0	0	0	0	0	0	0	0	0
B04B	0	2	0	0	1	0	0	6	0	0	23	0	0	0	0	1	0	0	5	0	0	0	0	0	13	7	0	0	0	0	0	0	0	0	0	0	0	0	0	0	0	0	0	0	0	0	0	1	0
B04C	0	0	4	2	0	0	0	7	0	0	0	0	0	0	0	0	0	0	1	0	0	0	0	0	0	0	0	0	0	0	0	0	0	0	0	0	0	0	0	0	0	0	0	0	0	0	0	0	0
B05B	70	201	25	2	1196	5	14	109	0	81	64	1	3	6	2	1	4	5	13	0	2	16	0	4	17	30	2	4	20	4	36	2	0	4	3	2	3	0	1	1	1	0	3	0	13	5	42	6	111
B05C	3	24	3	0	38	4	4	23	0	7	15	0	10	50	4	1	6	7	3	2	2	61	1	6	27	0	12	4	23	2	9	4	2	10	0	1	1	0	1	4	0	0	6	0	0	11	51	1	209
B05D	1	36	6	3	63	13	7	42	0	13	428	3	12	7	10	0	14	38	15	4	5	35	4	10	72	1	3	15	10	12	13	17	3	88	3	8	0	3	1	79	9	1	63	32	0	3	20	1	22
B06B	0	0	1	0	0	0	0	5	0	6	1	0	0	1	2	0	0	2	0	0	2	0	1	2	7	0	3	1	0	0	0	0	2	1	0	0	0	0	0	0	0	0	3	0	0	0	0	0	0
B07B	6	2	48	41	4	1	0	47	0	0	12	0	1	0	0	0	1	0	0	1	0	0	1	1	3	2	1	1	6	0	0	0	0	3	0	0	0	0	0	0	0	0	2	0	0	0	0	0	0
B07C	10	25	16	6	25	8	1	106	0	0	200	0	0	0	3	8	28	1	1	0	0	0	2	0	12	6	0	7	22	0	4	0	0	0	0	0	1	0	0	0	0	0	0	1	0	1	0	0	0
B08B	10	2	11	9	45	4	17	73	1	8	87	0	5	0	2	3	11	30	2	1	3	1	0	1	45	32	3	2	6	0	3	1	0	20	1	0	0	0	2	3	0	0	4	3	0	57	16	2	210
B09B	16	17	5	0	19	0	0	6	0	1	41	1	0	0	0	0	0	0	1	0	0	0	0	2	1	0	0	0	0	0	0	0	0	0	0	0	0	0	0	0	0	0	0	0	0	0	0	0	0
B09C	3	4	0	0	4	0	0	0	0	0	5	0	0	0	0	0	0	0	0	0	0	0	0	0	1	0	0	0	0	0	0	0	0	0	0	0	0	0	0	0	0	0	0	0	0	0	0	0	0
B21B	6	0	2	0	0	0	0	0	0	0	1	0	0	8	0	0	1	0	0	0	0	0	0	0	0	0	0	0	0	0	0	0	0	0	0	0	0	0	0	0	0	0	1	0	0	0	0	0	1
B21C	1	0	0	0	0	0	4	1	0	0	0	0	0	3	0	0	0	0	0	0	0	0	0	0	3	0	0	0	0	0	0	0	0	0	0	0	0	0	0	0	0	0	0	0	0	0	0	0	0
B21D	4	3	7	1	46	1	9	10	0	3	4	0	0	5	0	0	5	0	0	0	0	1	1	0	1	0	1	0	0	0	1	2	0	3	0	2	10	0	0	0	0	0	42	9	4	13	3	1	2
B21F	0	1	0	4	7	0	0	7	0	0	1	0	2	1	0	0	6	0	0	0	0	0	0	0	0	0	0	0	0	0	0	0	0	3	3	0	4	0	0	0	8	1	12	14	0	0	0	3	0
B21G	0	0	0	0	0	0	0	0	0	0	0	0	0	0	0	0	0	0	0	0	0	0	0	0	0	0	0	0	0	0	0	0	0	0	0	0	1	0	0	0	0	0	0	0	0	0	0	0	0
B21H	1	0	3	0	0	0	0	0	0	0	0	0	0	0	0	0	0	0	0	0	0	0	0	0	0	0	0	0	0	0	0	0	0	0	0	0	0	0	0	0	0	0	0	0	0	0	0	0	0
B21J	0	0	0	2	0	1	0	2	0	0	0	0	0	1	0	2	1	0	0	0	0	0	0	0	0	0	0	0	0	0	0	0	0	2	0	0	1	0	0	0	0	0	3	0	0	0	1	0	1
B21K	6	0	7	0	0	0	0	2	5	0	1	0	0	3	0	0	0	0	0	0	0	0	0	0	0	0	0	0	0	0	0	0	0	0	0	0	0	0	0	0	0	0	2	6	0	1	0	0	0
B21L	0	0	0	0	1	0	0	1	0	0	0	0	0	0	0	0	1	0	0	0	0	0	0	0	0	0	0	0	0	0	0	0	0	1	0	0	1	0	0	1	0	0	2	20	0	0	0	0	0
B22C	0	0	0	0	1	0	1	4	0	0	3	0	0	4	0	0	0	0	0	0	0	0	0	0	0	0	0	0	0	0	0	0	0	3	0	0	0	0	0	0	0	0	0	20	0	0	0	0	0
B22D	1	1	2	1	0	0	2	3	0	0	1	0	0	1	2	0	2	2	0	1	2	2	0	3	8	0	1	0	0	0	0	1	1	2	0	0	0	0	0	0	0	0	0	26	0	0	0	0	1
B22F	1	0	0	0	3	1	2	7	0	0	27	0	1	1	0	0	0	2	0	0	0	0	0	1	3	0	0	14	0	2	3	0	0	0	0	0	0	0	0	1	0	0	1	17	0	0	0	0	0
B23B	3	1	1	1	7	0	1	9	0	0	5	0	1	2	1	3	6	0	0	0	0	6	0	0	2	0	0	2	0	1	1	5	1	2	1	0	2	0	0	6	0	0	7	2	0	19	1	13	13
B23C	0	0	0	0	8	0	0	2	1	0	0	0	0	0	0	0	4	0	0	0	0	0	0	0	0	0	1	0	0	0	0	1	0	0	2	1	0	0	0	0	0	0	4	0	0	15	0	0	0
B23D	1	2	9	0	8	0	0	6	4	0	2	0	0	10	0	38	5	0	0	0	0	0	0	0	4	1	3	0	0	0	0	0	0	0	0	0	0	0	0	0	0	0	0	1	0	5	3	1	0
B23F	0	0	0	0	2	0	0	0	0	0	1	0	0	0	0	0	1	0	0	1	1	0	0	0	2	0	0	0	0	0	0	0	0	0	0	0	0	0	0	0	0	0	0	0	0	0	0	0	0
B23G	0	0	0	0	3	0	0	0	0	0	0	0	0	0	0	0	0	0	0	0	0	2	0	0	0	0	0	0	0	0	0	0	0	0	0	0	0	0	0	0	0	0	1	0	0	0	0	0	0
B23H	0	0	0	1	0	0	0	1	0	0	0	0	0	2	0	0	0	0	0	0	0	0	0	0	0	0	0	0	0	0	0	0	0	0	0	0	0	0	0	0	0	0	2	0	0	0	0	0	0
B23K	3	1	2	2	15	0	0	3	1	5	15	0	35	8	1	2	1	0	0	0	0	1	0	0	3	0	0	6	19	4	0	0	0	34	0	0	0	1	1	50	1	0	48	68	0	7	7	0	0
B23P	9	3	6	0	36	3	3	21	0	3	5	0	2	4	0	4	27	1	0	0	0	0	0	0	2	0	0	3	1	0	0	0	4	62	0	1	13	4	0	7	4	1	50	43	1	23	7	5	6
B23Q	4	18	6	0	20	4	1	18	0	0	5	0	2	4	0	9	40	0	0	0	0	1	0	0	4	14	3	0	4	0	2	1	0	15	0	1	2	0	0	5	0	3	8	2	2	4	1	0	0
B24B	4	1	14	0	9	0	1	7	1	0	11	0	1	0	0	5	8	0	6	0	0	0	0	0	1	0	1	1	0	0	2	0	1	3	1	0	0	5	0	2	0	0	6	1	0	9	29	0	42
B24C	0	1	1	0	1	0	0	1	0	0	1	0	0	0	0	1	2	0	0	0	0	11	0	0	6	0	0	0	0	0	0	0	0	4	0	0	0	0	0	3	0	0	0	1	0	0	0	0	0
B24D	0	0	1	0	1	0	1	5	1	0	2	0	0	0	0	0	0	0	0	0	0	0	1	0	1	2	0	0	0	0	0	0	0	4	2	0	0	1	0	1	0	0	22	1	0	1	13	0	36
B25B	11	3	7	0	8	1	0	74	0	5	1	0	3	2	0	9	26	0	0	0	0	5	0	0	1	1	0	0	0	0	0	1	0	10	2	2	4	1	0	0	9	3	32	3	3	34	12	22	26
B25C	1	0	0	2	1	0	0	3	0	0	0	0	0	0	0	3	0	0	0	0	0	0	0	0	0	0	0	0	0	0	0	2	0	2	0	0	34	0	0	0	0	1	4	0	1	6	2	3	5
B25D	13	0	4	0	0	0	0	7	0	0	0	0	0	0	0	1	1	0	0	0	0	0	0	0	0	0	0	0	0	0	0	0	0	0	0	0	0	1	0	0	0	0	2	1	3	11	3	0	7
B25F	22	0	23	0	1	0	0	42	0	3	0	0	0	4	0	6	10	0	0	0	0	1	0	0	0	1	0	3	0	0	0	0	0	0	0	0	0	0	0	0	0	0	2	3	3	5	3	7	4
B25G	83	2	12	0	5	0	1	37	0	2	0	0	0	1	0	5	1	1	0	0	0	1	0	0	0	13	0	0	0	0	0	1	0	22	3	0	0	5	0	4	0	0	26	8	4	140	18	9	101
B25H	0	0	0	0	0	0	0	7	0	0	0	0	0	0	0	9	0	0	0	0	0	0	0	0	0	0	0	0	0	0	0	0	0	3	1	0	0	0	0	0	0	0	0	0	0	4	0	1	3
B25J	10	2	5	2	5	2	1	30	0	7	0	0	26	1	0	1	3	1	0	0	0	1	0	0	0	0	0	0	0	0	0	0	0	2	0	0	0	0	0	0	0	0	2	0	6	9	10	22	4
B26B	33	2	295	1	36	0	0	95	6	2	2	0	1	19	1	25	63	0	0	0	0	0	0	0	0	8	1	0	0	0	1	1	0	1	1	2	2	1	0	1	0	0	2	2	1	47	94	12	40
B26D	6	2	34	17	15	1	17	13	1	1	1	0	1	60	3	54	115	2	15	1	2	5	0	0	34	35	12	0	5	0	1	2	0	1	1	0	9	0	0	4	0	0	5	0	0	1	6	1	0
B26F	1	2	2	0	3	0	0	25	0	0	3	0	0	4	0	0	7	1	0	0	1	0	0	0	1	0	1	0	1	0	2	6	0	7	1	2	2	0	0	0	0	0	13	1	0	0	1	1	0
B27B	5	1	16	8	59	0	1	1	0	0	0	0	0	2	0	65	10	0	0	0	0	0	0	0	0	0	1	0	0	0	0	0	0	0	0	0	2	0	0	0	0	0	0	0	0	7	0	2	1
B27C	3	0	2	1	34	0	0	0	0	0	0	0	0	0	0	3	0	0	0	0	0	0	0	0	0	0	0	0	0	0	0	0	0	0	0	0	2	0	0	0	0	0	1	0	0	3	0	0	5
B27D	0	0	0	2	0	0	0	0	0	0	0	0	0	0	0	2	0	0	0	0	0	0	0	1	1	0	0	0	0	0	0	0	0	0	0	0	0	0	0	0	0	0	0	0	0	0	0	0	0
B27F	0	0	0	2	1	0	0	1	0	0	0	0	0	0	0	0	1	0	0	0	0	0	0	0	2	0	0	0	0	0	0	0	0	0	0	0	4	0	0	0	0	0	0	0	0	0	0	0	0
B27G	0	0	6	1	42	0	0	1	0	0	0	0	0	0	0	23	0	0	0	0	0	0	0	0	0	0	0	0	0	0	0	0	0	0	0	0	2	0	0	1	0	1	0	0	0	1	0	0	0
B27H	0	0	1	0	0	0	1	0	0	0	0	0	0	0	0	2	0	0	0	0	0	0	0	0	0	0	0	0	0	0	0	0	0	0	0	0	0	0	0	0	0	0	0	0	0	1	0	0	0
B27J	0	0	0	0	0	0	0	0	0	0	4	0	0	0	0	0	0	0	0	0	0	0	0	0	2	0	0	0	0	0	0	0	0	0	0	0	0	0	0	0	0	0	0	0	0	0	0	0	0
B27K	0	0	1	0	5	0	0	2	0	0	56	2	0	0	0	0	0	0	0	0	0	0	2	0	2	0	0	0	0	0	0	0	0	0	0	0	0	0	0	0	0	0	0	0	0	0	0	0	0
B27L	2	0	10	0	59	0	0	0	0	0	1	0	0	0	0	0	4	0	0	0	0	0	0	0	0	0	1	0	0	0	0	0	0	0	0	0	0	0	0	0	0	0	0	0	1	0	0	0	0
B27M	1	0	2	2	7	0	0	0	0	0	5	0	0	0	0	0	1	0	0	0	0	0	0	0	0	0	0	0	0	0	0	0	0	0	0	0	1	0	0	0	0	0	1	0	0	0	0	0	0
B27N	0	1	0	2	2	0	2	0	0	0	27	0	0	1	0	0	0	0	0	0	0	0	6	1	3	0	1	2	0	1	1	2	1	1	0	0	0	1	1	20	2	2	4	0	0	0	0	1	0
B28B	2	0	0	1	3	0	19	14	0	2	25	0	3	9	4	0	7	7	1	0	3	48	0	6	14	0	29	0	0	0	0	1	0	16	1	0	0	1	0	30	4	3	14	5	0	0	6	1	11
B28C	1	10	1	0	8	0	1	2	0	0	0	0	1	14	0	0	3	0	0	0	0	1	0	0	9	0	8	0	0	0	0	0	0	0	0	0	0	0	0	0	0	0	0	0	1	2	0	1	1
B28D	1	0	3	0	0	0	0	1	0	0	0	0	3	0	0	1	2	0	0	0	0	0	0	0	0	0	0	0	0	0	0	0	1	0	0	0	0	0	0	0	0	0	0	10	0	2	0	0	0
B29B	1	1	1	1	6	0	8	11	0	0	51	0	6	35	5	0	12	10	3	1	2	22	0	5	21	2	27	3	0	2	1	0	0	3	0	0	1	1	0	19	8	2	5	0	0	2	0	0	0
B29C	7	5	6	5	52	4	92	88	0	2	193	2	9	194	62	1	62	71	18	3	46	157	11	63	167	4	200	4	0	11	7	31	82	167	5	5	6	38	8	358	44	12	490	22	2	43	25	10	81
B29D	0	0	2	0	26	1	19	17	0	0	57	0	2	23	8	1	16	26	2	4	5	12	0	8	47	1	23	2	3	2	1	5	47	60	4	1	5	5	2	183	18	6	119	1	0	27	3	6	14
B29K	0	0	0	0	0	0	0	0	0	0	2	0	0	0	3	0	1	3	0	0	3	0	0	3	3	0	0	0	0	0	0	0	0	0	0	0	0	0	0	0	0	0	0	0	0	0	0	0	0
B29L	0	0	0	0	0	0	1	1	0	0	0	0	0	1	0	0	0	0	0	0	0	0	0	0	0	0	0	0	0	0	0	0	0	4	0	0	0	0	0	4	0	3	0	0	0	0	0	0	0
B30B	11	2	176	36	3	0	6	11	0	0	6	0	2	24	0	2	20	8	1	0	0	3	0	0	25	236	3	2	2	0	0	1	1	3	1	3	1	0	0	0	0	0	14	0	0	5	2	0	0
B31B	0	0	0	0	30	0	0	1	0	0	0	0	1	3	3	1	11	1	0	0	0	2	0	0	3	0	3	3	5	5	1	4	0	2	0	0	6	0	0	0	0	0	212	0	0	10	0	3	2
B31C	0	0	0	0	0	0	0	1	0	0	0	0	0	1	0	0	0	0	0	0	0	0	0	0	0	0	1	4	21	17	3	0	0	0	0	0	0	0	0	0	0	0	3	0	0	0	0	1	0
B31D	0	1	0	0	17	0	0	0	0	0	0	0	0	0	0	0	0	0	0	0	0	0	0	0	0	0	0	0	11	2	0	0	0	0	0	0	0	0	0	0	0	0	0	0	0	0	0	0	0
B31F	4	0	0	0	3	6	3	7	0	1	2	0	3	0	0	0	0	0	0	0	0	2	0	0	1	0	0	0	3	0	1	8	3	9	0	6	1	0	0	0	0	0	4	1	0	1	0	2	2
B32B	23	29	18	6	197	7	28	333	1	30	1063	5	30	21	36	1	36	124	13	8	19	35	12	57	167	1	13	27	48	35	37	338	83	974	19	38	6	101	7	1093	49	12	789	239	1	61	68	30	182
B41B	0	0	0	0	0	0	0	3	0	0	0	0	0	1	1	0	0	0	0	0	0	0	0	0	1	0	0	0	0	0	0	0	0	0	0	0	0	0	0	0	0	0	0	0	0	1	0	0	0
B41C	0	0	0	0	0	0	0	1	0	0	0	0	0	0	0	0	0	0	0	0	0	1	0	0	0	0	0	0	0	0	0	0	0	4	0	0	0	0	0	0	0	0	0	1	0	0	0	0	0
B41D	1	0	0	0	0	0	0	0	0	0	0	0	0	0	0	0	0	0	0	0	0	0	0	0	0	0	0	0	0	0	0	0	0	1	0	0	0	0	0	0	0	0	0	0	0	0	0	0	0
B41F	8	0	1	0	2	12	4	3	0	0	0	0	0	2	1	0	20	0	1	0	1	11	0	0	11	0	3	0	26	5	1	1	0	5	0	0	2	1	0	0	0	0	0	2	0	1	0	0	3
B41G	0	0	0	0	0	0	0	0	0	0	0	0	0	0	0	0	0	0	0	0	0	0	0	0	0	0	0	0	0	0	0	0	0	0	0	0	0	0	0	0	0	0	0	0	0	0	0	0	0
B41J	8	1	0	1	25	5	8	3	0	0	31	0	1	0	2	0	8	0	0	0	0	16	0	8	31	0	7	0	18	2	3	0	0	21	1	1	0	0	0	9	0	0	3	4	0	2	8	0	5
B41K	0	0	0	0	0	0	1	0	0	0	0	0	0	0	0	0	0	0	0	0	0	1	0	0	0	0	0	0	13	2	0	0	0	0	0	0	0	0	0	0	0	0	0	0	0	0	0	0	0
B41L	1	0	0	0	2	1	2	1	0	0	0	0	1	0	0	0	0	1	0	0	0	4	0	0	2	0	0	1	0	0	1	2	0	3	2	0	0	0	0	0	0	0	6	21	0	3	0	0	2
B41M	0	0	0	0	4	1	6	0	0	1	25	0	1	0	4	0	6	2	2	0	1	18	0	2	22	0	1	0	0	2	2	0	2	20	0	0	0	2	0	3	0	0	4	58	0	0	3	0	3
B41N	0	0	0	0	0	1	0	0	0	0	0	0	0	0	0	0	0	0	0	0	0	0	0	0	0	0	0	0	0	0	0	0	0	0	0	0	0	0	0	1	0	0	0	1	0	0	0	0	0
B42B	0	2	0	4	1	0	0	0	0	0	0	0	0	0	0	0	0	0	0	0	0	0	0	0	1	1	0	0	0	0	0	0	0	0	18	0	4	0	0	0	0	0	43	0	0	0	0	0	1
B42C	0	0	0	0	0	0	0	1	0	0	0	0	0	0	0	0	0	0	0	0	0	0	0	0	1	0	0	0	1	0	0	0	0	0	29	0	0	0	0	0	0	0	44	0	0	0	0	0	1
B42D	0	2	0	0	4	1	0	4	0	1	0	0	0	0	1	0	1	0	0	0	0	1	0	0	6	0	0	0	0	0	1	6	0	4	47	0	0	0	0	4	0	0	103	518	0	50	8	21	7
B42F	0	0	1	0	4	0	0	5	0	0	0	0	0	0	0	0	2	0	0	0	0	0	0	0	0	0	0	0	0	0	2	1	1	11	26	0	0	2	0	0	0	0	110	17	0	40	7	10	3
B43K	0	0	0	0	12	0	0	19	0	7	1	0	0	0	0	0	1	0	0	0	0	1	0	0	8	0	3	0	0	1	3	0	0	4	0	0	0	5	0	0	1	1	4	10	0	62	102	14	495
B43L	0	1	1	0	1	0	1	9	3	0	0	0	0	2	2	0	1	0	0	0	1	4	0	0	5	0	1	0	0	0	0	3	0	1	3	0	74	0	0	1	0	3	5	4	1	1	6	1	8
B43M	0	0	0	0	0	0	0	1	0	2	0	0	0	0	0	0	0	0	0	0	0	1	0	0	4	0	1	0	0	0	1	0	0	0	0	0	0	0	0	0	0	0	3	0	0	4	15	0	63
B44B	0	0	0	0	1	0	0	0	0	0	0	0	0	0	0	0	0	0	0	0	0	0	0	0	0	0	0	0	0	0	0	0	0	0	0	0	0	0	0	0	0	0	1	0	0	0	0	0	0
B44C	0	0	0	0	9	6	7	1	0	3	9	0	12	1	5	0	1	1	0	0	0	5	0	0	3	0	0	2	2	0	2	3	0	17	0	0	0	2	0	5	0	0	6	23	0	3	3	0	3
B44D	0	0	0	0	3	0	0	4	0	0	10	0	0	0	0	0	0	1	1	0	0	0	0	0	0	0	0	0	0	0	10	0	0	10	0	0	1	0	0	1	0	0	0	3	0	6	2	0	17
B44F	0	0	0	0	6	0	1	5	0	0	2	0	0	0	0	0	0	0	0	0	0	0	0	0	1	0	0	0	0	0	1	0	0	0	2	0	0	0	0	0	0	0	0	5	0	1	2	0	1
B60B	24	6	13	0	0	0	0	4	0	0	0	0	1	1	0	0	0	0	0	0	0	0	0	0	0	0	0	0	0	0	0	0	0	0	0	0	0	0	0	3	8	0	3	1	7	30	0	0	0
B60C	9	3	1	0	3	0	0	14	0	6	3	0	0	0	0	0	2	0	0	0	0	4	0	0	0	0	4	0	0	0	1	0	0	0	0	0	1	0	0	44	8	0	4	1	0	0	0	0	0
B60D	154	7	61	2	7	0	3	6	0	0	1	0	0	0	0	4	2	0	4	0	0	0	0	0	0	0	0	0	0	0	0	0	0	0	0	0	0	0	0	0	0	0	4	0	2	1	0	0	0
B60F	1	0	0	0	0	0	0	5	0	0	0	0	0	0	0	0	0	0	0	0	0	0	0	0	0	0	0	0	0	0	0	0	0	0	0	0	0	0	0	5	0	0	0	0	1	1	0	0	0
B60G	26	5	11	0	6	0	0	2	0	0	4	0	0	0	0	1	2	4	0	0	0	0	0	0	8	0	0	0	0	0	0	0	0	0	1	0	0	0	0	26	0	0	19	1	3	0	0	1	0
B60H	1	1	0	0	4	0	0	8	0	1	0	0	2	0	0	0	0	4	2	0	0	0	0	0	0	0	0	0	1	0	9	0	1	1	0	0	0	1	2	5	0	0	0	0	0	0	1	0	0
B60J	1	0	3	8	5	1	0	6	0	4	0	0	2	0	0	0	0	0	0	0	0	0	0	0	1	0	0	0	0	0	2	0	1	7	3	0	0	2	0	0	0	0	52	0	11	7	7	3	2
B60K	138	4	207	11	11	1	0	4	0	6	1	0	0	0	0	2	0	0	0	0	0	0	0	0	0	0	0	0	0	0	3	0	0	1	0	0	0	0	1	1	0	0	2	0	0	1	0	0	1
B60L	9	0	12	0	2	0	0	6	0	1	1	0	0	2	0	1	0	0	0	0	0	0	0	0	1	0	0	0	0	0	0	0	0	0	0	0	0	0	0	0	0	0	0	0	0	5	0	1	0
B60M	0	0	1	0	0	0	0	0	0	0	0	0	0	0	0	0	0	0	0	0	0	0	0	0	0	0	0	0	0	0	0	0	0	0	0	0	0	0	0	0	0	0	0	0	0	0	0	0	0
B60N	2	0	7	4	3	0	0	12	0	1	0	0	0	0	0	0	0	0	0	0	0	0	0	0	0	0	0	0	0	0	1	0	1	4	10	0	0	1	0	5	0	0	23	0	0	12	2	10	0
B60P	35	58	235	66	41	0	1	69	2	6	0	0	0	0	0	25	6	1	0	0	0	0	0	0	1	0	0	6	0	0	1	0	0	0	0	1	1	0	0	0	0	0	24	1	1	3	1	4	0
B60Q	15	1	7	0	3	0	0	16	0	5	0	0	1	0	0	3	0	0	0	0	0	0	0	0	0	0	0	0	0	0	0	0	0	0	4	0	0	4	0	0	0	0	21	20	0	4	6	2	0
B60R	20	22	26	1	16	0	0	139	1	3	6	0	1	0	0	13	3	0	0	0	0	0	0	2	3	0	1	0	0	1	6	15	1	48	19	0	0	16	0	18	0	0	247	4	23	59	7	57	18
B60S	7	5	8	0	3	0	0	10	0	0	0	0	0	0	0	5	9	0	0	0	0	0	0	0	0	0	0	0	0	0	0	0	0	0	0	0	0	1	0	0	0	0	0	0	2	1	1	0	14
B60T	47	0	5	0	2	2	1	4	0	0	0	0	0	0	0	3	0	0	0	0	0	0	0	0	0	0	0	0	0	0	0	0	0	0	0	0	0	0	0	0	0	0	9	0	0	0	0	0	1
B60V	0	0	0	0	0	0	0	0	0	0	0	0	0	0	0	0	0	0	0	0	0	0	0	0	0	0	0	0	0	0	0	0	0	0	0	0	0	0	0	0	0	0	0	0	0	0	0	0	0
B60W	0	0	0	0	0	0	0	0	0	0	0	0	0	0	0	0	0	0	0	0	0	0	0	0	0	0	0	0	0	0	0	0	0	0	0	0	0	0	0	0	0	0	0	0	0	0	0	0	0
B61B	0	0	0	0	1	0	1	6	0	0	0	0	0	0	0	0	2	2	0	0	0	1	0	0	0	0	1	0	0	0	0	0	0	0	0	0	0	1	3	0	0	0	0	0	0	0	0	0	0
B61C	0	0	1	1	0	0	0	5	0	0	3	0	0	0	0	0	0	0	0	0	0	0	0	0	4	0	0	0	0	0	0	0	0	4	0	0	0	1	0	0	0	0	1	0	0	1	1	0	0
B61D	2	0	3	1	4	0	0	10	0	7	0	0	0	0	0	9	2	0	0	0	0	0	0	0	0	0	0	0	0	0	0	1	0	1	0	0	1	0	0	0	0	0	5	0	0	0	0	0	0
B61F	1	0	6	0	0	0	0	1	0	0	2	0	0	0	0	0	0	0	0	0	0	0	0	0	0	0	0	0	0	0	0	0	0	0	0	0	0	0	0	0	0	0	0	0	0	0	0	0	0
B61G	0	0	0	0	0	0	3	1	0	0	0	0	0	0	0	0	0	0	4	0	0	0	0	0	0	0	0	0	0	0	0	0	0	0	0	0	0	0	0	20	2	0	3	0	0	0	0	0	0
B61H	0	0	0	0	0	0	0	0	0	0	0	0	0	0	0	0	0	0	0	0	0	0	0	0	0	0	0	0	0	0	0	0	0	0	0	0	0	0	0	0	0	0	0	0	0	0	0	0	0
B61J	0	0	0	1	0	0	0	0	0	0	1	0	0	0	0	0	0	0	0	0	0	0	0	0	0	0	0	0	0	0	0	0	0	0	0	0	0	0	0	0	0	0	0	0	0	0	0	0	0
B61K	0	0	0	0	0	0	0	3	0	0	4	0	0	0	0	0	0	0	0	0	0	0	0	0	0	0	0	0	0	0	0	0	0	0	0	0	0	0	0	0	0	0	0	0	0	0	0	0	1
B61L	0	0	2	0	0	0	0	6	0	0	0	0	0	0	0	0	0	0	0	0	0	0	0	0	0	0	0	0	0	0	0	0	0	0	0	0	0	0	0	1	0	0	0	0	1	0	0	0	0
B62B	3	0	38	0	19	0	0	71	0	4	1	0	0	0	0	1	2	0	0	0	0	0	0	0	1	0	0	0	0	0	0	2	0	2	7	0	0	1	0	14	1	0	5	1	26	241	1	54	1
B62C	5	1	4	2	0	0	0	3	0	0	0	0	0	0	0	0	0	0	0	0	0	0	0	0	0	0	0	0	0	0	0	0	0	0	0	0	0	0	0	0	0	0	0	0	0	0	0	0	0
B62D	469	20	283	18	16	0	0	20	0	8	0	0	0	1	0	0	1	0	0	0	0	0	0	0	0	0	0	0	4	0	9	1	0	3	2	0	0	2	1	5	1	0	14	0	8	21	0	10	1
B62H	2	0	0	0	0	0	0	2	0	0	0	0	0	0	0	0	0	0	0	0	0	0	0	0	0	0	0	0	0	0	0	4	0	5	0	0	0	1	2	0	0	0	1	0	0	1	0	1	0
B62J	0	2	4	0	0	0	0	22	0	1	0	0	0	0	0	0	0	0	0	0	0	0	0	0	0	0	0	0	0	0	0	0	2	19	5	0	0	5	0	68	2	0	3	0	5	15	2	35	2
B62K	8	1	4	0	0	0	0	19	0	0	2	0	1	0	0	0	0	0	0	0	0	0	0	0	0	0	0	0	0	0	0	0	0	7	1	0	0	0	0	0	0	0	2	0	3	33	1	2	3
B62L	3	0	0	0	0	0	0	0	0	0	0	0	0	0	0	0	0	0	0	0	0	0	0	0	0	0	0	0	0	0	0	0	0	0	0	0	0	0	0	0	0	0	0	0	0	15	0	0	0
B62M	1	0	4	1	0	0	0	1	0	0	0	0	0	0	0	0	0	0	0	0	0	0	0	0	0	0	0	0	0	0	0	0	0	0	1	0	0	1	0	34	1	0	0	0	6	22	0	2	0
B63B	1	0	0	0	19	0	1	234	0	18	0	0	0	0	0	1	0	1	0	0	0	0	0	0	0	0	0	0	0	0	2	1	0	7	1	1	0	2	0	12	33	0	17	1	1	6	0	12	3
B63C	0	1	1	0	5	0	0	32	0	5	1	0	0	0	0	0	2	0	0	0	0	1	0	0	0	0	0	0	0	0	0	1	0	133	62	0	1	6	0	7	0	0	78	0	2	13	1	29	0
B63G	2	0	2	0	1	0	0	5	0	0	3	0	0	0	0	0	0	0	0	0	0	0	0	0	0	0	0	0	0	0	0	0	0	1	0	0	0	1	0	0	0	0	0	0	0	0	0	1	0
B63H	4	2	16	5	2	0	0	12	0	1	0	0	0	0	0	0	0	0	0	1	0	0	0	0	0	0	0	0	0	0	1	0	0	1	0	0	0	0	0	1	0	0	0	2	1	0	0	0	0
B63J	0	0	0	0	0	0	0	0	0	0	0	0	0	0	0	0	0	0	0	0	0	0	0	0	0	0	0	0	0	0	0	0	0	0	0	0	0	0	0	0	0	0	0	0	0	0	0	0	0
B64B	0	0	0	0	1	0	0	0	0	1	0	0	0	0	0	0	0	0	0	0	0	0	0	0	0	0	0	0	0	0	0	0	0	0	0	0	0	0	0	0	0	0	0	0	0	0	0	1	0
B64C	0	0	4	0	5	0	0	4	0	40	0	0	0	1	0	0	0	0	0	0	0	0	0	0	0	0	0	0	0	0	0	0	0	6	0	0	0	1	0	0	0	0	4	0	3	1	0	0	1
B64D	1	2	7	0	17	1	1	6	0	3	2	0	2	0	0	0	0	0	0	0	0	0	0	0	0	0	0	4	0	0	1	1	0	26	3	0	0	27	0	0	0	0	9	1	0	2	0	5	0
B64F	0	0	0	0	2	0	0	2	0	0	1	0	0	0	0	0	0	0	0	0	0	0	0	0	0	0	0	0	0	0	0	0	0	0	0	0	0	0	0	0	0	0	0	0	0	0	0	0	0
B64G	0	0	0	0	0	0	0	0	0	0	0	0	0	0	0	1	0	0	0	0	0	0	0	0	0	0	0	0	0	0	0	0	0	2	0	0	0	0	0	0	0	0	6	0	0	2	0	2	0
B65B	21	44	142	59	480	2	20	137	3	16	71	2	2	50	34	2	297	148	31	12	24	66	1	4	247	8	65	12	32	2	3	1	3	15	0	5	6	5	0	51	9	0	389	2	1	108	31	20	75
B65C	1	1	0	0	4	0	1	1	0	0	0	0	1	0	0	0	0	0	0	0	0	0	0	0	0	0	0	0	0	0	0	4	1	0	0	0	3	0	0	0	0	3	7	19	0	0	1	1	2
B65D	9	68	11	14	760	11	8	874	0	118	239	0	47	36	53	10	112	173	17	15	28	49	1	14	276	4	33	9	8	14	256	42	4	153	21	12	44	27	0	90	30	2	2734	237	23	2336	402	539	627
B65F	1	1	15	2	9	0	0	12	0	3	0	0	0	0	0	0	2	0	0	0	0	0	0	0	0	0	0	0	0	0	1	0	0	0	0	1	1	1	0	0	0	0	2	0	0	2	1	2	0
B65G	115	366	285	65	40	29	6	167	0	4	13	0	46	27	11	25	168	18	3	0	1	12	1	1	45	15	4	13	27	0	16	0	0	12	0	0	2	0	0	4	0	0	3	2	0	24	18	8	10
B65H	43	50	25	6	43	4	4	184	0	19	22	0	2	7	0	0	23	5	0	0	0	9	0	2	11	0	0	0	14	2	20	23	4	26	7	4	11	3	0	33	28	5	28	12	14	18	22	32	11
B66B	0	0	0	1	1	1	0	2	0	0	0	0	0	0	0	1	1	0	0	0	0	0	0	0	0	0	0	0	0	0	3	0	0	0	0	0	0	0	0	0	0	0	0	0	0	0	0	2	1
B66C	18	7	37	3	45	2	0	25	0	0	0	0	4	0	0	25	10	0	0	0	0	0	0	0	3	0	0	1	0	0	0	1	0	2	1	0	0	1	0	1	0	0	19	2	0	7	10	17	2
B66D	0	0	1	0	7	0	0	9	0	0	0	0	0	0	0	11	1	0	0	0	0	0	0	0	0	0	0	0	0	0	1	0	0	1	2	1	0	4	0	0	1	0	2	0	1	0	0	1	0
B66F	32	3	41	0	14	0	0	7	0	0	0	0	0	1	0	5	3	0	0	0	0	0	0	0	0	1	0	6	0	0	0	0	0	0	0	0	0	0	0	0	4	0	6	0	2	0	1	2	0
B67B	1	2	1	0	27	0	0	24	0	8	8	0	2	0	0	0	1	1	1	0	0	1	0	0	6	0	0	0	0	0	0	3	0	4	1	0	0	1	0	24	3	0	3	2	1	4	10	8	21
B67C	1	2	1	2	5	0	0	14	0	1	2	0	0	1	1	0	0	3	1	0	0	6	0	0	4	2	2	0	0	0	0	0	0	1	0	0	0	0	0	0	0	0	0	0	0	0	10	2	9
B67D	4	83	6	2	184	2	8	122	0	26	61	0	6	10	3	5	1	12	10	2	38	62	2	0	29	0	11	0	0	0	29	0	0	3	0	0	0	3	0	7	1	0	3	4	9	23	74	38	203
B68B	1	0	0	0	1	0	0	55	0	2	0	0	0	0	0	0	1	0	0	0	0	0	0	0	0	0	0	0	0	0	0	0	0	4	4	1	0	0	0	0	1	0	3	1	1	0	0	1	0
B68C	0	0	0	0	0	0	1	106	8	0	2	0	0	0	0	0	0	0	0	0	0	0	0	0	3	0	0	0	0	0	0	2	0	8	0	0	0	0	0	15	2	0	2	0	0	0	0	3	1
B68F	0	0	0	0	0	0	0	0	0	0	0	0	0	0	0	0	0	0	0	0	0	0	0	0	0	0	0	0	0	0	0	0	0	0	0	0	0	0	0	0	0	0	0	0	0	0	0	0	0
B68G	0	0	0	0	1	0	0	13	0	0	2	0	0	0	0	0	0	0	0	0	0	0	0	0	3	0	0	0	0	0	0	0	0	5	0	0	0	0	1	1	0	0	10	0	0	1	0	3	1
B81B	0	0	0	0	1	0	0	0	0	0	0	0	0	0	0	0	0	0	0	0	0	0	0	0	0	0	0	0	0	0	0	0	0	0	0	0	0	0	0	0	0	0	0	0	0	0	0	0	0
B81C	0	0	0	0	0	0	0	0	0	0	2	0	0	0	0	0	0	0	0	0	0	0	0	0	0	0	0	0	0	0	0	0	0	0	0	0	0	0	0	0	0	0	2	0	0	0	0	0	0
B82B	0	0	0	0	0	0	2	0	0	0	0	0	0	0	0	0	0	0	0	0	0	0	0	0	0	0	0	0	0	0	0	0	0	0	0	0	0	0	0	0	0	0	0	0	0	0	0	0	0
B99Z	0	0	0	0	0	0	0	0	0	0	0	0	0	0	0	0	0	0	0	0	0	0	0	0	0	0	0	0	0	0	0	0	0	0	0	0	0	0	0	0	0	0	0	0	0	0	0	0	0
C01B	0	2	4	0	6	0	1	18	1	13	258	0	0	0	2	0	12	41	29	0	0	13	1	14	32	1	0	42	2	38	3	0	0	4	0	0	0	2	0	6	1	0	5	1	0	0	3	0	3
C01C	0	7	0	0	1	3	0	0	0	0	4	0	0	0	0	0	0	0	0	0	0	0	0	0	0	0	0	1	0	4	0	0	0	0	0	0	0	0	0	0	0	0	0	0	0	0	0	0	0
C01D	0	0	0	0	1	0	0	0	0	0	10	0	0	0	0	0	0	0	2	0	0	0	0	1	17	0	0	0	0	0	0	0	0	0	0	0	0	0	0	1	0	0	0	0	0	0	0	0	0
C01F	0	0	0	0	1	0	1	1	0	0	18	0	0	0	0	0	0	0	0	0	0	3	0	0	7	0	0	1	1	2	0	0	0	0	0	0	0	0	0	1	0	0	0	1	0	0	0	0	2
C01G	0	0	0	0	1	0	0	1	0	0	23	0	0	0	0	0	0	0	0	1	0	0	1	0	6	0	0	4	1	2	0	0	0	0	0	0	0	0	0	1	0	0	0	0	0	0	0	0	1
C02F	7	12	4	0	85	12	5	348	1	3	421	0	0	1	1	1	71	270	145	2	3	2	3	6	147	0	1	5	0	5	4	0	0	1	0	4	0	0	0	0	0	0	5	0	0	0	1	3	5
C03B	1	4	0	0	9	0	2	0	0	0	8	0	4	0	0	0	0	0	0	0	0	3	0	0	1	0	0	0	0	0	0	1	0	2	1	0	0	0	0	0	0	0	0	0	0	0	1	0	0
C03C	0	0	0	0	20	0	3	2	0	0	27	0	1	0	1	0	0	1	1	0	1	1	0	1	2	0	0	2	0	1	3	0	0	3	0	0	0	2	0	2	0	0	0	2	0	0	4	0	2
C04B	0	4	1	0	21	1	1	18	1	3	134	0	0	1	6	0	0	3	0	0	4	2	2	12	27	1	2	8	1	9	2	0	0	3	0	0	0	1	0	2	0	0	2	3	0	0	0	0	0
C05B	0	2	0	0	5	0	0	0	0	0	16	0	0	0	0	0	0	0	0	0	0	0	0	0	0	0	0	0	0	0	0	0	0	0	0	0	0	0	0	0	0	0	0	0	0	1	0	0	0
C05C	2	32	1	0	11	2	0	3	0	0	57	1	0	0	0	0	1	3	3	0	0	0	0	0	2	0	0	0	0	0	0	0	0	0	0	0	0	0	0	0	0	0	0	0	0	0	0	0	0
C05D	0	4	0	0	6	0	0	8	0	0	14	0	0	0	0	0	0	0	0	0	0	0	0	0	3	0	0	0	0	0	0	1	0	0	0	0	0	0	0	0	0	0	0	0	0	0	0	0	0
C05F	3	30	0	0	49	8	0	10	1	0	103	2	0	1	0	0	0	0	1	0	0	0	0	4	10	0	0	0	0	0	0	0	0	1	0	0	0	0	0	0	0	0	0	0	0	0	0	0	0
C05G	2	10	0	0	20	7	0	1	0	0	94	2	0	0	0	0	1	4	3	0	0	0	0	2	3	0	0	0	0	0	0	0	0	0	0	0	0	0	0	0	0	0	0	0	0	0	0	0	0
C06B	0	0	0	1	2	0	0	0	0	0	4	0	0	0	0	0	1	0	0	0	0	0	0	0	0	0	0	0	0	0	0	0	0	0	0	0	0	0	0	0	0	0	0	0	0	0	0	0	0
C06C	0	0	0	0	0	0	0	0	0	0	0	0	0	0	0	0	0	0	0	0	0	0	0	0	0	0	0	0	0	0	0	0	0	0	0	0	0	0	0	0	0	0	0	0	0	0	0	0	0
C06D	0	0	0	0	0	0	0	1	0	0	2	0	0	0	0	0	0	0	0	0	0	0	0	0	0	0	0	0	0	0	0	0	0	0	0	0	0	0	0	1	0	0	0	0	0	0	0	0	0
C06F	0	0	0	0	0	0	0	18	0	0	0	0	0	0	0	0	0	0	0	0	0	0	0	0	0	0	0	0	0	0	0	0	0	0	0	0	0	0	0	0	0	0	0	0	0	0	0	0	0
C07B	0	1	0	0	0	0	0	0	0	0	45	0	0	0	2	0	0	2	0	0	0	0	0	0	5	0	0	0	0	0	0	0	0	0	0	0	0	0	0	0	0	0	0	0	0	0	2	0	0
C07C	7	5	0	1	4	77	2	54	0	7	3359	30	2	0	9	0	4	50	19	116	3	49	18	34	304	0	2	24	0	7	0	0	0	4	0	0	0	2	0	2	0	0	0	0	0	0	9	0	1
C07D	6	7	0	1	9	26	1	247	1	1	11631	111	0	0	4	0	17	64	48	19	13	19	36	20	110	0	1	7	1	6	5	0	0	1	0	0	0	1	0	4	2	0	0	0	1	0	9	1	3
C07F	5	1	0	0	5	5	0	25	0	1	985	27	0	0	0	0	1	8	3	10	0	1	1	48	74	0	0	6	0	1	0	1	1	2	0	0	0	0	1	0	0	0	0	0	0	1	0	0	0
C07G	0	3	0	0	0	7	1	11	0	0	313	0	0	0	10	0	2	2	6	2	3	7	16	22	66	0	1	1	0	0	0	0	0	0	0	0	0	0	0	0	0	0	0	0	0	0	1	0	0
C07H	2	5	0	2	1	2204	2	579	0	0	5754	1	0	0	51	0	0	18	22	83	6	32	111	85	229	0	0	4	0	2	3	0	0	0	0	0	0	0	0	1	0	0	0	0	0	0	2	0	0
C07J	0	0	0	0	0	5	0	7	0	0	217	0	0	0	0	0	0	0	0	7	0	0	1	2	9	0	0	0	0	0	0	0	0	0	0	0	0	0	0	0	0	0	0	0	0	0	0	0	0
C07K	2	1	0	0	1	747	1	469	1	0	3722	1	0	0	20	1	7	10	24	11	2	11	262	30	146	0	2	3	0	0	2	0	0	4	0	0	0	0	0	1	0	0	1	0	0	0	1	0	2
C08B	2	18	1	4	2	39	0	9	0	1	396	2	0	0	129	0	4	36	16	9	36	43	13	58	209	0	1	5	0	7	2	0	0	0	0	0	0	0	0	2	0	0	2	0	0	0	0	0	0
C08C	0	0	0	0	0	1	1	6	0	0	16	0	0	0	0	0	0	0	0	0	0	0	2	0	5	0	1	0	0	0	0	0	0	1	0	0	0	0	0	3	0	1	1	0	0	0	0	0	6
C08F	0	9	1	1	9	5	7	72	1	0	385	2	2	3	6	1	16	41	35	35	5	0	6	15	52	1	1	4	0	4	1	7	4	36	0	2	0	0	1	15	1	0	14	20	0	5	8	0	10
C08G	0	7	0	0	5	12	1	57	0	6	480	0	0	4	12	0	4	14	4	39	8	22	12	10	35	1	5	1	0	2	5	4	8	56	3	2	0	9	0	36	2	1	19	3	0	4	23	1	12
C08H	0	4	0	0	2	3	0	1	0	0	40	0	0	0	1	0	1	0	0	1	0	0	6	0	0	0	0	0	0	0	0	0	0	1	0	0	0	0	0	0	0	0	1	0	0	0	0	0	0
C08J	0	3	0	1	14	5	1	35	1	5	246	0	0	2	18	1	6	31	3	1	16	7	2	21	69	0	4	6	0	6	1	4	2	56	3	0	0	5	0	19	1	1	34	0	2	15	11	0	22
C08K	0	1	2	1	27	2	0	105	2	0	434	7	0	3	15	0	9	31	2	38	15	3	4	26	120	0	3	2	0	2	4	11	5	65	3	7	1	8	2	17	0	1	22	1	2	5	24	0	39
C08L	1	46	2	3	34	9	1	174	2	0	554	1	0	5	120	0	5	122	5	35	109	13	21	129	251	0	22	3	11	11	8	33	7	117	4	3	1	6	0	52	3	2	41	0	0	9	22	0	45
C09B	2	7	0	0	4	0	0	3	0	0	66	0	0	0	1	0	0	1	0	0	0	0	0	5	11	0	0	0	0	1	0	0	0	7	0	0	0	1	0	0	0	0	0	0	0	1	11	0	2
C09C	0	4	1	0	11	0	0	2	0	0	42	0	0	0	0	0	0	0	0	0	0	1	1	5	12	0	0	0	0	0	0	0	0	2	0	1	0	0	0	0	0	0	0	0	0	2	1	0	0
C09D	0	8	1	0	12	5	2	7	0	0	318	2	1	0	5	0	8	3	1	2	14	41	7	109	215	0	1	9	11	3	0	0	0	16	0	0	0	0	0	9	0	0	3	4	0	0	32	0	8
C09F	0	0	0	0	0	6	0	0	0	0	47	0	0	0	3	0	0	11	1	15	2	7	7	1	40	0	2	0	0	0	1	0	0	1	0	0	0	2	0	0	0	0	0	0	0	0	1	0	0
C09G	0	0	2	0	2	1	0	0	0	0	32	0	0	0	0	0	0	0	0	2	0	10	0	0	7	0	0	0	0	0	0	0	0	1	1	0	0	1	0	5	2	0	0	0	0	0	0	0	1
C09H	0	0	0	0	0	0	0	1	0	0	14	0	0	0	12	0	0	12	1	0	12	1	0	12	18	0	0	0	0	0	0	0	0	0	0	0	0	0	0	0	0	0	0	0	0	0	0	0	0
C09J	1	2	0	0	4	2	2	28	0	0	64	0	1	0	5	0	4	3	0	0	3	2	1	6	12	0	0	0	0	2	0	18	1	10	2	0	0	0	0	5	2	0	28	0	0	3	10	0	8
C09K	3	24	0	0	74	0	1	46	1	8	362	2	8	1	6	0	2	68	7	15	7	0	9	8	73	0	5	2	0	3	5	0	1	5	0	0	0	0	0	37	0	0	11	0	0	1	4	1	6
C10B	0	0	0	0	0	0	0	0	0	2	0	0	0	0	0	0	0	0	0	0	0	0	0	0	0	0	0	0	1	0	0	0	0	0	0	0	0	0	0	0	0	0	1	0	0	0	0	0	0
C10C	0	0	0	0	0	0	0	0	0	0	1	0	0	0	0	0	0	0	0	1	0	0	0	0	0	0	0	0	0	0	0	0	0	0	0	0	0	0	0	0	0	0	0	0	0	0	0	0	0
C10F	0	0	0	0	0	0	0	0	0	0	0	0	0	0	0	0	0	0	0	0	0	0	0	0	0	0	0	0	0	0	0	0	0	0	0	0	0	0	0	0	0	0	0	0	0	0	0	0	0
C10G	0	7	0	0	3	0	0	3	1	0	19	0	2	0	0	0	0	3	1	8	0	3	0	1	13	0	0	11	0	0	0	0	0	0	0	0	0	0	0	0	0	0	0	0	0	0	0	0	0
C10H	0	0	0	0	0	0	0	0	0	0	0	0	0	0	0	0	0	0	0	0	0	0	0	0	0	0	0	0	0	1	0	0	0	0	0	0	0	0	0	0	0	0	0	0	0	0	0	0	0
C10J	0	0	0	0	5	0	0	3	0	0	0	0	0	0	0	0	0	0	0	0	0	0	0	0	0	0	0	0	0	0	0	0	0	0	0	0	0	0	0	0	0	0	0	0	0	0	0	0	0
C10K	0	0	0	0	1	0	0	0	0	0	0	0	0	0	0	0	0	0	0	0	0	0	0	0	0	0	0	3	0	0	0	0	0	0	0	0	0	0	0	0	0	0	0	0	0	0	0	0	0
C10L	0	2	0	0	5	32	0	0	0	0	16	0	0	0	0	0	0	9	0	0	0	0	0	0	14	0	0	6	1	0	7	0	0	1	0	0	0	0	0	1	0	0	0	0	0	1	1	0	0
C10M	0	4	1	2	1	10	0	11	0	0	46	0	0	0	3	0	0	7	0	15	3	2	0	4	25	0	4	0	0	0	0	0	0	4	0	0	0	0	0	5	0	0	1	0	0	0	1	0	0
C10N	0	0	0	0	0	0	0	0	0	0	0	0	0	0	0	0	0	0	0	0	0	0	0	0	0	0	0	0	0	0	0	0	0	0	0	0	0	0	0	1	0	0	0	0	0	0	0	0	0
C11B	0	1	0	0	1	14	0	2	0	1	68	0	0	0	1	0	0	14	0	62	5	17	9	6	162	1	4	1	0	0	1	0	0	0	0	0	0	0	0	0	0	0	0	0	0	0	2	0	0
C11C	0	0	1	0	0	1	0	2	0	0	78	0	0	0	4	0	0	4	3	41	0	0	1	3	33	0	0	0	0	0	0	0	0	0	0	0	0	0	0	0	0	0	0	0	0	0	3	0	0
C11D	0	11	0	0	8	10	1	50	5	1	817	1	0	0	28	0	31	223	78	4	1	26	6	21	325	0	1	3	0	4	9	1	0	7	0	0	0	0	0	11	0	0	1	0	0	8	16	0	38
C12C	0	1	0	0	0	7	0	1	0	0	188	0	2	0	2	0	1	2	11	0	6	3	6	0	32	0	1	0	0	1	0	0	0	0	0	0	0	0	0	0	0	0	0	0	0	0	0	0	0
C12F	0	0	0	0	0	0	0	0	0	0	3	0	0	0	0	2	0	0	0	0	0	0	1	2	3	0	0	0	0	0	0	0	0	0	0	0	0	0	0	0	0	0	0	0	0	0	0	0	0
C12G	0	0	0	0	1	0	0	1	0	0	16	0	0	0	0	0	0	1	2	0	1	0	3	1	15	0	0	0	0	1	0	0	0	0	0	0	0	0	0	0	0	0	0	0	0	0	0	0	0
C12H	0	0	0	0	0	191	0	2	0	0	15	0	0	0	2	0	0	1	6	1	4	0	4	3	38	0	0	0	0	1	0	0	0	0	0	0	0	0	0	0	0	0	0	0	0	0	0	0	0
C12J	0	0	0	0	0	0	0	0	0	0	0	0	0	0	0	0	0	0	0	0	0	0	0	1	2	0	0	0	0	0	0	0	0	0	0	0	0	0	0	0	0	0	0	0	0	0	0	0	0
C12L	0	0	0	0	0	0	0	0	0	0	0	0	0	0	0	0	0	0	0	0	0	0	0	0	0	0	0	0	0	0	0	0	0	0	0	0	0	0	0	0	0	0	0	0	0	0	0	0	0
C12M	2	6	0	0	40	137	2	55	0	2	375	0	4	0	2	0	4	0	1	9	0	0	7	9	14	0	0	0	0	0	0	0	0	0	0	0	0	0	0	1	0	0	3	0	0	1	4	0	9
C12N	21	117	0	2	138	18076	6	2285	3	5	8959	11	1	0	217	0	13	51	80	343	8	15	484	388	686	0	2	6	0	1	5	1	1	1	0	0	0	0	0	2	0	0	0	1	0	0	0	0	2
C12P	13	8	0	1	11	1282	0	537	2	3	2509	3	0	0	95	1	2	27	47	127	2	26	175	106	368	0	2	2	0	1	1	0	1	2	0	0	0	0	0	1	0	0	0	0	0	0	0	0	0
C12Q	8	16	0	0	14	620	3	368	1	1	2753	0	1	0	14	0	1	12	7	16	2	4	90	37	64	0	0	2	0	0	5	0	1	1	0	0	0	0	0	3	0	0	1	0	0	0	6	0	3
C12R	2	1	0	0	0	110	0	10	0	0	159	1	0	0	7	0	0	1	6	6	0	3	13	18	25	0	0	0	0	0	0	0	0	0	0	0	0	0	0	0	0	0	0	0	0	0	0	0	1
C12S	0	1	0	0	0	3	0	0	0	0	27	1	0	0	3	0	0	1	0	0	2	0	2	5	13	0	1	0	0	0	0	0	0	0	0	0	0	0	0	0	0	0	0	0	0	0	0	0	1
C13C	0	0	0	0	0	0	0	0	0	0	0	0	0	0	0	0	0	0	0	0	0	0	0	0	0	0	0	0	0	0	0	0	0	0	0	0	0	0	0	0	0	0	0	0	0	0	0	0	0
C13D	0	0	0	0	0	0	0	0	0	0	7	0	0	0	3	0	0	0	0	0	0	1	0	0	13	0	0	0	0	0	0	0	0	0	0	0	0	0	0	0	0	0	0	0	0	0	0	0	0
C13F	0	0	0	0	0	0	0	0	0	0	2	0	0	0	5	0	0	1	7	0	0	3	1	1	15	0	1	0	0	0	0	0	0	0	0	0	0	0	0	0	0	0	0	0	0	0	0	0	0
C13G	0	0	0	0	0	0	0	0	0	0	0	0	0	0	0	0	0	0	0	0	0	0	0	0	0	0	0	0	0	0	0	0	0	0	0	0	0	0	0	0	0	0	0	0	0	0	0	0	0
C13H	0	0	0	0	0	0	0	0	0	0	0	0	0	0	0	0	0	0	0	0	0	0	0	0	0	0	0	0	0	0	0	0	0	0	0	0	0	0	0	0	0	0	0	0	0	0	0	0	0
C13J	0	0	0	0	0	0	0	0	0	0	3	0	0	0	0	0	0	0	0	0	0	0	0	0	3	0	0	0	0	0	0	0	0	0	0	0	0	0	0	0	0	0	0	0	0	0	0	0	0
C13K	0	0	0	0	0	0	1	0	0	0	9	0	0	1	11	0	0	0	1	1	0	12	2	5	35	0	7	0	0	0	0	0	0	0	0	0	0	0	0	0	0	0	0	0	0	0	0	0	0
C14B	0	0	0	0	0	0	0	2	0	0	0	0	0	0	0	1	0	0	0	0	0	0	0	0	0	0	0	0	0	0	0	0	0	0	0	0	0	0	0	2	0	1	0	0	0	0	0	0	0
C14C	0	1	0	0	0	0	0	17	0	0	26	0	0	0	0	0	14	6	0	0	0	0	4	1	11	0	0	0	0	0	0	0	0	2	0	0	0	0	0	0	0	0	0	0	0	0	0	0	0
C21B	3	2	0	0	0	2	0	0	0	0	1	0	0	0	0	0	0	0	0	0	0	0	0	0	0	0	0	0	0	0	0	0	0	0	0	0	0	0	0	0	0	0	0	0	0	0	0	0	0
C21C	0	0	0	0	1	0	0	1	0	0	0	0	0	0	0	0	2	0	0	0	0	0	0	0	0	0	0	0	0	0	1	0	0	0	0	0	0	0	0	0	0	0	0	0	0	1	0	0	0
C21D	0	0	0	0	0	0	0	0	0	0	0	0	1	0	0	0	0	0	0	0	0	0	0	0	0	0	0	0	0	0	0	0	0	0	0	0	0	0	0	2	0	0	0	3	0	0	0	0	0
C22B	2	6	0	0	0	3	0	3	0	0	9	0	0	0	0	0	1	4	3	0	0	0	0	2	2	0	0	0	0	0	1	0	0	2	0	0	0	0	0	0	0	0	0	0	0	0	0	0	0
C22C	0	0	0	0	0	0	0	0	0	0	3	0	0	1	0	0	0	0	0	0	0	0	0	0	0	0	0	5	0	1	2	0	0	0	0	0	0	0	0	0	0	0	0	44	0	0	0	0	0
C22F	0	0	0	0	0	0	0	1	0	0	0	0	0	0	0	0	1	0	0	0	0	0	0	0	0	0	0	0	0	0	0	0	0	0	0	0	0	0	0	0	0	0	0	4	0	0	0	0	0
C23C	2	2	4	0	41	0	1	3	0	5	33	1	86	6	0	0	0	1	0	0	0	13	0	0	4	0	0	6	5	0	1	0	0	2	0	0	0	0	0	1	0	0	5	11	0	0	11	0	2
C23D	0	0	0	0	0	0	0	0	0	0	0	0	0	0	0	0	0	0	0	0	0	0	0	0	0	0	0	0	0	0	0	0	0	0	0	0	0	0	0	0	0	0	0	1	0	0	0	0	0
C23F	1	0	2	0	11	0	1	5	0	10	62	0	7	0	9	0	13	47	39	0	0	3	0	0	12	0	0	2	0	0	0	0	0	0	1	0	0	0	0	3	0	0	1	0	0	2	1	0	0
C23G	0	0	0	0	2	0	0	1	0	0	21	0	0	0	0	0	2	7	3	0	0	0	0	0	9	0	0	0	0	0	0	0	0	0	0	0	0	0	0	5	0	0	0	0	3	0	0	0	0
C25B	0	0	2	0	5	0	1	7	0	0	41	1	0	0	0	0	2	5	3	1	0	0	3	5	17	0	0	0	0	1	0	0	0	0	0	0	0	0	0	1	0	0	9	0	0	0	0	0	0
C25C	0	0	0	0	0	0	0	0	0	0	7	0	0	0	0	0	3	1	0	0	0	0	0	0	2	0	0	1	0	0	0	0	0	0	0	0	0	0	0	0	0	0	0	0	0	0	0	0	0
C25D	0	0	1	0	1	1	2	5	0	0	15	0	0	1	1	0	0	0	2	0	0	1	2	3	10	0	0	0	0	0	0	0	0	0	0	0	0	0	0	1	0	0	3	6	0	0	0	0	0
C25F	0	0	0	0	2	0	1	0	0	0	4	0	0	0	0	0	0	1	0	0	0	0	0	0	0	0	0	0	0	0	0	0	0	0	0	0	0	0	0	1	0	0	0	0	0	2	0	0	0
C30B	0	0	0	0	0	2	0	4	0	0	11	0	10	1	0	0	0	0	0	0	0	0	1	1	0	0	0	2	2	0	0	0	0	0	0	0	0	0	0	0	0	0	0	7	0	0	0	0	0
C40B	0	0	0	0	0	0	0	0	0	0	1	0	0	0	0	0	0	0	0	0	0	0	0	0	0	0	0	0	0	0	0	0	0	0	0	0	0	0	0	0	0	0	0	0	0	0	0	0	0
C99Z	0	0	0	0	0	0	0	0	0	0	0	0	0	0	0	0	0	0	0	0	0	0	0	0	0	0	0	0	0	0	0	0	0	0	0	0	0	0	0	0	0	0	0	0	0	0	0	0	0
D01B	0	1	6	0	0	0	0	0	0	0	0	0	0	0	0	0	0	0	0	0	0	0	0	1	0	0	0	0	0	0	0	0	0	0	0	0	0	0	0	0	0	0	0	0	0	0	0	0	0
D01C	0	0	0	0	0	0	0	1	0	0	3	0	0	0	0	0	0	0	0	0	0	0	0	2	7	0	0	0	0	0	0	0	0	0	0	0	0	0	0	0	0	0	0	0	0	0	0	0	0
D01D	0	1	0	0	1	0	4	1	0	0	23	0	0	1	18	0	0	19	0	0	18	1	0	18	24	0	5	0	1	2	0	7	2	1	1	0	0	0	0	0	0	0	24	0	0	0	0	0	5
D01F	0	6	2	0	4	1	0	10	1	0	30	0	0	1	10	0	0	10	0	0	10	0	3	10	12	0	2	2	1	3	1	4	0	5	0	0	0	1	0	2	1	0	19	0	0	0	1	0	4
D01G	0	0	0	0	0	0	0	1	0	0	12	0	0	1	3	0	2	3	0	0	3	0	0	5	4	0	0	0	1	0	0	1	0	0	0	0	0	0	0	0	0	0	0	0	0	0	0	0	0
D01H	1	0	0	0	1	5	0	3	0	0	0	0	0	0	0	2	1	0	0	0	0	0	0	0	0	0	0	1	1	0	0	0	0	0	0	0	0	0	0	0	0	0	1	0	0	0	0	0	0
D02G	0	1	20	0	3	0	2	22	0	1	65	0	1	1	11	0	1	13	1	0	11	0	1	11	13	0	0	5	3	4	0	12	2	23	0	2	3	2	1	15	2	0	7	2	0	0	9	0	26
D02H	0	0	0	0	0	0	0	0	0	0	0	0	0	0	0	0	0	0	0	0	0	0	0	0	0	0	0	0	0	0	0	0	0	0	0	0	0	0	0	0	0	0	0	0	0	0	0	0	0
D02J	0	0	0	0	0	0	0	1	0	0	3	0	0	0	2	0	0	4	0	0	2	0	0	2	2	0	0	2	1	2	0	0	0	2	0	0	0	0	0	0	0	0	3	0	0	0	0	0	1
D03C	0	0	0	0	0	0	0	0	0	0	2	0	0	0	0	0	0	0	0	0	0	0	0	0	0	0	0	0	0	0	0	0	0	0	0	0	0	0	0	0	0	0	0	0	0	0	0	0	0
D03D	1	0	0	0	2	0	0	7	0	1	22	0	1	0	3	0	0	3	1	0	2	0	0	2	4	0	0	0	0	0	1	18	0	83	0	7	1	4	0	25	2	1	19	1	0	0	0	1	13
D03J	0	0	0	0	2	0	0	22	0	0	0	0	0	0	0	0	0	0	0	0	0	0	0	0	0	0	0	0	0	0	0	1	1	1	0	0	1	1	0	0	0	0	0	0	0	0	0	0	0
D04B	0	1	0	0	0	0	0	2	0	0	4	0	0	0	0	0	0	0	0	0	0	0	0	0	0	0	0	0	0	0	1	122	29	58	0	0	4	5	0	107	21	7	11	0	0	0	4	2	2
D04C	0	0	0	0	0	0	0	1	0	1	0	0	0	0	0	0	0	0	0	0	0	0	0	0	0	0	0	0	0	0	0	0	0	0	0	0	0	1	0	0	3	0	6	0	0	0	4	0	5
D04D	0	0	0	0	0	0	0	0	0	0	0	0	0	0	0	0	0	0	0	0	0	0	0	0	0	0	0	0	0	0	0	1	0	10	0	0	4	1	0	0	0	0	3	1	0	0	0	2	1
D04G	0	1	0	0	1	0	0	7	0	0	0	0	0	0	0	0	0	0	0	0	0	0	0	0	0	0	0	0	0	0	0	1	0	0	0	1	0	0	0	0	0	0	0	0	0	0	0	0	0
D04H	3	3	0	0	7	0	2	23	0	1	156	0	1	1	20	0	1	20	0	0	20	2	0	27	22	0	0	3	0	1	8	39	2	45	0	7	1	5	0	25	0	0	47	0	0	3	0	0	40
D05B	0	0	0	0	0	0	0	8	0	0	2	0	0	0	0	2	1	0	0	0	0	0	0	0	0	0	0	0	0	0	0	14	7	33	2	0	18	3	0	3	0	3	9	0	4	0	4	0	2
D05C	0	0	1	1	0	0	0	2	0	0	5	0	0	0	0	0	0	0	0	0	0	0	0	0	0	0	0	0	0	0	0	1	0	1	0	5	13	2	0	4	0	4	2	0	0	0	0	0	0
D06B	0	0	1	0	2	1	0	0	0	0	3	0	0	0	0	1	2	0	0	0	0	0	0	0	0	0	0	0	0	0	0	0	0	3	0	0	0	0	0	0	0	0	3	0	0	0	1	0	5
D06C	1	0	0	0	1	0	0	1	1	0	2	0	0	0	0	0	1	0	0	0	0	0	0	0	1	0	1	0	0	0	0	12	9	41	0	1	24	5	9	4	0	1	19	0	0	4	0	0	0
D06F	1	1	0	0	4	12	0	9	0	1	11	0	6	3	0	1	5	1	0	0	0	1	0	0	0	0	0	1	0	0	21	4	3	11	0	0	14	0	0	1	0	0	0	1	0	4	4	2	0
D06G	0	0	0	0	0	0	0	0	0	0	0	0	0	0	0	0	0	0	0	0	0	0	0	0	0	0	0	0	0	0	0	0	0	0	0	0	1	0	0	0	0	0	0	0	0	0	0	0	1
D06H	0	0	0	0	0	0	0	0	0	0	0	0	0	0	0	0	4	0	0	0	0	0	0	0	0	0	0	0	0	0	0	0	0	0	0	0	1	0	0	0	0	0	0	0	0	0	0	0	0
D06J	0	0	0	0	0	0	0	0	0	0	0	0	0	0	0	0	0	0	0	0	0	0	0	0	0	0	0	0	0	0	0	0	0	0	0	0	1	0	0	0	0	0	1	0	0	0	0	0	0
D06L	0	0	0	0	0	2	0	6	0	0	68	0	0	0	2	0	5	39	14	0	0	5	0	0	51	0	0	0	0	0	0	0	0	2	0	0	0	1	0	0	0	0	0	0	0	2	0	1	2
D06M	0	5	0	0	5	0	0	3	1	1	88	0	0	0	6	0	0	8	0	0	3	1	3	10	22	0	1	0	0	2	4	1	0	17	0	0	1	0	0	11	0	0	0	0	0	2	3	0	2
D06N	1	2	0	0	3	0	0	5	0	0	10	0	1	0	0	0	0	0	0	0	0	1	0	0	1	0	0	0	0	0	0	11	0	6	0	0	0	1	0	4	0	0	5	0	0	0	0	0	8
D06P	0	4	0	0	0	0	1	5	0	0	19	0	0	0	1	0	1	1	0	0	0	0	0	0	2	0	0	0	0	0	0	1	0	28	0	0	2	0	0	1	0	0	3	0	0	0	11	0	4
D06Q	0	0	0	0	0	0	0	0	0	0	6	0	0	0	0	0	0	0	0	0	0	0	0	0	0	0	0	0	0	0	0	1	0	1	0	0	0	0	0	0	0	0	0	0	0	0	0	0	0
D07B	0	0	0	0	0	0	0	0	0	0	0	0	0	0	0	0	0	0	0	0	0	0	0	0	0	0	0	0	0	0	0	0	0	0	0	0	0	0	0	0	0	0	1	0	0	0	0	0	0
D21B	0	1	0	0	0	2	0	0	0	0	6	0	0	0	0	0	0	0	1	0	0	1	0	0	3	0	0	0	0	0	0	0	0	0	0	0	0	0	0	0	0	0	0	0	0	0	0	0	0
D21C	0	13	0	0	5	3	0	2	0	0	7	0	0	1	5	0	1	5	1	0	3	0	0	8	43	0	0	0	0	1	0	0	0	1	0	0	0	0	0	0	0	0	0	0	0	0	0	0	1
D21D	1	1	0	0	1	0	0	1	0	0	23	0	0	0	1	0	1	7	4	2	0	2	0	0	11	0	0	0	0	0	0	0	0	0	0	0	0	0	0	0	0	0	0	0	0	0	0	0	0
D21F	4	6	2	0	3	0	0	5	0	0	26	0	1	1	2	0	0	6	0	0	2	1	0	3	9	0	0	7	17	17	2	0	0	5	0	0	0	0	0	2	0	0	2	0	0	0	0	0	4
D21G	0	0	0	0	0	0	0	0	0	0	1	0	0	0	0	0	0	0	0	0	0	0	0	0	0	0	0	0	0	0	0	0	0	0	0	0	0	0	0	0	0	0	0	0	0	0	0	0	9
D21H	5	23	0	0	10	6	0	2	0	0	149	0	17	0	37	0	2	42	6	0	36	0	0	39	47	0	6	15	51	40	5	0	0	7	0	0	0	0	0	2	0	0	6	0	0	0	0	0	14
D21J	0	0	0	0	0	0	0	3	0	0	0	0	0	0	0	0	0	0	0	0	0	0	0	0	0	0	0	0	0	0	0	0	0	0	0	0	0	8	0	0	0	0	0	0	0	0	0	0	0
D99Z	0	0	0	0	0	0	0	0	0	0	0	0	0	0	0	0	0	0	0	0	0	0	0	0	0	0	0	0	0	0	0	0	0	0	0	0	0	0	0	0	0	0	0	0	0	0	0	0	0
E01B	2	0	2	0	3	0	0	2	0	0	0	0	0	0	0	0	0	0	0	0	0	0	0	0	0	0	0	0	0	0	5	0	0	1	0	0	0	0	0	0	0	0	0	0	0	1	0	0	0
E01C	107	74	28	7	42	0	0	4	0	0	2	0	2	0	0	0	0	0	0	0	0	0	0	0	0	0	0	0	0	0	1	0	0	2	0	4	0	0	0	0	0	0	1	0	0	1	1	0	5
E01D	10	0	3	0	1	0	0	5	0	1	0	0	0	0	0	0	0	0	0	0	0	1	1	0	0	0	0	0	0	0	0	0	0	0	0	0	0	0	0	0	0	0	0	0	0	0	1	0	0
E01F	2	1	3	0	7	0	0	158	0	3	0	0	0	0	0	0	0	0	0	0	0	0	0	0	0	0	0	0	0	0	2	1	0	2	0	0	0	0	0	0	0	0	0	0	8	0	8	8	0
E01H	176	15	101	10	19	0	0	278	0	1	0	0	0	0	0	0	0	0	0	0	0	0	0	0	0	0	0	0	0	0	0	0	0	1	0	0	0	1	0	0	0	0	0	1	1	7	0	4	5
E02B	7	16	1	0	143	0	0	61	0	9	16	0	0	0	0	3	3	0	0	0	0	0	0	0	0	0	0	0	0	0	1	0	0	5	0	13	0	0	0	0	0	0	1	0	0	3	0	2	1
E02C	1	1	9	0	1	0	0	0	0	0	0	0	0	0	0	0	0	0	0	0	0	0	0	0	0	0	0	0	0	0	0	0	0	0	0	1	0	0	0	0	0	0	0	0	0	0	0	0	0
E02D	14	18	3	0	76	0	0	48	0	8	17	0	2	1	2	2	1	2	0	0	2	1	0	2	2	0	0	0	0	0	0	0	0	2	0	2	0	0	0	0	0	0	0	0	13	0	0	18	9
E02F	389	12	75	5	48	0	0	15	0	1	1	0	0	0	0	0	0	0	0	0	0	0	0	0	0	0	0	3	0	0	0	0	0	0	0	0	0	0	0	12	3	0	1	0	0	0	0	0	0
E03B	0	0	0	0	34	0	11	12	0	1	7	0	0	0	0	0	3	8	21	0	0	0	0	0	0	0	0	0	0	0	1	0	0	0	0	0	0	0	0	0	0	0	3	0	0	0	0	0	0
E03C	0	0	0	0	18	0	0	21	0	1	1	0	0	0	0	1	4	0	0	0	0	1	0	0	0	0	0	0	0	0	0	0	0	0	0	0	0	0	0	0	0	0	2	0	0	0	6	0	20
E03D	0	0	0	0	11	0	0	18	0	3	6	0	0	0	0	0	1	3	3	0	0	0	0	0	0	0	0	0	0	0	2	4	0	5	0	0	0	0	0	1	0	0	1	0	0	2	9	1	1
E03F	0	0	0	0	6	0	0	9	0	3	0	0	0	0	0	0	0	0	0	0	0	0	0	0	0	0	0	0	0	0	0	0	0	0	0	0	0	0	0	0	0	0	1	0	0	0	0	0	0
E04B	2	4	2	4	62	0	3	107	0	26	13	0	2	1	0	1	0	0	1	0	0	1	0	0	1	0	0	0	0	0	1	1	0	4	19	0	3	6	0	40	3	0	61	0	4	9	0	3	2
E04C	0	1	7	1	29	1	0	20	0	5	30	0	7	1	0	0	1	0	0	0	0	2	1	0	2	1	0	0	0	0	0	0	0	12	0	1	0	0	0	2	0	0	13	0	1	5	2	3	3
E04D	4	1	4	0	17	0	0	17	0	0	4	0	0	0	0	0	0	0	0	0	0	0	0	0	0	0	0	0	0	0	0	0	0	0	0	0	0	0	0	0	0	0	10	0	0	0	0	4	0
E04F	1	0	1	1	18	0	0	14	0	4	4	0	0	0	0	0	0	0	0	0	0	0	0	0	1	0	0	0	0	0	0	1	0	1	3	3	0	0	0	0	0	0	19	2	6	1	4	2	7
E04G	2	0	4	0	13	0	0	36	0	33	3	0	0	0	0	4	2	0	0	0	0	0	0	0	0	0	0	0	0	0	0	1	0	5	2	0	0	0	0	30	2	0	9	0	10	5	11	19	3
E04H	3	3	16	0	119	0	0	400	0	57	10	0	0	1	0	6	8	10	12	0	0	0	0	0	0	9	0	1	0	0	3	7	1	6	3	2	1	0	0	0	0	0	9	0	136	36	9	33	3
E05B	4	0	3	0	0	0	0	41	0	0	10	3	1	0	0	1	0	0	0	0	0	0	0	0	2	0	0	0	0	0	0	2	0	14	3	0	0	1	0	1	3	0	85	5	5	149	0	14	9
E05C	5	0	7	0	3	0	0	21	0	1	2	0	1	0	0	2	1	0	0	0	0	0	0	0	1	0	0	0	0	0	0	1	0	2	2	0	2	5	0	1	0	0	43	4	3	37	1	7	1
E05D	3	0	2	0	2	0	0	37	0	0	2	0	4	4	0	0	1	0	0	0	0	0	1	0	0	0	0	0	0	0	0	0	0	5	1	0	1	0	0	0	0	0	13	3	1	16	3	2	0
E05F	5	0	1	0	2	0	0	20	0	4	0	0	0	1	0	1	0	0	0	0	0	0	0	0	0	0	0	0	0	0	0	0	0	8	0	0	0	0	0	1	0	0	4	0	1	3	1	0	0
E05G	0	0	0	0	0	0	0	1	0	1	0	0	0	0	0	0	0	0	0	0	0	0	0	0	0	0	0	0	0	0	1	0	0	0	0	0	0	0	0	0	0	0	0	0	0	18	0	2	0
E06B	0	0	1	0	3	0	0	43	0	3	11	0	4	0	0	2	1	0	0	0	0	1	0	0	0	0	0	0	0	0	1	0	0	7	2	0	0	4	0	6	1	0	59	1	2	11	1	2	4
E06C	0	1	0	0	1	0	0	27	0	12	0	0	0	0	0	0	8	0	0	0	0	0	0	0	0	0	0	0	0	0	0	0	0	3	0	0	0	0	0	1	0	0	1	0	4	10	0	7	0
E21B	45	13	26	0	49	0	1	19	0	3	40	0	0	1	0	2	3	8	3	0	2	1	0	0	15	1	0	0	0	0	0	0	0	0	0	0	2	0	0	2	0	0	10	0	3	2	0	8	4
E21C	25	1	3	1	8	0	0	2	0	0	2	0	0	0	0	0	0	0	0	0	0	0	0	0	1	0	0	0	0	0	0	0	0	0	0	0	0	0	0	0	0	0	0	0	0	1	0	0	0
E21D	0	0	0	0	1	0	0	0	0	0	0	0	0	0	0	0	0	0	0	0	0	0	0	0	0	0	0	0	0	0	0	0	0	1	0	0	0	0	0	1	0	0	2	0	0	0	0	0	0
E21F	0	0	0	0	1	0	0	4	0	1	1	0	0	0	0	0	0	0	0	0	0	0	0	0	0	0	0	0	0	0	0	0	0	0	0	0	0	0	0	0	0	0	1	0	0	0	0	0	0
E99Z	0	0	0	0	0	0	0	0	0	0	0	0	0	0	0	0	0	0	0	0	0	0	0	0	0	0	0	0	0	0	0	0	0	0	0	0	0	0	0	0	0	0	0	0	0	0	0	0	0
F01B	6	0	12	1	4	0	1	0	0	0	1	0	0	1	0	0	0	1	0	0	0	0	0	0	2	0	0	0	0	0	0	0	0	3	0	0	0	0	0	2	0	0	3	0	0	0	2	1	0
F01C	2	0	1	0	2	0	0	0	0	2	0	0	0	0	0	0	1	0	0	0	0	0	0	0	2	0	0	0	0	0	0	0	0	0	0	0	0	0	0	0	0	0	9	0	0	0	0	0	0
F01D	0	2	4	1	9	0	1	6	0	0	2	0	1	0	0	0	0	0	0	0	0	0	0	0	0	0	0	0	0	0	0	0	0	1	0	0	0	0	4	0	0	0	0	0	0	1	0	0	0
F01K	0	0	0	0	4	0	0	3	0	0	1	0	0	0	2	0	0	2	0	0	2	0	0	2	2	0	0	0	0	0	0	0	0	0	0	0	0	0	0	1	0	0	0	0	0	0	0	0	0
F01L	1	1	0	0	0	0	0	0	0	0	0	0	0	0	0	0	0	0	0	0	0	1	0	0	1	0	0	0	0	0	1	1	0	0	1	0	0	0	0	0	0	0	1	0	0	0	1	0	2
F01M	3	0	3	2	3	0	0	3	0	1	0	0	0	0	0	0	0	0	0	0	0	0	0	0	0	0	0	1	0	0	0	0	0	0	0	0	0	0	0	0	0	0	5	0	0	0	0	1	6
F01N	0	0	3	0	0	0	0	3	0	1	2	0	1	0	0	0	0	0	0	0	0	0	0	0	0	0	0	5	0	0	0	0	0	0	0	0	0	0	0	0	0	0	0	0	0	0	2	0	0
F01P	2	1	4	0	0	0	0	1	0	0	1	0	0	0	0	0	0	0	0	0	0	0	0	0	0	0	0	0	0	0	0	0	0	0	0	0	0	0	0	0	0	0	0	0	0	0	0	0	0
F02B	3	1	11	1	9	0	0	3	0	1	2	0	0	0	0	0	0	0	0	0	0	0	0	0	1	0	0	3	0	0	0	0	0	0	0	1	0	0	0	0	0	0	0	0	0	1	0	2	1
F02C	0	0	0	0	6	0	0	3	0	0	1	0	0	0	0	0	0	0	0	0	0	2	0	0	0	0	0	1	0	0	0	0	0	0	0	0	0	0	0	0	0	0	0	0	0	0	0	2	0
F02D	5	1	17	5	6	0	0	1	0	1	1	0	0	0	1	0	0	0	0	0	0	0	0	0	0	0	0	0	0	0	2	0	0	1	0	0	0	0	0	1	0	0	0	0	0	0	0	0	0
F02F	7	1	4	1	1	0	0	0	0	0	0	0	0	0	0	0	0	0	0	0	0	0	0	0	1	0	0	0	0	0	0	0	0	0	0	0	0	0	0	0	0	0	0	0	0	0	0	0	0
F02G	0	0	1	0	0	0	0	0	0	0	0	0	0	0	0	0	0	0	0	0	0	1	0	0	0	0	0	0	0	0	0	0	0	0	0	0	0	0	0	0	0	0	0	0	0	0	0	0	0
F02K	1	0	1	0	0	0	3	0	0	0	0	0	0	0	0	0	0	0	0	0	0	1	0	0	0	0	0	0	0	0	0	0	0	0	0	0	0	0	0	0	0	0	0	0	0	0	0	0	0
F02M	2	1	3	1	16	0	0	4	0	4	2	0	0	0	1	0	0	0	0	0	0	1	0	0	2	0	0	0	0	0	2	0	0	0	0	0	0	1	0	7	1	0	1	0	0	1	1	0	0
F02N	1	0	6	0	1	0	0	1	0	0	0	0	0	0	0	0	0	0	0	0	0	0	0	0	0	0	0	0	0	0	0	0	0	0	0	0	0	0	0	0	0	0	0	0	0	0	0	0	0
F02P	0	0	1	0	1	0	0	1	0	0	0	0	0	0	0	0	0	0	0	0	0	0	0	0	0	0	0	0	0	0	0	0	0	1	0	0	0	0	0	0	0	0	0	0	0	0	0	0	1
F03B	0	0	0	0	1	0	0	2	0	0	0	0	0	0	0	0	0	0	0	0	0	0	0	0	0	0	0	0	0	0	0	0	0	0	0	0	0	0	0	4	0	0	1	0	0	4	0	4	0
F03C	2	0	0	0	0	0	0	0	0	0	0	0	0	0	0	0	0	0	0	0	0	0	0	0	0	0	0	0	0	0	0	0	0	0	0	0	0	0	0	1	0	0	0	0	0	0	0	0	0
F03D	0	0	0	0	1	0	0	2	0	0	0	0	0	0	0	0	0	0	0	0	0	0	0	0	0	0	0	0	0	0	0	0	0	0	0	0	0	0	0	0	0	0	0	0	0	0	0	0	0
F03G	0	0	0	0	4	0	0	1	0	0	0	0	0	0	0	0	0	0	0	0	0	0	0	0	0	0	0	0	0	0	0	0	0	0	0	0	0	0	1	14	1	0	6	0	0	2	0	3	0
F03H	0	0	0	0	0	0	0	0	0	0	0	0	0	0	0	0	0	0	0	0	0	0	0	0	0	0	0	0	0	0	0	0	0	0	0	0	0	0	0	0	0	0	0	0	0	0	0	0	0
F04B	5	12	10	2	73	0	10	40	0	1	22	0	0	0	2	0	9	2	1	0	0	0	0	0	18	0	1	0	0	0	5	0	0	0	1	0	0	0	0	68	3	0	2	0	0	1	7	4	5
F04C	0	0	2	0	7	0	0	2	0	0	5	0	0	0	0	0	3	0	0	0	0	0	0	0	0	0	1	0	0	0	0	0	0	0	0	0	0	0	0	0	0	0	9	0	0	0	0	0	0
F04D	0	4	6	3	7	0	1	7	0	0	2	0	2	0	0	0	0	0	0	0	0	0	0	0	0	0	0	0	0	0	0	0	0	0	0	0	0	4	19	0	0	0	0	0	0	0	0	1	3
F04F	0	0	0	0	31	1	2	22	0	2	1	0	0	0	0	0	0	1	0	0	0	1	0	0	0	0	0	0	0	0	0	0	0	1	0	0	0	0	0	0	0	0	0	0	0	0	2	1	0
F15B	41	5	35	1	10	0	1	1	0	0	0	0	0	0	0	0	0	0	0	0	0	0	1	0	2	0	0	0	0	0	0	0	0	1	0	0	1	1	0	10	1	0	0	0	1	1	1	0	1
F15C	0	0	0	0	1	0	0	0	0	0	0	0	0	0	0	0	1	0	0	0	0	0	0	0	0	0	0	0	0	0	0	0	0	0	0	0	0	0	0	3	0	0	0	0	0	0	0	0	0
F15D	0	0	0	0	6	0	0	2	0	0	6	0	0	0	0	0	0	0	0	0	0	0	0	0	0	0	0	0	0	0	0	0	0	1	0	0	0	0	0	0	0	0	0	0	0	0	0	0	3
F16B	25	1	15	1	20	0	3	75	2	5	1	0	2	5	0	3	5	0	4	0	0	0	0	0	2	38	0	0	0	0	1	3	2	14	33	0	1	13	0	7	9	0	479	17	23	33	109	30	42
F16C	20	1	58	1	8	0	0	28	0	1	0	0	0	2	0	1	2	0	0	0	0	1	0	0	0	9	0	0	0	0	0	0	0	10	3	0	1	1	0	8	8	0	16	2	7	10	0	3	3
F16D	92	9	87	8	7	0	2	50	0	3	1	0	0	2	0	12	3	0	0	0	0	0	0	0	4	13	0	0	0	0	1	0	0	4	1	0	0	1	0	4	0	0	12	2	6	1	1	4	4
F16F	19	9	3	0	3	0	2	16	0	1	0	0	1	0	0	0	7	0	1	0	0	0	0	0	1	0	0	0	0	0	0	0	1	9	2	0	0	2	0	156	5	0	46	1	3	3	3	3	6
F16G	3	0	21	1	4	0	0	51	0	2	0	0	1	1	0	2	2	0	0	0	0	0	0	0	20	9	0	0	0	0	0	0	3	11	5	0	0	3	0	119	229	2	82	60	1	14	1	10	1
F16H	22	6	131	15	9	1	0	15	0	1	2	0	0	10	0	6	3	0	0	0	0	0	0	0	0	1	0	0	0	1	1	1	1	0	8	0	0	0	0	3	2	0	3	1	0	3	4	1	6
F16J	2	4	3	5	4	0	2	7	0	0	6	0	0	1	0	0	0	0	0	0	0	2	0	0	3	0	0	0	0	0	0	0	0	0	0	0	0	0	0	10	1	0	20	6	1	0	1	0	3
F16K	7	34	6	2	236	0	30	53	0	9	9	1	5	0	0	1	1	4	6	0	2	7	0	2	17	1	0	0	0	0	1	0	0	8	16	0	1	1	0	206	22	2	72	1	1	4	2	5	23
F16L	31	7	22	3	55	1	4	74	0	12	30	0	0	2	0	0	69	2	1	0	0	2	0	0	14	0	1	0	0	1	3	1	1	15	5	0	0	5	0	8	2	0	187	6	7	11	16	25	11
F16M	2	1	16	2	26	1	3	144	5	9	2	0	0	1	0	3	3	0	0	0	0	0	0	0	0	0	0	0	0	0	0	0	0	3	2	1	1	2	0	2	0	0	23	1	76	13	67	67	11
F16N	1	1	0	0	2	0	0	2	0	1	0	0	1	0	0	0	0	0	0	0	0	0	0	0	0	0	0	0	0	0	0	0	0	0	0	0	0	0	0	0	0	0	1	0	0	0	0	0	0
F16P	1	0	1	0	0	0	0	0	0	0	0	0	0	0	0	7	0	0	0	0	0	0	0	0	0	0	0	0	0	0	0	0	0	2	1	0	0	0	0	0	0	0	0	0	0	1	0	0	0
F16S	0	0	0	0	0	0	0	0	0	0	1	0	0	0	0	0	0	0	0	0	0	0	0	0	0	0	0	0	0	0	0	0	0	0	0	0	0	0	0	0	0	0	0	0	0	0	0	0	0
F16T	0	0	0	0	0	0	0	0	0	0	0	0	0	0	0	0	0	0	0	0	0	0	0	0	0	0	0	0	0	0	0	0	0	0	0	0	0	0	0	0	0	0	0	0	0	0	0	0	0
F17B	0	0	0	0	0	0	0	0	0	0	0	0	0	0	0	0	0	0	0	0	0	0	0	0	0	0	0	0	0	0	0	0	0	0	0	0	0	0	0	0	0	0	0	0	0	0	0	0	0
F17C	0	10	0	0	10	0	0	0	0	2	2	0	0	0	0	0	3	2	2	0	0	1	0	0	3	0	0	0	0	0	3	0	0	0	0	0	0	0	0	1	0	0	1	0	0	0	0	1	0
F17D	0	1	0	0	6	0	0	8	0	0	5	0	0	0	0	0	0	0	0	0	0	1	0	0	2	0	0	0	0	0	1	0	0	0	0	0	0	0	0	0	0	0	0	0	0	0	0	0	0
F21H	0	0	0	0	0	0	0	0	0	0	0	0	0	0	0	0	0	0	0	0	0	0	0	0	0	0	0	0	0	0	0	0	0	0	0	0	0	0	0	0	0	0	0	0	0	0	0	0	0
F21K	0	0	0	0	0	0	0	27	0	10	4	0	0	0	0	0	0	0	0	0	0	1	0	0	1	0	0	0	0	0	0	0	0	0	0	0	0	0	0	0	0	0	0	0	0	2	0	0	0
F21L	0	0	0	0	6	0	0	44	0	4	2	0	0	0	0	0	0	1	0	0	0	0	0	0	0	0	0	0	0	0	6	1	0	54	4	0	1	59	6	68	0	2	8	45	46	74	0	21	3
F21S	1	0	0	0	13	0	1	18	0	12	2	0	0	0	0	0	0	0	1	0	0	1	0	0	0	0	0	0	1	0	1	0	0	0	2	5	0	0	0	0	0	0	1	16	16	4	2	0	1
F21V	1	0	0	0	52	0	0	128	0	38	53	0	20	0	0	1	0	0	0	0	0	5	0	1	6	0	0	0	2	0	22	1	1	33	24	11	0	33	8	48	0	0	11	35	56	62	18	16	14
F21W	0	0	0	0	0	0	0	1	0	1	1	0	1	0	0	0	0	0	0	0	0	0	0	0	0	0	0	0	0	0	0	0	0	0	0	2	0	1	0	0	0	0	0	0	1	2	0	0	0
F21Y	0	0	0	0	1	0	0	6	0	0	0	0	0	0	0	0	0	0	0	0	0	0	0	0	0	0	0	0	0	0	0	0	0	0	0	0	0	0	0	0	0	0	0	0	0	0	0	0	0
F22B	0	1	0	0	19	0	3	5	1	2	2	0	29	0	4	0	1	4	0	0	0	0	0	0	11	0	1	0	0	0	1	0	0	1	0	0	0	0	0	0	0	0	0	0	0	0	4	0	0
F22D	0	0	0	0	1	0	0	0	0	0	0	0	0	0	0	0	0	0	0	0	0	0	0	0	0	0	0	0	0	0	0	0	0	0	0	0	0	0	0	0	0	0	0	0	0	0	0	0	0
F22G	0	0	0	0	0	0	0	0	0	1	0	0	0	0	0	0	0	0	0	0	0	0	0	0	0	0	0	0	0	0	0	0	0	0	0	0	0	0	0	0	0	0	0	0	0	0	0	0	0
F23B	2	2	1	0	2	0	0	3	0	0	0	0	0	0	0	1	0	0	0	0	0	1	0	0	2	0	2	5	0	0	0	0	0	0	0	0	0	0	0	0	0	0	0	0	0	0	0	0	0
F23C	0	0	0	1	2	0	0	0	0	12	0	0	0	0	0	0	0	2	0	0	0	0	0	0	0	0	0	2	0	0	0	0	0	0	0	0	0	0	0	0	0	0	0	0	0	0	0	0	0
F23D	0	2	2	0	11	2	0	3	0	22	9	0	17	0	0	1	0	1	0	0	0	3	0	0	1	1	0	8	0	0	5	0	0	0	0	0	0	0	0	1	0	0	0	0	0	0	10	3	0
F23G	0	1	0	0	7	0	0	0	0	0	0	0	0	0	0	7	0	11	0	0	0	1	0	0	1	0	0	0	0	0	0	0	0	0	0	0	0	0	0	0	0	0	0	0	0	1	0	0	0
F23H	0	0	0	0	1	0	0	1	0	0	0	0	2	0	0	0	0	0	0	0	0	0	0	0	0	0	0	0	0	0	0	0	0	0	0	0	0	0	0	0	0	0	0	0	0	0	0	0	0
F23J	1	2	0	1	1	0	0	3	0	3	0	0	5	0	0	1	0	0	0	0	0	0	0	0	1	0	0	10	0	0	0	0	0	0	0	0	0	0	0	0	0	0	0	0	0	0	1	0	1
F23K	0	0	0	0	3	0	0	0	0	0	0	0	0	0	0	0	0	0	0	0	0	0	0	0	1	0	2	0	0	0	0	0	0	0	0	0	0	0	0	0	0	0	0	0	0	0	0	0	0
F23L	0	0	0	2	2	0	0	0	0	0	0	0	2	0	0	0	0	0	0	0	0	0	0	0	0	0	0	0	0	0	1	0	0	0	0	0	0	0	0	0	0	0	0	0	0	0	0	0	0
F23M	0	0	0	0	0	0	0	1	0	1	0	0	29	0	0	1	0	2	0	0	0	2	0	0	1	1	0	0	0	0	0	0	0	0	0	0	0	0	0	0	0	0	2	0	0	0	0	0	0
F23N	0	0	0	0	9	0	0	26	0	7	1	0	4	0	0	1	0	1	0	0	0	0	0	0	1	0	0	0	0	0	1	0	0	0	0	0	0	0	0	0	0	0	0	0	0	1	0	0	0
F23Q	0	0	4	0	3	0	0	4	0	0	0	0	0	0	0	0	0	1	0	0	0	0	0	0	0	0	0	0	0	2	9	0	0	0	0	0	0	0	0	0	0	0	0	0	0	1	2	3	0
F23R	0	0	0	0	0	0	0	0	0	0	0	0	2	0	0	0	0	0	0	0	0	0	0	0	0	0	0	0	0	0	0	0	0	0	0	0	0	0	0	0	0	0	0	0	0	0	1	0	0
F24B	0	1	0	0	3	0	0	5	0	0	2	0	31	1	4	0	1	1	1	0	0	0	0	0	10	0	4	0	0	0	1	0	0	0	0	0	0	0	0	0	0	0	0	0	0	2	0	19	0
F24C	0	0	0	0	17	6	0	4	0	3	2	0	359	4	11	0	12	9	1	0	0	0	0	0	34	4	3	3	0	0	2	1	0	0	0	0	0	0	0	0	0	0	2	0	17	1	10	5	0
F24D	0	0	0	0	4	0	0	5	0	0	1	0	23	1	3	0	0	0	2	0	0	0	0	0	11	0	0	3	0	0	0	0	0	0	0	0	0	0	0	0	0	0	0	0	0	0	2	0	0
F24F	3	0	5	0	61	0	1	63	0	4	41	0	11	0	1	0	0	13	8	0	0	2	0	0	6	0	0	2	0	0	34	0	0	1	0	0	0	0	0	1	0	0	0	0	0	0	1	0	0
F24H	0	3	1	0	16	0	1	23	0	5	1	0	52	0	3	0	0	1	0	0	3	0	1	0	10	0	0	2	0	0	0	0	0	1	0	0	0	0	0	1	0	0	1	0	1	3	49	0	1
F24J	1	0	1	0	9	0	0	4	0	1	1	0	9	0	0	0	0	0	0	0	0	0	0	0	2	0	0	2	0	0	8	0	0	2	0	0	0	1	1	0	0	0	3	0	1	3	6	0	0
F25B	0	0	0	0	17	0	4	29	0	4	17	0	20	1	1	3	2	12	13	0	2	42	0	0	25	1	0	0	0	0	2	0	0	3	1	0	0	1	13	22	0	0	0	0	0	1	2	3	1
F25C	0	2	1	0	123	0	3	5	0	0	8	0	1	1	0	0	4	3	21	0	0	55	0	0	20	0	5	0	0	0	0	0	0	0	0	0	0	0	0	0	0	0	1	0	0	0	0	0	0
F25D	0	0	0	0	14	0	4	51	0	4	95	0	10	2	5	14	40	58	67	0	1	22	1	2	87	23	4	0	0	0	2	1	0	41	0	0	0	7	9	32	0	0	0	0	1	43	8	10	1
F25J	0	0	0	0	4	0	0	0	0	0	0	0	0	0	0	0	0	0	1	0	0	1	0	0	1	0	0	0	0	0	0	0	0	0	0	0	0	0	0	0	0	0	0	0	0	0	0	0	0
F26B	1	3	8	7	14	2	2	29	0	29	12	0	80	0	2	1	3	23	27	4	7	7	1	1	59	45	24	27	0	0	33	1	1	11	0	0	2	1	0	6	1	0	0	0	0	9	52	0	5
F27B	0	7	1	0	14	0	0	3	0	0	1	0	206	1	3	1	12	4	6	0	0	1	1	0	14	2	0	4	0	0	0	1	0	0	0	0	0	0	0	0	0	0	0	1	0	1	8	0	2
F27D	0	0	0	0	6	2	1	10	0	3	1	0	328	0	6	0	0	7	1	0	1	1	1	0	32	1	0	2	0	0	1	0	0	0	0	0	0	0	0	0	0	0	0	0	1	6	13	0	9
F28B	0	0	0	0	0	0	0	0	0	0	1	0	0	0	0	0	0	0	1	0	0	0	0	0	0	0	0	0	0	0	0	0	0	0	0	0	0	0	0	0	0	0	0	0	0	0	0	0	0
F28C	0	0	0	0	1	0	0	0	0	0	1	0	0	0	0	0	0	0	0	0	0	0	0	0	0	0	0	0	0	0	0	0	0	0	0	0	0	0	0	0	0	0	0	0	0	0	0	0	0
F28D	0	0	0	0	15	0	4	4	0	0	3	0	4	0	2	0	0	0	10	0	1	14	0	0	4	0	1	0	0	0	5	0	0	7	0	0	0	0	0	6	0	0	0	0	0	0	1	1	0
F28F	2	0	1	1	1	0	1	5	0	2	5	0	7	0	0	0	1	0	3	0	1	3	0	0	5	0	0	1	0	0	0	1	0	16	5	0	0	1	1	39	1	0	19	0	0	0	5	3	0
F28G	0	0	1	0	0	0	0	1	0	0	0	0	2	0	2	0	0	1	0	0	0	3	0	0	5	0	0	0	0	0	0	0	0	0	0	0	0	0	0	0	0	0	0	0	0	0	0	0	0
F41A	0	0	0	0	0	0	0	8	1	4	2	0	0	0	0	0	0	0	0	0	0	0	0	0	0	0	0	0	0	0	0	0	0	1	0	0	0	1	0	0	0	0	1	1	2	5	0	8	2
F41B	1	1	2	0	3	0	0	86	1	13	3	0	0	0	0	2	0	0	0	0	0	0	0	0	0	0	0	0	0	0	0	0	0	7	3	0	0	0	0	2	0	0	2	0	5	6	0	48	1
F41C	0	0	0	0	3	0	0	17	0	4	0	0	0	0	0	0	0	0	0	0	0	0	0	0	2	0	0	0	0	0	3	1	0	27	2	0	0	1	0	0	1	0	12	1	3	26	0	75	1
F41F	2	0	0	0	2	0	0	18	0	3	0	0	0	0	0	0	0	0	0	0	0	0	0	0	0	0	0	0	0	0	0	0	0	0	0	0	0	0	0	0	0	0	2	0	1	0	0	0	0
F41G	0	4	0	0	5	0	0	20	0	4	0	0	0	0	0	0	0	0	0	0	0	0	0	0	0	0	0	0	0	0	0	0	0	0	1	0	0	3	0	2	0	0	3	0	1	0	0	1	0
F41H	7	0	9	0	0	0	0	9	0	4	3	0	0	0	0	0	0	0	0	0	0	0	0	0	0	0	0	0	0	0	3	8	0	250	5	1	0	31	1	28	1	0	22	1	2	1	0	4	0
F41J	1	0	0	0	0	0	0	14	0	15	0	0	0	0	0	0	0	0	0	0	0	0	0	0	0	0	0	0	0	0	0	0	0	3	0	0	0	0	0	0	0	0	38	1	0	0	0	0	0
F42B	0	0	0	0	3	0	0	27	0	7	6	0	0	0	0	4	1	0	0	0	0	1	0	0	1	0	0	0	0	0	2	0	0	4	0	0	0	0	0	0	0	0	2	2	0	6	4	16	0
F42C	0	0	0	0	0	0	0	2	0	0	0	0	0	0	0	1	0	0	0	0	0	0	0	0	0	0	0	0	0	0	0	0	0	0	0	0	0	0	0	0	0	0	1	0	0	0	0	0	0
F42D	0	0	0	0	0	0	0	1	0	0	0	0	0	0	0	0	0	0	0	0	0	0	0	0	1	0	0	0	0	0	0	0	0	0	0	0	0	0	0	0	0	0	0	0	0	0	0	1	0
F99Z	0	0	0	0	0	0	0	0	0	0	0	0	0	0	0	0	0	0	0	0	0	0	0	0	0	0	0	0	0	0	0	0	0	0	0	0	0	0	0	0	0	0	0	0	0	0	0	0	0
G01B	24	18	19	0	13	6	1	131	5	3	45	0	4	3	1	1	28	0	0	0	0	1	1	0	2	13	0	0	3	1	1	1	1	3	2	0	79	3	3	43	4	29	5	5	19	11	8	5	15
G01C	48	35	25	1	14	5	1	40	0	1	2	0	0	0	0	0	0	0	0	0	0	0	0	0	1	0	0	0	0	0	0	0	0	1	0	0	4	0	0	82	4	6	1	1	8	2	3	2	0
G01D	5	21	6	2	6	5	6	24	0	2	15	0	2	0	3	1	3	0	0	0	1	4	0	0	24	1	2	0	14	4	2	0	0	8	0	0	1	0	0	13	0	0	6	3	0	12	2	7	10
G01F	13	42	35	5	73	0	49	75	0	5	22	0	4	4	1	1	6	12	0	0	3	14	3	0	19	1	2	1	1	0	8	0	1	0	0	0	1	1	0	7	1	0	4	1	2	1	11	3	48
G01G	3	80	40	1	4	0	0	118	0	0	0	0	0	3	22	4	10	11	0	0	0	0	0	0	3	0	0	0	0	0	0	0	0	0	0	0	0	0	0	1	0	1	1	0	1	22	1	2	2
G01H	0	0	1	0	1	0	0	2	0	5	1	0	0	0	0	0	0	0	0	0	0	0	0	0	0	0	0	0	0	0	0	0	0	0	0	0	0	0	0	1	0	0	1	0	1	0	1	0	0
G01J	78	32	11	9	36	12	2	40	0	2	113	0	22	1	0	0	5	2	0	0	0	0	1	0	2	3	1	1	1	0	0	0	0	0	0	0	0	0	0	0	0	0	0	0	5	0	5	0	2
G01K	60	2	0	0	8	0	4	21	0	0	1	0	17	0	0	0	0	6	1	0	0	5	0	0	47	1	3	0	0	0	1	0	1	0	0	1	1	0	0	6	0	0	3	0	0	0	1	0	1
G01L	10	16	5	1	4	0	2	49	1	0	4	0	2	0	0	0	2	1	0	0	0	0	0	0	2	0	0	0	0	0	0	0	0	1	0	0	0	1	3	59	1	0	16	0	0	4	4	0	0
G01M	10	1	13	4	4	0	0	9	0	1	11	0	4	0	0	1	0	1	0	0	0	1	0	0	0	0	0	0	1	0	2	0	0	5	0	0	0	0	0	10	3	0	1	0	0	0	0	4	1
G01N	59	87	40	16	92	178	89	690	4	59	3156	0	15	16	14	8	44	45	18	10	7	18	89	31	128	26	2	4	49	17	12	1	6	15	3	0	1	4	3	29	0	1	26	7	0	8	34	1	23
G01P	6	0	3	0	3	0	0	21	0	0	14	0	0	0	0	1	0	0	0	0	0	0	0	0	1	0	0	0	2	0	0	0	0	1	0	0	0	1	0	25	1	3	9	0	0	3	0	2	0
G01R	13	10	18	1	31	3	2	15	0	19	36	0	5	0	0	6	0	0	0	0	0	0	0	0	6	0	0	2	14	2	1	0	0	0	1	0	0	1	0	4	0	0	10	1	0	5	0	3	15
G01S	9	3	15	0	11	0	1	41	0	23	1	0	0	0	0	0	1	1	0	0	0	0	0	0	1	0	0	0	0	0	1	0	0	1	0	0	0	5	0	7	0	0	0	4	2	1	0	0	4
G01T	0	0	0	0	1	0	0	7	0	0	21	0	0	0	0	0	1	2	0	0	0	0	0	2	2	0	0	0	0	0	0	0	0	1	1	0	1	0	0	1	0	0	0	0	0	0	0	0	0
G01V	7	17	7	4	21	2	2	33	0	1	23	0	0	0	0	2	3	1	0	0	0	0	0	0	0	2	0	0	0	1	0	2	0	0	0	0	0	0	0	0	0	0	0	0	1	0	1	0	2
G01W	1	2	0	0	20	0	0	5	0	0	0	0	0	0	0	0	0	0	0	0	0	0	0	0	0	0	0	0	0	0	0	0	0	0	0	0	0	0	0	0	0	0	0	0	0	0	1	0	0
G02B	4	1	3	0	12	3	11	196	0	12	153	0	6	1	0	0	0	0	0	0	0	1	0	1	59	0	0	0	1	1	0	2	0	55	24	4	1	121	2	37	6	9	40	17	2	16	19	12	14
G02C	0	0	0	0	0	0	0	12	0	2	3	0	0	0	0	0	0	0	0	0	0	0	0	0	0	0	0	0	0	0	0	1	3	50	2	0	1	91	3	0	0	0	22	26	0	66	10	22	7
G02F	0	0	3	0	2	1	1	9	0	4	24	0	8	0	0	0	0	0	0	0	0	2	0	1	36	0	0	0	0	0	0	0	0	3	0	0	0	3	1	10	0	0	1	1	0	1	0	2	2
G03B	4	2	1	0	4	4	4	36	0	7	25	0	2	0	0	0	0	0	0	0	0	2	0	1	7	0	0	0	1	0	1	1	0	2	2	0	0	4	0	0	0	0	9	11	2	18	4	21	0
G03C	0	0	0	0	4	2	5	4	0	1	95	0	3	0	0	0	0	3	0	0	0	0	2	1	2	0	0	0	0	0	0	0	0	6	0	0	0	0	0	6	0	0	8	1	0	0	2	0	0
G03D	0	0	0	0	0	0	0	0	0	0	0	0	0	1	0	0	0	1	0	0	0	0	0	0	0	0	1	0	0	0	0	0	0	0	0	0	0	0	0	0	0	0	0	0	0	1	0	0	1
G03F	0	1	0	1	4	2	7	0	0	0	23	0	5	1	0	0	0	0	0	1	0	0	0	3	0	0	0	0	0	0	0	0	0	0	0	0	0	0	0	2	0	0	1	1	0	0	1	0	0
G03G	16	1	9	6	5	0	0	14	0	0	50	0	2	2	0	0	0	0	0	0	1	1	2	6	8	0	1	0	2	0	1	1	1	1	0	0	0	1	0	1	0	0	1	44	0	0	8	0	12
G03H	0	0	0	0	3	6	0	0	0	1	0	0	1	0	0	0	0	0	0	0	0	1	0	0	2	0	0	0	0	0	0	0	0	2	0	0	0	0	0	0	0	0	1	2	0	1	0	0	0
G04B	0	0	1	0	0	8	0	20	0	0	0	0	0	0	0	0	0	0	0	0	0	0	0	0	1	0	0	0	0	0	11	14	0	15	2	0	0	1	0	13	0	1	33	218	1	17	11	5	4
G04C	0	0	0	0	19	0	0	7	0	1	2	0	0	0	0	1	0	0	0	0	2	1	0	0	1	0	0	0	0	0	4	0	0	0	0	0	0	0	0	2	0	0	3	27	0	0	2	1	0
G04D	0	0	0	0	0	0	0	0	0	0	0	0	0	0	0	0	0	0	0	0	0	0	0	0	0	0	0	0	0	0	0	0	0	0	0	0	0	0	0	0	0	0	1	1	0	0	0	0	0
G04F	0	0	0	0	0	0	0	17	0	0	0	0	0	0	1	0	0	0	0	0	0	0	0	0	0	0	0	0	0	0	6	0	0	1	0	0	0	0	0	74	0	0	2	5	0	3	0	0	2
G04G	0	0	0	0	0	0	0	0	0	0	0	0	0	0	0	0	0	0	0	0	0	0	0	0	0	0	0	0	0	0	1	0	0	0	0	0	0	0	0	0	0	0	0	0	0	0	0	0	0
G05B	48	9	25	6	168	1	2	21	0	8	11	0	11	0	0	3	8	6	1	0	1	8	0	0	9	4	0	0	0	0	2	0	0	4	1	1	0	2	0	3	2	0	10	5	1	1	1	0	16
G05D	51	23	30	2	271	0	4	47	2	3	22	0	7	0	2	0	0	1	0	0	1	3	0	0	4	0	1	0	0	0	1	0	0	0	0	0	1	0	0	15	2	0	5	0	0	0	0	1	2
G05F	2	0	0	0	2	0	1	3	0	0	1	0	0	0	0	0	0	0	0	0	0	1	0	0	0	0	0	0	0	0	0	0	0	0	0	0	0	0	2	1	1	0	0	0	1	9	0	7	0
G05G	27	2	57	0	1	0	0	13	0	1	0	0	0	2	1	5	0	0	0	0	0	0	0	0	0	0	0	0	0	0	0	1	0	5	0	0	1	1	0	80	8	2	7	3	1	37	0	5	3
G06C	0	0	4	2	0	0	0	1	0	0	0	0	0	0	0	0	0	0	0	0	0	0	0	0	0	0	0	0	0	0	0	0	0	2	0	0	1	0	0	0	0	0	1	1	0	3	0	0	0
G06D	0	2	0	0	20	0	0	0	0	0	0	0	0	0	0	0	0	0	0	0	0	0	0	0	0	0	0	0	0	0	0	0	0	0	0	0	0	0	0	0	0	0	0	0	0	0	0	0	0
G06E	0	0	0	0	1	0	0	0	0	0	0	0	0	0	0	0	0	0	0	0	0	0	0	0	0	0	0	0	0	0	0	0	0	0	0	0	0	0	0	0	0	0	1	2	0	0	0	0	1
G06F	224	129	171	34	250	23	13	614	0	14	148	0	18	6	3	16	49	9	2	3	28	57	5	4	26	7	1	0	2	0	21	7	1	17	5	1	18	0	0	168	97	27	13	59	9	38	6	28	29
G06G	42	14	28	10	6	1	0	23	0	0	9	0	0	0	0	0	0	0	0	0	0	0	0	0	1	0	0	0	0	0	0	0	0	1	0	0	1	0	0	4	0	0	0	0	0	0	0	0	0
G06J	0	0	0	0	0	0	0	0	0	0	0	0	0	0	0	0	0	0	0	0	0	0	0	0	0	0	0	0	0	0	0	0	0	0	0	0	0	0	0	0	0	0	0	0	0	0	0	0	0
G06K	28	59	7	0	26	22	1	115	1	6	64	0	1	0	0	2	33	3	0	0	2	10	0	0	8	5	1	1	4	0	0	1	0	6	1	0	0	3	1	34	4	11	2	71	1	22	4	2	14
G06M	0	2	3	2	4	0	0	10	0	1	9	0	0	0	0	3	3	0	0	0	0	0	0	0	0	0	0	0	0	0	1	0	0	0	0	0	0	0	0	2	0	0	0	0	0	0	0	0	2
G06N	0	0	0	0	1	0	0	5	0	0	3	0	0	0	0	0	0	0	0	0	0	0	0	0	0	0	0	0	0	0	0	0	0	0	0	0	0	0	0	0	0	0	0	0	0	0	0	0	1
G06Q	0	5	0	0	0	0	0	14	0	0	0	0	0	0	0	0	1	0	0	0	0	0	0	0	0	0	0	0	0	0	0	0	0	0	0	0	0	0	0	5	3	1	0	0	0	0	0	0	0
G06T	1	0	12	2	0	0	0	17	0	0	2	0	0	0	0	0	4	1	0	0	0	0	0	0	3	2	0	0	0	0	0	0	0	1	0	0	1	0	0	1	0	0	0	2	0	1	0	0	2
G07B	0	0	0	0	1	0	0	2	0	0	0	0	0	0	0	0	0	0	0	0	0	0	0	0	0	0	0	0	0	0	0	0	0	0	0	0	0	0	0	0	1	0	1	1	0	7	0	0	0
G07C	0	0	0	0	0	0	1	5	0	4	2	0	0	0	0	1	0	0	0	0	0	0	0	0	0	0	0	0	0	0	0	0	0	0	0	0	0	0	0	0	0	0	0	0	0	0	0	1	1
G07D	0	1	0	0	1	0	0	12	0	0	18	0	0	0	0	1	0	0	0	0	0	0	0	0	0	0	0	0	0	0	5	0	0	0	0	0	0	0	0	0	0	0	0	16	0	8	1	0	0
G07F	0	10	2	0	5	0	1	48	0	1	1	0	1	5	3	0	2	26	0	0	3	1	0	0	9	9	0	0	0	1	21	0	0	2	0	0	2	0	0	0	0	0	0	5	0	20	1	0	0
G07G	0	0	0	0	0	0	0	5	0	0	0	0	0	0	0	0	0	0	0	0	0	0	0	0	0	0	0	0	0	0	0	0	0	1	0	0	0	0	0	0	0	0	0	0	0	4	0	0	0
G08B	25	22	69	37	47	1	21	517	0	261	18	0	5	0	0	26	17	2	0	0	8	3	3	0	13	10	0	0	1	0	17	4	1	21	4	0	3	5	0	80	2	4	28	81	2	56	14	13	167
G08C	1	2	0	2	11	0	1	12	0	0	5	0	3	0	0	1	0	0	0	0	2	3	0	0	4	0	0	0	0	0	0	0	0	0	2	0	0	0	0	10	0	0	4	0	1	3	0	1	18
G08G	18	7	7	0	2	1	0	10	0	4	1	0	1	0	0	0	0	0	0	0	0	0	0	0	0	0	0	0	0	0	0	0	0	0	1	0	0	0	0	0	0	0	0	1	0	1	1	1	0
G09B	0	0	1	0	3	0	0	35	7	4	9	0	0	2	0	0	0	1	0	0	0	0	0	0	3	0	0	0	1	0	9	19	1	22	2	0	7	6	2	13	0	1	6	5	3	16	5	5	27
G09C	0	1	0	0	1	0	0	0	0	1	0	0	0	0	0	0	0	0	0	0	0	0	0	0	0	0	0	0	0	0	0	0	0	1	0	0	0	0	0	0	0	0	0	2	0	0	0	0	0
G09D	0	0	0	0	0	0	0	0	0	0	1	0	0	0	2	0	0	0	0	0	0	0	0	1	0	0	0	0	0	0	0	0	0	1	0	0	0	0	0	0	0	0	0	1	0	4	0	0	0
G09F	0	6	0	1	23	2	0	86	0	60	4	0	0	0	12	3	9	0	0	1	0	4	0	0	4	0	0	0	0	0	17	13	0	294	46	10	5	20	1	29	8	0	95	354	16	87	61	44	9
G09G	6	2	1	13	0	2	0	34	0	0	4	0	3	0	0	1	0	0	1	0	1	2	0	0	51	0	0	0	0	0	0	0	0	1	4	0	0	9	0	2	0	0	1	18	0	8	0	6	16
G10B	0	0	0	0	0	0	0	0	0	0	0	0	0	0	0	0	0	0	0	0	0	0	0	0	0	0	0	0	0	0	0	0	0	0	0	0	0	0	0	0	0	0	0	0	0	0	0	0	0
G10C	0	0	0	0	0	0	0	1	0	0	0	0	0	0	0	0	0	0	0	0	0	0	0	0	0	0	0	0	0	0	0	0	0	0	0	0	0	0	0	0	0	0	0	0	0	0	2	0	0
G10D	0	0	0	0	0	1	0	9	0	0	6	0	0	0	0	0	2	0	0	0	0	0	0	0	2	0	0	0	0	0	0	0	0	4	8	0	0	0	0	2	0	0	13	0	0	20	3	20	0
G10F	0	0	0	0	0	0	0	5	0	0	0	0	0	0	0	0	0	0	0	0	0	0	0	0	0	0	0	0	0	0	0	0	0	0	0	0	0	0	0	0	0	0	0	7	0	1	0	0	1
G10G	0	0	0	0	0	0	0	6	0	0	0	0	0	0	0	0	0	0	0	0	0	0	0	0	0	0	0	0	0	0	0	0	0	0	1	0	0	0	0	0	0	0	6	1	0	13	2	18	0
G10H	0	0	0	0	0	1	0	3	0	0	0	0	0	0	0	0	0	0	0	0	0	1	0	0	0	0	0	0	0	0	0	1	0	1	0	0	0	0	0	13	0	1	0	1	0	1	1	0	0
G10K	0	0	3	0	0	0	0	9	0	8	1	0	1	0	0	0	0	0	0	0	0	0	0	0	0	0	0	0	3	0	0	0	0	1	0	0	0	13	1	0	0	0	1	0	0	2	0	0	0
G10L	0	0	0	0	0	0	0	9	0	1	0	0	0	0	0	0	0	1	0	0	0	0	0	0	0	0	0	0	0	0	0	0	0	2	0	0	0	0	0	3	0	0	0	1	0	1	1	0	3
G11B	2	0	1	0	18	0	1	9	0	4	12	0	0	2	0	2	0	0	0	1	0	0	2	0	5	0	0	0	0	0	3	0	0	1	0	0	0	1	0	7	8	0	6	0	1	17	3	2	5
G11C	1	1	1	0	14	3	0	2	0	0	11	0	0	0	1	0	1	3	3	0	0	0	0	0	0	0	0	0	0	0	0	1	0	0	0	0	0	8	0	1	31	0	9	1	0	1	1	1	1
G12B	0	0	0	0	0	0	0	0	0	0	0	0	0	0	0	0	0	0	0	0	0	0	0	0	0	0	0	0	0	0	0	0	0	0	0	0	0	0	0	0	0	0	7	0	0	0	0	1	0
G21B	0	0	0	0	0	0	0	0	0	0	0	0	0	0	0	0	0	0	0	0	0	0	0	0	0	0	0	0	0	0	0	0	0	0	0	0	0	0	0	0	0	0	0	0	0	0	0	0	0
G21C	0	1	1	0	6	0	3	1	0	0	9	0	0	0	0	0	0	0	0	0	0	0	0	0	2	0	0	0	0	0	0	0	0	0	0	0	0	0	0	0	0	0	2	0	0	0	0	0	5
G21D	0	0	0	0	0	0	0	0	0	0	0	0	0	0	0	0	0	0	0	0	0	0	0	0	0	0	0	0	0	0	0	0	0	0	0	0	0	0	0	0	0	0	0	0	0	0	0	0	0
G21F	2	1	1	0	2	0	0	3	0	1	8	0	0	0	0	0	1	3	0	0	0	0	0	0	1	0	0	0	0	1	0	2	0	3	0	0	0	3	0	0	0	0	1	0	0	0	0	0	0
G21G	0	0	0	0	1	0	0	0	0	0	5	0	0	0	0	0	0	0	0	0	0	0	0	1	2	0	0	0	0	0	1	0	0	0	0	0	0	0	0	0	0	0	1	0	0	0	0	0	0
G21H	0	0	0	0	0	2	0	0	0	0	6	0	0	0	0	0	0	0	0	0	0	0	0	0	1	0	0	0	0	0	0	0	0	0	0	0	0	0	0	0	0	0	0	0	0	0	0	0	0
G21J	0	0	0	0	0	0	0	0	0	0	0	0	0	0	0	0	0	0	0	0	0	0	0	0	0	0	0	0	0	0	0	0	0	0	0	0	0	0	0	0	0	0	0	0	0	0	0	0	0
G21K	0	0	0	0	10	1	1	1	0	0	16	0	6	0	0	0	0	10	0	0	0	0	0	0	2	0	0	0	0	0	0	0	0	1	0	0	0	0	0	0	0	0	0	0	0	0	5	0	0
G99Z	0	0	0	0	0	0	0	0	0	0	0	0	0	0	0	0	0	0	0	0	0	0	0	0	0	0	0	0	0	0	0	0	0	0	0	0	0	0	0	0	0	0	0	0	0	0	0	0	0
H01B	4	0	3	0	4	0	0	37	0	9	22	0	0	1	0	0	0	0	0	0	0	0	0	0	20	0	0	0	1	2	1	1	1	14	0	0	0	1	0	8	1	0	24	8	1	1	1	1	6
H01C	3	17	0	0	3	8	0	1	0	0	1	0	6	0	1	0	0	1	1	0	0	0	0	0	0	0	0	0	0	0	1	0	0	0	0	0	0	0	0	8	0	0	4	0	0	0	9	0	0
H01F	3	0	3	2	2	8	0	3	0	1	1	0	0	0	0	2	0	0	0	0	0	1	0	0	2	0	0	0	0	0	0	0	0	6	6	0	0	7	0	26	0	0	46	10	3	7	4	7	1
H01G	1	1	9	0	19	0	0	7	0	3	3	0	5	1	0	0	0	1	0	0	0	0	0	0	0	0	0	0	0	0	0	0	0	0	0	0	0	0	0	3	0	0	4	0	1	0	1	0	0
H01H	5	3	31	10	20	78	0	24	0	0	1	0	5	1	1	14	0	1	0	0	0	3	2	1	8	0	0	0	11	2	0	0	0	3	1	0	1	3	2	16	1	0	33	5	3	21	2	6	80
H01J	7	21	5	1	93	6	5	18	0	10	41	0	8	0	2	1	2	25	2	0	0	1	0	0	11	0	0	1	3	0	1	0	0	1	1	0	0	24	0	8	1	0	2	3	0	3	12	3	1
H01K	1	0	0	0	0	0	1	61	0	6	0	0	13	0	0	0	0	1	0	0	0	0	0	0	2	0	0	0	0	0	0	0	0	0	1	0	0	0	0	0	0	0	0	0	2	0	6	0	0
H01L	1	1	5	1	31	5	18	30	5	2	61	0	164	4	2	0	2	3	0	0	1	8	0	0	10	0	16	6	3	3	4	0	0	7	2	0	0	0	0	27	0	0	79	23	1	2	18	3	7
H01M	2	0	9	0	4	2	1	28	0	21	15	0	0	0	0	0	1	0	0	1	1	1	0	0	3	0	0	6	1	1	4	0	0	1	0	0	0	2	0	3	0	0	21	1	3	9	1	9	26
H01P	0	0	0	0	0	0	0	0	0	1	3	0	0	0	0	0	0	0	0	0	0	0	0	0	1	0	0	0	1	0	0	0	0	0	0	0	0	0	0	0	0	0	0	2	0	0	0	0	0
H01Q	0	1	0	0	1	0	1	34	0	0	0	0	3	0	0	1	0	0	0	0	0	0	0	0	0	0	0	0	0	0	0	0	0	1	0	0	0	0	0	0	0	0	5	44	10	3	0	0	0
H01R	1	2	0	0	25	2	0	41	0	2	15	0	11	0	0	1	4	0	0	2	0	4	0	0	26	1	0	0	0	2	0	0	1	8	3	1	1	0	0	4	1	0	50	6	7	4	4	9	13
H01S	1	1	0	0	2	1	0	5	0	0	37	0	1	0	0	0	2	1	0	0	0	0	0	0	1	0	0	3	0	0	0	0	0	2	2	0	0	0	0	6	0	0	0	2	0	0	0	0	5
H01T	0	0	0	0	2	0	0	2	0	0	0	0	0	0	0	0	0	0	0	0	0	0	0	0	0	0	0	1	0	0	0	0	0	2	0	0	0	1	0	0	0	0	0	0	0	0	1	0	1
H02B	0	0	0	0	6	0	0	8	0	1	0	0	0	0	0	1	1	2	0	0	0	1	0	0	2	0	0	0	0	0	0	0	0	2	0	0	0	0	2	0	0	0	5	0	0	0	1	0	0
H02G	4	0	8	0	2	0	0	51	0	1	12	0	0	0	0	0	4	0	0	0	0	0	0	0	30	0	0	0	0	0	1	1	0	0	0	1	1	0	0	0	0	0	14	2	3	2	0	0	10
H02H	4	0	0	4	0	0	0	2	0	0	1	0	1	0	0	12	0	0	0	0	0	1	0	0	1	0	0	0	0	0	1	0	0	0	1	0	0	0	0	0	1	0	1	0	0	2	1	1	0
H02J	3	0	15	0	4	1	0	8	0	2	0	0	2	0	0	0	0	1	0	0	0	2	0	0	0	0	0	0	0	0	0	0	0	0	0	0	0	0	5	9	0	0	1	0	2	2	3	4	2
H02K	39	6	14	2	4	1	1	10	0	0	7	0	1	7	0	2	0	1	0	0	0	1	1	0	2	0	0	0	0	0	4	0	0	4	4	0	0	8	3	15	0	0	41	0	1	4	0	4	35
H02M	6	0	0	0	1	0	0	7	0	1	1	0	2	1	0	0	0	0	0	0	0	0	0	0	3	0	0	0	0	0	0	0	0	0	0	0	0	1	4	2	0	0	0	0	0	4	0	7	9
H02N	0	0	0	0	0	0	0	0	0	0	0	0	2	0	0	2	0	0	0	0	0	0	0	0	2	0	0	1	0	0	2	0	0	0	0	0	0	0	1	7	0	0	10	0	0	1	0	1	0
H02P	71	0	15	1	3	0	0	5	0	1	1	0	2	17	0	4	0	1	0	0	0	0	0	0	1	0	0	0	0	0	0	0	0	0	0	0	0	0	0	10	0	0	0	0	0	0	0	0	1
H03B	0	0	0	0	0	0	0	1	0	2	1	0	1	0	0	0	0	0	0	0	0	0	0	0	0	0	0	0	0	0	0	0	0	0	0	0	0	0	0	1	1	0	0	0	0	1	0	1	0
H03C	0	0	0	0	0	0	0	0	0	0	0	0	0	0	0	0	0	0	0	0	0	2	0	0	0	0	0	0	0	0	0	0	0	0	0	0	0	0	0	0	0	0	0	0	0	0	0	0	0
H03D	0	0	0	0	0	0	0	0	0	0	0	0	0	0	0	0	0	0	0	0	0	5	0	0	0	0	0	0	0	0	0	0	0	0	0	0	0	0	0	0	0	0	0	0	0	0	0	0	0
H03F	1	0	1	0	0	2	0	1	0	0	2	0	0	0	0	0	0	0	0	0	0	1	0	0	1	0	0	0	0	0	0	0	0	0	0	0	0	0	0	0	0	0	0	0	0	2	0	2	0
H03G	1	0	0	0	0	0	0	2	0	0	0	0	0	0	0	0	0	0	0	0	0	0	0	0	1	0	0	0	0	0	0	0	0	0	0	0	0	0	0	0	0	0	0	0	0	1	0	0	0
H03H	2	0	0	0	0	0	2	0	0	0	0	0	0	0	0	0	0	0	0	0	0	0	0	0	0	0	0	0	0	0	0	0	0	0	0	0	0	0	0	0	0	0	0	1	0	0	0	0	0
H03J	0	0	0	0	0	0	0	0	0	0	0	0	0	0	0	0	0	0	0	0	0	0	0	0	1	0	0	0	0	0	0	0	0	0	0	0	0	0	0	0	0	0	0	0	0	0	0	0	0
H03K	2	1	1	4	2	0	0	3	0	0	9	0	0	0	0	0	1	0	0	0	0	1	0	0	0	0	0	0	0	0	0	0	0	0	0	0	1	0	0	0	3	0	2	0	0	6	0	4	7
H03L	0	0	0	0	0	0	0	2	0	0	2	0	0	0	0	0	0	0	0	0	0	0	0	0	0	0	0	0	0	0	0	0	0	0	0	0	0	0	0	0	2	0	0	1	0	1	0	1	0
H03M	1	0	1	3	2	0	0	0	0	0	1	0	2	0	0	0	0	0	0	0	0	0	0	0	0	0	0	0	0	0	1	0	0	1	0	0	1	5	0	0	1	0	0	0	0	0	0	0	1
H04B	3	1	7	0	20	0	1	84	0	45	8	0	9	0	2	2	1	1	0	0	1	34	0	1	2	0	0	0	0	0	2	0	0	11	4	0	0	21	0	20	0	0	8	19	2	18	5	24	44
H04H	0	0	0	0	0	0	0	0	0	0	0	0	0	0	0	0	0	0	0	0	0	2	0	0	0	0	0	0	0	0	0	0	0	0	0	0	0	0	0	0	0	0	0	0	0	0	0	0	0
H04J	1	0	0	0	8	0	0	2	0	0	12	0	1	0	0	0	0	0	0	0	0	2	0	0	0	0	0	0	0	0	0	0	0	0	3	0	0	0	0	3	1	0	0	0	0	0	0	0	3
H04K	0	0	0	0	13	0	0	5	0	0	0	0	0	0	0	0	0	0	0	0	0	0	0	0	0	0	0	0	0	0	0	0	0	0	0	0	0	5	0	3	1	0	0	1	0	1	0	0	0
H04L	2	2	0	0	11	1	0	7	0	2	14	0	0	0	1	0	0	1	0	0	1	11	0	1	3	0	0	0	1	0	1	1	0	0	3	0	0	1	0	0	1	0	0	8	0	0	0	0	5
H04M	0	2	1	0	13	1	0	20	0	10	4	0	0	3	0	0	0	0	0	0	1	54	0	0	3	0	0	0	0	0	1	3	0	8	5	0	0	61	2	0	0	0	16	12	1	6	4	24	31
H04N	9	4	9	3	6	2	1	63	0	7	19	0	4	0	0	0	8	0	0	2	1	8	0	0	25	0	3	0	3	0	0	0	0	2	1	0	1	11	0	0	1	0	2	5	2	11	1	8	7
H04Q	2	0	5	0	17	0	4	39	0	12	4	0	0	1	0	2	0	0	0	0	1	13	0	0	1	0	0	0	0	0	2	0	0	2	2	0	0	1	2	18	3	0	4	12	1	4	1	4	11
H04R	1	0	1	0	2	0	0	18	0	2	2	0	0	0	0	0	0	0	0	0	0	0	0	0	2	0	0	0	0	0	0	4	1	14	1	0	0	188	0	0	0	0	3	1	1	10	2	3	7
H04S	0	0	0	0	0	0	0	0	0	0	0	0	0	0	0	0	0	0	0	0	0	0	0	0	0	0	0	0	0	0	0	0	0	0	0	0	0	0	0	0	0	0	0	0	0	0	0	0	0
H05B	3	1	2	1	45	4	5	59	1	46	47	0	934	15	78	4	9	28	10	3	7	27	6	3	211	14	11	18	41	16	22	2	0	29	1	1	2	0	0	24	0	0	16	1	4	28	146	4	15
H05C	0	0	0	0	0	0	0	20	0	19	0	0	0	0	0	1	0	0	0	0	0	0	0	0	0	0	0	0	0	0	0	0	0	0	0	0	0	0	0	0	0	0	0	0	0	0	0	0	0
H05F	0	0	0	0	1	0	2	6	0	7	3	0	0	0	0	0	0	0	0	0	0	0	0	0	1	0	0	0	0	0	0	0	0	5	0	0	0	0	0	11	0	1	0	1	0	2	12	0	8
H05G	1	0	0	0	1	0	0	1	0	0	2	0	0	0	0	0	0	0	0	0	0	0	0	0	0	0	0	0	0	0	0	0	1	0	0	0	0	1	0	0	0	0	1	0	0	0	1	0	0
H05H	0	0	0	0	7	0	0	7	0	0	3	0	2	0	0	0	0	1	0	0	0	1	0	0	3	0	0	3	1	0	0	0	0	0	0	0	0	0	0	0	0	0	1	0	0	0	1	1	0
H05K	0	7	3	2	14	1	1	39	1	3	9	0	9	1	0	1	0	1	8	0	0	0	0	0	10	0	2	0	0	0	0	0	0	6	58	1	0	2	0	4	0	0	191	11	0	41	8	30	8
[truncated: 589 more columns]

## Sheet: US_8690
	A01B	A01C	A01D	A01F	A01G	A01H	A01J	A01K	A01L	A01M	A01N	A01P	A21B	A21C	A21D	A22B	A22C	A23B	A23C	A23D	A23F	A23G	A23J	A23K	A23L	A23N	A23P	A24B	A24C	A24D	A24F	A41B	A41C	A41D	A41F	A41G	A41H	A42B	A42C	A43B	A43C	A43D	A44B	A44C	A45B	A45C	A45D	A45F	A46B
A01B	601	85	43	1	2	3	0	0	0	5	7	0	0	0	0	0	0	0	0	0	0	0	0	0	0	0	0	0	0	0	0	0	0	0	0	0	0	0	0	0	1	0	0	0	0	0	0	0	0
A01C	127	324	6	2	27	4	0	0	4	6	12	0	0	1	0	0	0	0	0	0	0	1	0	0	0	0	1	0	1	0	0	0	0	0	0	0	0	0	0	0	0	0	0	0	0	0	0	0	0
A01D	44	8	1322	50	23	0	0	2	0	0	3	8	0	0	0	0	0	1	0	0	0	0	1	2	0	3	0	1	0	0	0	0	0	0	0	0	0	0	0	0	0	0	0	0	0	0	0	0	0
A01F	1	1	13	161	0	0	0	2	0	0	0	1	0	0	0	0	0	1	0	0	0	0	0	0	1	0	0	0	0	0	0	0	0	0	0	0	0	0	0	0	0	0	0	0	0	0	0	0	0
A01G	4	38	34	1	385	31	0	3	0	4	35	0	0	0	0	0	1	3	0	0	0	0	0	2	8	0	1	0	0	0	0	0	0	0	0	7	0	0	0	0	0	0	0	0	0	0	0	1	0
A01H	2	1	0	0	5	36	0	0	0	0	6	0	0	0	0	0	0	0	0	0	0	0	1	0	1	0	0	0	0	0	0	0	0	0	0	1	0	0	0	0	0	0	0	0	0	0	0	0	0
A01J	0	0	0	0	0	0	82	1	0	0	0	0	2	4	1	0	0	2	5	0	0	0	0	1	2	0	5	0	0	0	0	0	0	0	0	0	0	0	0	0	0	0	0	0	0	0	0	0	0
A01K	2	0	0	0	3	0	1	1194	0	3	17	0	0	0	1	0	6	1	0	1	0	0	0	6	11	1	6	0	0	0	0	1	0	8	0	1	0	0	0	0	0	0	0	0	2	1	0	0	1
A01L	1	2	1	0	1	0	0	0	12	0	1	0	0	0	0	0	0	0	0	0	0	0	0	0	0	0	0	0	0	0	0	0	0	0	0	1	0	0	0	1	0	0	0	0	0	0	0	0	0
A01M	1	0	1	0	1	0	0	11	0	200	12	0	0	0	0	0	1	0	0	0	0	0	0	0	2	0	0	0	0	0	0	0	0	0	0	0	0	0	0	0	0	0	0	0	1	0	0	31	1
A01N	4	11	6	1	23	31	0	24	0	24	3342	0	0	0	4	0	2	9	3	7	2	11	0	23	20	0	0	3	5	5	1	0	0	2	0	7	0	0	0	0	0	0	0	0	0	0	1	0	0
A01P	0	0	2	0	0	0	0	0	0	0	0	1	0	0	0	0	0	0	0	0	0	0	0	0	0	0	0	0	0	0	0	0	0	0	0	0	0	0	0	0	0	0	0	0	0	0	0	0	0
A21B	0	0	0	0	1	0	0	0	0	0	0	0	64	4	5	0	0	8	0	0	0	0	0	0	32	1	4	0	0	0	0	0	0	0	0	0	0	0	0	0	0	0	0	0	0	0	0	0	0
A21C	0	0	0	0	0	0	0	0	0	0	0	0	4	120	73	0	10	3	1	2	0	31	0	3	17	0	85	0	0	0	0	0	0	0	0	0	0	0	0	0	0	0	0	0	0	0	0	0	0
A21D	0	0	0	0	0	0	0	1	0	0	3	0	1	144	508	0	4	37	21	37	0	42	2	25	224	0	199	1	0	0	0	0	0	0	0	0	0	0	0	0	0	0	0	0	0	0	0	0	0
A22B	0	0	0	0	0	0	0	1	0	0	0	0	0	0	0	23	24	0	0	0	0	0	0	0	0	0	0	0	0	0	0	0	0	0	0	0	0	0	0	0	0	0	0	0	0	0	0	0	0
A22C	1	0	0	0	0	0	0	0	0	0	0	0	1	6	1	14	777	11	1	0	0	7	4	1	72	0	32	0	0	0	0	1	0	1	1	0	0	0	0	0	0	0	0	0	0	0	0	0	0
A23B	0	0	0	0	0	0	0	2	0	0	3	0	10	1	12	4	17	178	10	2	2	13	6	22	196	7	22	1	1	0	0	0	0	0	0	0	0	0	0	0	0	0	0	0	0	0	0	0	0
A23C	0	0	0	0	0	0	7	0	0	0	9	0	4	6	16	0	2	12	314	24	1	35	10	11	158	1	10	0	0	1	0	0	0	0	0	0	0	0	0	0	0	0	0	0	0	0	0	0	0
A23D	0	0	0	0	0	0	0	0	0	0	2	0	0	6	31	0	1	5	55	253	0	64	3	2	92	0	7	0	0	0	0	0	0	0	0	0	0	0	0	0	0	0	0	0	0	0	0	0	0
A23F	0	0	0	0	0	0	0	0	0	0	0	0	0	6	0	0	0	4	1	1	102	6	0	5	18	0	7	1	0	0	0	0	0	0	0	0	0	0	0	0	0	0	0	0	0	0	0	0	0
A23G	0	0	0	0	0	0	0	1	0	0	15	0	0	30	28	0	3	4	29	28	3	916	1	9	248	0	52	2	0	0	0	0	0	0	0	0	0	0	0	0	0	0	0	0	0	0	0	0	0
A23J	0	0	1	0	2	0	0	0	0	0	8	0	0	25	14	0	7	2	27	19	1	18	75	50	144	0	39	0	0	0	0	0	0	0	0	0	0	0	0	0	0	0	0	0	0	0	1	0	0
A23K	0	0	2	1	0	0	0	18	0	0	9	0	0	6	6	0	7	8	8	6	1	5	5	325	66	5	10	0	0	0	0	0	0	0	0	0	0	0	0	0	0	0	0	0	0	0	0	0	0
A23L	0	0	0	0	0	0	0	10	0	0	39	0	26	113	234	3	73	168	148	104	7	362	52	113	1759	19	274	9	0	0	0	0	0	0	0	0	0	0	0	0	0	0	0	0	0	0	0	0	0
A23N	0	0	0	0	0	0	0	0	0	0	0	0	0	0	5	0	1	6	0	0	1	0	0	9	36	95	22	0	0	0	0	0	0	0	0	0	0	0	0	0	0	0	0	0	0	0	0	0	0
A23P	0	0	0	0	0	0	0	0	0	0	0	0	1	74	14	0	7	6	5	2	4	14	1	7	71	10	96	0	0	0	0	0	0	0	0	0	0	0	0	0	0	0	0	0	0	0	0	0	0
A24B	0	0	2	0	0	0	0	0	0	0	0	0	0	0	0	0	0	6	10	1	0	2	0	0	9	5	3	380	77	211	9	0	0	0	0	0	0	0	0	0	0	0	0	0	0	0	0	0	0
A24C	0	0	0	2	0	0	0	0	0	0	1	0	0	0	0	0	0	0	0	0	0	7	0	0	4	0	0	29	76	43	0	0	0	0	0	0	0	0	0	0	0	0	0	0	0	0	0	0	0
A24D	0	0	0	0	0	0	0	0	0	0	0	0	0	0	0	0	0	0	0	0	0	0	0	0	0	0	0	137	52	543	40	0	0	0	0	0	0	0	0	0	0	0	0	0	0	0	0	0	0
A24F	0	0	0	0	0	0	0	0	0	0	4	0	1	0	0	0	0	0	0	0	0	0	0	0	0	0	0	30	4	102	57	0	0	0	0	0	0	0	0	0	0	0	0	0	0	0	0	0	0
A41B	0	0	0	0	0	0	0	1	0	0	1	0	0	0	0	0	0	0	0	0	0	1	0	0	0	0	0	0	0	0	0	148	0	51	9	0	1	1	0	9	0	1	1	0	0	0	0	1	2
A41C	0	0	0	0	0	0	0	0	0	0	0	0	0	0	0	0	0	0	0	0	0	0	0	0	0	0	0	0	0	0	0	5	13	6	0	0	0	0	0	0	0	0	0	0	0	0	0	0	0
A41D	1	0	0	0	0	0	0	3	0	0	1	0	0	0	0	0	0	0	0	0	0	0	0	0	0	0	0	0	0	0	1	32	0	409	4	0	0	13	0	25	0	2	3	1	0	0	0	2	0
A41F	0	0	0	0	0	0	0	0	0	0	0	0	0	0	0	0	0	0	0	0	0	0	0	0	0	0	0	0	0	0	0	1	0	9	6	0	0	0	0	2	0	0	5	1	0	0	0	2	0
A41G	0	0	0	0	3	0	0	0	0	0	6	0	0	0	0	0	0	0	0	0	0	0	0	0	0	0	0	0	0	0	0	0	0	0	0	12	0	1	0	0	0	0	0	0	0	0	0	0	0
A41H	0	0	0	0	0	0	0	0	0	0	0	0	0	0	0	0	1	0	0	0	0	0	0	0	0	0	0	0	0	0	0	0	4	1	0	0	36	0	0	0	0	0	6	0	0	0	0	0	0
A42B	0	0	0	0	0	0	1	0	0	0	0	0	0	0	0	0	0	0	0	0	0	0	0	0	0	0	0	0	0	0	0	1	0	25	0	4	0	199	8	6	0	0	3	0	0	0	0	0	0
A42C	0	0	0	0	0	0	0	0	0	0	0	0	0	0	0	0	1	0	0	0	0	0	0	0	0	0	0	0	0	0	0	1	0	1	0	0	0	12	1	0	0	0	0	0	0	0	0	0	0
A43B	0	0	0	0	0	0	0	0	0	0	2	0	0	0	0	0	0	0	0	0	0	0	0	0	0	0	0	0	0	0	0	1	0	12	2	0	0	0	0	1071	61	16	0	0	0	0	0	0	0
A43C	0	0	0	0	0	0	0	0	0	0	0	0	0	0	0	0	0	0	0	0	0	0	0	0	0	0	0	0	0	0	0	1	0	0	0	0	0	0	0	77	39	2	4	0	0	0	0	0	0
A43D	0	0	0	0	0	0	0	0	0	0	0	0	0	0	0	0	0	0	0	0	0	0	0	0	0	0	0	0	0	0	0	0	0	1	0	0	1	0	0	39	3	94	0	0	0	0	0	0	0
A44B	7	0	0	0	2	0	0	0	0	0	0	0	0	0	0	0	0	0	0	0	0	0	0	0	0	0	0	0	0	0	0	8	0	1	19	0	0	12	0	0	1	0	360	11	3	5	1	6	0
A44C	0	1	0	0	0	0	0	0	0	0	0	0	0	0	0	0	0	0	0	0	0	0	0	0	0	0	0	0	0	0	0	0	0	1	1	0	0	0	0	0	1	0	11	64	1	0	0	0	0
A45B	0	0	0	0	2	0	0	0	0	0	0	0	0	0	0	0	0	0	0	0	0	0	0	0	0	0	0	0	0	0	0	0	0	0	0	0	0	1	0	2	0	0	0	0	33	1	4	0	0
A45C	0	0	0	0	0	0	0	6	0	1	0	0	0	0	0	0	0	0	0	0	0	0	0	0	0	0	0	0	0	0	0	2	0	0	0	0	1	10	0	1	0	0	11	2	0	214	6	30	0
A45D	0	0	0	0	0	0	0	4	0	0	10	0	0	0	0	0	0	0	0	0	0	0	0	0	2	0	1	0	0	0	0	0	0	1	0	0	0	0	0	0	0	0	2	0	0	3	428	0	16
A45F	0	0	0	0	0	0	0	0	0	8	0	0	0	0	0	0	0	0	0	0	0	0	0	0	0	0	0	0	0	0	0	0	0	0	0	0	0	0	0	0	0	0	11	0	1	18	0	124	0
A46B	0	0	0	0	0	0	0	3	0	0	0	0	0	0	0	0	0	0	0	0	0	0	0	0	0	0	0	0	0	0	0	0	0	2	0	0	0	0	0	0	0	0	1	0	0	0	54	2	135
A46D	0	0	0	0	0	0	0	0	0	0	0	0	0	0	0	0	0	0	0	0	0	0	0	0	0	0	0	0	0	0	0	0	0	0	0	0	0	0	0	0	0	0	0	0	0	0	3	0	5
A47B	0	1	0	0	1	0	0	6	0	0	0	0	1	0	0	0	0	0	0	0	0	0	0	0	3	0	0	0	0	0	1	0	0	0	0	0	0	0	0	1	0	0	3	1	2	8	3	0	0
A47C	0	0	0	0	0	1	0	3	0	9	0	0	0	0	0	0	0	0	0	0	0	0	0	0	0	0	0	0	0	0	0	0	0	3	0	1	0	1	3	11	0	0	3	4	0	0	4	38	0
A47D	0	0	0	0	0	0	0	0	0	0	0	0	0	0	0	0	0	0	0	0	0	0	0	0	0	0	0	0	0	0	0	0	0	0	0	0	0	0	0	0	0	0	0	0	0	1	0	2	0
A47F	1	0	1	0	0	0	0	5	0	0	0	0	0	0	0	0	0	1	0	0	0	1	0	0	0	0	0	0	0	0	0	0	0	1	0	1	0	0	0	0	0	0	5	0	0	3	3	5	1
A47G	0	0	0	0	6	1	0	3	0	2	1	0	3	0	0	0	0	1	0	0	1	0	0	0	1	0	0	0	0	0	0	0	0	0	3	3	0	0	0	3	0	0	10	2	1	4	5	1	0
A47H	0	0	0	0	0	0	0	1	0	0	0	0	0	0	0	0	0	0	0	0	0	0	0	0	0	0	0	0	0	0	0	0	0	2	0	0	0	0	0	0	0	0	3	0	1	1	0	1	0
A47J	0	0	0	0	2	0	0	0	0	1	0	0	60	20	10	0	9	9	0	0	7	3	2	2	95	18	30	0	0	0	0	0	0	3	0	0	1	0	1	0	0	0	2	0	0	2	1	0	0
A47K	0	0	0	0	1	0	0	2	0	1	0	0	0	0	0	0	0	0	0	0	0	0	0	0	0	0	0	0	0	0	0	0	0	3	0	0	0	0	0	0	0	0	2	1	0	1	0	1	2
A47L	3	0	3	0	0	0	0	5	0	1	1	0	0	0	0	0	0	0	0	0	0	0	1	0	0	0	0	0	0	0	0	0	0	4	0	0	0	0	0	0	0	0	1	0	0	0	7	0	19
A61B	4	0	0	1	0	0	2	14	0	0	34	0	0	0	0	0	0	0	0	0	0	0	0	0	0	0	0	0	0	0	4	0	0	11	9	0	0	0	0	0	0	3	14	1	0	9	3	0	1
A61C	0	9	0	0	0	0	0	0	0	0	10	0	0	0	0	0	0	0	0	0	0	0	0	0	0	0	0	0	0	0	0	0	0	0	0	0	0	0	0	0	0	0	0	0	0	0	3	0	5
A61D	0	0	0	0	0	0	0	3	0	0	3	0	0	0	0	0	0	0	0	0	0	0	0	1	0	0	0	0	0	0	0	0	0	0	0	0	0	0	0	1	1	0	0	0	1	0	0	0	0
A61F	0	0	0	1	0	0	0	8	0	0	135	0	0	0	1	0	0	1	1	0	0	2	2	3	2	0	0	3	0	5	4	137	1	31	16	0	0	46	2	57	1	4	1	1	0	32	11	4	4
A61G	0	0	0	0	2	0	0	2	0	0	0	0	0	0	1	0	0	0	0	0	0	0	0	0	0	0	1	0	0	0	0	1	0	0	0	0	0	0	0	0	0	0	1	2	0	0	2	0	0
A61H	0	0	0	0	0	2	0	0	0	0	2	0	0	0	0	0	0	0	0	0	0	0	0	0	0	0	0	0	0	0	0	0	0	0	0	0	0	0	0	7	0	0	1	0	3	0	1	0	7
A61J	0	0	0	0	0	0	0	1	0	0	19	0	0	0	0	0	0	0	0	0	0	0	0	2	0	0	0	0	0	0	0	0	0	0	0	0	0	0	0	0	0	0	0	0	0	1	0	2	0
A61K	0	7	1	1	2	8	2	44	0	7	947	0	0	7	24	0	0	8	77	38	1	139	15	107	163	0	9	3	1	1	2	0	0	2	0	0	0	0	0	0	0	0	3	0	0	1	65	0	0
A61L	0	1	0	0	0	2	3	4	0	9	109	0	0	0	0	0	0	3	0	0	0	6	4	0	28	0	0	0	0	0	8	1	0	3	0	1	0	0	0	1	0	0	0	1	0	10	3	0	1
A61M	0	2	0	0	2	0	1	2	0	8	115	0	0	0	0	0	0	1	0	0	0	0	0	33	2	0	0	5	0	10	3	1	0	12	1	0	0	0	0	0	0	0	1	1	2	5	17	0	4
A61N	0	0	0	0	0	0	0	2	0	0	8	0	0	0	0	0	0	0	0	0	0	0	0	0	0	0	0	0	0	0	0	0	0	0	0	0	0	0	0	3	0	0	0	0	0	0	1	1	0
A61P	0	0	0	0	0	0	0	0	0	0	0	0	0	0	0	0	0	0	0	0	0	0	0	0	0	0	0	0	0	0	0	0	0	0	0	0	0	0	0	0	0	0	0	0	0	0	0	0	0
A61Q	0	0	0	0	0	0	0	0	0	0	0	0	0	0	0	0	0	0	0	0	0	0	0	0	0	0	0	0	0	0	0	0	0	0	0	0	0	0	0	0	0	0	0	0	0	0	0	0	0
A62B	0	0	0	0	0	0	0	5	0	0	0	0	0	0	0	0	0	0	0	0	0	0	0	0	0	0	0	0	0	0	0	1	0	28	0	0	0	4	0	0	0	0	8	0	0	0	0	0	0
A62C	0	0	0	0	2	0	0	0	0	0	1	0	0	0	0	0	0	0	0	0	0	0	0	0	0	0	0	0	0	0	0	0	0	0	0	0	0	0	0	0	0	0	0	0	0	0	1	0	1
A62D	0	0	0	0	0	0	0	0	0	0	0	0	0	0	0	0	0	0	0	0	0	0	0	0	0	0	0	0	0	0	0	0	0	0	0	0	0	0	0	0	0	0	0	0	0	0	0	0	0
A63B	2	1	0	0	0	0	0	4	0	4	1	0	0	0	0	0	0	0	0	0	0	0	0	0	0	0	0	0	0	0	1	0	0	27	2	2	0	10	0	13	0	0	3	1	0	8	0	10	0
A63C	0	0	0	0	1	0	0	0	0	0	0	0	0	0	0	0	0	0	0	0	0	0	0	0	0	0	0	0	0	0	0	0	0	2	0	0	0	0	0	1	0	1	0	0	3	0	0	1	0
A63D	0	0	0	0	0	0	0	2	0	0	0	0	0	0	0	0	0	0	0	0	0	0	0	0	0	0	0	0	0	0	0	0	0	2	0	0	0	0	0	0	0	0	0	0	0	0	0	0	0
A63F	0	0	0	0	0	0	0	0	0	0	0	0	0	0	0	0	0	0	0	0	0	0	0	0	0	0	0	0	0	0	0	0	0	1	0	1	0	0	0	0	0	0	1	0	0	0	0	0	0
A63G	0	0	0	0	0	0	0	0	0	0	0	0	0	0	0	0	0	0	0	0	0	0	0	0	0	0	0	0	0	0	0	0	0	0	0	0	0	0	0	0	0	0	0	0	0	0	0	0	0
A63H	0	0	0	0	0	0	0	11	0	0	1	0	0	0	0	0	0	0	0	0	0	0	0	0	0	0	0	0	0	0	0	0	0	1	0	0	0	1	0	0	0	0	2	1	0	7	0	1	0
A63J	0	0	0	0	0	0	0	0	0	0	0	0	0	0	0	0	0	0	0	0	0	0	0	0	0	0	0	0	0	0	0	0	0	0	0	0	0	0	0	0	0	0	0	0	0	0	0	0	0
A63K	0	0	0	0	0	0	0	1	0	0	0	0	0	0	0	0	0	0	0	0	0	0	0	0	0	0	0	0	0	0	0	0	0	0	0	0	0	0	0	0	0	0	0	0	0	0	0	0	0
A99Z	0	0	0	0	0	0	0	0	0	0	0	0	0	0	0	0	0	0	0	0	0	0	0	0	0	0	0	0	0	0	0	0	0	0	0	0	0	0	0	0	0	0	0	0	0	0	0	0	0
B01B	0	0	0	0	0	0	1	0	0	0	0	0	0	0	0	0	0	0	0	0	0	0	0	0	0	0	0	0	0	0	0	0	0	0	0	0	0	0	0	0	0	0	0	0	0	0	0	0	0
B01D	0	0	5	0	7	0	5	20	0	2	29	0	0	1	4	0	0	4	13	1	11	4	2	3	57	2	5	3	1	10	9	0	0	1	0	0	0	0	0	0	0	0	0	0	0	0	0	0	0
B01F	0	3	0	0	9	0	1	6	0	0	18	0	3	15	1	0	8	2	2	8	1	9	1	2	38	3	15	1	2	1	0	0	0	0	0	0	0	0	0	0	0	0	0	0	0	2	1	0	1
B01J	4	7	0	0	3	0	0	5	4	1	118	0	0	0	1	0	0	0	16	4	3	15	0	15	31	1	1	0	1	2	1	0	0	0	0	0	0	0	0	1	0	0	0	0	0	0	1	0	0
B01L	0	0	0	0	0	0	0	0	0	0	1	0	0	0	0	0	0	0	0	0	0	0	0	0	0	0	0	0	0	0	0	0	0	0	0	0	0	0	0	0	0	0	0	0	0	0	0	0	1
B02B	0	1	0	1	0	0	0	0	0	1	1	0	0	0	3	0	1	0	0	0	0	0	0	1	6	8	2	0	0	0	0	0	0	0	0	0	0	0	0	0	0	0	0	0	0	0	0	0	0
B02C	0	1	6	1	2	0	0	0	0	1	1	0	0	0	0	0	3	0	1	0	0	0	0	3	9	6	3	5	3	2	0	0	0	0	0	0	0	0	0	1	0	0	0	0	0	0	0	0	0
B03B	0	0	0	0	0	0	0	0	0	0	0	0	1	0	0	0	0	0	0	0	0	0	0	1	0	0	0	2	2	0	0	0	0	0	0	0	0	0	0	0	0	0	0	0	0	0	0	0	0
B03C	0	0	0	0	1	0	0	0	0	0	0	0	0	0	1	0	0	0	0	0	0	0	0	0	1	0	0	2	2	0	0	0	0	0	0	0	0	0	0	0	0	0	0	0	0	0	0	0	0
B03D	0	0	0	0	0	0	0	0	0	0	3	0	0	0	0	0	0	0	0	0	0	0	0	0	0	0	0	0	0	0	0	0	0	0	0	0	0	0	0	0	0	0	0	0	0	0	0	0	0
B04B	0	0	0	0	0	0	0	0	0	0	0	0	0	0	0	0	0	0	0	0	0	0	0	0	0	1	2	0	0	0	0	0	0	0	0	0	0	0	0	0	0	0	1	0	0	0	0	0	0
B04C	0	0	1	0	0	0	0	0	0	0	0	0	0	0	0	0	0	0	0	0	0	0	0	0	0	0	0	0	0	0	0	0	0	0	0	0	0	0	0	0	0	0	0	0	0	0	0	0	0
B05B	2	46	3	0	57	0	1	0	0	2	5	0	0	1	1	0	1	3	0	0	0	3	1	0	7	0	0	0	2	1	1	0	0	0	0	0	0	0	0	2	0	3	0	0	0	0	3	1	16
B05C	1	0	2	0	3	0	2	1	0	1	2	0	0	0	0	0	0	0	0	0	0	5	0	0	2	0	0	0	1	0	0	0	0	0	0	0	0	0	0	0	0	1	0	0	0	0	14	0	10
B05D	9	3	0	0	7	0	1	3	1	0	66	0	0	1	4	0	3	4	1	0	0	3	2	0	14	0	0	0	1	3	0	2	0	10	1	2	0	1	0	5	0	5	0	0	2	1	3	0	1
B06B	0	0	0	0	0	0	0	0	0	0	0	0	0	0	0	0	0	0	0	0	0	0	0	0	0	0	0	0	0	0	0	1	0	0	1	0	0	0	0	0	0	0	0	0	0	0	0	0	0
B07B	0	0	3	1	0	0	0	3	0	0	0	0	0	0	0	0	0	1	0	0	0	0	0	2	3	1	0	8	7	0	0	0	0	0	0	0	0	0	0	0	0	0	0	0	0	0	0	0	0
B07C	0	2	2	0	0	0	0	3	0	0	0	0	0	0	0	0	2	0	0	0	0	0	0	0	1	3	0	3	9	0	0	0	0	0	0	0	1	0	0	0	0	2	0	0	0	0	0	0	0
B08B	0	3	0	0	1	0	1	2	0	1	12	0	0	0	0	0	1	1	0	0	0	1	0	2	1	1	3	0	0	0	0	0	0	1	0	0	0	0	0	0	0	0	0	0	0	11	2	0	9
B09B	0	1	0	0	0	0	0	0	0	0	0	0	0	0	0	0	0	0	0	0	0	0	0	0	0	0	0	0	0	0	0	0	0	0	0	0	0	0	0	0	0	0	0	0	0	0	0	0	0
B09C	0	0	0	0	0	0	0	0	0	0	0	0	0	0	0	0	0	0	0	0	0	0	0	0	0	0	0	0	0	0	0	0	0	0	0	0	0	0	0	0	0	0	0	0	0	0	0	0	0
B21B	0	0	0	0	0	0	1	0	0	0	1	0	0	0	0	0	0	0	0	0	0	0	0	0	0	0	0	0	0	0	0	0	0	0	0	0	0	0	0	0	0	0	0	0	0	0	0	0	0
B21C	0	0	0	0	0	0	0	0	0	0	0	0	0	11	3	0	0	0	0	0	0	1	0	1	0	0	14	0	0	0	0	0	0	0	0	0	0	0	0	0	0	0	0	0	0	0	0	0	0
B21D	0	0	0	0	0	0	2	1	0	0	2	0	0	0	0	0	1	0	0	0	0	0	0	1	0	0	0	0	0	0	0	1	0	0	0	0	11	0	0	0	0	0	3	0	0	0	0	0	0
B21F	0	0	0	0	0	0	0	1	0	0	0	0	0	0	0	0	0	0	0	0	0	0	0	0	0	0	0	0	0	0	0	0	0	0	0	0	0	0	0	0	0	0	0	0	0	0	0	0	0
B21G	0	0	0	0	0	0	0	0	0	0	0	0	0	0	0	0	0	0	0	0	0	0	0	0	0	0	0	0	0	0	0	0	0	0	0	0	0	0	0	0	0	0	0	0	0	0	0	0	0
B21H	0	0	0	0	0	0	1	0	0	0	1	0	0	0	0	0	0	0	0	0	0	0	0	0	0	0	0	0	0	0	0	0	0	0	0	0	0	0	0	0	0	0	0	0	0	0	0	0	0
B21J	0	0	0	0	0	0	0	0	0	0	0	0	0	0	0	0	0	0	0	0	0	0	0	0	0	0	0	0	0	0	0	0	0	0	0	0	2	0	0	0	0	0	0	0	0	0	0	0	0
B21K	0	0	0	0	0	0	0	0	0	0	0	0	0	0	0	0	0	0	0	0	0	0	0	0	0	0	0	0	0	0	0	0	0	0	0	0	0	0	0	0	0	0	0	0	0	0	0	0	0
B21L	0	0	0	0	0	0	0	0	0	0	0	0	0	0	0	0	0	0	0	0	0	0	0	0	0	0	0	0	0	0	0	0	0	0	0	0	0	0	0	0	0	0	0	0	0	0	0	0	0
B22C	0	2	0	0	0	0	1	0	0	0	3	0	0	0	0	0	0	0	0	0	0	0	0	0	0	0	0	0	0	0	0	0	0	0	0	0	0	0	0	0	0	0	0	0	0	0	0	0	0
B22D	0	1	0	0	1	0	0	0	0	0	0	0	0	0	0	0	0	0	0	1	0	0	0	0	0	0	0	0	0	0	0	0	0	0	0	0	0	0	0	0	0	0	0	0	0	0	0	0	0
B22F	1	0	0	0	0	0	0	0	0	0	1	0	0	0	0	0	0	0	0	0	0	0	0	0	0	0	0	0	0	0	0	0	0	0	0	0	0	0	0	0	0	0	0	0	0	0	0	0	0
B23B	0	0	0	0	1	0	0	0	0	0	0	0	0	1	0	0	0	2	0	0	0	0	0	0	2	0	0	0	1	2	0	0	0	1	0	0	0	0	0	0	0	0	0	0	0	0	0	0	0
B23C	0	0	0	0	0	0	0	0	0	0	0	0	0	0	0	0	0	0	0	0	0	0	0	0	0	0	0	0	0	0	0	0	0	0	0	0	0	0	0	0	0	0	0	0	0	0	0	0	0
B23D	0	0	1	0	0	0	0	0	0	0	0	0	0	4	0	0	1	0	0	0	0	0	0	0	0	0	0	0	0	0	0	0	0	0	0	0	0	0	0	0	0	0	0	0	0	0	0	0	0
B23F	0	0	0	0	0	0	0	0	0	0	0	0	0	0	0	0	0	0	0	0	0	0	0	0	0	0	0	0	0	0	0	0	0	0	0	0	0	0	0	0	0	0	0	0	0	0	0	0	0
B23G	0	0	0	0	0	0	0	0	0	0	0	0	0	0	0	0	0	0	0	0	0	0	0	0	0	0	0	0	0	0	0	0	0	0	0	0	0	0	0	0	0	0	0	0	0	0	0	0	0
B23H	0	0	0	0	0	0	0	0	0	0	0	0	0	0	0	0	0	0	0	0	0	0	0	0	0	0	0	0	0	0	0	0	0	0	0	0	0	0	0	0	0	0	0	0	0	0	0	0	0
B23K	0	0	0	0	0	0	0	0	0	0	2	0	0	0	0	0	1	0	0	0	0	0	0	4	0	0	0	0	3	1	0	1	0	1	1	0	0	0	0	0	0	0	1	1	0	0	0	0	0
B23P	0	0	4	0	1	0	1	1	0	0	0	0	0	0	0	0	2	0	0	0	0	0	0	0	0	0	0	0	0	0	0	2	0	0	2	0	2	0	0	0	0	4	3	1	0	0	2	0	0
B23Q	1	1	1	0	1	0	0	0	0	0	1	0	0	1	0	0	2	0	0	0	0	1	0	0	0	0	0	0	0	0	0	0	0	0	0	0	0	0	0	0	0	0	1	0	0	0	1	0	0
B24B	0	0	0	0	0	0	0	0	0	0	0	0	0	0	0	0	0	0	0	0	0	0	0	0	0	1	0	9	0	0	0	0	0	0	0	0	0	0	0	0	0	2	0	0	0	0	1	0	2
B24C	0	0	0	0	0	0	0	0	0	0	0	0	0	0	0	0	2	0	0	0	0	0	0	0	0	0	0	3	0	0	0	0	0	0	0	0	0	0	0	0	0	0	0	0	0	0	0	0	0
B24D	0	0	0	0	0	0	0	0	0	0	0	0	0	1	0	0	0	0	0	0	0	1	0	0	0	0	1	0	0	0	0	0	0	0	0	0	0	0	0	0	0	0	0	0	0	0	2	0	1
B25B	2	0	1	0	0	0	0	5	0	0	0	0	0	0	0	0	0	0	0	0	0	0	0	0	0	0	0	0	0	0	0	0	0	0	1	0	0	0	0	0	0	0	5	0	0	3	1	0	0
B25C	5	0	0	0	0	0	0	0	0	0	0	0	0	0	0	0	0	0	0	0	0	0	0	0	0	0	0	0	0	0	0	0	0	0	0	0	17	0	0	0	0	24	1	0	0	0	0	0	0
B25D	0	0	0	0	0	0	0	0	0	0	1	0	0	0	0	0	0	0	0	0	0	0	0	0	0	0	0	0	0	0	0	0	0	0	0	0	0	0	0	0	0	0	0	0	0	0	0	0	0
B25F	0	0	0	0	1	0	0	2	0	0	0	0	0	1	0	0	0	0	0	0	0	0	0	0	0	0	0	0	0	0	0	0	0	0	0	0	0	0	0	0	0	0	0	0	0	1	1	0	0
B25G	1	0	0	0	0	0	0	2	0	0	0	0	0	0	0	0	0	0	0	0	0	0	0	0	0	0	0	0	0	0	0	0	0	0	0	0	0	1	0	0	0	0	6	0	0	1	0	1	4
B25H	0	0	0	0	0	0	0	0	0	0	0	0	0	0	0	0	0	0	0	0	0	0	0	0	0	0	0	0	0	0	0	0	0	0	0	0	0	0	0	0	0	0	0	0	0	0	0	0	0
B25J	0	1	0	0	0	0	0	0	0	0	0	0	0	0	0	0	0	0	0	0	0	0	0	0	0	0	0	0	0	0	0	0	0	0	0	0	0	0	0	0	0	5	0	0	0	0	0	0	0
B26B	0	4	22	4	5	0	0	0	0	0	0	1	0	1	0	1	13	1	0	0	0	0	0	0	2	7	2	0	0	0	0	0	0	0	0	0	0	0	0	0	1	0	2	0	0	1	2	4	0
B26D	0	1	2	1	0	0	1	0	0	0	0	0	0	7	2	1	14	3	1	0	0	1	0	0	6	4	3	1	5	0	0	1	0	0	0	0	6	0	0	0	0	0	0	0	0	0	0	0	0
B26F	0	0	0	0	0	0	0	0	0	0	0	0	0	4	0	0	3	4	0	0	0	0	0	0	3	4	0	1	1	0	0	0	0	0	0	0	1	0	0	0	0	0	0	0	0	0	0	1	0
B27B	0	0	11	0	1	0	0	0	0	0	0	0	0	0	0	0	2	0	0	0	0	0	0	0	0	0	0	0	0	0	0	0	0	0	0	0	0	0	0	0	0	0	0	0	0	0	0	0	0
B27C	0	0	0	0	5	0	0	0	0	0	0	0	0	0	0	0	2	0	0	0	0	0	0	0	0	0	0	0	0	0	0	0	0	0	0	0	0	0	0	0	0	0	0	0	0	0	0	0	0
B27D	0	0	0	0	0	0	0	0	0	0	0	0	0	0	0	0	0	0	0	0	0	0	0	0	0	0	0	0	0	0	0	0	0	0	0	0	0	0	0	0	0	0	0	0	0	0	0	0	0
B27F	0	0	0	0	0	0	0	0	0	0	0	0	0	0	0	1	0	0	0	0	0	0	0	0	0	0	0	0	0	0	0	0	0	0	0	0	1	0	0	0	1	2	0	0	0	0	0	0	0
B27G	0	0	0	0	2	0	0	0	0	0	0	0	0	0	0	0	0	0	0	0	0	0	0	0	0	0	0	0	0	0	0	0	0	0	0	0	0	0	0	0	0	0	0	0	0	0	0	0	0
B27H	0	0	0	0	0	0	0	0	0	0	0	0	0	0	0	0	0	0	0	0	0	0	0	0	0	0	0	0	0	0	0	0	0	0	0	0	0	0	0	0	0	0	0	0	0	0	0	0	0
B27J	0	0	0	0	0	0	0	0	0	0	0	0	0	0	0	0	0	0	0	0	0	11	0	0	4	0	0	0	0	0	0	0	0	0	0	0	0	0	0	0	0	0	0	0	0	0	0	0	0
B27K	0	0	0	0	1	0	0	0	0	0	1	0	0	0	0	0	0	0	0	0	0	0	0	0	0	0	0	0	0	0	0	0	0	0	0	0	0	0	0	0	0	0	0	0	0	0	0	0	0
B27L	0	0	1	0	0	0	0	0	0	0	0	0	0	0	0	0	0	0	0	0	0	0	0	0	0	0	0	0	0	0	0	0	0	0	0	0	0	0	0	0	0	0	0	0	0	0	1	0	0
B27M	0	0	0	0	1	0	0	0	0	0	0	0	0	0	0	0	0	0	0	0	0	0	0	0	0	0	0	0	0	0	0	0	0	0	0	0	0	0	0	0	0	0	0	0	0	0	0	0	0
B27N	0	0	0	0	0	0	0	0	0	0	0	0	0	0	0	0	0	0	0	0	0	0	0	0	0	0	0	0	0	0	0	0	0	0	0	0	0	0	0	0	0	0	0	0	0	0	0	0	0
B28B	0	0	0	0	0	0	4	0	0	0	0	0	0	8	1	0	1	0	1	0	0	3	1	0	1	0	8	1	0	0	0	0	0	0	0	0	0	0	0	3	0	1	0	0	0	0	1	0	0
B28C	0	0	0	0	0	0	1	0	0	0	0	0	0	0	0	0	0	0	1	0	0	0	0	0	0	1	0	0	0	0	0	0	0	0	0	0	0	0	0	0	0	0	0	0	0	0	0	0	0
B28D	0	0	0	0	0	0	0	0	0	0	0	0	1	0	0	0	0	0	0	0	0	0	0	0	0	0	0	0	0	0	0	0	0	0	0	0	0	0	0	0	0	0	0	0	0	0	0	0	0
B29B	0	0	0	0	1	0	0	0	0	0	1	0	0	3	5	0	0	0	0	6	0	5	1	1	5	0	3	0	0	0	0	0	0	2	0	0	0	0	0	0	0	0	0	0	0	0	0	0	0
B29C	0	2	0	0	3	0	13	5	0	0	9	0	0	54	18	0	21	6	2	0	0	14	0	2	5	0	42	1	1	2	0	15	0	10	7	3	0	0	0	14	1	1	7	0	1	2	3	0	0
B29D	0	0	0	0	3	0	1	4	0	0	6	0	0	21	25	0	3	1	0	0	0	11	3	3	3	0	22	10	1	4	0	3	0	2	1	0	3	0	0	4	4	3	11	0	0	6	3	0	0
B29K	0	0	0	0	0	0	0	0	0	0	0	0	0	0	0	0	0	0	0	0	0	0	0	0	0	0	0	0	0	0	0	0	0	0	0	0	0	0	0	0	0	0	0	0	0	0	0	0	0
B29L	0	0	0	0	0	0	0	0	0	0	0	0	0	0	0	0	0	0	0	0	0	0	0	0	0	0	0	0	0	0	0	0	0	0	0	0	0	0	0	0	0	0	0	0	0	0	0	0	0
B30B	0	0	62	6	0	0	4	0	0	0	0	0	0	1	1	0	1	1	1	0	0	1	1	3	7	25	6	0	0	0	0	0	0	0	1	0	1	0	0	0	0	0	1	0	0	0	0	0	0
B31B	1	0	0	1	0	0	2	0	0	0	0	0	0	2	1	0	0	0	0	0	0	0	0	0	0	0	0	0	1	0	0	0	1	0	0	0	1	0	0	0	0	0	7	0	0	0	1	0	0
B31C	0	0	0	0	0	0	0	0	0	0	0	0	0	1	4	0	0	0	0	0	0	0	0	0	0	0	0	0	5	0	0	0	0	0	0	0	0	0	0	0	0	0	0	0	0	0	0	0	0
B31D	0	0	0	0	0	0	0	0	0	0	0	0	0	0	0	0	0	0	0	0	0	0	0	0	0	0	0	0	0	0	0	0	0	0	0	0	0	0	0	0	0	0	0	0	0	0	0	0	0
B31F	0	0	0	0	0	0	0	0	0	0	1	0	0	0	0	0	0	0	0	0	0	0	0	0	0	0	0	1	0	0	0	0	0	1	0	0	0	0	0	0	0	19	0	0	1	0	0	0	0
B32B	7	2	3	2	12	1	8	13	1	2	58	0	0	10	2	0	2	9	0	0	0	13	0	1	36	0	7	4	4	3	10	51	1	78	26	2	2	5	0	55	1	4	13	1	3	4	10	0	10
B41B	0	0	0	0	0	0	0	0	0	0	0	0	0	0	0	0	0	0	0	0	0	0	0	0	0	0	0	0	0	0	0	0	0	0	0	0	0	0	0	0	0	0	0	0	0	0	0	0	0
B41C	0	0	0	0	0	0	0	0	0	0	1	0	0	0	0	0	0	0	0	0	0	0	0	0	0	0	0	0	0	0	0	0	0	0	0	0	0	0	0	0	0	0	0	0	0	0	0	0	0
B41D	0	0	0	0	0	0	0	0	0	0	0	0	0	0	0	0	0	0	0	0	0	0	0	0	0	0	0	0	0	0	0	0	0	0	0	0	0	0	0	0	0	0	0	0	0	0	0	0	0
B41F	0	0	0	0	0	0	0	0	0	0	0	0	0	1	1	0	0	0	0	0	0	3	0	0	1	1	1	0	0	0	0	0	0	0	0	0	0	0	0	0	0	0	0	0	0	0	0	0	0
B41G	0	0	0	0	0	0	0	0	0	0	0	0	0	0	0	0	0	0	0	0	0	0	0	0	0	0	0	0	0	0	0	0	0	0	0	0	0	0	0	0	0	0	0	0	0	0	0	0	0
B41J	0	0	0	0	0	0	0	0	0	0	0	0	0	0	0	0	0	0	0	0	0	0	0	0	0	0	0	0	0	0	0	0	0	0	0	0	0	0	0	0	0	0	0	0	1	0	5	0	0
B41K	0	0	0	0	0	0	0	0	0	0	0	0	0	0	0	0	0	0	0	0	0	0	0	0	0	0	0	0	0	0	0	0	0	0	0	0	0	0	0	0	0	0	0	0	0	0	0	0	0
B41L	0	0	0	0	0	0	0	0	0	0	1	0	0	0	0	0	0	0	0	0	0	0	0	0	0	0	0	0	0	0	0	0	0	0	0	0	0	0	0	0	0	0	0	0	0	0	0	0	0
B41M	0	0	0	0	0	0	0	0	0	0	4	0	0	0	0	0	0	3	0	0	0	1	0	1	5	0	0	0	2	0	0	0	0	1	0	1	0	0	0	0	0	0	0	0	0	0	0	0	0
B41N	0	0	0	0	0	0	0	0	0	0	0	0	0	0	0	0	0	0	0	0	0	0	0	0	0	0	0	0	0	0	0	0	0	0	0	0	0	0	0	0	0	0	0	0	0	0	0	0	0
B42B	0	0	0	0	0	0	0	0	0	0	0	0	0	0	0	0	0	0	0	0	0	0	0	0	0	0	0	0	0	0	0	0	0	0	0	0	0	0	0	0	0	0	0	0	0	0	0	0	0
B42C	0	0	0	0	0	0	3	0	0	0	0	0	0	0	0	0	0	0	0	0	0	0	0	0	0	0	0	0	0	0	0	0	0	0	0	0	0	0	0	0	0	0	0	0	0	0	0	0	0
B42D	0	0	0	0	0	0	0	0	0	0	0	0	0	0	0	0	0	0	0	0	0	0	0	0	0	0	0	0	0	0	1	1	0	0	0	1	3	0	0	0	0	0	2	1	0	6	1	0	0
B42F	0	0	0	0	0	0	0	0	0	0	0	0	0	0	0	0	1	0	0	0	0	0	0	0	0	0	0	0	0	0	0	1	0	0	0	0	1	0	0	0	0	0	3	1	2	3	0	0	0
B43K	0	0	0	0	0	1	0	1	0	1	0	0	0	0	0	0	0	0	0	0	0	0	0	0	2	0	0	0	0	0	2	0	0	0	0	0	0	0	0	0	0	0	0	0	0	0	23	2	21
B43L	0	0	1	0	0	0	0	0	0	0	0	0	0	0	0	0	0	0	0	0	0	1	0	0	0	0	0	0	0	0	0	0	0	0	0	0	0	0	0	0	0	0	0	0	0	0	0	0	0
B43M	0	0	0	0	0	1	0	0	0	0	0	0	0	0	0	0	0	0	0	0	0	0	0	0	0	0	0	0	0	0	0	0	0	0	0	0	0	0	0	0	0	0	0	0	0	0	10	0	5
B44B	0	0	0	0	0	0	0	0	0	0	0	0	0	0	0	0	0	0	0	0	0	0	0	0	0	0	0	0	0	0	0	0	0	0	0	0	0	0	0	0	0	0	0	0	0	0	0	0	0
B44C	0	1	0	0	0	0	0	2	0	0	2	0	0	0	0	0	0	0	0	0	0	1	0	0	0	0	0	0	0	0	1	2	0	1	1	2	0	0	0	0	0	0	0	0	0	0	0	0	0
B44D	0	0	0	0	0	0	0	0	0	0	0	0	0	0	0	0	2	0	0	0	0	0	0	0	0	0	0	0	0	0	0	0	0	2	0	0	0	0	0	0	0	0	1	0	0	1	4	0	0
B44F	0	0	0	0	0	0	0	2	0	0	1	0	0	0	0	0	0	0	0	0	0	0	0	0	0	0	0	0	0	0	0	0	0	0	0	2	0	0	0	0	0	0	0	0	0	0	0	0	0
B60B	1	0	2	0	0	0	0	0	0	0	0	0	0	0	0	0	0	0	0	0	0	0	0	0	0	0	0	0	0	0	0	0	0	0	0	0	0	0	0	0	0	0	0	0	0	2	0	0	0
B60C	2	0	0	0	0	0	0	0	0	0	2	0	0	0	0	0	0	0	0	0	0	0	0	0	0	0	0	0	0	0	0	1	0	0	1	0	0	0	0	4	0	0	2	0	0	0	0	0	0
B60D	36	1	17	0	0	0	0	0	0	0	0	0	0	0	0	0	0	0	0	0	0	0	0	0	0	0	0	0	0	0	1	0	0	0	0	0	0	0	0	0	0	0	1	0	0	0	0	0	0
B60F	0	0	0	0	0	0	0	0	0	0	0	0	0	0	0	0	0	0	0	0	0	0	0	0	0	0	0	0	0	0	0	0	0	0	0	0	0	0	0	0	0	0	0	0	0	0	0	0	0
B60G	0	1	2	0	0	0	0	0	0	0	0	0	0	0	0	0	0	0	0	0	0	0	0	0	0	0	0	0	0	0	0	0	0	0	0	0	0	0	0	0	0	0	0	0	0	0	0	0	0
B60H	0	0	0	0	0	0	0	0	0	0	0	0	0	1	0	0	0	0	0	0	0	0	0	0	0	0	0	0	0	0	0	0	0	0	0	0	0	0	0	0	0	0	0	0	0	0	0	0	0
B60J	0	0	0	0	0	0	0	0	0	0	0	0	0	0	0	0	0	0	0	0	0	0	0	0	0	0	0	0	0	0	0	0	0	0	0	0	0	0	0	0	0	0	4	0	0	1	0	0	0
B60K	6	0	22	0	1	0	0	0	0	0	0	0	0	0	0	0	0	0	0	0	0	0	0	0	0	0	0	0	0	0	0	0	0	0	0	0	0	0	0	0	0	0	0	0	0	0	0	0	0
B60L	0	0	0	0	0	0	0	0	0	0	0	0	0	0	0	0	0	0	0	0	0	0	0	0	0	0	0	0	0	0	0	0	0	0	0	0	0	0	0	0	0	0	0	0	0	0	0	0	0
B60M	0	0	0	0	0	0	0	0	0	0	0	0	0	0	0	0	0	0	0	0	0	0	0	0	0	0	0	0	0	0	0	0	0	0	0	0	0	0	0	0	0	0	0	0	0	0	0	0	0
B60N	0	0	3	0	0	0	0	0	0	0	0	0	0	0	0	0	0	0	0	0	0	0	0	0	0	0	0	0	0	0	0	0	0	0	0	0	0	0	2	0	0	0	0	1	0	0	2	0	0
B60P	1	5	18	0	0	0	0	0	0	0	0	0	0	0	0	0	0	0	0	0	0	0	0	0	1	0	0	1	0	0	0	0	0	0	0	0	0	0	0	0	0	0	2	0	0	0	0	1	1
B60Q	1	0	1	0	0	0	0	0	0	0	0	0	0	0	0	0	0	0	0	0	0	0	0	0	0	0	0	0	0	0	0	0	0	0	0	0	0	0	0	0	0	0	0	0	0	0	0	0	0
B60R	1	0	4	0	0	0	0	5	1	0	0	0	0	0	0	0	0	0	1	0	0	0	0	1	1	0	0	0	0	0	0	0	0	0	0	0	0	0	0	1	0	0	6	0	0	1	0	2	0
B60S	3	2	0	0	0	0	0	0	0	0	0	0	0	0	0	0	0	0	0	0	0	0	0	0	0	0	0	0	0	0	0	0	0	0	0	0	0	0	0	0	0	0	0	0	0	0	0	0	8
B60T	1	0	0	0	0	0	0	1	0	0	0	0	0	0	0	0	0	0	0	0	0	0	0	0	0	0	0	0	0	0	0	0	0	0	0	0	0	0	0	0	0	0	0	0	0	0	0	0	0
B60V	0	1	0	0	0	0	0	0	0	0	0	0	0	0	0	0	0	0	0	0	0	0	0	0	0	0	0	0	0	0	0	0	0	0	0	0	0	0	0	0	0	0	0	0	0	0	0	0	0
B60W	0	0	0	0	0	0	0	0	0	0	0	0	0	0	0	0	0	0	0	0	0	0	0	0	0	0	0	0	0	0	0	0	0	0	0	0	0	0	0	0	0	0	0	0	0	0	0	0	0
B61B	0	0	0	0	0	0	1	1	0	0	0	0	0	0	0	0	0	1	0	0	0	0	0	0	0	0	0	0	0	0	0	0	0	0	0	0	0	0	0	1	0	0	0	0	0	0	0	0	0
B61C	0	0	0	0	0	0	0	0	0	0	0	0	0	0	0	0	0	0	0	0	0	0	0	0	0	0	0	0	0	0	0	0	0	0	0	0	0	0	0	0	0	0	0	0	0	0	0	0	0
B61D	1	0	0	0	0	0	0	0	0	0	0	0	0	0	0	0	0	0	0	0	0	0	0	0	0	0	0	0	0	0	0	0	0	0	0	0	0	0	0	1	0	0	0	0	0	0	0	0	1
B61F	0	0	0	0	0	0	0	0	0	0	0	0	0	0	0	0	0	0	0	0	0	0	0	0	0	0	0	0	0	0	0	0	0	0	0	0	0	0	0	0	0	0	0	0	0	0	0	0	0
B61G	0	0	0	0	0	0	0	0	0	0	0	0	0	0	0	0	0	0	0	0	0	0	0	0	0	0	0	0	0	0	0	0	0	0	0	0	0	0	0	0	0	0	0	0	0	0	0	0	0
B61H	0	0	0	0	0	0	0	0	0	0	0	0	0	0	0	0	0	0	0	0	0	0	0	0	0	0	0	0	0	0	0	0	0	0	0	0	0	0	0	0	0	0	0	0	0	0	0	0	0
B61J	0	0	0	0	0	0	1	0	0	0	0	0	0	0	0	0	0	0	0	0	0	0	0	0	0	0	0	0	0	0	0	0	0	0	0	0	0	0	0	0	0	0	0	0	0	0	0	0	0
B61K	0	0	0	0	0	0	0	0	0	0	0	0	0	0	0	0	0	0	0	0	0	0	0	0	0	0	0	0	0	0	0	0	0	0	0	0	0	0	0	0	0	0	0	0	0	0	0	0	0
B61L	0	0	0	0	0	0	0	0	0	0	0	0	0	0	0	0	0	0	0	0	0	0	0	0	0	0	0	0	0	0	0	0	0	0	0	0	0	0	0	0	0	0	0	0	0	1	0	1	0
B62B	4	4	1	0	0	0	0	0	0	0	0	0	0	0	0	0	0	0	0	0	0	0	0	0	0	0	0	1	0	0	0	0	0	0	0	0	0	0	0	0	0	0	0	0	0	2	0	0	2
B62C	0	0	0	0	0	0	0	0	0	0	0	0	0	0	0	0	0	0	0	0	0	0	0	0	0	0	0	0	0	0	0	0	0	0	0	0	0	0	0	0	0	0	0	0	0	0	0	0	0
B62D	31	1	21	0	0	0	0	3	0	0	0	0	0	0	0	0	0	0	0	0	0	0	0	0	0	0	0	0	0	0	0	1	0	0	0	0	0	0	0	0	0	0	1	0	0	0	0	0	0
B62H	0	0	0	0	0	0	0	0	0	0	0	0	0	0	0	0	0	0	0	0	0	0	0	0	0	0	0	0	0	0	0	0	0	0	0	0	0	0	0	0	0	0	0	0	0	0	0	0	0
B62J	0	0	0	0	0	0	0	0	0	0	0	0	0	0	0	0	0	0	0	0	0	0	0	0	0	0	0	0	0	0	0	0	0	1	0	0	0	0	0	5	0	0	0	0	0	9	0	2	0
B62K	0	0	0	0	0	0	0	1	0	0	0	0	0	0	0	0	0	0	0	0	0	0	0	0	0	0	0	0	0	0	0	0	0	0	0	0	0	0	0	0	0	0	0	0	0	0	0	0	0
B62L	0	0	0	0	0	0	0	0	0	0	0	0	0	0	0	0	0	0	0	0	0	0	0	0	0	0	0	0	0	0	0	0	0	0	0	0	0	0	0	0	0	0	0	0	0	0	0	0	0
B62M	0	0	0	0	0	0	0	0	0	0	0	0	0	0	0	0	0	0	0	0	0	0	0	0	0	0	0	0	0	0	0	0	0	0	0	0	0	0	0	1	0	0	0	0	0	0	0	0	0
B63B	1	0	0	0	0	0	0	9	0	1	1	0	0	0	0	0	0	0	0	0	0	0	0	0	0	0	0	0	0	0	0	0	0	0	0	0	0	0	0	0	0	0	4	0	0	0	0	4	0
B63C	0	0	0	0	0	0	0	0	0	0	0	0	0	0	0	0	0	0	0	0	0	0	0	0	0	0	0	0	0	0	0	0	0	1	0	0	0	0	0	1	0	0	1	0	0	0	0	1	0
B63G	0	0	0	0	0	0	0	0	0	0	0	0	0	0	0	0	0	0	0	0	0	0	0	0	0	0	0	0	0	0	0	0	0	0	0	0	0	0	0	0	0	0	0	0	0	0	0	0	0
B63H	0	0	0	0	0	0	0	0	0	0	0	0	0	0	0	0	0	0	0	0	0	0	0	0	0	0	0	0	0	0	0	0	0	0	0	0	0	0	0	0	0	0	0	0	0	0	0	0	1
B63J	0	0	0	0	0	0	0	0	0	0	0	0	0	0	0	0	0	0	0	0	0	0	0	0	0	0	0	0	0	0	0	0	0	0	0	0	0	0	0	0	0	0	0	0	0	0	0	0	0
B64B	0	0	0	0	0	0	0	0	0	0	0	0	0	0	0	0	0	0	0	0	0	0	0	0	0	0	0	0	0	0	0	0	0	0	0	0	0	0	0	0	0	0	0	0	0	0	0	0	0
B64C	0	0	0	0	0	0	0	0	0	0	0	0	0	0	0	0	0	0	0	0	0	0	0	0	0	0	0	0	0	0	0	0	0	1	0	0	0	0	0	0	0	0	0	0	0	0	0	0	0
B64D	0	0	0	0	0	0	0	1	0	0	0	0	0	0	0	0	0	0	0	0	0	0	0	0	0	0	0	0	0	0	0	0	0	0	0	0	0	6	0	0	0	0	0	0	0	0	0	0	0
B64F	0	0	0	0	0	0	0	0	0	0	0	0	0	0	0	0	0	0	0	0	0	0	0	0	0	0	0	0	0	0	0	0	0	0	0	0	0	0	0	0	0	0	0	0	0	0	0	0	0
B64G	0	0	0	0	0	0	0	0	0	0	0	0	0	0	0	0	0	0	0	0	0	0	0	0	0	0	0	0	0	0	0	0	0	0	0	0	0	0	0	0	0	0	0	0	0	0	0	0	0
B65B	6	1	28	13	2	1	0	5	0	0	2	0	1	8	16	0	40	36	13	1	6	11	0	0	53	1	8	0	4	0	0	1	1	0	1	0	1	0	0	0	0	0	10	0	0	4	8	1	0
B65C	0	0	0	0	0	0	1	1	0	0	0	0	0	0	0	0	0	0	0	1	0	0	0	0	0	0	0	0	0	0	0	0	0	0	0	0	4	0	0	0	0	11	2	2	0	0	0	0	0
B65D	2	2	6	5	34	2	0	39	0	4	9	0	0	0	20	0	18	39	16	1	23	22	0	3	71	0	3	1	1	1	24	3	0	11	7	6	3	10	0	2	0	0	57	2	1	167	24	13	39
B65F	0	0	1	0	0	0	0	0	0	0	0	0	0	0	0	0	0	0	0	0	0	0	0	0	0	0	0	0	0	0	0	0	0	0	0	0	0	0	0	0	0	0	0	0	0	0	0	0	0
B65G	0	24	17	22	2	0	4	16	0	1	0	0	2	2	3	0	4	1	0	0	0	5	0	0	4	5	1	3	3	0	0	0	0	0	0	0	0	0	0	0	0	7	1	0	0	1	0	0	0
B65H	1	3	1	0	0	0	1	10	0	0	4	0	3	2	0	0	1	0	0	0	1	1	0	0	0	0	0	0	1	3	0	5	0	1	6	0	0	0	0	0	0	1	2	0	0	8	0	1	0
B66B	0	1	0	0	0	0	0	0	0	0	1	0	0	0	0	0	0	0	0	0	0	0	0	0	0	0	0	0	0	0	0	0	0	0	0	0	0	0	0	0	0	0	0	0	0	0	0	0	0
B66C	2	0	0	0	0	0	0	2	0	0	0	0	0	0	0	0	0	0	0	0	0	0	0	0	0	0	0	0	0	0	0	0	0	0	0	0	0	0	0	0	0	4	9	0	0	0	0	0	0
B66D	0	0	0	0	1	0	0	3	0	0	0	0	0	0	0	0	0	0	0	0	0	0	0	0	0	0	0	0	0	0	0	0	0	0	0	0	0	0	0	0	0	0	2	0	0	0	0	2	0
B66F	3	0	1	0	0	0	0	0	0	0	0	0	0	0	0	0	0	0	0	0	0	0	0	0	0	0	0	0	0	0	0	0	0	0	0	0	0	0	0	0	0	0	6	0	0	0	0	0	0
B67B	0	0	0	0	0	0	0	0	0	0	0	0	0	0	0	0	0	0	0	0	1	0	0	0	3	0	0	0	0	0	0	0	0	0	0	0	0	0	0	0	0	0	0	1	0	0	2	0	2
B67C	0	0	0	0	0	0	1	1	0	0	0	0	0	1	0	0	0	0	0	0	0	1	0	0	0	0	0	0	0	0	0	0	0	0	0	0	0	0	0	0	0	0	0	0	0	0	0	0	1
B67D	5	8	1	1	5	0	0	4	0	1	0	0	0	1	6	0	1	0	0	0	0	4	0	0	11	0	1	1	1	0	1	0	0	0	0	0	0	0	0	0	0	0	0	1	0	1	7	0	11
B68B	0	0	0	0	0	0	0	13	0	0	0	0	0	0	0	0	0	0	0	0	0	0	0	0	0	0	0	0	0	0	0	0	0	0	0	0	0	0	0	0	0	0	0	0	0	0	0	0	0
B68C	0	0	0	0	0	0	0	0	0	0	0	0	0	0	0	0	0	0	0	0	0	0	0	0	0	0	0	0	0	0	0	0	0	1	0	0	0	0	0	5	0	0	0	0	0	0	0	0	0
B68F	0	0	0	0	0	0	0	0	0	0	0	0	0	0	0	0	0	0	0	0	0	0	0	0	0	0	0	0	0	0	0	0	0	0	0	0	0	0	0	0	0	0	0	0	0	0	0	0	0
B68G	0	0	0	0	0	0	0	0	0	0	0	0	0	0	0	0	0	0	0	0	0	0	0	0	0	0	0	0	0	0	0	0	0	1	0	0	0	0	0	1	0	0	0	0	0	0	0	0	0
B81B	0	0	0	0	0	0	0	0	0	0	0	0	0	0	0	0	0	0	0	0	0	0	0	0	0	0	0	0	0	0	0	0	0	0	0	0	0	0	0	0	0	0	0	0	0	0	0	0	0
B81C	0	0	0	0	0	0	0	0	0	0	0	0	0	0	0	0	0	0	0	0	0	0	0	0	0	0	0	0	0	0	0	0	0	0	0	0	0	0	0	0	0	0	0	0	0	0	0	0	0
B82B	0	0	0	0	0	0	0	0	0	0	0	0	0	0	0	0	0	0	0	0	0	0	0	0	0	0	0	0	0	0	0	0	0	0	0	0	0	0	0	0	0	0	0	0	0	0	0	0	0
B99Z	0	0	0	0	0	0	0	0	0	0	0	0	0	0	0	0	0	0	0	0	0	0	0	0	0	0	0	0	0	0	0	0	0	0	0	0	0	0	0	0	0	0	0	0	0	0	0	0	0
C01B	0	1	0	0	1	0	0	2	0	1	28	0	0	0	0	0	0	0	0	4	0	0	0	1	1	0	0	1	1	1	0	0	0	0	0	1	0	0	0	0	0	0	0	0	0	0	0	0	0
C01C	0	0	0	0	0	0	0	0	0	0	2	0	0	0	0	0	0	0	0	0	0	0	0	0	0	0	0	0	0	3	0	0	0	0	0	0	0	0	0	0	0	0	0	0	0	0	0	0	0
C01D	0	0	0	0	0	0	0	0	0	0	0	0	0	0	0	0	0	0	0	0	0	0	0	0	0	0	0	0	1	0	0	0	0	0	0	0	0	0	0	0	0	0	0	0	0	0	0	0	0
C01F	0	0	0	0	0	0	0	0	0	0	5	0	0	0	0	0	0	0	0	0	0	0	0	0	0	0	0	1	0	0	0	0	0	0	0	0	0	0	0	0	0	0	0	0	0	0	0	0	0
C01G	0	0	0	0	0	0	0	0	0	0	3	0	0	0	0	0	0	0	0	0	0	0	0	0	0	0	1	0	0	0	0	0	0	0	0	0	0	0	0	0	0	0	0	0	0	0	0	0	0
C02F	0	1	0	0	1	0	0	5	0	0	32	0	0	0	0	0	0	1	5	2	0	0	1	1	7	1	0	0	0	0	0	0	0	0	0	0	0	0	0	0	0	0	0	0	0	0	0	0	0
C03B	0	2	0	0	0	0	0	0	0	0	3	0	0	0	0	0	0	0	0	0	0	0	0	0	0	0	0	0	0	1	0	0	0	0	0	0	0	0	0	0	0	0	0	0	0	0	0	0	0
C03C	0	0	0	0	0	0	0	0	0	2	4	0	0	0	0	0	0	0	0	0	0	0	0	0	0	0	0	0	0	1	0	0	0	0	0	0	0	0	0	0	0	0	0	0	0	0	0	0	0
C04B	0	0	1	0	1	0	0	1	0	0	4	0	0	0	0	0	0	0	0	0	0	0	0	0	0	0	0	0	0	0	0	0	0	0	0	0	0	1	0	1	0	0	0	1	0	0	0	1	0
C05B	0	2	0	0	1	0	0	0	0	2	11	0	0	0	0	0	0	0	1	0	0	0	0	2	0	0	0	0	0	0	0	0	0	0	0	0	0	0	0	0	0	0	0	0	0	0	0	0	0
C05C	0	8	0	0	1	0	0	4	0	0	42	0	0	0	0	0	0	0	0	0	0	0	0	8	0	0	0	0	0	0	0	0	0	0	0	0	0	0	0	0	0	0	0	0	0	0	0	0	0
C05D	0	0	0	0	0	0	0	0	0	0	1	0	0	0	0	0	0	0	0	0	0	0	0	0	0	0	0	0	0	0	0	0	0	0	0	0	0	0	0	0	0	0	0	0	0	0	0	0	0
C05F	0	3	0	0	15	0	0	5	0	1	2	0	0	0	0	0	0	0	0	0	0	0	0	1	0	0	0	0	0	0	0	0	0	0	0	0	0	0	0	0	0	0	0	0	0	0	0	0	0
C05G	0	0	0	0	1	0	0	0	0	2	5	0	0	0	0	0	0	0	0	0	0	0	0	1	0	0	0	0	0	0	0	0	0	0	0	0	0	0	0	0	0	0	0	0	0	0	0	0	0
C06B	0	0	0	0	3	0	0	0	0	0	0	0	0	0	0	0	0	0	0	0	0	0	0	0	0	0	0	0	0	0	0	0	0	0	0	0	0	0	0	0	0	0	0	0	0	0	0	0	0
C06C	0	0	0	0	0	0	0	0	0	0	0	0	0	0	0	0	0	0	0	0	0	0	0	0	0	0	0	0	0	0	0	0	0	0	0	0	0	0	0	0	0	0	0	0	0	0	0	0	0
C06D	0	0	0	0	0	0	0	0	0	0	0	0	0	0	0	0	0	0	0	0	0	0	0	0	0	0	0	0	0	0	0	0	0	0	0	0	0	0	0	0	0	0	0	0	0	0	0	0	0
C06F	0	0	0	0	0	0	0	0	0	0	0	0	0	0	0	0	0	0	0	0	0	0	0	0	0	0	0	0	0	0	0	0	0	0	0	0	0	0	0	0	0	0	0	0	0	0	0	0	0
C07B	0	0	0	0	0	0	0	0	0	0	2	0	0	0	0	0	0	0	0	0	0	0	0	0	2	0	0	0	0	0	0	0	0	0	0	0	0	0	0	0	0	0	0	0	0	0	0	0	0
C07C	0	0	0	0	4	1	0	8	0	9	571	0	0	0	0	0	0	2	7	10	0	8	1	9	65	0	1	13	2	2	0	1	0	1	0	0	0	0	0	0	0	0	0	0	0	0	1	0	1
C07D	2	0	1	0	1	29	0	40	0	4	2426	0	0	0	1	0	0	0	0	1	2	4	2	4	15	0	0	6	4	5	0	0	0	0	0	1	0	0	0	0	0	0	0	0	0	0	2	0	0
C07F	2	0	1	0	0	0	0	3	0	0	228	0	0	0	0	0	0	3	0	0	0	0	0	5	13	0	0	1	2	2	0	0	0	1	0	0	0	0	0	0	0	0	0	0	0	0	5	0	0
C07G	0	0	1	0	0	0	0	0	0	0	40	0	0	0	0	0	0	2	15	2	2	5	29	9	6	0	0	0	0	0	0	0	0	0	0	0	0	0	0	0	0	0	0	0	0	0	3	0	0
C07H	0	1	0	0	0	0	0	0	0	1	27	0	0	0	5	0	0	0	2	17	0	14	3	2	24	0	0	4	0	3	0	0	0	0	0	0	0	0	0	0	0	0	0	0	0	1	0	0	0
C07J	0	0	0	0	0	0	0	0	0	0	15	0	0	0	0	0	1	0	0	0	0	0	0	0	0	0	0	0	0	0	0	0	0	0	0	0	0	0	0	0	0	0	0	0	0	0	0	0	0
C07K	0	1	0	0	0	0	0	0	0	0	12	0	0	0	0	0	0	0	0	0	0	0	1	1	8	0	0	0	0	0	0	0	0	0	0	0	0	0	0	0	0	0	0	0	0	0	0	0	0
C08B	0	1	0	0	0	0	0	0	0	0	16	0	0	18	2	0	6	0	2	6	0	9	0	1	11	0	18	1	0	0	0	0	0	0	0	0	0	0	0	0	0	0	0	0	0	0	0	0	0
C08C	0	0	0	0	0	0	0	0	0	0	2	0	0	0	0	0	0	0	0	0	0	0	0	0	0	0	0	0	0	0	0	0	0	0	0	0	0	0	0	0	0	0	0	0	0	0	1	0	0
C08F	9	3	0	0	0	0	0	0	0	0	43	0	0	0	0	0	0	1	16	1	0	1	3	5	17	0	0	0	0	0	0	1	0	2	0	0	0	0	0	3	0	0	1	0	0	1	11	0	0
C08G	2	1	1	0	3	1	3	0	1	3	51	0	0	0	2	0	0	0	2	0	0	6	0	2	4	0	0	5	1	0	0	0	0	3	0	0	0	0	0	2	0	0	0	0	0	2	10	0	1
C08H	0	1	0	0	0	0	0	0	0	0	6	0	0	0	1	0	0	0	0	0	0	0	5	1	0	0	0	0	0	0	0	0	0	0	0	0	0	0	0	0	0	0	0	0	0	0	3	0	0
C08J	0	0	0	0	0	1	0	1	0	0	19	0	0	0	2	0	0	1	4	0	0	4	0	1	8	0	0	1	0	2	0	0	0	0	0	1	0	0	0	0	0	0	0	0	0	0	5	0	0
C08K	3	0	0	0	1	0	0	4	2	1	49	0	0	0	0	0	0	0	0	0	0	0	0	0	0	0	0	3	0	0	0	1	0	0	0	0	0	0	0	6	0	0	0	0	0	0	5	0	0
C08L	2	10	1	0	3	0	2	2	1	3	72	0	0	0	8	0	6	1	6	7	0	5	2	5	17	0	0	1	0	0	0	2	0	3	1	0	0	0	0	7	0	0	0	0	0	0	10	0	2
C09B	0	0	0	0	0	0	0	0	0	0	17	0	0	0	0	0	0	0	0	0	0	0	0	0	0	0	0	0	0	0	0	0	0	0	0	0	0	0	0	0	0	0	0	0	0	0	0	0	0
C09C	0	0	0	0	0	0	0	0	0	0	6	0	0	0	1	0	0	0	0	0	0	0	0	0	1	0	0	0	0	0	0	0	0	0	0	0	0	0	0	0	0	0	0	0	0	0	0	0	0
C09D	1	1	0	0	2	0	0	1	0	1	33	0	0	0	8	0	0	0	0	0	0	1	0	0	3	0	0	0	0	0	0	0	0	0	0	1	0	0	0	0	0	0	0	0	0	0	3	0	0
C09F	0	0	0	0	0	0	0	0	0	0	3	0	0	0	2	0	0	0	2	24	0	5	1	0	8	0	0	0	0	0	0	0	0	0	0	0	0	0	0	0	0	0	0	0	0	0	1	0	0
C09G	0	0	0	0	0	0	0	0	0	0	0	0	0	0	0	0	0	0	0	0	0	0	0	0	0	0	0	0	0	0	0	0	0	0	0	0	0	0	0	0	0	0	0	0	0	0	2	0	0
C09H	0	0	0	0	0	0	0	0	0	0	1	0	0	0	0	0	0	0	0	0	0	0	1	0	1	0	0	0	0	0	0	0	0	0	0	0	0	0	0	0	0	0	0	0	0	0	0	0	0
C09J	1	1	0	0	0	0	0	0	0	0	3	0	0	0	0	0	0	0	0	0	0	0	0	0	5	0	0	0	0	0	1	2	0	9	0	0	1	0	0	1	0	0	0	0	0	0	0	0	0
C09K	0	0	1	0	9	0	0	8	0	1	54	0	0	0	0	0	0	1	0	0	0	2	0	8	6	0	0	0	0	1	1	0	0	2	0	5	0	0	0	1	0	0	0	0	0	0	1	0	1
C10B	0	0	0	0	0	0	0	0	0	0	1	0	0	0	0	0	0	0	0	0	0	0	0	3	0	0	0	0	0	0	0	0	0	0	0	0	0	0	0	0	0	0	0	0	0	0	0	0	0
C10C	0	0	0	0	0	0	0	0	0	0	0	0	0	0	0	0	0	0	0	0	0	0	0	0	0	0	0	0	0	0	0	0	0	0	0	0	0	0	0	0	0	0	0	0	0	0	0	0	0
C10F	0	0	0	0	0	0	0	0	0	0	0	0	0	0	0	0	0	0	0	0	0	0	0	0	0	0	0	0	0	0	0	0	0	0	0	0	0	0	0	0	0	0	0	0	0	0	0	0	0
C10G	0	0	0	0	0	0	0	0	0	0	2	0	0	0	0	0	0	1	0	0	3	0	0	1	2	0	0	1	1	0	0	0	0	0	0	0	0	0	0	0	0	0	0	0	0	0	0	0	0
C10H	0	0	0	0	0	0	0	0	0	0	0	0	0	0	0	0	0	0	0	0	0	0	0	0	0	0	0	0	0	0	0	0	0	0	0	0	0	0	0	0	0	0	0	0	0	0	0	0	0
C10J	0	0	0	0	0	0	0	0	0	0	0	0	0	0	0	0	0	0	0	0	0	0	0	0	0	0	0	1	0	0	0	0	0	0	0	0	0	0	0	0	0	0	0	0	0	0	0	0	0
C10K	0	0	0	0	0	0	0	0	0	0	0	0	0	0	0	0	0	0	0	0	0	0	0	0	0	0	0	0	0	0	0	0	0	0	0	0	0	0	0	0	0	0	0	0	0	0	0	0	0
C10L	0	0	0	0	2	0	0	0	0	9	4	0	0	0	0	0	0	0	0	0	0	0	0	2	0	0	0	0	0	0	0	0	0	0	0	0	0	0	0	0	0	0	0	0	0	0	0	0	0
C10M	0	0	0	0	0	0	0	0	0	4	9	0	0	0	0	0	0	0	0	1	0	0	0	0	1	0	0	0	0	0	0	0	0	1	0	0	0	0	0	0	0	0	0	0	0	0	0	0	0
C10N	0	0	0	0	0	0	0	0	0	0	0	0	0	0	0	0	0	0	0	0	0	0	0	0	0	0	0	0	0	0	0	0	0	0	0	0	0	0	0	0	0	0	0	0	0	0	0	0	0
C11B	0	0	0	0	0	0	0	4	0	0	6	0	0	0	0	0	0	0	4	17	0	1	6	0	22	1	0	10	0	0	0	0	0	0	0	0	0	0	0	0	0	0	0	0	0	0	0	0	0
C11C	0	0	0	0	0	0	0	1	0	0	4	0	0	0	0	0	0	0	0	22	0	4	1	0	2	0	0	0	0	0	0	0	0	0	0	0	0	0	0	0	0	0	0	0	0	0	0	0	0
C11D	0	1	0	0	0	9	0	2	0	1	97	0	0	0	0	0	0	1	0	4	0	0	0	2	4	0	0	1	0	3	3	0	0	0	0	0	0	0	0	0	0	0	0	0	0	1	5	0	9
C12C	0	0	0	0	0	0	0	0	0	0	0	0	0	0	2	0	0	3	4	1	0	0	3	4	20	0	2	0	0	0	0	0	0	0	0	0	0	0	0	0	0	0	0	0	0	0	0	0	0
C12F	0	0	0	0	0	0	0	0	0	0	0	0	0	0	0	0	0	0	0	0	0	0	0	0	0	0	0	0	0	0	0	0	0	0	0	0	0	0	0	0	0	0	0	0	0	0	0	0	0
C12G	0	0	0	0	0	0	0	0	0	0	1	0	0	0	1	0	0	1	2	0	0	0	1	0	15	0	0	0	0	0	0	0	0	0	0	0	0	0	0	0	0	0	0	0	0	0	0	0	0
C12H	0	0	0	0	0	0	0	0	0	0	0	0	0	0	3	0	0	4	0	1	0	0	0	0	11	0	0	0	0	0	0	0	0	0	0	0	0	0	0	0	0	0	0	0	0	0	0	0	0
C12J	0	0	0	0	0	0	0	0	0	0	0	0	0	0	0	0	0	0	0	0	0	0	0	0	0	0	0	0	0	0	0	0	0	0	0	0	0	0	0	0	0	0	0	0	0	0	0	0	0
C12L	0	0	0	0	0	0	0	0	0	0	0	0	0	0	0	0	0	0	0	0	0	0	0	0	0	0	0	0	0	0	0	0	0	0	0	0	0	0	0	0	0	0	0	0	0	0	0	0	0
C12M	0	0	0	0	0	0	0	0	0	0	5	0	0	0	0	0	0	0	2	0	0	0	0	0	0	0	0	0	0	0	0	0	0	0	0	0	0	0	0	0	0	0	0	0	0	0	0	0	0
C12N	4	3	0	0	3	6	0	0	0	0	85	0	0	0	11	0	0	3	27	1	1	7	8	7	29	0	0	2	0	0	0	0	0	0	0	0	0	0	0	0	0	0	0	0	0	0	0	0	0
C12P	0	0	0	0	1	3	0	0	0	0	24	0	0	0	11	0	0	1	10	7	1	4	4	10	48	0	4	0	0	0	0	0	0	0	0	0	0	0	0	0	0	0	0	0	0	0	1	0	0
C12Q	0	0	0	0	0	0	0	0	0	0	6	0	0	0	0	0	0	0	2	0	0	1	2	1	1	0	0	0	0	0	0	0	0	0	0	0	0	0	0	0	0	0	0	0	0	0	0	0	0
C12R	0	0	0	0	1	0	0	0	0	0	16	0	0	0	6	0	0	2	10	0	0	2	1	4	15	0	0	0	0	0	0	0	0	0	0	0	0	0	0	0	0	0	0	0	0	0	0	0	0
C12S	0	0	0	0	0	0	0	0	0	0	0	0	0	0	0	0	0	0	0	0	0	0	0	0	0	0	0	0	0	0	0	0	0	0	0	0	0	0	0	0	0	0	0	0	0	0	0	0	0
C13C	0	0	0	0	0	0	0	0	0	0	0	0	0	0	0	0	0	0	0	0	0	0	0	0	0	0	0	0	0	0	0	0	0	0	0	0	0	0	0	0	0	0	0	0	0	0	0	0	0
C13D	0	0	0	0	0	0	0	0	0	0	0	0	0	0	0	0	0	2	0	0	0	0	3	0	6	0	1	0	0	0	0	0	0	0	0	0	0	0	0	0	0	0	0	0	0	0	0	0	0
C13F	0	0	0	0	0	0	0	0	0	0	1	0	0	0	0	0	0	0	0	0	0	3	0	2	1	0	2	0	0	0	0	0	0	0	0	0	0	0	0	0	0	0	0	0	0	0	0	0	0
C13G	0	0	0	0	0	0	0	0	0	0	0	0	0	0	0	0	0	0	0	0	0	0	0	0	0	0	0	0	0	0	0	0	0	0	0	0	0	0	0	0	0	0	0	0	0	0	0	0	0
C13H	0	0	0	0	0	0	0	0	0	0	0	0	0	0	0	0	0	0	0	0	0	0	0	0	0	0	0	0	0	0	0	0	0	0	0	0	0	0	0	0	0	0	0	0	0	0	0	0	0
C13J	0	0	0	0	0	0	0	0	0	0	0	0	0	0	0	0	0	0	0	0	0	0	0	0	2	0	0	0	0	0	0	0	0	0	0	0	0	0	0	0	0	0	0	0	0	0	0	0	0
C13K	0	1	0	0	0	0	0	0	0	0	3	0	0	0	3	0	0	0	0	2	0	14	3	7	17	0	0	0	0	0	0	0	0	0	0	0	0	0	0	0	0	0	0	0	0	0	0	0	0
C14B	0	0	0	0	0	0	0	0	0	0	0	0	0	0	0	0	0	0	0	0	0	0	0	0	0	0	0	0	0	0	0	0	0	0	0	0	0	0	0	0	0	32	0	0	0	0	0	0	0
C14C	0	0	0	0	0	0	0	0	0	0	1	0	0	0	0	0	0	0	0	0	0	0	0	1	1	0	0	0	0	0	0	0	0	0	0	0	0	0	0	0	0	0	0	0	0	0	1	0	0
C21B	0	0	0	0	0	0	0	0	0	0	0	0	0	0	0	0	0	0	0	0	0	0	0	0	1	0	0	0	0	0	0	0	0	0	0	0	0	0	0	0	0	0	0	0	0	0	0	0	0
C21C	0	0	0	0	0	0	0	0	0	0	0	0	0	0	0	0	0	0	0	0	0	0	0	0	0	0	0	0	0	0	0	0	0	0	0	0	0	0	0	0	0	0	0	0	0	0	0	0	0
C21D	0	0	0	0	0	0	0	0	0	0	0	0	1	0	0	0	0	0	0	0	0	0	0	0	0	0	0	0	0	0	0	0	0	0	0	0	0	0	0	0	0	0	0	0	0	0	0	0	0
C22B	0	0	0	0	0	0	0	1	0	0	0	0	1	0	0	0	0	0	0	0	0	0	1	0	0	0	1	0	0	0	0	0	0	0	0	0	0	0	0	0	0	0	0	0	0	0	0	0	0
C22C	0	2	0	0	0	0	0	0	0	1	1	0	0	0	0	0	0	0	0	0	0	0	0	0	0	0	0	0	0	0	0	0	0	0	0	0	0	0	0	0	0	0	0	0	0	0	1	0	0
C22F	0	0	0	0	0	0	0	0	0	0	0	0	0	0	0	0	0	0	0	0	0	0	0	0	0	0	0	0	0	0	0	0	0	0	0	0	0	0	0	0	0	0	0	0	0	0	0	0	0
C23C	0	0	0	0	0	0	0	0	0	0	3	0	0	0	0	0	0	0	0	0	0	0	0	0	0	0	0	0	0	0	0	0	0	0	0	0	0	0	0	0	0	0	0	1	0	0	0	0	0
C23D	0	0	0	0	0	0	0	0	0	0	1	0	0	0	0	0	0	0	0	0	0	0	0	0	0	0	0	0	0	0	0	0	0	0	0	0	0	0	0	0	0	0	0	0	0	0	0	0	0
C23F	0	2	0	0	0	0	1	0	1	0	11	0	0	0	1	0	0	1	0	0	0	0	0	2	0	0	0	0	0	0	0	0	0	0	0	0	0	0	0	0	0	0	0	0	0	0	0	0	1
C23G	0	2	0	0	0	0	0	0	0	0	6	0	0	0	0	0	0	0	0	0	0	0	0	2	0	0	1	0	0	0	0	0	0	0	0	0	0	0	0	0	0	0	0	0	0	0	0	0	0
C25B	0	0	0	0	0	0	0	0	0	0	0	0	0	0	0	0	0	0	0	1	0	0	0	0	12	0	0	0	0	0	0	0	0	0	0	0	0	0	0	0	0	0	0	0	0	0	0	0	0
C25C	0	0	0	0	0	0	0	0	0	0	0	0	0	0	0	0	0	0	0	0	0	0	0	0	1	0	0	0	0	0	0	0	0	0	0	0	0	0	0	0	0	0	0	0	0	0	0	0	0
C25D	0	2	0	0	0	0	0	0	0	0	8	0	0	0	0	0	0	0	0	0	0	0	0	0	3	0	0	0	0	0	0	0	0	0	0	0	0	0	0	0	0	0	0	0	0	0	0	0	0
C25F	0	1	0	0	0	0	0	0	0	0	3	0	0	0	0	0	0	0	0	0	0	0	0	0	0	0	0	0	0	0	0	0	0	0	0	0	0	0	0	0	0	0	0	0	0	0	0	0	0
C30B	0	0	0	0	0	0	0	0	0	0	1	0	0	0	0	0	0	0	0	0	0	0	0	0	0	0	0	0	0	0	0	0	0	0	0	0	0	0	0	0	0	0	0	0	0	0	0	0	0
C40B	0	0	0	0	0	0	0	0	0	0	0	0	0	0	0	0	0	0	0	0	0	0	0	0	0	0	0	0	0	0	0	0	0	0	0	0	0	0	0	0	0	0	0	0	0	0	0	0	0
C99Z	0	0	0	0	0	0	0	0	0	0	0	0	0	0	0	0	0	0	0	0	0	0	0	0	0	0	0	0	0	0	0	0	0	0	0	0	0	0	0	0	0	0	0	0	0	0	0	0	0
D01B	0	0	0	0	0	0	0	0	0	0	0	0	0	0	0	0	0	0	0	0	0	0	0	0	0	0	0	0	0	0	0	0	0	0	0	0	0	0	0	0	0	0	0	0	0	0	0	0	0
D01C	0	0	0	0	0	0	0	0	0	0	0	0	0	0	0	0	0	0	0	0	0	0	0	2	0	0	0	0	0	0	0	0	0	0	0	0	0	0	0	0	0	0	0	0	0	0	0	0	0
D01D	0	0	0	0	0	0	0	0	0	0	1	0	0	2	0	0	0	0	0	0	0	1	0	0	0	0	2	0	0	2	0	0	0	0	0	0	0	0	0	0	0	0	0	0	0	0	0	0	1
D01F	0	0	0	0	0	0	0	0	0	0	1	0	0	0	0	0	1	0	0	0	0	0	0	0	0	0	0	0	0	1	1	0	0	0	0	0	1	0	0	0	0	0	0	0	0	0	0	0	0
D01G	0	0	0	0	0	0	0	0	0	0	0	0	0	0	0	0	0	0	0	0	0	0	0	0	0	0	0	2	1	0	0	0	0	0	0	0	0	0	0	0	0	0	0	0	0	0	0	0	0
D01H	0	0	2	0	0	0	0	0	0	0	0	0	0	0	0	0	0	0	0	0	0	0	0	0	0	0	0	0	0	0	0	1	0	0	0	0	0	0	0	1	0	0	0	0	0	0	1	0	0
D02G	0	0	3	0	1	0	0	6	0	0	2	0	0	4	0	0	0	0	0	0	0	4	0	0	0	0	4	0	1	3	0	2	0	7	0	1	1	0	0	2	0	0	2	0	0	0	0	0	3
D02H	0	0	0	0	0	0	0	0	0	0	0	0	0	0	0	0	0	0	0	0	0	0	0	0	0	0	0	0	0	0	0	0	0	0	0	0	0	0	0	0	0	0	0	0	0	0	0	0	0
D02J	0	0	0	0	0	0	0	0	0	0	0	0	0	0	0	0	0	0	0	0	0	0	0	0	0	0	0	0	1	0	0	0	0	0	0	0	0	0	0	0	0	0	0	0	0	0	0	0	0
D03C	0	0	0	0	0	0	0	0	0	0	0	0	0	0	0	0	0	0	0	0	0	0	0	0	0	0	0	0	0	0	0	0	0	0	0	0	0	0	0	0	0	0	0	0	0	0	0	0	0
D03D	0	0	0	0	1	0	0	1	0	0	3	0	0	1	0	0	5	0	0	0	0	1	0	0	6	0	1	0	0	0	0	0	0	10	0	0	0	0	0	5	0	0	2	0	0	0	0	0	3
D03J	0	0	0	0	0	0	0	0	0	0	0	0	0	0	0	0	0	0	0	0	0	0	0	0	0	0	0	0	0	0	0	0	0	0	0	0	0	0	0	0	0	0	0	0	0	0	0	0	0
D04B	0	0	0	0	0	0	0	0	0	0	4	0	0	0	0	0	0	0	0	0	0	0	0	0	0	0	0	0	0	0	0	7	0	6	0	0	1	1	0	2	0	0	0	0	0	0	0	0	0
D04C	0	0	0	0	0	0	0	1	0	0	0	0	0	0	0	0	0	0	0	0	0	0	0	0	0	0	0	0	0	0	0	0	0	0	0	0	0	0	0	0	0	0	0	0	0	0	3	0	0
D04D	0	0	0	0	0	0	0	0	0	0	0	0	0	0	0	0	0	0	0	0	0	0	0	0	0	0	0	0	0	0	0	0	0	0	0	0	0	0	0	0	0	0	0	0	0	0	0	0	0
D04G	0	0	0	0	1	0	0	0	0	0	0	0	0	0	0	0	1	0	0	0	0	0	0	0	0	0	0	0	0	0	0	0	0	0	0	0	0	0	0	0	0	0	0	0	0	0	0	0	0
D04H	0	0	0	0	2	0	0	0	0	0	8	0	0	7	2	0	0	0	0	0	0	2	0	1	0	0	8	1	0	0	1	0	0	4	0	1	0	0	0	0	0	0	1	0	0	0	0	0	5
D05B	0	0	0	0	0	0	0	0	0	0	0	0	0	0	0	0	0	0	0	0	0	0	0	0	0	0	0	0	0	0	0	3	0	6	0	0	7	0	0	0	0	3	2	0	0	0	0	0	0
D05C	0	0	0	0	0	0	0	0	0	0	0	0	0	0	0	0	0	0	0	0	0	0	0	0	0	0	0	0	0	0	0	0	0	0	0	0	1	0	0	0	0	0	0	0	0	0	0	0	0
D06B	0	0	0	0	0	0	0	0	0	0	0	0	0	0	0	0	0	0	0	0	0	0	0	0	0	0	0	1	4	2	0	0	0	0	0	0	0	0	0	0	0	0	0	0	0	0	0	0	0
D06C	0	0	0	0	0	0	0	0	0	0	0	0	0	0	0	0	0	1	0	0	0	0	0	0	1	0	0	0	0	0	0	0	1	0	0	0	1	0	0	0	0	0	0	0	0	0	0	0	0
D06F	0	0	0	0	0	0	0	0	0	0	0	0	0	0	0	0	0	0	0	0	0	0	0	0	0	0	0	0	0	0	0	0	0	1	0	0	0	0	0	0	0	0	1	0	0	0	5	0	0
D06G	0	0	0	0	0	0	0	0	0	0	0	0	0	0	0	0	0	0	0	0	0	0	0	0	0	0	0	0	0	0	0	0	0	0	0	0	0	0	0	0	0	0	0	0	0	0	0	0	0
D06H	0	0	0	0	0	0	0	0	0	0	0	0	0	1	0	0	2	0	0	0	0	0	0	0	0	2	0	0	0	0	0	0	0	0	0	0	0	0	0	0	0	0	0	0	0	0	0	0	0
D06J	0	0	0	0	0	0	0	0	0	0	0	0	0	0	0	0	0	0	0	0	0	0	0	0	0	0	0	0	0	0	0	0	0	0	0	0	0	0	0	0	0	0	0	0	0	0	0	0	0
D06L	0	0	0	0	0	2	0	0	0	0	23	0	0	0	0	0	0	0	0	0	0	0	0	0	0	0	0	0	0	0	0	0	0	0	0	0	0	0	0	0	0	0	0	0	0	0	0	0	5
D06M	0	0	0	0	0	0	0	0	0	0	4	0	0	0	1	0	0	0	0	0	0	1	0	0	3	0	0	1	2	0	0	0	0	0	0	0	0	0	0	0	0	0	0	0	0	0	1	0	0
D06N	0	0	0	0	0	0	0	0	0	0	0	0	0	0	0	0	0	0	0	0	0	0	0	0	0	0	0	0	0	0	0	0	0	0	0	0	0	0	0	0	0	0	0	0	0	0	0	0	2
D06P	0	0	0	0	0	0	0	0	0	0	11	0	0	0	1	0	1	0	0	0	0	0	0	0	2	0	0	1	3	2	0	1	0	0	0	0	0	0	0	1	0	1	0	0	0	0	0	0	0
D06Q	0	0	0	0	0	0	0	0	0	0	0	0	0	0	0	0	0	0	0	0	0	0	0	0	0	0	0	0	0	0	0	0	0	0	0	0	0	0	0	0	0	0	0	0	0	0	0	0	0
D07B	0	0	0	0	0	0	0	0	0	0	0	0	0	0	0	0	0	0	0	0	0	0	0	0	0	0	0	0	0	0	0	0	0	0	0	0	0	0	0	0	0	0	0	0	0	0	0	0	0
D21B	0	0	0	0	0	0	0	0	0	0	0	0	0	0	0	0	0	0	0	0	0	0	0	6	0	0	0	0	0	0	0	0	0	0	0	0	0	0	0	0	0	0	0	0	0	0	0	0	0
D21C	0	0	0	0	0	0	0	0	0	0	2	0	0	0	0	0	0	0	0	0	0	0	0	12	1	0	3	0	0	0	0	0	0	0	0	0	0	0	0	0	0	0	0	0	0	0	0	0	0
D21D	0	0	0	0	0	0	0	0	0	0	6	0	0	0	1	0	0	0	0	0	0	0	0	1	0	0	1	0	0	0	0	0	0	0	0	0	0	0	0	0	0	0	0	0	0	0	0	0	0
D21F	0	0	0	0	0	0	0	0	0	0	1	0	0	0	0	0	0	0	0	0	0	0	0	0	0	0	0	0	0	0	0	0	0	0	0	1	0	0	0	0	0	0	0	0	0	0	0	0	2
D21G	0	0	0	0	0	0	0	0	0	0	0	0	0	0	0	0	0	0	0	0	0	0	0	0	0	0	0	0	0	0	0	0	0	0	0	0	0	0	0	0	0	0	0	0	0	0	0	0	0
D21H	0	0	0	0	1	0	0	0	0	0	13	0	0	0	1	0	3	0	0	0	0	0	0	0	1	0	1	1	0	6	0	0	0	0	0	0	0	0	0	0	0	0	0	0	0	0	0	0	0
D21J	0	0	0	0	0	0	0	0	0	0	0	0	0	0	0	0	0	0	0	0	0	0	0	0	0	0	0	0	0	0	0	0	0	0	0	0	0	0	0	0	0	0	0	0	0	0	0	0	0
D99Z	0	0	0	0	0	0	0	0	0	0	0	0	0	0	0	0	0	0	0	0	0	0	0	0	0	0	0	0	0	0	0	0	0	0	0	0	0	0	0	0	0	0	0	0	0	0	0	0	0
E01B	0	0	0	0	0	0	0	0	0	0	0	0	0	0	0	0	0	0	0	0	0	0	0	0	0	0	0	0	0	0	0	0	0	0	0	0	0	0	0	0	0	0	0	0	0	0	0	0	0
E01C	8	5	0	2	0	0	0	0	0	1	0	0	0	0	0	0	0	0	0	0	0	0	0	0	0	0	0	0	0	0	0	0	0	0	0	0	0	0	0	0	0	0	0	0	0	0	0	0	0
E01D	0	0	0	0	0	0	0	0	0	0	0	0	0	0	0	0	0	0	0	0	0	0	0	0	0	0	0	0	0	0	0	0	0	0	0	0	0	0	0	0	0	0	0	0	0	0	0	0	0
E01F	0	0	0	0	1	0	0	20	0	0	0	0	0	0	0	0	0	0	0	0	0	1	0	0	0	0	0	0	0	0	0	0	0	0	0	0	0	0	0	0	0	0	0	0	0	0	0	2	0
E01H	5	2	2	1	5	0	0	0	0	0	0	0	0	0	0	0	0	0	0	0	0	0	0	0	0	0	0	0	0	0	0	0	0	0	0	0	0	0	0	0	0	0	0	0	0	0	0	0	0
E02B	0	0	0	0	6	0	0	0	0	1	1	0	0	1	0	0	0	0	0	0	0	1	0	0	0	0	1	0	0	0	0	0	0	0	0	1	0	0	0	0	0	0	0	0	0	0	0	0	0
E02C	0	0	0	0	0	0	0	0	0	0	0	0	0	0	0	0	0	0	0	0	0	0	0	0	0	0	0	0	0	0	0	0	0	0	0	0	0	0	0	0	0	0	0	0	0	0	0	0	0
E02D	2	0	0	0	0	0	0	0	0	0	0	0	0	0	0	0	0	0	0	0	0	0	0	0	0	0	0	0	0	0	0	0	0	0	0	0	0	0	0	0	0	0	1	0	0	0	0	0	0
E02F	48	1	9	0	1	0	0	0	0	0	0	0	0	0	0	0	0	0	0	0	0	0	0	0	0	0	0	0	0	0	0	0	0	0	0	0	0	0	0	1	0	0	0	0	0	0	0	0	0
E03B	0	0	1	0	0	0	0	2	0	0	0	0	0	0	0	0	0	0	0	0	0	0	0	0	0	0	0	0	0	0	0	0	0	0	0	0	0	0	0	0	0	0	0	0	0	0	0	0	0
E03C	0	0	0	0	0	0	0	1	0	0	1	0	0	0	0	0	0	0	0	0	0	0	0	0	0	0	0	0	0	0	0	0	0	0	0	0	0	0	0	0	0	0	0	0	0	0	0	0	0
E03D	0	0	0	0	0	0	0	0	0	0	21	0	0	1	0	0	0	0	0	0	1	0	0	0	0	0	0	0	0	0	0	0	0	1	0	0	0	0	0	0	0	0	0	0	0	0	0	0	0
E03F	1	0	0	0	0	0	0	0	0	0	0	0	0	0	0	0	0	0	0	0	0	0	0	0	0	0	0	0	0	0	0	0	0	0	0	0	0	0	0	0	0	0	0	0	0	0	0	0	0
E04B	0	1	1	0	2	0	0	1	0	0	0	0	1	0	0	0	2	0	0	0	0	0	0	0	1	0	0	0	0	0	0	0	0	3	1	0	0	0	0	6	2	0	4	1	0	1	0	2	0
E04C	0	0	0	0	0	0	0	1	0	0	0	0	2	0	0	0	0	0	0	0	0	0	0	0	0	0	0	0	0	0	0	0	0	0	0	0	0	0	0	0	0	0	4	0	0	0	1	0	0
E04D	0	0	0	2	0	0	0	0	0	0	0	0	0	0	0	0	0	0	0	0	0	0	0	0	0	0	0	0	0	0	0	0	0	1	0	0	0	0	0	0	1	0	0	1	0	0	0	1	0
E04F	1	0	0	0	0	0	0	0	0	0	0	0	0	0	0	0	0	0	0	0	0	0	0	0	1	0	0	0	0	0	0	0	0	0	0	0	0	0	0	0	0	0	1	0	0	0	0	1	0
E04G	1	0	1	0	1	0	0	2	0	3	0	0	0	0	0	0	0	0	0	0	0	0	0	0	0	0	0	0	0	0	0	0	0	0	0	0	0	0	0	5	0	0	2	0	1	0	0	5	0
E04H	1	0	3	3	7	1	0	27	0	0	0	0	0	0	0	0	0	0	1	0	0	1	0	0	1	0	0	0	0	0	0	0	0	2	1	0	0	0	0	2	0	0	3	0	0	0	0	3	0
E05B	0	0	0	0	1	0	0	0	0	0	15	0	0	0	0	0	0	0	0	0	0	0	0	0	0	0	0	0	0	0	0	0	0	0	2	0	0	0	0	0	0	0	6	0	1	19	0	0	0
E05C	1	0	0	0	0	0	0	0	0	0	0	0	0	0	0	0	1	0	0	0	0	0	0	0	1	0	1	0	0	0	0	0	0	0	1	0	0	0	0	0	0	0	2	0	0	2	0	0	0
E05D	0	0	1	0	0	0	0	1	0	0	0	0	0	0	0	0	0	0	0	0	0	0	0	0	0	0	0	0	0	0	1	0	0	0	0	0	0	0	0	0	0	0	1	0	0	0	1	2	0
E05F	0	0	0	0	0	0	0	3	0	0	0	0	0	0	0	0	0	1	0	0	0	0	0	0	0	0	0	0	0	0	0	0	0	0	0	0	0	1	0	0	0	0	0	0	0	0	0	0	0
E05G	0	0	0	0	0	0	0	0	0	0	0	0	0	0	0	0	0	0	0	0	0	0	0	0	0	0	0	0	0	0	0	0	0	0	0	0	0	0	0	0	0	0	0	0	0	0	0	0	0
E06B	0	0	0	0	1	0	0	1	0	0	1	0	0	0	0	0	0	0	0	0	0	0	0	0	0	0	0	0	0	0	0	0	0	1	0	0	0	0	0	1	0	0	3	0	1	0	1	1	0
E06C	0	0	0	0	0	0	0	1	0	1	0	0	0	0	0	0	0	0	0	0	0	0	0	0	0	0	0	0	0	0	0	0	0	0	0	0	0	0	0	0	0	0	0	0	0	0	0	2	0
E21B	0	0	1	0	1	0	0	0	0	0	2	0	0	0	0	0	0	0	0	0	0	0	0	0	0	0	0	0	0	0	0	0	0	0	0	0	0	0	0	0	0	0	0	0	0	0	0	0	0
E21C	1	0	0	0	2	0	0	0	0	0	0	0	0	0	0	0	0	0	0	0	0	0	0	0	0	0	0	0	0	0	0	0	0	0	0	0	0	0	0	0	0	0	0	0	0	0	0	0	0
E21D	2	0	0	0	0	0	0	0	0	0	0	0	0	0	0	0	0	0	0	0	0	0	0	0	0	0	0	0	0	0	0	0	0	0	0	0	0	0	0	0	0	0	0	0	0	0	0	0	0
E21F	0	0	0	0	0	0	0	0	0	0	0	0	0	0	0	0	0	0	0	0	0	0	0	0	0	0	0	0	0	0	0	0	0	0	0	0	0	0	0	0	0	0	0	0	0	0	0	0	0
E99Z	0	0	0	0	0	0	0	0	0	0	0	0	0	0	0	0	0	0	0	0	0	0	0	0	0	0	0	0	0	0	0	0	0	0	0	0	0	0	0	0	0	0	0	0	0	0	0	0	0
F01B	1	1	0	0	0	0	0	0	0	0	0	0	0	0	1	0	1	0	0	0	0	0	0	0	0	0	0	0	1	1	0	0	0	0	0	0	0	0	0	0	0	0	0	0	0	0	2	0	0
F01C	0	0	0	0	1	0	0	0	0	0	0	0	0	0	0	0	0	0	0	0	0	0	0	0	1	0	0	0	0	0	0	0	0	0	0	0	0	0	0	0	0	0	0	0	0	0	0	0	0
F01D	0	0	0	0	0	0	0	0	0	0	0	0	0	0	0	0	0	0	0	0	0	0	0	0	0	0	0	0	0	0	0	0	0	0	0	0	0	0	0	0	0	0	0	0	0	0	0	0	0
F01K	0	0	0	0	0	0	0	0	0	0	0	0	0	1	0	0	0	0	0	0	0	0	0	0	0	0	0	0	0	0	0	0	0	0	0	0	0	0	0	0	0	0	0	0	0	0	0	0	0
F01L	0	0	0	0	0	0	0	1	0	0	0	0	0	0	0	0	0	0	0	0	0	0	0	0	0	0	0	0	0	0	0	0	0	0	0	0	0	0	0	0	0	0	0	0	0	0	0	0	0
F01M	0	0	0	0	0	0	0	1	0	0	0	0	0	0	0	0	0	0	0	0	0	0	0	0	0	0	0	0	0	0	0	0	0	0	0	0	0	0	0	0	0	0	0	0	0	0	0	1	0
F01N	0	0	0	0	0	0	0	0	0	0	0	0	0	0	0	0	0	0	0	0	0	0	0	0	0	0	0	0	0	0	0	0	0	0	0	0	0	0	0	0	0	0	0	0	0	0	0	0	0
F01P	0	0	0	0	1	0	0	0	0	0	0	0	0	0	0	0	0	0	0	0	0	0	0	0	0	0	0	0	0	0	0	0	0	0	0	0	0	0	0	0	0	0	0	0	0	0	0	0	0
F02B	0	0	1	0	0	0	0	0	0	0	0	0	0	0	0	0	0	0	0	0	0	0	0	0	1	0	0	0	0	0	0	0	0	0	0	0	0	0	0	0	0	0	0	0	0	0	0	0	0
F02C	0	0	0	0	0	0	0	0	0	0	0	0	0	0	0	0	0	0	0	0	0	0	0	0	0	0	0	0	0	0	0	0	0	1	0	0	0	0	0	0	0	0	0	0	0	0	0	0	0
F02D	0	0	0	0	0	0	0	0	0	0	0	0	0	0	0	0	0	1	0	0	0	0	0	0	0	0	0	0	0	0	0	0	0	0	0	0	0	0	0	0	0	0	0	0	0	0	0	0	0
F02F	1	0	0	0	0	0	0	0	0	0	0	0	0	0	0	0	0	0	0	0	0	0	0	0	0	0	0	0	0	0	0	0	0	0	0	0	0	0	0	0	0	0	0	0	0	0	0	0	0
F02G	0	0	0	0	0	0	0	0	0	0	0	0	0	0	0	0	0	0	0	0	0	0	0	0	0	0	0	0	0	0	0	0	0	0	0	0	0	0	0	0	0	0	0	0	0	0	0	0	0
F02K	0	0	0	0	0	0	0	0	0	0	0	0	0	0	0	0	0	0	0	0	0	0	0	0	0	0	0	0	0	0	0	0	0	0	0	0	0	0	0	0	0	0	0	0	0	0	0	0	0
F02M	0	0	0	0	0	0	0	0	0	0	0	0	0	0	0	0	1	0	0	0	0	1	0	0	0	0	0	0	1	1	0	0	0	0	0	0	0	0	0	0	0	0	0	0	0	0	1	0	0
F02N	0	0	2	0	0	0	0	0	1	0	0	0	0	0	0	0	0	0	0	0	0	0	0	0	0	0	0	0	0	0	0	0	0	0	0	0	0	0	0	0	0	0	0	0	0	0	0	0	0
F02P	0	0	1	0	0	0	0	0	0	0	0	0	0	0	0	0	0	0	0	0	0	0	0	0	0	0	0	0	0	0	0	0	0	0	0	0	0	0	0	0	0	0	0	0	0	0	0	0	0
F03B	0	0	0	0	0	0	0	0	0	0	0	0	0	0	0	0	0	0	0	0	0	0	0	0	0	0	0	0	0	0	0	0	0	0	0	0	0	0	0	0	0	0	0	0	0	0	0	0	0
F03C	0	0	0	0	1	0	0	0	0	0	0	0	0	0	0	0	0	0	0	0	0	0	0	0	0	0	0	0	0	0	0	0	0	0	0	0	0	0	0	0	0	0	0	0	0	0	0	0	0
F03D	0	0	0	0	0	0	0	0	0	0	0	0	0	0	0	0	0	0	0	0	0	0	0	0	0	0	0	0	0	0	0	0	0	0	0	0	0	0	0	0	0	0	0	0	0	0	0	0	0
F03G	0	0	0	0	0	0	0	0	0	0	0	0	0	0	0	0	0	0	0	0	0	0	0	0	0	0	0	0	0	0	0	0	0	0	0	0	0	0	0	0	0	0	0	0	0	0	0	0	0
F03H	0	0	0	0	0	0	0	0	0	0	0	0	0	0	0	0	0	0	0	0	0	0	0	0	0	0	0	0	0	0	0	0	0	0	0	0	0	0	0	0	0	0	0	0	0	0	0	0	0
F04B	0	2	0	0	0	0	0	2	0	0	0	0	0	0	0	0	0	0	0	0	0	0	0	0	0	0	0	0	0	0	0	0	0	1	0	0	0	0	0	0	0	0	1	0	0	0	1	0	2
F04C	0	0	0	0	0	0	0	0	0	0	0	0	0	0	0	0	0	0	0	0	0	0	0	0	0	0	0	0	0	0	0	0	0	0	0	0	0	0	0	1	0	0	0	0	0	0	0	1	0
F04D	0	0	1	3	3	0	0	0	0	0	0	1	2	0	0	0	0	0	0	0	0	0	0	0	0	0	0	0	0	0	0	0	0	0	0	0	0	0	0	0	0	0	0	0	0	0	0	0	0
F04F	0	0	0	0	1	0	0	0	0	0	0	0	0	1	0	0	0	0	0	0	0	0	0	0	0	0	0	0	0	0	0	0	0	0	0	0	0	0	0	0	0	0	0	0	0	0	0	0	0
F15B	19	1	2	5	2	0	0	2	0	0	0	0	0	0	0	0	0	0	0	0	0	0	0	0	0	0	0	0	0	0	0	0	0	0	0	0	0	0	0	0	0	0	0	0	0	0	0	0	0
F15C	0	0	0	0	0	0	0	0	0	0	0	0	0	0	0	0	0	0	0	0	0	0	0	0	0	0	0	0	0	0	0	0	0	0	0	0	0	0	0	0	0	0	0	0	0	0	0	0	0
F15D	0	0	0	0	0	0	0	0	0	0	0	0	0	0	0	0	0	0	0	0	0	0	0	0	0	0	0	0	0	0	0	0	0	0	0	0	0	0	0	0	0	0	0	0	0	0	0	0	0
F16B	5	2	1	0	2	1	0	5	1	0	0	0	0	0	0	0	1	0	0	0	0	0	0	0	0	0	0	0	0	0	0	0	0	0	7	0	1	0	0	1	1	0	17	2	6	1	0	0	3
F16C	1	1	10	0	0	0	0	0	0	0	0	0	0	0	0	0	0	0	0	0	1	0	0	0	1	0	0	0	0	0	0	0	0	0	0	0	1	0	0	0	0	0	0	0	0	0	0	0	0
F16D	4	1	31	0	0	0	0	4	1	0	1	0	0	0	0	0	1	0	0	0	0	1	0	0	0	3	0	1	0	1	0	0	0	0	0	0	0	0	0	0	0	0	1	1	3	0	0	0	0
F16F	1	0	6	0	1	0	0	3	0	0	0	0	0	0	0	0	0	0	0	0	0	0	0	0	1	0	0	0	0	0	0	0	0	1	0	0	0	2	0	6	0	0	1	0	0	0	0	0	0
F16G	1	0	8	0	1	0	0	0	0	0	1	0	0	0	0	0	0	0	0	0	0	0	0	0	0	0	0	0	0	0	0	0	0	0	0	0	0	0	0	6	5	0	9	1	0	0	0	0	0
F16H	3	3	30	0	0	0	0	2	1	0	2	0	1	0	0	0	0	0	0	0	0	0	0	0	0	0	0	0	0	0	0	0	0	0	0	0	0	0	0	0	0	0	1	0	0	0	0	0	0
F16J	0	0	0	0	0	0	0	0	0	0	0	0	0	0	0	0	1	1	0	0	0	0	0	0	0	0	0	0	0	0	0	0	0	0	0	0	0	0	0	0	0	0	0	0	0	0	1	0	1
F16K	2	2	7	0	25	0	2	16	0	2	0	0	0	0	0	0	0	0	4	0	0	2	0	1	5	0	0	0	0	0	0	0	0	1	0	0	0	0	0	0	0	0	5	0	0	0	0	0	0
F16L	18	2	1	0	9	0	0	5	0	2	0	0	0	2	1	0	37	0	4	0	0	0	0	3	2	0	1	0	0	0	0	7	0	0	10	0	0	0	0	0	0	0	9	0	2	0	0	0	2
F16M	2	0	0	0	0	1	0	7	0	0	0	0	0	0	0	0	0	0	0	0	0	0	0	0	0	0	0	0	0	0	0	0	0	0	0	0	0	0	2	0	0	0	0	0	0	0	3	0	0
F16N	0	0	0	0	0	0	0	0	0	0	0	0	0	0	0	0	0	0	0	0	0	0	0	0	0	0	0	0	0	0	0	0	0	0	0	0	0	0	0	0	0	0	2	0	0	0	0	0	0
F16P	0	0	0	0	0	0	0	0	0	0	0	0	0	0	0	0	0	0	0	0	0	0	0	1	0	0	0	0	0	0	0	0	0	0	0	0	0	0	0	0	0	0	0	0	0	0	0	0	0
F16S	0	0	0	0	0	0	0	0	0	0	0	0	0	0	0	0	0	0	0	0	0	0	0	0	0	0	0	0	0	0	0	0	0	0	0	0	0	0	0	0	0	0	0	0	0	0	0	0	0
F16T	0	0	0	0	0	0	0	0	0	0	0	0	0	0	0	0	0	0	0	0	0	0	0	0	0	0	0	0	0	0	0	0	0	0	0	0	0	0	0	0	0	0	0	0	0	0	0	0	0
F17B	0	0	0	0	0	0	0	0	0	0	0	0	0	0	0	0	0	0	0	0	0	0	0	0	0	0	0	0	0	0	0	0	0	0	0	0	0	0	0	0	0	0	0	0	0	0	0	0	0
F17C	0	0	0	0	0	0	0	0	0	0	0	0	0	0	2	0	0	1	0	0	0	0	0	1	0	0	0	0	0	0	0	0	0	0	0	0	0	0	0	0	0	0	0	0	0	0	0	0	0
F17D	0	0	1	0	3	0	0	0	0	1	2	0	0	6	0	0	0	0	0	0	0	0	0	1	0	0	6	0	0	0	0	0	0	0	0	0	0	0	0	0	0	0	0	0	0	0	0	0	0
F21H	0	0	0	0	0	0	0	0	0	0	0	0	0	0	0	0	0	0	0	0	0	0	0	0	0	0	0	0	0	0	0	0	0	0	0	0	0	0	0	0	0	0	0	0	0	0	0	0	0
F21K	0	0	0	0	0	0	0	2	0	0	0	0	0	0	0	0	0	0	0	0	0	0	0	0	0	0	0	0	0	0	0	0	0	0	0	0	0	0	0	0	0	0	0	0	0	0	0	0	0
F21L	0	0	0	0	0	0	0	3	0	0	0	0	0	0	0	0	0	0	0	0	0	0	0	0	0	0	0	0	0	0	0	0	0	1	0	0	0	0	0	0	0	0	0	0	0	0	0	1	0
F21S	0	0	0	0	0	0	0	0	0	0	0	0	0	0	0	0	0	0	0	0	0	0	0	0	0	0	0	0	0	0	0	0	0	0	0	0	0	0	0	0	0	0	0	0	0	0	0	0	0
F21V	0	0	0	0	0	0	0	2	0	0	1	0	0	0	0	0	0	0	0	0	0	0	0	0	0	0	0	0	0	0	0	0	0	0	0	0	0	0	0	0	0	0	0	1	0	1	0	0	0
F21W	0	0	0	0	0	0	0	0	0	0	0	0	0	0	0	0	0	0	0	0	0	0	0	0	0	0	0	0	0	0	0	0	0	0	0	0	0	0	0	0	0	0	0	0	0	0	0	0	0
F21Y	0	0	0	0	0	0	0	0	0	0	0	0	0	0	0	0	0	0	0	0	0	0	0	0	0	0	0	0	0	0	0	0	0	0	0	0	0	0	0	0	0	0	0	0	0	0	0	0	0
F22B	0	0	0	0	1	0	0	0	0	3	0	0	0	0	0	0	0	0	0	0	0	0	0	0	0	1	2	0	0	0	0	0	0	0	0	0	0	0	0	0	0	0	0	0	0	0	4	0	0
F22D	0	0	0	0	0	0	0	0	0	0	0	0	0	0	0	0	0	0	0	0	0	0	0	0	0	0	0	0	0	0	0	0	0	0	0	0	0	0	0	0	0	0	0	0	0	0	0	0	0
F22G	0	0	0	0	0	0	0	0	0	0	0	0	0	0	0	0	0	0	0	0	0	0	0	0	0	0	0	0	0	0	0	0	0	0	0	0	0	0	0	0	0	0	0	0	0	0	0	0	0
F23B	0	1	0	0	0	0	0	0	0	0	0	0	0	0	0	0	0	0	0	0	0	0	0	0	0	0	0	0	0	0	0	0	0	0	0	0	0	0	0	0	0	0	0	0	0	0	0	0	0
F23C	0	0	0	0	0	0	0	0	0	0	0	0	0	0	0	0	0	0	0	0	0	0	0	0	0	0	0	0	0	0	0	0	0	0	0	0	0	0	0	0	0	0	0	0	0	0	0	0	0
F23D	0	0	0	0	0	0	0	0	0	0	0	0	1	0	0	0	0	0	0	0	0	0	0	0	0	0	0	0	0	0	0	0	0	0	0	1	0	0	0	0	0	0	0	0	0	0	0	0	0
F23G	0	0	0	0	0	0	0	0	0	0	0	0	0	0	0	0	0	0	0	0	0	0	0	0	0	0	0	0	0	0	0	0	0	0	0	0	0	0	0	0	0	0	0	0	0	0	0	0	0
F23H	0	0	0	0	0	0	0	0	0	0	0	0	0	0	0	0	0	0	0	0	0	0	0	0	0	0	0	0	0	0	0	0	0	0	0	0	0	0	0	0	0	0	0	0	0	0	0	0	0
F23J	0	0	0	0	0	0	0	3	0	0	0	0	0	0	0	0	0	1	0	0	0	0	0	0	0	0	0	0	0	0	0	0	0	0	0	0	0	0	0	0	0	0	0	0	0	0	0	0	0
F23K	0	1	0	0	0	0	0	0	0	0	0	0	0	0	0	0	0	0	0	0	0	0	0	0	0	0	0	0	0	0	0	0	0	0	0	0	0	0	0	0	0	0	0	0	0	0	0	0	0
F23L	0	0	0	0	0	0	0	0	0	0	0	0	1	0	1	0	0	0	0	0	0	0	0	0	0	0	0	0	0	0	0	0	0	0	0	0	0	0	0	0	0	0	0	0	0	0	0	0	0
F23M	0	0	0	0	0	0	0	0	0	0	0	0	0	0	0	0	0	0	0	0	0	0	0	0	0	0	0	0	0	0	0	0	0	0	0	0	0	0	0	0	0	0	0	0	0	0	0	0	0
F23N	0	0	0	0	0	0	0	0	0	0	0	0	0	0	0	0	0	0	0	0	0	0	0	0	0	0	0	0	0	0	2	0	0	0	0	0	0	0	0	0	0	0	0	0	0	0	0	0	0
F23Q	0	0	0	0	0	0	0	0	0	0	0	0	0	0	0	0	0	0	0	0	0	0	0	0	0	0	0	0	0	0	1	0	0	0	0	0	0	2	0	0	0	0	0	0	0	0	1	0	0
F23R	0	0	0	0	0	0	0	0	0	0	0	0	0	0	0	0	0	0	0	0	0	0	0	0	0	0	0	0	0	0	0	0	0	0	0	0	0	0	0	0	0	0	0	0	0	0	0	0	0
F24B	0	0	0	0	0	0	0	0	0	0	0	0	0	0	0	0	0	1	0	0	0	0	0	0	0	0	0	0	0	0	0	0	0	0	0	0	0	0	0	0	0	0	0	0	0	0	1	0	0
F24C	1	0	0	0	1	0	0	0	0	0	0	0	33	2	0	0	0	2	0	0	0	0	1	0	5	0	0	0	0	0	0	0	0	0	0	0	0	0	0	0	0	0	0	0	0	0	0	0	0
F24D	0	0	0	0	0	0	0	0	0	0	0	0	4	0	0	0	0	3	0	0	0	0	0	0	2	0	0	0	0	0	0	0	0	1	0	0	0	0	0	0	0	0	0	0	0	0	0	0	0
F24F	0	0	1	0	2	0	0	3	0	0	1	0	1	1	0	0	0	0	0	0	0	0	0	0	0	0	0	0	0	0	0	0	0	0	0	0	0	0	0	0	0	0	0	0	0	0	0	0	0
F24H	0	0	0	0	1	0	0	2	0	0	0	0	3	1	0	0	0	0	0	0	0	0	0	3	0	0	1	0	0	0	0	0	0	0	0	0	0	0	0	0	0	0	0	0	0	0	17	0	0
F24J	0	0	0	0	6	0	0	0	0	1	0	0	0	0	0	0	0	0	0	0	0	0	0	0	1	0	0	1	0	6	4	0	0	0	0	0	0	0	0	0	0	0	0	0	0	1	0	0	0
F25B	0	0	0	0	0	0	0	1	0	1	1	0	3	0	0	0	0	5	0	0	0	1	0	0	4	0	0	0	0	0	0	0	0	1	0	0	0	0	0	0	0	0	0	0	0	0	0	0	0
F25C	0	0	0	0	25	0	0	0	0	0	1	0	0	1	0	0	1	0	2	0	0	10	0	0	0	0	1	0	0	0	0	0	0	0	0	0	0	0	0	0	0	0	0	0	0	0	0	0	0
F25D	0	0	1	0	1	0	0	5	0	0	3	0	1	0	0	0	3	2	0	0	0	5	0	0	7	0	1	0	0	0	0	0	0	0	0	0	0	0	0	0	0	0	0	0	0	2	0	0	0
F25J	0	0	0	0	0	0	0	0	0	0	0	0	0	0	0	0	0	0	1	0	0	0	0	0	0	0	0	0	0	0	0	0	0	0	0	0	0	0	0	1	0	0	0	0	0	0	0	0	0
F26B	0	0	2	0	1	0	0	0	0	0	0	0	17	0	0	3	0	8	1	0	2	0	0	7	11	4	0	10	4	0	0	0	0	0	0	0	0	0	0	0	0	0	0	0	0	0	6	0	1
F27B	0	0	0	0	0	0	0	0	0	0	0	0	32	0	2	0	1	4	0	0	0	0	0	1	20	0	0	0	0	0	0	0	0	0	0	0	0	0	0	0	0	0	0	0	0	0	0	0	0
F27D	0	0	0	0	1	0	0	0	0	0	0	0	16	2	1	0	0	2	0	0	0	0	0	1	10	0	0	0	0	0	0	0	0	0	0	0	0	0	0	0	0	0	0	0	0	0	2	0	0
F28B	0	0	0	0	0	0	0	0	0	0	0	0	0	0	0	0	0	0	0	0	0	0	0	0	0	0	0	0	0	0	0	0	0	0	0	0	0	0	0	0	0	0	0	0	0	0	0	0	0
F28C	0	0	0	0	0	0	0	0	0	0	0	0	0	0	0	0	0	0	0	0	0	0	0	0	0	0	0	0	0	0	0	0	0	0	0	0	0	0	0	0	0	0	0	0	0	0	0	0	0
F28D	0	1	0	0	1	0	0	0	0	0	1	0	0	0	0	1	0	0	0	0	0	4	0	2	1	0	0	0	0	0	0	0	0	0	0	0	0	0	0	0	0	0	0	0	0	0	0	0	0
F28F	0	0	1	0	0	0	0	0	0	0	0	0	0	0	0	0	0	0	1	0	0	2	0	1	3	0	0	0	0	0	0	0	0	0	0	0	0	0	0	0	0	0	0	0	0	0	0	0	0
F28G	0	0	0	0	0	0	0	0	0	0	0	0	0	0	0	0	0	0	1	0	0	0	0	0	0	0	0	0	0	0	0	0	0	0	0	0	0	0	0	0	0	0	0	0	0	0	0	0	0
F41A	0	0	0	0	0	0	0	0	0	0	0	0	0	0	0	0	0	0	0	0	0	0	0	0	0	0	0	0	0	0	0	0	0	0	0	0	0	0	0	0	0	0	0	0	0	0	0	0	0
F41B	0	0	0	0	0	0	0	3	0	0	0	0	0	0	0	0	0	0	0	0	0	0	0	0	0	0	0	0	0	0	0	0	0	0	0	0	0	0	0	0	0	0	1	0	2	1	0	1	0
F41C	0	0	0	0	0	0	0	0	0	0	0	0	0	0	0	0	0	0	0	0	0	0	0	0	0	0	0	0	0	1	1	0	0	0	0	0	0	0	0	0	0	0	2	0	0	3	0	8	0
F41F	0	0	0	0	0	0	0	0	0	0	0	0	0	0	0	0	0	0	0	0	0	0	0	0	0	0	0	0	0	0	0	0	0	0	0	0	0	0	0	0	0	0	1	0	1	0	0	0	0
F41G	0	0	0	0	0	0	0	0	0	0	0	0	0	0	0	0	0	0	0	0	0	0	0	0	0	0	0	0	0	0	0	0	0	0	0	0	0	0	0	0	0	0	0	0	0	0	0	0	0
F41H	0	0	0	0	0	0	0	0	0	0	0	0	0	0	0	0	0	0	0	0	0	0	0	0	0	0	0	0	0	0	0	0	0	6	0	0	0	5	0	0	0	0	0	0	0	0	0	0	0
F41J	0	0	0	0	0	0	0	2	0	0	0	0	0	0	0	0	0	0	0	0	0	0	0	0	0	0	0	0	0	0	0	0	0	1	0	0	0	0	0	0	0	0	0	0	0	0	0	0	0
F42B	0	0	0	0	1	0	0	0	0	2	1	0	0	0	0	0	0	0	0	0	0	0	0	0	0	0	0	0	0	0	0	0	0	0	0	0	0	0	0	0	0	0	2	0	0	0	0	0	0
F42C	0	0	0	0	0	0	0	0	0	0	0	0	0	0	0	0	0	0	0	0	0	0	0	0	0	0	0	0	0	0	0	0	0	0	0	0	0	0	0	0	0	0	1	0	0	0	0	0	0
F42D	0	0	0	0	0	0	0	0	0	0	0	0	0	0	0	0	0	0	0	0	0	0	0	0	0	0	0	0	0	0	0	0	0	0	0	0	0	0	0	0	0	0	0	0	0	0	0	0	0
F99Z	0	0	0	0	0	0	0	0	0	0	0	0	0	0	0	0	0	0	0	0	0	0	0	0	0	0	0	0	0	0	0	0	0	0	0	0	0	0	0	0	0	0	0	0	0	0	0	0	0
G01B	4	2	1	0	0	0	1	0	0	0	0	0	0	1	0	0	2	0	0	0	0	0	0	0	0	0	0	0	0	0	0	0	0	0	0	0	2	0	0	0	0	3	0	0	1	0	0	1	0
G01C	3	2	0	0	0	0	0	4	0	0	0	0	0	0	0	0	0	0	0	0	0	0	0	0	0	1	0	0	0	0	0	0	0	1	0	0	0	0	0	7	1	0	0	0	1	0	0	1	0
G01D	4	0	9	0	0	0	0	2	0	0	3	0	0	0	0	0	0	0	0	0	0	0	0	0	2	1	0	0	1	0	0	0	0	0	0	0	0	0	0	0	0	1	0	0	0	1	0	0	0
G01F	2	3	1	0	2	0	1	2	0	0	1	0	0	2	0	0	2	0	0	0	0	1	0	0	1	0	0	0	0	1	0	0	0	0	0	0	0	0	0	0	0	0	0	0	0	2	1	0	5
G01G	0	0	0	0	0	0	0	2	0	0	0	0	0	0	0	0	1	0	0	0	0	0	0	0	0	0	0	0	0	0	1	0	0	0	0	0	0	0	0	0	0	0	0	0	0	0	0	0	0
G01H	0	0	0	0	0	0	0	0	0	0	0	0	0	0	0	0	0	0	0	0	0	0	0	0	0	1	0	0	0	0	0	0	0	0	0	0	0	0	0	0	0	0	0	0	0	0	0	0	0
[truncated: 121 more rows]
[truncated: 589 more columns]

## Sheet: US_9195
	A01B	A01C	A01D	A01F	A01G	A01H	A01J	A01K	A01L	A01M	A01N	A01P	A21B	A21C	A21D	A22B	A22C	A23B	A23C	A23D	A23F	A23G	A23J	A23K	A23L	A23N	A23P	A24B	A24C	A24D	A24F	A41B	A41C	A41D	A41F	A41G	A41H	A42B	A42C	A43B	A43C	A43D	A44B	A44C	A45B	A45C	A45D	A45F	A46B
[truncated: 638 more rows]
[truncated: 589 more columns]

[truncated: 8 more sheets: US_9600, US_0105, US_0610, KR_8690, KR_9195, KR_9600, KR_0105, KR_0610]
