# Supplementary material for: Understanding the Dynamic Convergence Phenomenon from the Perspective of Diversity and Persistence: A Cross-Sector Comparative Analysis between the United States and South Korea
Source: PLoS One. 2016 Jul 14;11(7):e0159249. doi: 10.1371/journal.pone.0159249 (PMC4945011; doi:10.1371/journal.pone.0159249)
Supplement: S4 File — This file contains: 1. patent count and proportion, 2. cosine distances between IPCs, 3. persistence value of IPCs and sectors, and 4. diversity value of IPCs and sectors. (XLSX) [file pone.0159249.s004.xlsx]

## Sheet: Patent Counts&Proportion
Year	Citing Patents		Citing Patents(US)		Citing Patents(KR)		Cited Patents		Patents Cited by Citing Patents(US)		Patents Cited by Citing Patents(KR)
	Counts	Proportion	Counts	Proportion	Counts	Proportion	Counts	Proportion	Counts	Proportion	Counts	Proportion
1991	88060	0.032381	37547	0.0302418	303	0.00425669	167667	0.0632547	109710	0.0500433	1146	0.00449533
1992	89932	0.0330694	38877	0.031313	425	0.00597061	134702	0.0508182	95012	0.0433389	1502	0.00589179
1993	91735	0.0337324	40679	0.0327644	637	0.00894889	120697	0.0455346	92754	0.042309	2350	0.00921818
1994	95847	0.0352444	43447	0.0349939	833	0.0117024	115027	0.0433955	93609	0.042699	3257	0.012776
1995	96029	0.0353114	43278	0.0348578	1046	0.0146947	108702	0.0410093	89529	0.0408379	3998	0.0156827
1996	100184	0.0368392	46000	0.0370502	1279	0.017968	106169	0.0400537	89372	0.0407663	4984	0.0195504
1997	105737	0.0388811	48741	0.0392579	1757	0.0246832	104808	0.0395403	88993	0.0405934	6692	0.0262502
1998	139491	0.051293	63844	0.0514224	3028	0.0425388	130524	0.049242	111744	0.0509711	12227	0.047962
1999	145372	0.0534556	66959	0.0539313	3331	0.0467955	136447	0.0514765	115448	0.0526606	13706	0.0537636
2000	150234	0.0552434	68852	0.055456	3082	0.0432975	140888	0.0531519	119061	0.0543087	13420	0.0526417
2001	159048	0.0584844	72756	0.0586005	3259	0.045784	150642	0.0568318	127198	0.0580203	14449	0.0566781
2002	160666	0.0590794	73135	0.0589057	3469	0.0487342	152628	0.057581	128458	0.058595	14293	0.0560662
2003	163236	0.0600244	74784	0.0602339	3598	0.0505465	150876	0.0569201	130970	0.0597409	13997	0.0549051
2004	158677	0.058348	72585	0.0584627	4139	0.0581467	141104	0.0532334	122884	0.0560525	16098	0.0631465
2005	139019	0.0511195	64733	0.0521384	4024	0.0565311	121006	0.0456512	107239	0.0489162	15171	0.0595102
2006	167711	0.06167	78318	0.0630803	5505	0.077337	140641	0.0530588	124000	0.0565616	20667	0.081069
2007	151420	0.0556795	69930	0.0563243	5918	0.083139	122761	0.0463133	105629	0.0481818	19683	0.0772091
2008	151496	0.0557074	68969	0.0555503	7107	0.0998427	122559	0.0462371	102286	0.0466569	22999	0.0902166
2009	158935	0.0584429	73171	0.0589347	8033	0.112852	126877	0.0478661	106584	0.0486174	25064	0.0983168
2010	206664	0.0759936	94955	0.0764804	10409	0.146231	155940	0.0588305	131822	0.0601295	29228	0.114651
Total	2719493	1	1241560	1	71182	1	2650665	1	2192302	1	254931	1
1991-1995	461603	0.169739	203828	0.164171	3244	0.0455733	646795	0.244012	480614	0.219228	12253	0.048064
1996-2000	641018	0.235712	294396	0.237118	12477	0.175283	618836	0.233464	524618	0.2393	51029	0.200168
2001-2005	780646	0.287056	357993	0.288341	18489	0.259743	716256	0.270217	616749	0.281325	74008	0.290306
2006-2010	836226	0.307493	385343	0.31037	36972	0.519401	668778	0.252306	570321	0.260147	117641	0.461462
Total	2719493	1	1241560	1	71182	1	2650665	1	2192302	1	254931	1

## Sheet: 1-COSDIst
	A01B	A01C	A01D	A01F	A01G	A01H	A01J	A01K	A01L	A01M	A01N	A01P	A21B	A21C	A21D	A22B	A22C	A23B	A23C	A23D	A23F	A23G	A23J	A23K	A23L	A23N	A23P	A24B	A24C	A24D	A24F	A41B	A41C	A41D	A41F	A41G	A41H	A42B	A42C	A43B	A43C	A43D	A44B	A44C	A45B	A45C	A45D	A45F	A46B
A01B	0	0.656862	0.827944	0.924321	0.900222	0.974297	0.993177	0.988885	0.97369	0.990271	0.982475	0.967634	0.993556	0.992593	0.993247	0.991855	0.994481	0.982878	0.995308	0.99451	0.993064	0.996055	0.990752	0.992261	0.993809	0.991724	0.99146	0.996063	0.99394	0.998335	0.987666	0.992774	0.995701	0.992344	0.980542	0.979242	0.981809	0.996613	0.995643	0.997475	0.997722	0.99125	0.986259	0.991739	0.99356	0.980324	0.992643	0.98962	0.989791
A01C	0.656862	0	0.953504	0.946312	0.779535	0.9503	0.989856	0.987673	0.924177	0.972248	0.951472	0.943094	0.991289	0.986275	0.98579	0.990822	0.991765	0.966805	0.987601	0.986669	0.987174	0.98777	0.977328	0.975106	0.98381	0.991052	0.983061	0.99411	0.983862	0.996238	0.97561	0.99614	0.998135	0.995678	0.989023	0.967767	0.981568	0.998206	0.997773	0.998577	0.998506	0.995165	0.987115	0.99407	0.994685	0.979714	0.990784	0.987556	0.989508
A01D	0.827944	0.953504	0	0.521646	0.920252	0.997676	0.996751	0.991681	0.995522	0.994385	0.997166	0.901769	0.997547	0.992294	0.997291	0.991625	0.99547	0.992516	0.997984	0.999036	0.997016	0.998591	0.998102	0.994396	0.99668	0.973899	0.994323	0.986183	0.994739	0.998937	0.995982	0.99907	0.999316	0.998345	0.996235	0.993217	0.993731	0.999249	0.999427	0.999568	0.999408	0.998222	0.995928	0.998364	0.997492	0.994093	0.997308	0.995215	0.994885
A01F	0.924321	0.946312	0.521646	0	0.954719	0.997647	0.989813	0.993197	0.99228	0.994386	0.987788	0.949718	0.991137	0.982853	0.986145	0.990178	0.988787	0.970392	0.992123	0.994961	0.985697	0.992501	0.990821	0.9883	0.986551	0.946421	0.977559	0.986434	0.981468	0.995932	0.986817	0.976631	0.987848	0.988369	0.974714	0.982365	0.976181	0.990054	0.98811	0.996179	0.997237	0.993208	0.98307	0.995266	0.997674	0.984435	0.99398	0.991223	0.992947
A01G	0.900222	0.779535	0.920252	0.954719	0	0.96601	0.978052	0.964367	0.965772	0.956595	0.962757	0.94755	0.979436	0.973715	0.952704	0.987362	0.975437	0.883258	0.981999	0.988472	0.956824	0.982502	0.985291	0.97476	0.971644	0.987574	0.950014	0.990471	0.983691	0.993505	0.904322	0.983062	0.992978	0.980008	0.956154	0.849015	0.919941	0.99369	0.992189	0.994856	0.994156	0.987324	0.90734	0.970916	0.979766	0.854904	0.964609	0.924847	0.972873
A01H	0.974297	0.9503	0.997676	0.997647	0.96601	0	0.988943	0.96547	0.991612	0.991316	0.825242	0.932535	0.997994	0.993283	0.941505	0.998371	0.997254	0.956217	0.943796	0.877465	0.986085	0.982603	0.754811	0.856368	0.950897	0.997881	0.988878	0.990783	0.99735	0.982618	0.992838	0.999347	0.999053	0.999094	0.999276	0.994853	0.999069	0.999726	0.999731	0.999769	0.999826	0.99972	0.999052	0.999253	0.999584	0.999169	0.996974	0.999462	0.998597
A01J	0.993177	0.989856	0.996751	0.989813	0.978052	0.988943	0	0.87091	0.97529	0.986285	0.943986	0.97161	0.95984	0.9147	0.943384	0.977225	0.97457	0.922579	0.761161	0.951229	0.949484	0.94445	0.913369	0.934491	0.927139	0.974466	0.892473	0.988782	0.989529	0.991278	0.97113	0.978787	0.983607	0.983917	0.969079	0.979449	0.969013	0.990722	0.985958	0.994082	0.996715	0.989248	0.976717	0.989731	0.995291	0.983245	0.985729	0.988003	0.98804
A01K	0.988885	0.987673	0.991681	0.993197	0.964367	0.96547	0.87091	0	0.935049	0.921787	0.936877	0.971527	0.989946	0.991465	0.977587	0.921587	0.977728	0.957472	0.978921	0.977282	0.982858	0.981868	0.942761	0.893933	0.96986	0.991672	0.977609	0.99275	0.996756	0.99698	0.972086	0.986491	0.995195	0.98052	0.947412	0.984621	0.980388	0.991203	0.991643	0.996932	0.996753	0.99478	0.965035	0.978159	0.974751	0.954113	0.970774	0.943546	0.979999
A01L	0.97369	0.924177	0.995522	0.99228	0.965772	0.991612	0.97529	0.935049	0	0.985807	0.947084	0.958511	0.945415	0.99286	0.988634	0.990523	0.994565	0.970359	0.98876	0.987464	0.988335	0.985234	0.976277	0.971003	0.983452	0.996745	0.987164	0.994211	0.993427	0.994529	0.971296	0.983209	0.991774	0.987081	0.968598	0.981075	0.983231	0.992431	0.99065	0.987487	0.990774	0.985565	0.986357	0.989025	0.995347	0.992173	0.983641	0.991227	0.985028
A01M	0.990271	0.972248	0.994385	0.994386	0.956595	0.991316	0.986285	0.921787	0.985807	0	0.940824	0.933963	0.990004	0.995722	0.990914	0.989466	0.993858	0.973249	0.991425	0.992007	0.99155	0.991728	0.985192	0.977475	0.987811	0.996148	0.991846	0.996115	0.997181	0.997542	0.938426	0.994139	0.997329	0.991755	0.977796	0.981211	0.989645	0.995959	0.995593	0.997689	0.998324	0.997131	0.986044	0.99191	0.98979	0.974155	0.98764	0.917511	0.990008
A01N	0.982475	0.951472	0.997166	0.987788	0.962757	0.825242	0.943986	0.936877	0.947084	0.940824	0	0.190132	0.988136	0.976132	0.900885	0.976273	0.976984	0.764843	0.847373	0.778118	0.882743	0.785075	0.56739	0.53384	0.800115	0.989339	0.923677	0.952293	0.990626	0.978676	0.910755	0.967218	0.981397	0.974909	0.968849	0.939351	0.980663	0.987744	0.983518	0.99328	0.996598	0.991473	0.986378	0.992472	0.997144	0.989293	0.928649	0.993344	0.971235
A01P	0.967634	0.943094	0.901769	0.949718	0.94755	0.932535	0.97161	0.971527	0.958511	0.933963	0.190132	0	0.994903	0.988601	0.958417	0.99085	0.986798	0.813403	0.918235	0.900916	0.938583	0.907248	0.822354	0.767435	0.899531	0.993226	0.968114	0.968529	0.99381	0.987527	0.955051	0.989547	0.994574	0.987989	0.991609	0.925479	0.994372	0.996217	0.995866	0.997494	0.998772	0.997274	0.994743	0.995824	0.998298	0.997482	0.969302	0.998401	0.987951
A21B	0.993556	0.991289	0.997547	0.991137	0.979436	0.997994	0.95984	0.989946	0.945415	0.990004	0.988136	0.994903	0	0.757818	0.719634	0.966602	0.939448	0.755774	0.884386	0.918222	0.713812	0.923682	0.890671	0.929196	0.697898	0.788802	0.745318	0.979442	0.971264	0.991408	0.918569	0.985091	0.992107	0.981621	0.974189	0.979599	0.97412	0.992156	0.988499	0.990662	0.993792	0.986818	0.98114	0.991457	0.99195	0.961748	0.940699	0.980516	0.990556
A21C	0.992593	0.986275	0.992294	0.982853	0.973715	0.993283	0.9147	0.991465	0.99286	0.995722	0.976132	0.988601	0.757818	0	0.42431	0.941113	0.891332	0.738366	0.843876	0.848641	0.823804	0.795444	0.841151	0.862183	0.673478	0.860245	0.271838	0.986752	0.980464	0.991447	0.971592	0.989927	0.984143	0.988369	0.982638	0.97124	0.957547	0.995903	0.994144	0.993497	0.995733	0.984029	0.96654	0.992375	0.996672	0.977269	0.986355	0.990339	0.989423
A21D	0.993247	0.98579	0.997291	0.986145	0.952704	0.941505	0.943384	0.977587	0.988634	0.990914	0.900885	0.958417	0.719634	0.42431	0	0.948169	0.897157	0.393384	0.662378	0.605717	0.717764	0.686773	0.591473	0.69082	0.300722	0.83232	0.233716	0.976693	0.988047	0.989572	0.943241	0.987741	0.992363	0.986715	0.977466	0.961025	0.960276	0.995314	0.994685	0.995596	0.996563	0.991036	0.955272	0.986242	0.995884	0.929699	0.973564	0.968362	0.98534
A22B	0.991855	0.990822	0.991625	0.990178	0.987362	0.998371	0.977225	0.921587	0.990523	0.989466	0.976273	0.99085	0.966602	0.941113	0.948169	0	0.255346	0.867312	0.950489	0.969959	0.965563	0.969287	0.939319	0.94575	0.900306	0.95625	0.869696	0.995028	0.992315	0.998294	0.986446	0.996045	0.997426	0.995092	0.982983	0.992821	0.984791	0.997721	0.995352	0.998922	0.998773	0.995283	0.989858	0.993771	0.995549	0.986749	0.98588	0.986721	0.991894
A22C	0.994481	0.991765	0.99547	0.988787	0.975437	0.997254	0.97457	0.977728	0.994565	0.993858	0.976984	0.986798	0.939448	0.891332	0.897157	0.255346	0	0.785273	0.920704	0.949485	0.934313	0.944132	0.910059	0.938301	0.835799	0.939923	0.776224	0.993568	0.991346	0.997127	0.980203	0.992219	0.995393	0.992463	0.984212	0.981697	0.976669	0.997064	0.996034	0.997667	0.998222	0.993966	0.978652	0.993401	0.997744	0.973159	0.989807	0.986406	0.992444
A23B	0.982878	0.966805	0.992516	0.970392	0.883258	0.956217	0.922579	0.957472	0.970359	0.973249	0.764843	0.813403	0.755774	0.738366	0.393384	0.867312	0.785273	0	0.554612	0.611998	0.614925	0.663628	0.494715	0.576082	0.149173	0.789335	0.340215	0.957068	0.976699	0.979998	0.874662	0.975395	0.98787	0.974328	0.956002	0.910911	0.922102	0.990885	0.989076	0.991765	0.99338	0.984944	0.908358	0.97184	0.993263	0.856074	0.950189	0.934332	0.968716
A23C	0.995308	0.987601	0.997984	0.992123	0.981999	0.943796	0.761161	0.978921	0.98876	0.991425	0.847373	0.918235	0.884386	0.843876	0.662378	0.950489	0.920704	0.554612	0	0.613986	0.73088	0.65944	0.481284	0.694372	0.468559	0.894396	0.572517	0.975061	0.99237	0.989785	0.96415	0.995966	0.997358	0.995276	0.994043	0.982079	0.990116	0.998506	0.99645	0.99843	0.9991	0.99746	0.989522	0.996644	0.998645	0.986292	0.983606	0.993533	0.992363
A23D	0.99451	0.986669	0.999036	0.994961	0.988472	0.877465	0.951229	0.977282	0.987464	0.992007	0.778118	0.900916	0.918222	0.848641	0.605717	0.969959	0.949485	0.611998	0.613986	0	0.814527	0.662836	0.572875	0.680274	0.499679	0.91943	0.607209	0.974792	0.996162	0.990084	0.971797	0.99633	0.997962	0.996067	0.996158	0.987313	0.995433	0.998663	0.998067	0.996316	0.99733	0.996315	0.994744	0.99778	0.999281	0.992939	0.978375	0.996911	0.991469
A23F	0.993064	0.987174	0.997016	0.985697	0.956824	0.986085	0.949484	0.982858	0.988335	0.99155	0.882743	0.938583	0.713812	0.823804	0.717764	0.965563	0.934313	0.614925	0.73088	0.814527	0	0.794216	0.747672	0.811415	0.579684	0.785312	0.663688	0.968843	0.987777	0.984346	0.943634	0.990758	0.99485	0.98554	0.981454	0.966384	0.969881	0.996392	0.992859	0.996388	0.997326	0.993546	0.965474	0.989805	0.995827	0.944304	0.972875	0.974286	0.984964
A23G	0.996055	0.98777	0.998591	0.992501	0.982502	0.982603	0.94445	0.981868	0.985234	0.991728	0.785075	0.907248	0.923682	0.795444	0.686773	0.969287	0.944132	0.663628	0.65944	0.662836	0.794216	0	0.66625	0.73758	0.547924	0.927508	0.444449	0.97235	0.989526	0.990832	0.959476	0.992949	0.9946	0.99352	0.990318	0.980376	0.985181	0.997236	0.996592	0.997684	0.99844	0.995278	0.98496	0.994897	0.99835	0.982131	0.971529	0.991485	0.986284
A23J	0.990752	0.977328	0.998102	0.990821	0.985291	0.754811	0.913369	0.942761	0.976277	0.985192	0.56739	0.822354	0.890671	0.841151	0.591473	0.939319	0.910059	0.494715	0.481284	0.572875	0.747672	0.66625	0	0.440217	0.363165	0.880027	0.541838	0.963091	0.99232	0.984171	0.949819	0.991339	0.994589	0.992527	0.991769	0.982505	0.993489	0.996866	0.994448	0.997749	0.998985	0.997202	0.994649	0.997425	0.998584	0.994965	0.960542	0.997115	0.985286
A23K	0.992261	0.975106	0.994396	0.9883	0.97476	0.856368	0.934491	0.893933	0.971003	0.977475	0.53384	0.767435	0.929196	0.862183	0.69082	0.94575	0.938301	0.576082	0.694372	0.680274	0.811415	0.73758	0.440217	0	0.530243	0.913007	0.638872	0.963624	0.994247	0.985867	0.942947	0.988254	0.991893	0.989085	0.985719	0.975093	0.988392	0.995711	0.994073	0.996896	0.998386	0.995699	0.987791	0.994903	0.997388	0.987416	0.952356	0.992196	0.98031
A23L	0.993809	0.98381	0.99668	0.986551	0.971644	0.950897	0.927139	0.96986	0.983452	0.987811	0.800115	0.899531	0.697898	0.673478	0.300722	0.900306	0.835799	0.149173	0.468559	0.499679	0.579684	0.547924	0.363165	0.530243	0	0.726656	0.221385	0.961434	0.988949	0.98741	0.949427	0.992875	0.995732	0.991206	0.988216	0.971625	0.982433	0.996822	0.995305	0.997462	0.998304	0.995624	0.980811	0.993804	0.997218	0.969178	0.971608	0.986249	0.986953
A23N	0.991724	0.991052	0.973899	0.946421	0.987574	0.997881	0.974466	0.991672	0.996745	0.996148	0.989339	0.993226	0.788802	0.860245	0.83232	0.95625	0.939923	0.789335	0.894396	0.91943	0.785312	0.927508	0.880027	0.913007	0.726656	0	0.755252	0.985213	0.990105	0.996622	0.983867	0.999077	0.999076	0.99505	0.993609	0.993221	0.988287	0.999307	0.99719	0.999157	0.999409	0.998106	0.994058	0.99802	0.997339	0.988616	0.994097	0.994591	0.99423
A23P	0.99146	0.983061	0.994323	0.977559	0.950014	0.988878	0.892473	0.977609	0.987164	0.991846	0.923677	0.968114	0.745318	0.271838	0.233716	0.869696	0.776224	0.340215	0.572517	0.607209	0.663688	0.444449	0.541838	0.638872	0.221385	0.755252	0	0.970854	0.983234	0.987822	0.954652	0.987175	0.983587	0.986721	0.971533	0.955086	0.946511	0.99446	0.992795	0.993607	0.994798	0.983837	0.940921	0.987021	0.995857	0.94806	0.976855	0.976283	0.984576
A24B	0.996063	0.99411	0.986183	0.986434	0.990471	0.990783	0.988782	0.99275	0.994211	0.996115	0.952293	0.968529	0.979442	0.986752	0.976693	0.995028	0.993568	0.957068	0.975061	0.974792	0.968843	0.97235	0.963091	0.963624	0.961434	0.985213	0.970854	0	0.595616	0.297592	0.649326	0.994977	0.997142	0.996045	0.993983	0.992156	0.991339	0.995789	0.995524	0.998474	0.999103	0.997618	0.994168	0.997248	0.99927	0.99337	0.992332	0.99613	0.996231
A24C	0.99394	0.983862	0.994739	0.981468	0.983691	0.99735	0.989529	0.996756	0.993427	0.997181	0.990626	0.99381	0.971264	0.980464	0.988047	0.992315	0.991346	0.976699	0.99237	0.996162	0.987777	0.989526	0.99232	0.994247	0.988949	0.990105	0.983234	0.595616	0	0.544803	0.766251	0.994669	0.9974	0.994477	0.992823	0.985732	0.980866	0.997174	0.997103	0.997964	0.999025	0.995835	0.990428	0.994753	0.998661	0.991663	0.992658	0.99584	0.995759
A24D	0.998335	0.996238	0.998937	0.995932	0.993505	0.982618	0.991278	0.99698	0.994529	0.997542	0.978676	0.987527	0.991408	0.991447	0.989572	0.998294	0.997127	0.979998	0.989785	0.990084	0.984346	0.990832	0.984171	0.985867	0.98741	0.996622	0.987822	0.297592	0.544803	0	0.525734	0.993126	0.996012	0.994245	0.992449	0.990658	0.990702	0.996198	0.993789	0.997969	0.999133	0.997278	0.992969	0.996457	0.9994	0.995376	0.994062	0.996953	0.996453
A24F	0.987666	0.97561	0.995982	0.986817	0.904322	0.992838	0.97113	0.972086	0.971296	0.938426	0.910755	0.955051	0.918569	0.971592	0.943241	0.986446	0.980203	0.874662	0.96415	0.971797	0.943634	0.959476	0.949819	0.942947	0.949427	0.983867	0.954652	0.649326	0.766251	0.525734	0	0.973074	0.985016	0.974562	0.939096	0.93706	0.921759	0.985704	0.970412	0.973391	0.97497	0.965862	0.903672	0.96394	0.988766	0.824786	0.939288	0.909559	0.963239
A41B	0.992774	0.99614	0.99907	0.976631	0.983062	0.999347	0.978787	0.986491	0.983209	0.994139	0.967218	0.989547	0.985091	0.989927	0.987741	0.996045	0.992219	0.975395	0.995966	0.99633	0.990758	0.992949	0.991339	0.988254	0.992875	0.999077	0.987175	0.994977	0.994669	0.993126	0.973074	0	0.6244	0.31142	0.527214	0.955898	0.832801	0.850936	0.850231	0.917621	0.938492	0.921582	0.911092	0.957307	0.99018	0.957447	0.979772	0.925743	0.981611
A41C	0.995701	0.998135	0.999316	0.987848	0.992978	0.999053	0.983607	0.995195	0.991774	0.997329	0.981397	0.994574	0.992107	0.984143	0.992363	0.997426	0.995393	0.98787	0.997358	0.997962	0.99485	0.9946	0.994589	0.991893	0.995732	0.999076	0.983587	0.997142	0.9974	0.996012	0.985016	0.6244	0	0.683386	0.735667	0.9782	0.915017	0.934294	0.924096	0.977744	0.984662	0.971567	0.940172	0.970474	0.995623	0.979107	0.990833	0.967097	0.990586
A41D	0.992344	0.995678	0.998345	0.988369	0.980008	0.999094	0.983917	0.98052	0.987081	0.991755	0.974909	0.987989	0.981621	0.988369	0.986715	0.995092	0.992463	0.974328	0.995276	0.996067	0.98554	0.99352	0.992527	0.989085	0.991206	0.99505	0.986721	0.996045	0.994477	0.994245	0.974562	0.31142	0.683386	0	0.434291	0.952864	0.842076	0.798797	0.811832	0.934543	0.952737	0.938603	0.921614	0.951674	0.987311	0.946424	0.976188	0.89942	0.976171
A41F	0.980542	0.989023	0.996235	0.974714	0.956154	0.999276	0.969079	0.947412	0.968598	0.977796	0.968849	0.991609	0.974189	0.982638	0.977466	0.982983	0.984212	0.956002	0.994043	0.996158	0.981454	0.990318	0.991769	0.985719	0.988216	0.993609	0.971533	0.993983	0.992823	0.992449	0.939096	0.527214	0.735667	0.434291	0	0.935499	0.720392	0.807814	0.787127	0.86398	0.862962	0.855229	0.382949	0.780455	0.965136	0.818736	0.947336	0.684775	0.961332
A41G	0.979242	0.967767	0.993217	0.982365	0.849015	0.994853	0.979449	0.984621	0.981075	0.981211	0.939351	0.925479	0.979599	0.97124	0.961025	0.992821	0.981697	0.910911	0.982079	0.987313	0.966384	0.980376	0.982505	0.975093	0.971625	0.993221	0.955086	0.992156	0.985732	0.990658	0.93706	0.955898	0.9782	0.952864	0.935499	0	0.90888	0.956048	0.95885	0.989206	0.993944	0.983896	0.927408	0.95923	0.98563	0.919492	0.724433	0.954557	0.930797
A41H	0.981809	0.981568	0.993731	0.976181	0.919941	0.999069	0.969013	0.980388	0.983231	0.989645	0.980663	0.994372	0.97412	0.957547	0.960276	0.984791	0.976669	0.922102	0.990116	0.995433	0.969881	0.985181	0.993489	0.988392	0.982433	0.988287	0.946511	0.991339	0.980866	0.990702	0.921759	0.832801	0.915017	0.842076	0.720392	0.90888	0	0.94162	0.93104	0.978392	0.977941	0.938627	0.682722	0.906169	0.985471	0.84904	0.938207	0.904768	0.96648
A42B	0.996613	0.998206	0.999249	0.990054	0.99369	0.999726	0.990722	0.991203	0.992431	0.995959	0.987744	0.996217	0.992156	0.995903	0.995314	0.997721	0.997064	0.990885	0.998506	0.998663	0.996392	0.997236	0.996866	0.995711	0.996822	0.999307	0.99446	0.995789	0.997174	0.996198	0.985704	0.850936	0.934294	0.798797	0.807814	0.956048	0.94162	0	0.0992437	0.979115	0.984283	0.975666	0.944312	0.975988	0.983057	0.97885	0.971663	0.96644	0.988443
A42C	0.995643	0.997773	0.999427	0.98811	0.992189	0.999731	0.985958	0.991643	0.99065	0.995593	0.983518	0.995866	0.988499	0.994144	0.994685	0.995352	0.996034	0.989076	0.99645	0.998067	0.992859	0.996592	0.994448	0.994073	0.995305	0.99719	0.992795	0.995524	0.997103	0.993789	0.970412	0.850231	0.924096	0.811832	0.787127	0.95885	0.93104	0.0992437	0	0.981667	0.987804	0.976192	0.95132	0.982086	0.984676	0.978933	0.966179	0.971235	0.986553
A43B	0.997475	0.998577	0.999568	0.996179	0.994856	0.999769	0.994082	0.996932	0.987487	0.997689	0.99328	0.997494	0.990662	0.993497	0.995596	0.998922	0.997667	0.991765	0.99843	0.996316	0.996388	0.997684	0.997749	0.996896	0.997462	0.999157	0.993607	0.998474	0.997964	0.997969	0.973391	0.917621	0.977744	0.934543	0.86398	0.989206	0.978392	0.979115	0.981667	0	0.0983277	0.0963158	0.96963	0.985027	0.992298	0.99029	0.995161	0.978987	0.994016
A43C	0.997722	0.998506	0.999408	0.997237	0.994156	0.999826	0.996715	0.996753	0.990774	0.998324	0.996598	0.998772	0.993792	0.995733	0.996563	0.998773	0.998222	0.99338	0.9991	0.99733	0.997326	0.99844	0.998985	0.998386	0.998304	0.999409	0.994798	0.999103	0.999025	0.999133	0.97497	0.938492	0.984662	0.952737	0.862962	0.993944	0.977941	0.984283	0.987804	0.0983277	0	0.172611	0.935246	0.973993	0.99411	0.982344	0.994773	0.975612	0.994859
A43D	0.99125	0.995165	0.998222	0.993208	0.987324	0.99972	0.989248	0.99478	0.985565	0.997131	0.991473	0.997274	0.986818	0.984029	0.991036	0.995283	0.993966	0.984944	0.99746	0.996315	0.993546	0.995278	0.997202	0.995699	0.995624	0.998106	0.983837	0.997618	0.995835	0.997278	0.965862	0.921582	0.971567	0.938603	0.855229	0.983896	0.938627	0.975666	0.976192	0.0963158	0.172611	0	0.948527	0.978626	0.993426	0.972831	0.982898	0.972884	0.977487
A44B	0.986259	0.987115	0.995928	0.98307	0.90734	0.999052	0.976717	0.965035	0.986357	0.986044	0.986378	0.994743	0.98114	0.96654	0.955272	0.989858	0.978652	0.908358	0.989522	0.994744	0.965474	0.98496	0.994649	0.987791	0.980811	0.994058	0.940921	0.994168	0.990428	0.992969	0.903672	0.911092	0.940172	0.921614	0.382949	0.927408	0.682722	0.944312	0.95132	0.96963	0.935246	0.948527	0	0.740422	0.980613	0.772124	0.951397	0.799246	0.965593
A44C	0.991739	0.99407	0.998364	0.995266	0.970916	0.999253	0.989731	0.978159	0.989025	0.99191	0.992472	0.995824	0.991457	0.992375	0.986242	0.993771	0.993401	0.97184	0.996644	0.99778	0.989805	0.994897	0.997425	0.994903	0.993804	0.99802	0.987021	0.997248	0.994753	0.996457	0.96394	0.957307	0.970474	0.951674	0.780455	0.95923	0.906169	0.975988	0.982086	0.985027	0.973993	0.978626	0.740422	0	0.990577	0.913611	0.970109	0.918617	0.984929
A45B	0.99356	0.994685	0.997492	0.997674	0.979766	0.999584	0.995291	0.974751	0.995347	0.98979	0.997144	0.998298	0.99195	0.996672	0.995884	0.995549	0.997744	0.993263	0.998645	0.999281	0.995827	0.99835	0.998584	0.997388	0.997218	0.997339	0.995857	0.99927	0.998661	0.9994	0.988766	0.99018	0.995623	0.987311	0.965136	0.98563	0.985471	0.983057	0.984676	0.992298	0.99411	0.993426	0.980613	0.990577	0	0.965087	0.974605	0.942901	0.981401
A45C	0.980324	0.979714	0.994093	0.984435	0.854904	0.999169	0.983245	0.954113	0.992173	0.974155	0.989293	0.997482	0.961748	0.977269	0.929699	0.986749	0.973159	0.856074	0.986292	0.992939	0.944304	0.982131	0.994965	0.987416	0.969178	0.988616	0.94806	0.99337	0.991663	0.995376	0.824786	0.957447	0.979107	0.946424	0.818736	0.919492	0.84904	0.97885	0.978933	0.99029	0.982344	0.972831	0.772124	0.913611	0.965087	0	0.911592	0.519109	0.937804
A45D	0.992643	0.990784	0.997308	0.99398	0.964609	0.996974	0.985729	0.970774	0.983641	0.98764	0.928649	0.969302	0.940699	0.986355	0.973564	0.98588	0.989807	0.950189	0.983606	0.978375	0.972875	0.971529	0.960542	0.952356	0.971608	0.994097	0.976855	0.992332	0.992658	0.994062	0.939288	0.979772	0.990833	0.976188	0.947336	0.724433	0.938207	0.971663	0.966179	0.995161	0.994773	0.982898	0.951397	0.970109	0.974605	0.911592	0	0.959217	0.653035
A45F	0.98962	0.987556	0.995215	0.991223	0.924847	0.999462	0.988003	0.943546	0.991227	0.917511	0.993344	0.998401	0.980516	0.990339	0.968362	0.986721	0.986406	0.934332	0.993533	0.996911	0.974286	0.991485	0.997115	0.992196	0.986249	0.994591	0.976283	0.99613	0.99584	0.996953	0.909559	0.925743	0.967097	0.89942	0.684775	0.954557	0.904768	0.96644	0.971235	0.978987	0.975612	0.972884	0.799246	0.918617	0.942901	0.519109	0.959217	0	0.967009
A46B	0.989791	0.989508	0.994885	0.992947	0.972873	0.998597	0.98804	0.979999	0.985028	0.990008	0.971235	0.987951	0.990556	0.989423	0.98534	0.991894	0.992444	0.968716	0.992363	0.991469	0.984964	0.986284	0.985286	0.98031	0.986953	0.99423	0.984576	0.996231	0.995759	0.996453	0.963239	0.981611	0.990586	0.976171	0.961332	0.930797	0.96648	0.988443	0.986553	0.994016	0.994859	0.977487	0.965593	0.984929	0.981401	0.937804	0.653035	0.967009	0
A46D	0.994447	0.992458	0.995414	0.994101	0.980263	0.997828	0.978899	0.990466	0.987078	0.993454	0.963631	0.983399	0.983999	0.960528	0.979991	0.993972	0.989157	0.965446	0.989581	0.988671	0.984484	0.981153	0.980343	0.973455	0.984994	0.99693	0.960405	0.994337	0.99205	0.992157	0.97352	0.976957	0.986541	0.976381	0.96912	0.920503	0.954371	0.991015	0.990462	0.991728	0.996325	0.979562	0.965272	0.982864	0.988914	0.973236	0.7139	0.9862	0.262531
A47B	0.987001	0.990141	0.995325	0.991825	0.957984	0.999497	0.988961	0.979784	0.989364	0.985993	0.995708	0.998338	0.959153	0.989182	0.982805	0.98465	0.990143	0.967618	0.993912	0.997723	0.98337	0.993128	0.997144	0.995944	0.98774	0.991446	0.985697	0.997537	0.994914	0.997935	0.953228	0.982771	0.992345	0.980697	0.903879	0.963854	0.933695	0.990251	0.98813	0.99331	0.994563	0.99029	0.931947	0.975078	0.949012	0.85565	0.963659	0.901349	0.974758
A47C	0.996126	0.997204	0.997658	0.993355	0.984961	0.999669	0.993798	0.988242	0.995678	0.960938	0.996624	0.998683	0.988204	0.994736	0.996062	0.996508	0.997336	0.992894	0.998499	0.999135	0.995477	0.99792	0.998874	0.99788	0.997642	0.998026	0.994228	0.998934	0.997959	0.998655	0.990696	0.962863	0.981505	0.967935	0.92257	0.955526	0.973284	0.985767	0.978711	0.975161	0.989309	0.989325	0.959655	0.987269	0.963363	0.965005	0.986102	0.881917	0.991515
A47D	0.995455	0.996904	0.99744	0.99416	0.98199	0.999395	0.994486	0.977851	0.996117	0.972544	0.996916	0.998906	0.989882	0.997462	0.99566	0.994438	0.997375	0.991818	0.99828	0.99908	0.993973	0.998033	0.99855	0.997338	0.996872	0.997454	0.995677	0.998954	0.998788	0.999106	0.986324	0.948415	0.980952	0.956344	0.901403	0.956448	0.972462	0.979915	0.964998	0.9856	0.993476	0.994344	0.945476	0.985358	0.960422	0.938574	0.986039	0.866617	0.990551
A47F	0.986476	0.983352	0.994304	0.987957	0.925604	0.998864	0.983561	0.973031	0.989982	0.983606	0.994104	0.997827	0.95067	0.984568	0.969161	0.982491	0.983982	0.938395	0.988515	0.996074	0.971022	0.989791	0.995565	0.9933	0.980053	0.988354	0.975342	0.995857	0.991479	0.997301	0.921095	0.983801	0.99461	0.975115	0.880383	0.943628	0.904187	0.990774	0.980441	0.995497	0.993272	0.984695	0.902186	0.966255	0.966335	0.8086	0.947621	0.878717	0.967339
A47G	0.975261	0.962142	0.990617	0.979323	0.722721	0.997036	0.972189	0.959408	0.981762	0.967916	0.981695	0.990172	0.919865	0.963552	0.927269	0.982668	0.969097	0.859247	0.980007	0.990046	0.912384	0.976868	0.989614	0.983101	0.958897	0.973995	0.937373	0.991175	0.98646	0.99214	0.845355	0.909811	0.969724	0.888466	0.826123	0.789402	0.833562	0.973593	0.964883	0.984037	0.98463	0.972186	0.789471	0.914924	0.953948	0.673976	0.923758	0.798997	0.948041
A47H	0.989302	0.988372	0.99481	0.992197	0.93855	0.999287	0.985691	0.977448	0.990694	0.986098	0.994746	0.997189	0.979433	0.991402	0.986902	0.98881	0.991306	0.972631	0.995341	0.998324	0.986893	0.995324	0.997881	0.995759	0.992673	0.994452	0.988391	0.997401	0.994429	0.996726	0.966215	0.973519	0.988607	0.965314	0.882409	0.948004	0.924664	0.987705	0.986734	0.993379	0.991805	0.98921	0.868041	0.958752	0.974401	0.92382	0.9727	0.931915	0.978787
A47J	0.991512	0.991598	0.994137	0.986828	0.966358	0.998636	0.964918	0.987404	0.99302	0.993692	0.99172	0.996502	0.349262	0.752795	0.772363	0.955901	0.920605	0.789647	0.896269	0.94561	0.53129	0.938745	0.909856	0.949919	0.72887	0.619813	0.752578	0.987365	0.989044	0.995239	0.943833	0.992408	0.995719	0.979794	0.975663	0.978512	0.969819	0.996402	0.992295	0.996556	0.997672	0.993791	0.968091	0.989588	0.99136	0.931196	0.972359	0.966825	0.985705
A47K	0.989545	0.984391	0.996352	0.99005	0.943036	0.998785	0.983298	0.97263	0.990612	0.983936	0.977341	0.98879	0.975602	0.985006	0.97565	0.991403	0.98796	0.948689	0.989773	0.99299	0.975708	0.98882	0.989183	0.985606	0.983875	0.99192	0.977713	0.994533	0.991376	0.994311	0.933201	0.961916	0.981835	0.96362	0.922281	0.951702	0.934763	0.986107	0.981508	0.990721	0.992789	0.985127	0.929709	0.976874	0.967423	0.893845	0.930687	0.921523	0.913489
A47L	0.984724	0.99079	0.98734	0.988357	0.979606	0.999233	0.98499	0.980116	0.980985	0.984594	0.985627	0.993399	0.988979	0.991022	0.989594	0.989714	0.992221	0.97457	0.98992	0.993227	0.98127	0.99324	0.987896	0.990993	0.988694	0.99072	0.988517	0.993668	0.994589	0.992841	0.967886	0.982055	0.991974	0.971379	0.963073	0.981069	0.977812	0.991691	0.982437	0.993743	0.995643	0.986638	0.974979	0.990763	0.991993	0.968199	0.93785	0.978988	0.744678
A61B	0.921776	0.991098	0.998699	0.983558	0.990178	0.995847	0.968809	0.982947	0.976458	0.989411	0.945811	0.986453	0.986558	0.987441	0.992142	0.966035	0.987776	0.985434	0.993578	0.991644	0.99119	0.98988	0.977657	0.976425	0.989851	0.99693	0.992365	0.994002	0.992314	0.993359	0.969218	0.925198	0.947891	0.953999	0.852018	0.982467	0.922171	0.972397	0.949154	0.985348	0.992217	0.939443	0.959642	0.95705	0.994132	0.971093	0.965492	0.984427	0.965491
A61C	0.990019	0.985164	0.999084	0.993175	0.990099	0.996088	0.986095	0.990192	0.977983	0.995204	0.911593	0.965235	0.99145	0.991667	0.985347	0.993136	0.994519	0.971219	0.983913	0.974508	0.982309	0.969931	0.951782	0.94275	0.97563	0.997816	0.985019	0.99356	0.996586	0.996172	0.971311	0.971852	0.983251	0.98297	0.961463	0.987692	0.973885	0.986897	0.980949	0.994676	0.995859	0.982853	0.983416	0.990881	0.994324	0.983424	0.950117	0.989575	0.755331
A61D	0.925223	0.98838	0.996661	0.981935	0.985951	0.986703	0.951303	0.932466	0.967815	0.980883	0.887778	0.951765	0.984884	0.985964	0.984997	0.957709	0.985514	0.971589	0.984471	0.978407	0.983613	0.976449	0.949443	0.937476	0.976935	0.996265	0.986559	0.989613	0.99203	0.988416	0.943566	0.907253	0.933752	0.937314	0.829852	0.979547	0.91843	0.966011	0.934121	0.981212	0.988607	0.937802	0.950585	0.956931	0.992314	0.968387	0.95511	0.97872	0.949113
A61F	0.967274	0.990574	0.999017	0.949992	0.985265	0.987589	0.94537	0.978525	0.961594	0.988771	0.845126	0.940277	0.968066	0.987743	0.977237	0.979743	0.984289	0.955443	0.981496	0.972653	0.977873	0.965733	0.93724	0.924899	0.97058	0.998036	0.978783	0.985235	0.994494	0.986314	0.937914	0.654036	0.800472	0.838043	0.648971	0.961831	0.831723	0.862582	0.803236	0.940503	0.963446	0.910785	0.913368	0.968475	0.986659	0.963898	0.960404	0.966435	0.963097
A61G	0.985993	0.992211	0.995178	0.988251	0.976784	0.998985	0.988173	0.986731	0.991962	0.981207	0.980704	0.992531	0.984827	0.993725	0.993013	0.990516	0.994879	0.987053	0.996436	0.99638	0.992431	0.993735	0.992362	0.989918	0.993832	0.9974	0.992028	0.997102	0.995407	0.997254	0.980131	0.944927	0.968539	0.959789	0.864336	0.967367	0.963182	0.975992	0.958393	0.982189	0.991169	0.983557	0.961539	0.985569	0.964476	0.962073	0.980899	0.919453	0.971983
A61H	0.965576	0.989869	0.997974	0.984531	0.983835	0.995979	0.973663	0.983346	0.976061	0.987493	0.952951	0.984061	0.979293	0.991576	0.992017	0.982559	0.992585	0.983864	0.99364	0.992241	0.99117	0.989106	0.98178	0.975315	0.989776	0.996889	0.989345	0.994015	0.993875	0.993272	0.959523	0.910339	0.944752	0.938371	0.854173	0.97977	0.945667	0.958849	0.936736	0.972993	0.981545	0.957652	0.964556	0.975715	0.840226	0.968438	0.949049	0.966945	0.916899
A61J	0.97629	0.973727	0.996041	0.978085	0.863052	0.983524	0.955071	0.958334	0.979954	0.972485	0.811669	0.912957	0.963837	0.96204	0.913262	0.977093	0.96791	0.827987	0.953883	0.942218	0.917045	0.9238	0.896492	0.867709	0.924464	0.985808	0.922816	0.98062	0.987126	0.985475	0.819511	0.937621	0.94993	0.95179	0.880845	0.913182	0.873351	0.977624	0.960101	0.989893	0.988169	0.970968	0.836655	0.943815	0.985428	0.718098	0.917874	0.855659	0.932436
A61K	0.99029	0.97493	0.99871	0.989861	0.984983	0.883481	0.945699	0.941888	0.958656	0.976092	0.126796	0.550449	0.992921	0.97887	0.90313	0.973466	0.979971	0.821329	0.850101	0.758171	0.877201	0.743747	0.514331	0.487577	0.793478	0.991642	0.921098	0.951855	0.993493	0.979962	0.911146	0.977937	0.986328	0.984252	0.978127	0.975903	0.988192	0.991621	0.988425	0.995432	0.997845	0.993962	0.991703	0.995761	0.997872	0.992701	0.913586	0.995797	0.966883
A61L	0.97474	0.966996	0.996118	0.961702	0.926405	0.945429	0.916288	0.946846	0.915801	0.944294	0.497535	0.739244	0.941926	0.959992	0.89373	0.966225	0.963501	0.756143	0.886855	0.858199	0.892484	0.845592	0.726586	0.698941	0.83665	0.977111	0.907351	0.953666	0.978265	0.96677	0.698188	0.82203	0.894593	0.902098	0.812132	0.924448	0.881368	0.930477	0.893097	0.968656	0.981401	0.951333	0.915451	0.966492	0.988976	0.908567	0.914823	0.950858	0.94092
A61M	0.970712	0.989617	0.998637	0.987419	0.976586	0.993218	0.938173	0.983801	0.985924	0.980475	0.908814	0.96585	0.983412	0.988914	0.986861	0.967549	0.990953	0.971761	0.987688	0.98437	0.982743	0.980859	0.961598	0.930106	0.981891	0.996896	0.985414	0.984313	0.99167	0.974551	0.889852	0.934217	0.938128	0.960946	0.878336	0.985868	0.951593	0.971762	0.916487	0.990219	0.994006	0.97509	0.957059	0.977565	0.994312	0.970401	0.967414	0.976783	0.961894
A61N	0.959984	0.994976	0.999314	0.985218	0.993332	0.993113	0.977526	0.988672	0.981309	0.993095	0.943353	0.979148	0.989231	0.994083	0.991926	0.983587	0.994056	0.982838	0.992532	0.987948	0.991999	0.987861	0.974898	0.970173	0.988865	0.998617	0.992593	0.994739	0.994494	0.995152	0.976745	0.963284	0.975096	0.976281	0.932328	0.991345	0.969055	0.985994	0.975792	0.990105	0.996184	0.975522	0.982172	0.978328	0.99611	0.987048	0.978541	0.990907	0.980095
A61P	0.992954	0.981604	0.99893	0.993248	0.990077	0.955213	0.959297	0.951436	0.965188	0.980171	0.161607	0.482047	0.99774	0.987435	0.932368	0.979923	0.985204	0.860109	0.884314	0.811037	0.895743	0.792407	0.630077	0.582303	0.839094	0.995783	0.944886	0.958693	0.996103	0.983948	0.930693	0.988578	0.993013	0.990928	0.989647	0.98281	0.995229	0.995798	0.99479	0.997504	0.998869	0.997316	0.996264	0.997956	0.998346	0.996329	0.932423	0.997888	0.97584
A61Q	0.993789	0.978277	0.998955	0.992252	0.986094	0.96599	0.948429	0.947777	0.960499	0.977739	0.20985	0.638844	0.994165	0.978334	0.905237	0.973755	0.979281	0.819076	0.854815	0.758453	0.874894	0.720981	0.558328	0.489432	0.789729	0.991725	0.913027	0.955559	0.996348	0.985374	0.912717	0.987349	0.993085	0.987051	0.988926	0.959936	0.989936	0.994964	0.99484	0.996292	0.998454	0.995613	0.991972	0.995473	0.9975	0.989804	0.856673	0.995435	0.954234
A62B	0.984088	0.989083	0.99753	0.988468	0.972642	0.997922	0.949133	0.965375	0.985788	0.978969	0.95054	0.982578	0.981246	0.989733	0.98784	0.974988	0.992119	0.97146	0.989886	0.991365	0.982681	0.989783	0.979568	0.959527	0.98688	0.9955	0.986737	0.986486	0.991203	0.977764	0.893817	0.928488	0.947949	0.920572	0.833776	0.980165	0.949581	0.894448	0.622074	0.989618	0.992935	0.982383	0.939561	0.978172	0.988263	0.966736	0.975823	0.962471	0.970305
A62C	0.980983	0.929437	0.99214	0.989343	0.875777	0.997181	0.975656	0.986773	0.984748	0.972781	0.976407	0.983776	0.982875	0.982044	0.979563	0.991878	0.989161	0.953414	0.985665	0.990726	0.974995	0.982841	0.987819	0.983571	0.982786	0.987043	0.977174	0.99311	0.987499	0.992573	0.93996	0.990319	0.994284	0.989759	0.969812	0.975487	0.963827	0.99444	0.989986	0.996697	0.996747	0.990528	0.959797	0.98585	0.991964	0.940164	0.973993	0.965977	0.965539
A62D	0.979272	0.97236	0.988692	0.985771	0.961658	0.931939	0.961001	0.972953	0.963896	0.98433	0.818026	0.890221	0.95383	0.978345	0.949617	0.989751	0.983756	0.853586	0.932609	0.931936	0.936114	0.958895	0.894775	0.899285	0.935048	0.978443	0.965329	0.960159	0.987719	0.969201	0.933134	0.969976	0.985497	0.963418	0.967422	0.968452	0.97647	0.982933	0.96511	0.993116	0.996548	0.99182	0.9792	0.989282	0.996036	0.983235	0.977429	0.988906	0.9805
A63B	0.985425	0.996591	0.996735	0.997032	0.994372	0.999682	0.995708	0.984364	0.988262	0.987221	0.996047	0.998313	0.997179	0.994391	0.996246	0.993991	0.998275	0.990342	0.998734	0.998583	0.996501	0.997604	0.998225	0.997145	0.997524	0.998414	0.993713	0.999151	0.995329	0.997169	0.970931	0.967562	0.987481	0.917694	0.918459	0.981119	0.982153	0.932232	0.969895	0.980439	0.987785	0.991466	0.980356	0.989028	0.946313	0.955771	0.991663	0.924562	0.980433
A63C	0.996458	0.998538	0.998206	0.998723	0.994801	0.999802	0.998178	0.997344	0.989805	0.998635	0.998691	0.999194	0.997834	0.997239	0.99784	0.999251	0.998959	0.995797	0.999329	0.999274	0.998411	0.999021	0.999218	0.999064	0.998916	0.999377	0.996936	0.999529	0.999149	0.999389	0.993198	0.989349	0.997073	0.985039	0.975398	0.995082	0.990619	0.995952	0.997121	0.84113	0.854475	0.858756	0.982176	0.994233	0.969551	0.980145	0.996724	0.969549	0.997082
A63D	0.990319	0.994339	0.996971	0.995846	0.987757	0.999332	0.991887	0.986813	0.99021	0.993103	0.995345	0.998246	0.992612	0.991665	0.992342	0.994515	0.995993	0.984004	0.996803	0.997185	0.992818	0.996288	0.996706	0.996199	0.995216	0.996872	0.991211	0.996393	0.993805	0.994192	0.974314	0.976744	0.990313	0.956192	0.954358	0.980107	0.974478	0.975567	0.988436	0.98754	0.991648	0.989474	0.977848	0.984946	0.973358	0.967812	0.988572	0.961993	0.980415
A63F	0.991338	0.992902	0.997765	0.994961	0.994463	0.999745	0.997374	0.993922	0.994597	0.996985	0.99901	0.999785	0.996034	0.998006	0.997366	0.995581	0.998099	0.996547	0.999425	0.999702	0.996504	0.997909	0.9991	0.998952	0.998387	0.998159	0.997952	0.999272	0.997313	0.999606	0.981641	0.996163	0.998077	0.992349	0.985125	0.995689	0.984736	0.993571	0.997327	0.997845	0.996908	0.994529	0.995415	0.986382	0.993634	0.985632	0.997093	0.988649	0.996602
A63G	0.991971	0.989603	0.996624	0.994549	0.979279	0.998786	0.995331	0.983372	0.993157	0.988103	0.996027	0.998161	0.995135	0.995778	0.99603	0.99439	0.997091	0.992636	0.997717	0.997951	0.996742	0.996393	0.997164	0.996287	0.99637	0.997258	0.995451	0.998454	0.994209	0.998803	0.98478	0.984572	0.995038	0.976324	0.959302	0.981763	0.984534	0.981187	0.985904	0.96586	0.971762	0.971317	0.982436	0.989825	0.972929	0.976683	0.993049	0.960645	0.991559
A63H	0.991827	0.992495	0.996888	0.995189	0.972238	0.998164	0.993512	0.970048	0.987387	0.968744	0.994449	0.997175	0.989111	0.992704	0.987509	0.995216	0.996003	0.98304	0.996751	0.997339	0.992182	0.986417	0.996516	0.995199	0.99146	0.997305	0.989123	0.998343	0.996898	0.998585	0.954489	0.979561	0.993541	0.975841	0.951081	0.948608	0.952942	0.977469	0.982208	0.993974	0.994448	0.992474	0.972003	0.957508	0.98304	0.951474	0.983635	0.964494	0.985128
A63J	0.985837	0.987011	0.996116	0.991935	0.963263	0.987859	0.984613	0.969941	0.983551	0.972988	0.974781	0.987728	0.958283	0.983663	0.980758	0.989284	0.993748	0.975051	0.990815	0.990237	0.985632	0.983704	0.979337	0.981735	0.983768	0.994697	0.980948	0.995359	0.99113	0.993845	0.955102	0.972731	0.990263	0.965692	0.927591	0.947277	0.947737	0.972912	0.981205	0.973927	0.97829	0.972788	0.970864	0.948832	0.967703	0.945105	0.975053	0.951055	0.983833
A63K	0.974721	0.980633	0.993856	0.992213	0.977259	0.997332	0.966078	0.784514	0.965755	0.969687	0.956896	0.98361	0.977328	0.978338	0.944172	0.971812	0.985653	0.91423	0.964181	0.961346	0.96368	0.966655	0.932258	0.890771	0.925628	0.982534	0.944003	0.986861	0.991352	0.992262	0.954794	0.969371	0.989251	0.929136	0.909627	0.965004	0.96793	0.944516	0.97046	0.977902	0.98463	0.986752	0.959495	0.965053	0.936823	0.934559	0.980772	0.918148	0.976217
A99Z	0.986473	0.977075	0.997426	0.978262	0.987475	0.976177	0.939515	0.959415	0.967464	0.983745	0.450307	0.806504	0.985228	0.97164	0.934183	0.971387	0.982166	0.883875	0.897698	0.836592	0.914754	0.812834	0.655896	0.640891	0.85842	0.981597	0.939261	0.964097	0.956947	0.986931	0.93914	0.99679	0.996903	0.994889	0.996709	0.986992	0.992075	0.998729	0.996061	0.998501	0.999742	0.997518	0.997801	0.997101	0.998804	0.997071	0.938125	0.999152	0.978078
B01B	0.980169	0.977277	0.99343	0.975671	0.963645	0.978107	0.937967	0.973482	0.937916	0.985209	0.934668	0.982185	0.940027	0.963763	0.952128	0.98049	0.980006	0.892016	0.918447	0.948739	0.899095	0.971606	0.903019	0.95155	0.925974	0.95283	0.946904	0.955036	0.956867	0.952326	0.905739	0.98774	0.992382	0.989414	0.973619	0.982682	0.929335	0.993134	0.961548	0.995442	0.996971	0.982013	0.980644	0.989778	0.99204	0.986563	0.981626	0.991721	0.96926
B01D	0.992483	0.987357	0.995873	0.983332	0.974136	0.989954	0.949639	0.978628	0.980638	0.991851	0.941764	0.980222	0.977194	0.98093	0.975272	0.991387	0.988298	0.930286	0.936589	0.956743	0.90308	0.981249	0.920082	0.965384	0.954163	0.972587	0.970336	0.960801	0.98746	0.95517	0.924639	0.988468	0.993667	0.989897	0.985968	0.98472	0.9842	0.994235	0.95892	0.996165	0.997704	0.994947	0.981367	0.993975	0.998181	0.990618	0.988266	0.99362	0.99014
B01F	0.986494	0.973996	0.995079	0.986354	0.948252	0.988655	0.934589	0.974106	0.973728	0.982923	0.910071	0.951431	0.944492	0.866866	0.936724	0.984098	0.975404	0.905214	0.920561	0.944563	0.927319	0.917738	0.926805	0.931021	0.919819	0.908123	0.902663	0.97814	0.986626	0.984796	0.918432	0.988561	0.992362	0.989369	0.977362	0.979463	0.975974	0.994975	0.983525	0.99625	0.997401	0.992552	0.977262	0.990526	0.996411	0.970787	0.978431	0.984753	0.981851
B01J	0.993373	0.985879	0.998338	0.993096	0.982754	0.984462	0.964621	0.98272	0.963117	0.988101	0.829226	0.895845	0.972646	0.982488	0.959418	0.99357	0.989524	0.899208	0.952881	0.917994	0.950099	0.956864	0.915496	0.908892	0.938807	0.98887	0.966805	0.937019	0.989835	0.962007	0.955613	0.987566	0.993802	0.988538	0.987009	0.983359	0.985478	0.99477	0.988917	0.995541	0.998142	0.993882	0.988482	0.992123	0.998823	0.994026	0.980735	0.996509	0.989416
B01L	0.975748	0.972727	0.994832	0.967398	0.943644	0.958861	0.941155	0.973386	0.968798	0.985282	0.900164	0.979491	0.963811	0.960219	0.957331	0.978024	0.980337	0.92218	0.962028	0.970784	0.955822	0.974468	0.895824	0.956937	0.961617	0.972109	0.956472	0.97814	0.939622	0.981056	0.933815	0.987938	0.991157	0.987575	0.967087	0.968461	0.951535	0.994119	0.982352	0.995713	0.99649	0.987325	0.953796	0.981083	0.995615	0.92702	0.974845	0.965972	0.980829
B02B	0.97801	0.974434	0.904865	0.708917	0.967147	0.997019	0.97272	0.992592	0.977471	0.994086	0.982771	0.983615	0.934258	0.929785	0.907121	0.971239	0.959286	0.874272	0.937453	0.949576	0.922985	0.950434	0.923696	0.933138	0.8568	0.746414	0.859132	0.986749	0.984336	0.994121	0.977015	0.992202	0.9959	0.990567	0.973052	0.979553	0.975844	0.987615	0.993755	0.996549	0.998175	0.992013	0.984327	0.990402	0.996636	0.984467	0.989627	0.991226	0.987007
B02C	0.988648	0.985693	0.960607	0.936633	0.976458	0.996788	0.985964	0.992864	0.99478	0.996805	0.980981	0.986517	0.973413	0.96324	0.975114	0.983555	0.978742	0.965763	0.980802	0.986822	0.968621	0.976387	0.974675	0.96917	0.960025	0.856434	0.943502	0.990113	0.989013	0.995728	0.980582	0.995956	0.997441	0.995871	0.992719	0.990325	0.986355	0.998501	0.997168	0.998621	0.999101	0.996441	0.991652	0.996087	0.998796	0.989997	0.994572	0.995121	0.99404
B03B	0.98754	0.979173	0.983516	0.964948	0.976614	0.988729	0.971703	0.986644	0.982541	0.994484	0.969209	0.98758	0.977886	0.976384	0.977422	0.987214	0.985619	0.947706	0.965289	0.977978	0.954182	0.986593	0.948879	0.971374	0.966733	0.945573	0.967109	0.973286	0.973729	0.979634	0.96162	0.994242	0.997334	0.993831	0.990454	0.986793	0.982253	0.997197	0.985366	0.997523	0.998202	0.994741	0.988018	0.993853	0.998025	0.990492	0.991179	0.994358	0.990321
B03C	0.995472	0.993507	0.997711	0.992307	0.987737	0.996085	0.977536	0.991865	0.986657	0.994484	0.976495	0.99091	0.984514	0.985621	0.98663	0.995493	0.994403	0.966697	0.977735	0.984195	0.965644	0.990587	0.969832	0.985397	0.981379	0.988706	0.982327	0.98374	0.990546	0.983915	0.959816	0.99153	0.99562	0.991848	0.988731	0.986286	0.987812	0.995199	0.978512	0.997282	0.998636	0.995679	0.987856	0.994622	0.998675	0.994567	0.971209	0.996526	0.99056
B03D	0.99616	0.992812	0.995961	0.992466	0.984181	0.996651	0.984305	0.991991	0.992254	0.996906	0.969699	0.984086	0.993418	0.984697	0.986966	0.996512	0.993526	0.967116	0.979817	0.984603	0.975021	0.989117	0.976529	0.980849	0.9822	0.982255	0.984878	0.989061	0.993975	0.989999	0.981069	0.995373	0.997801	0.995156	0.995142	0.991602	0.992898	0.998297	0.992753	0.998239	0.999149	0.997736	0.994194	0.996994	0.999405	0.996987	0.9957	0.998239	0.99642
B04B	0.994009	0.992204	0.997972	0.991273	0.98724	0.98601	0.972629	0.989637	0.992275	0.991749	0.952013	0.979875	0.990601	0.990842	0.987636	0.991372	0.994095	0.969284	0.969925	0.97854	0.959471	0.9867	0.953124	0.969496	0.976074	0.972224	0.985127	0.984484	0.992285	0.981175	0.956288	0.992738	0.992588	0.994712	0.985077	0.993873	0.990846	0.996591	0.978102	0.998438	0.998835	0.996989	0.988348	0.99611	0.998915	0.991389	0.990967	0.99423	0.992153
B04C	0.994523	0.989348	0.995943	0.985663	0.981638	0.998946	0.967908	0.983971	0.987043	0.994675	0.979507	0.996174	0.98066	0.984277	0.985054	0.994269	0.991449	0.953581	0.955214	0.973943	0.932372	0.990245	0.951901	0.983313	0.969651	0.973976	0.978931	0.972172	0.992612	0.970145	0.951873	0.996654	0.99915	0.996325	0.994243	0.99275	0.994037	0.997712	0.974527	0.99859	0.998928	0.998083	0.989475	0.995387	0.997556	0.995187	0.993331	0.994989	0.992509
B05B	0.972231	0.890283	0.991207	0.988508	0.81906	0.99575	0.967662	0.984436	0.965634	0.964394	0.970246	0.982462	0.97641	0.973099	0.978398	0.99154	0.988417	0.952017	0.98183	0.989014	0.973526	0.974856	0.983565	0.97775	0.979628	0.983154	0.970539	0.990829	0.979351	0.988488	0.930264	0.982508	0.988998	0.986228	0.964257	0.97189	0.959425	0.992541	0.985465	0.995239	0.996243	0.986908	0.963807	0.98603	0.98943	0.949796	0.966196	0.97113	0.955979
B05C	0.979951	0.951123	0.994294	0.978368	0.92564	0.987755	0.943176	0.982513	0.873185	0.98107	0.920948	0.963331	0.928944	0.916126	0.950536	0.984276	0.975646	0.904997	0.966581	0.970777	0.954504	0.925216	0.952717	0.946276	0.949924	0.980493	0.920777	0.975473	0.947337	0.970786	0.915316	0.927553	0.957691	0.951035	0.909783	0.938893	0.913377	0.972383	0.9614	0.983316	0.990408	0.966453	0.939059	0.967782	0.991134	0.94103	0.925957	0.968557	0.908474
B05D	0.981482	0.967979	0.996513	0.980982	0.932109	0.985332	0.925632	0.97953	0.819921	0.983495	0.871093	0.925927	0.924288	0.945184	0.938525	0.988522	0.971349	0.872474	0.963562	0.959577	0.937599	0.950746	0.937026	0.922358	0.951152	0.990664	0.938066	0.970707	0.961995	0.960176	0.913176	0.886845	0.941659	0.906134	0.878906	0.884917	0.879889	0.960945	0.957107	0.966329	0.9861	0.959407	0.91337	0.940229	0.992631	0.962307	0.958793	0.977123	0.958591
B06B	0.956248	0.958636	0.991045	0.962946	0.914801	0.965186	0.884462	0.960814	0.76175	0.977083	0.866781	0.939022	0.909234	0.822616	0.913585	0.970491	0.961103	0.856911	0.9265	0.941714	0.92081	0.923923	0.899017	0.912002	0.918517	0.936666	0.831618	0.965352	0.948098	0.965381	0.902395	0.918001	0.947097	0.936365	0.887348	0.916554	0.881976	0.965598	0.953919	0.974105	0.986472	0.953278	0.913289	0.952194	0.988475	0.949539	0.959429	0.972774	0.948082
B07B	0.986222	0.985337	0.972509	0.930219	0.983804	0.998039	0.980796	0.977027	0.991652	0.996226	0.989168	0.995729	0.981576	0.981834	0.986728	0.990547	0.989627	0.97111	0.978531	0.987292	0.962458	0.992122	0.975709	0.988677	0.978366	0.96048	0.978287	0.970135	0.978391	0.985287	0.974023	0.994036	0.997408	0.993756	0.991769	0.989718	0.986168	0.997622	0.988034	0.997804	0.99884	0.996678	0.989178	0.995126	0.998218	0.994213	0.995356	0.996075	0.995713
B07C	0.967222	0.94328	0.980178	0.951396	0.926265	0.992174	0.971579	0.975789	0.968843	0.987897	0.975953	0.995667	0.96434	0.963955	0.960751	0.961836	0.962612	0.923465	0.98506	0.992194	0.968285	0.984567	0.976821	0.984517	0.974075	0.955253	0.957769	0.982249	0.907352	0.991527	0.903791	0.988846	0.993835	0.988328	0.956165	0.960592	0.902848	0.994424	0.991206	0.995934	0.991655	0.975056	0.934368	0.969804	0.991968	0.879324	0.971741	0.941973	0.978325
B08B	0.989221	0.982327	0.993209	0.984102	0.965661	0.994759	0.955002	0.986887	0.897669	0.989671	0.951579	0.977199	0.964635	0.981349	0.979292	0.984355	0.986427	0.924958	0.975013	0.983245	0.970894	0.980635	0.973346	0.973381	0.968512	0.963136	0.968141	0.986966	0.985932	0.990796	0.955784	0.990483	0.99484	0.988796	0.978163	0.981255	0.977111	0.99551	0.986455	0.996683	0.997735	0.993129	0.979573	0.989382	0.993709	0.961741	0.967599	0.985316	0.894468
B09B	0.966122	0.955754	0.989168	0.982047	0.942894	0.886861	0.971233	0.974522	0.978475	0.988128	0.915302	0.962474	0.943296	0.973038	0.954936	0.988654	0.982626	0.894776	0.945917	0.959912	0.953564	0.979563	0.918639	0.934574	0.954627	0.972941	0.96626	0.979435	0.983519	0.981668	0.952268	0.988892	0.994533	0.988961	0.9832	0.970825	0.976109	0.99549	0.98859	0.996174	0.99771	0.993988	0.977298	0.990235	0.992904	0.973126	0.985943	0.983868	0.986288
B09C	0.956164	0.945043	0.99324	0.991015	0.964902	0.900597	0.980522	0.978605	0.983552	0.99196	0.932396	0.97077	0.938255	0.986544	0.969965	0.993756	0.989482	0.920936	0.957091	0.969879	0.965138	0.98832	0.9357	0.950892	0.969303	0.983076	0.983578	0.986074	0.992795	0.986817	0.972766	0.994653	0.997379	0.99447	0.992515	0.983514	0.990654	0.997603	0.99157	0.998023	0.998966	0.997345	0.991648	0.99635	0.994483	0.993056	0.990751	0.993624	0.991688
B21B	0.988142	0.989831	0.995343	0.989804	0.984956	0.999329	0.985673	0.995854	0.981892	0.997305	0.992034	0.99553	0.968151	0.977958	0.990255	0.993447	0.992551	0.983006	0.995485	0.997103	0.991783	0.994353	0.995789	0.994231	0.993092	0.984953	0.983553	0.995996	0.986956	0.995634	0.984921	0.987262	0.993074	0.988181	0.978286	0.983277	0.926621	0.990007	0.9905	0.99571	0.997292	0.990633	0.982473	0.986753	0.996532	0.989413	0.991994	0.993178	0.990898
B21C	0.984774	0.983966	0.994399	0.988387	0.972817	0.999183	0.969849	0.985193	0.972127	0.994322	0.987726	0.994157	0.979419	0.947334	0.981659	0.989864	0.985924	0.975091	0.992063	0.995823	0.988355	0.989034	0.99299	0.989038	0.990585	0.989287	0.957452	0.993607	0.981709	0.992111	0.972941	0.978235	0.986304	0.981467	0.959473	0.969151	0.832036	0.991195	0.989401	0.992512	0.994539	0.98123	0.965334	0.975319	0.993166	0.98028	0.987026	0.987482	0.9844
B21D	0.980113	0.98349	0.991289	0.986351	0.941405	0.998882	0.974172	0.990931	0.969454	0.993018	0.988498	0.994011	0.970152	0.967858	0.977749	0.989192	0.982555	0.95796	0.991667	0.995636	0.982254	0.990124	0.994049	0.990323	0.988256	0.988555	0.966677	0.993239	0.984773	0.992282	0.956024	0.978237	0.987321	0.980369	0.94929	0.960802	0.731377	0.990838	0.989338	0.992746	0.993937	0.98202	0.937853	0.967969	0.991339	0.938176	0.981096	0.968382	0.983744
B21F	0.978846	0.984234	0.990654	0.980721	0.945371	0.99898	0.979865	0.97972	0.974374	0.989843	0.983857	0.992503	0.981557	0.976103	0.980156	0.982176	0.983067	0.95818	0.992804	0.996083	0.982481	0.991404	0.994134	0.989621	0.988828	0.990895	0.972213	0.994082	0.985114	0.993358	0.958148	0.96265	0.977311	0.970743	0.903785	0.962259	0.872238	0.984656	0.979511	0.991806	0.990339	0.977721	0.899658	0.949252	0.98813	0.939645	0.976901	0.962401	0.973094
B21G	0.945205	0.98489	0.995936	0.987367	0.967746	0.996655	0.972579	0.986807	0.963692	0.991143	0.975488	0.991625	0.982075	0.969766	0.98436	0.974226	0.984376	0.970428	0.993663	0.99554	0.987495	0.990596	0.991506	0.986757	0.990503	0.988643	0.974057	0.993975	0.9845	0.992599	0.960682	0.971003	0.976916	0.973224	0.863433	0.965139	0.831915	0.989065	0.981172	0.988075	0.989363	0.953942	0.889617	0.94536	0.985271	0.948581	0.966135	0.971713	0.970007
B21H	0.974224	0.99141	0.993649	0.993128	0.984196	0.999315	0.987406	0.995654	0.986561	0.997426	0.991397	0.993486	0.991992	0.981138	0.99413	0.994318	0.99317	0.991775	0.996986	0.99803	0.995784	0.995433	0.996893	0.99512	0.996183	0.98941	0.984272	0.997672	0.994067	0.997366	0.991295	0.989345	0.993006	0.992051	0.939269	0.986687	0.86337	0.994018	0.993442	0.99523	0.994308	0.987528	0.949068	0.98318	0.986536	0.98742	0.988391	0.990758	0.990282
B21J	0.990145	0.990197	0.993646	0.987195	0.9822	0.999654	0.987046	0.995792	0.987832	0.997424	0.996735	0.997962	0.987207	0.982019	0.994198	0.989101	0.990867	0.991973	0.997055	0.998734	0.996197	0.996106	0.997867	0.996036	0.995438	0.978264	0.985268	0.997287	0.990806	0.997857	0.988442	0.993153	0.995141	0.994528	0.975316	0.989025	0.787762	0.996479	0.995667	0.998032	0.997452	0.988433	0.978458	0.986163	0.994976	0.987468	0.993341	0.992449	0.994146
B21K	0.947432	0.956678	0.974665	0.976198	0.946403	0.998802	0.962937	0.988357	0.966215	0.991228	0.986641	0.993102	0.953231	0.9449	0.978451	0.975831	0.978522	0.964809	0.990242	0.995721	0.983652	0.987061	0.993773	0.988561	0.987899	0.978144	0.953368	0.990177	0.976954	0.989236	0.966704	0.971893	0.982251	0.972348	0.931776	0.955584	0.794877	0.989104	0.985998	0.988549	0.99294	0.971541	0.942195	0.956759	0.987528	0.964763	0.976399	0.978662	0.97658
B21L	0.992688	0.997995	0.997462	0.998365	0.99764	0.99991	0.99832	0.999101	0.9988	0.999309	0.999663	0.99986	0.991557	0.997239	0.998633	0.998231	0.998848	0.99842	0.999495	0.999809	0.999082	0.999429	0.999707	0.999596	0.998926	0.998853	0.997825	0.999382	0.99817	0.99943	0.997464	0.998711	0.998856	0.998357	0.988799	0.996163	0.978598	0.999077	0.999157	0.997793	0.989132	0.996366	0.987996	0.959769	0.998747	0.998052	0.996605	0.997935	0.99892
B22C	0.994653	0.993092	0.998473	0.994451	0.987073	0.998542	0.972977	0.995881	0.987625	0.997487	0.98357	0.991679	0.984874	0.94789	0.978911	0.997095	0.991701	0.973867	0.990734	0.990648	0.981384	0.98509	0.988106	0.983291	0.987638	0.994473	0.947749	0.993962	0.992149	0.990775	0.98536	0.979259	0.984806	0.981407	0.975723	0.976029	0.966216	0.991384	0.99073	0.992301	0.995903	0.986367	0.978526	0.971228	0.997397	0.992588	0.992021	0.995151	0.987808
B22D	0.995455	0.994207	0.998513	0.995982	0.989685	0.999376	0.985339	0.997332	0.988138	0.997935	0.994423	0.997392	0.98169	0.970667	0.989766	0.997974	0.995074	0.985644	0.995342	0.99688	0.991787	0.991974	0.996437	0.993441	0.993908	0.995835	0.972601	0.996223	0.993606	0.994844	0.989258	0.98957	0.992123	0.990478	0.987024	0.985972	0.976001	0.994821	0.994896	0.995914	0.997993	0.993256	0.985404	0.982825	0.998414	0.993506	0.994825	0.996217	0.993941
B22F	0.992494	0.992186	0.998215	0.989797	0.980441	0.997264	0.972752	0.993362	0.951698	0.995818	0.971962	0.986862	0.967129	0.969202	0.981211	0.996744	0.991548	0.964978	0.989939	0.991046	0.984666	0.986705	0.986593	0.981596	0.987143	0.994062	0.970301	0.985111	0.986929	0.986558	0.974222	0.952376	0.97427	0.966049	0.951691	0.96338	0.94562	0.98335	0.980568	0.987121	0.994717	0.984547	0.968468	0.970936	0.99731	0.991581	0.989282	0.993473	0.987988
B23B	0.992409	0.994469	0.996844	0.995407	0.988312	0.999238	0.991865	0.996981	0.987425	0.998176	0.99328	0.996602	0.990552	0.985459	0.993244	0.9883	0.991008	0.987703	0.996541	0.99794	0.995203	0.995853	0.996673	0.995917	0.995325	0.990528	0.986659	0.996543	0.990696	0.994986	0.989493	0.987945	0.994142	0.99053	0.979988	0.987306	0.962049	0.996094	0.995815	0.996365	0.998026	0.993172	0.985353	0.988858	0.997665	0.989555	0.994963	0.992097	0.992741
B23C	0.992615	0.991639	0.996312	0.994758	0.987561	0.999731	0.994018	0.997108	0.991308	0.998671	0.997573	0.999024	0.992128	0.981969	0.995381	0.982953	0.990006	0.994212	0.996725	0.999213	0.996483	0.996383	0.99856	0.998348	0.996253	0.985468	0.984151	0.996947	0.990616	0.997552	0.993158	0.993983	0.99646	0.995567	0.984344	0.992817	0.952387	0.997585	0.99699	0.998345	0.998516	0.993139	0.990796	0.99174	0.997421	0.989599	0.995599	0.994563	0.992723
B23D	0.985836	0.98966	0.97775	0.981369	0.966784	0.999268	0.989873	0.994743	0.989251	0.996834	0.997009	0.995774	0.989407	0.954058	0.989303	0.920403	0.972761	0.986814	0.993001	0.996385	0.99308	0.991661	0.996337	0.99614	0.989566	0.966581	0.957855	0.995114	0.98129	0.99747	0.990345	0.993318	0.995927	0.99423	0.983485	0.988389	0.933038	0.997138	0.996531	0.997528	0.998131	0.99256	0.985365	0.990787	0.996949	0.987253	0.991331	0.992741	0.99014
B23F	0.989903	0.991826	0.991493	0.992718	0.987433	0.999281	0.991811	0.996579	0.975147	0.997879	0.984198	0.992797	0.984405	0.986308	0.992517	0.987384	0.992251	0.984616	0.994712	0.994377	0.991195	0.992871	0.991427	0.988475	0.992745	0.98766	0.986905	0.992374	0.991445	0.996673	0.98958	0.993993	0.996797	0.993766	0.983773	0.98933	0.961214	0.997178	0.997892	0.997652	0.998307	0.992675	0.988836	0.988515	0.997607	0.991234	0.987606	0.995153	0.967586
B23G	0.991612	0.992664	0.996727	0.995068	0.985991	0.999786	0.992909	0.997103	0.993157	0.998257	0.997008	0.998904	0.993816	0.984772	0.993582	0.987909	0.991771	0.989291	0.995873	0.997864	0.995458	0.987411	0.997972	0.99785	0.995352	0.987939	0.983653	0.997283	0.992594	0.996985	0.989902	0.991176	0.995446	0.993133	0.97623	0.98954	0.951385	0.996729	0.996339	0.9975	0.997961	0.992982	0.980089	0.985496	0.995896	0.983636	0.993207	0.990873	0.98618
B23H	0.992344	0.992559	0.996733	0.993607	0.985024	0.999226	0.982899	0.996006	0.883862	0.997293	0.990136	0.996799	0.967753	0.987147	0.993533	0.992464	0.993095	0.986876	0.994961	0.996985	0.993649	0.994743	0.994231	0.993973	0.994121	0.994468	0.98742	0.993229	0.988356	0.995139	0.98549	0.98331	0.988778	0.988795	0.970011	0.986871	0.897159	0.992058	0.989132	0.995992	0.996841	0.984826	0.981786	0.977721	0.997363	0.991879	0.990677	0.995166	0.987992
B23K	0.991929	0.993839	0.997896	0.994739	0.985309	0.999182	0.981505	0.996154	0.872138	0.996631	0.990825	0.996485	0.932224	0.980104	0.988326	0.995165	0.994126	0.981912	0.99502	0.99699	0.991355	0.993885	0.994894	0.990396	0.991902	0.995669	0.98435	0.992345	0.95657	0.989809	0.968078	0.986635	0.992981	0.986879	0.970534	0.983044	0.959214	0.992535	0.993671	0.994628	0.997779	0.992136	0.97748	0.968613	0.996846	0.98903	0.988514	0.993196	0.992842
B23P	0.972833	0.975352	0.987036	0.976519	0.932039	0.997119	0.957688	0.98368	0.92854	0.987827	0.974559	0.990043	0.95155	0.947947	0.968914	0.976194	0.971126	0.943026	0.985556	0.992186	0.97381	0.982171	0.986339	0.980528	0.980665	0.980823	0.945903	0.987788	0.972726	0.987006	0.940163	0.948119	0.966391	0.958811	0.886073	0.939856	0.722118	0.975394	0.968503	0.985269	0.988605	0.960868	0.903398	0.940794	0.985842	0.923862	0.970021	0.954913	0.971772
B23Q	0.978708	0.961041	0.987849	0.979121	0.963653	0.99854	0.980277	0.990064	0.961253	0.994441	0.990934	0.996509	0.96956	0.963449	0.983958	0.96849	0.977014	0.973725	0.988978	0.996068	0.985769	0.984388	0.992191	0.99297	0.987916	0.973761	0.966153	0.992185	0.969525	0.994068	0.970055	0.985836	0.991726	0.986665	0.955545	0.975716	0.861441	0.993157	0.991994	0.993893	0.993885	0.975819	0.964388	0.978696	0.991038	0.968109	0.98682	0.98084	0.985146
B24B	0.995709	0.996103	0.996358	0.996397	0.993806	0.999534	0.992013	0.99781	0.884176	0.998612	0.995062	0.998122	0.982971	0.994633	0.996376	0.994239	0.995989	0.991329	0.996944	0.998352	0.996684	0.997459	0.997021	0.997232	0.997087	0.993334	0.993921	0.991862	0.994761	0.997628	0.993478	0.995418	0.997346	0.995326	0.986156	0.99315	0.984705	0.997296	0.997561	0.997977	0.998737	0.993663	0.991761	0.99212	0.998186	0.995178	0.990124	0.997852	0.970123
B24C	0.991721	0.981161	0.996569	0.993538	0.977798	0.998614	0.984362	0.994763	0.951622	0.994742	0.977961	0.991126	0.984552	0.986198	0.992299	0.989686	0.989036	0.981734	0.992167	0.992935	0.990714	0.987807	0.987119	0.985516	0.98976	0.989186	0.984765	0.993058	0.99078	0.996013	0.985484	0.992837	0.995516	0.993287	0.985154	0.990415	0.980029	0.997053	0.994332	0.997591	0.998645	0.993721	0.990422	0.991767	0.997675	0.990882	0.988555	0.995721	0.972009
B24D	0.994763	0.99396	0.99789	0.996017	0.983226	0.999122	0.983043	0.995159	0.924563	0.997071	0.980325	0.990982	0.981795	0.984349	0.984153	0.996106	0.993222	0.96377	0.993091	0.992323	0.987804	0.991508	0.990545	0.985858	0.990682	0.994621	0.983177	0.991024	0.991564	0.991142	0.982694	0.973314	0.986971	0.975091	0.956472	0.967055	0.959986	0.991504	0.992726	0.991241	0.995862	0.989046	0.951872	0.976006	0.997838	0.989866	0.982137	0.992804	0.953576
B25B	0.989553	0.993112	0.995036	0.996123	0.989286	0.999624	0.995133	0.990979	0.98761	0.99656	0.997232	0.998887	0.990395	0.992287	0.995844	0.984083	0.992167	0.992601	0.998233	0.999197	0.995947	0.997137	0.998466	0.997993	0.997043	0.993573	0.993281	0.998598	0.996353	0.998846	0.989692	0.993481	0.996318	0.993424	0.960193	0.988974	0.957062	0.996207	0.995224	0.997934	0.995617	0.99036	0.965986	0.989952	0.99452	0.977327	0.988376	0.983527	0.987637
B25C	0.991449	0.996435	0.99842	0.99724	0.992646	0.999784	0.997074	0.997344	0.994344	0.998272	0.997704	0.999254	0.996931	0.996776	0.996917	0.990581	0.996792	0.993779	0.998997	0.999463	0.997222	0.998751	0.999147	0.998947	0.998247	0.997511	0.99622	0.99915	0.997935	0.999261	0.991045	0.994624	0.996981	0.993791	0.982292	0.994681	0.854831	0.998149	0.997211	0.998482	0.998518	0.963079	0.985799	0.993633	0.997664	0.983939	0.993743	0.986639	0.993926
B25D	0.971434	0.989623	0.989395	0.993744	0.978865	0.999503	0.995328	0.994797	0.993339	0.996699	0.997626	0.998519	0.983008	0.990461	0.992709	0.988068	0.992892	0.986388	0.997279	0.998933	0.991976	0.99705	0.99844	0.998103	0.995368	0.991262	0.990382	0.998346	0.996405	0.998223	0.984862	0.995396	0.99775	0.994492	0.979187	0.990397	0.961885	0.996819	0.996921	0.99829	0.997912	0.992319	0.979117	0.990446	0.991714	0.960144	0.990794	0.978592	0.987393
B25F	0.940829	0.972173	0.938537	0.971536	0.940305	0.99845	0.981592	0.970861	0.975081	0.99055	0.992387	0.99096	0.969889	0.957218	0.981609	0.941626	0.972747	0.969507	0.993813	0.997098	0.978301	0.991381	0.996027	0.992986	0.987899	0.966318	0.970835	0.956117	0.949483	0.941461	0.94291	0.977884	0.988903	0.975069	0.938207	0.961743	0.89697	0.989702	0.99009	0.991661	0.993397	0.977796	0.949432	0.97034	0.981923	0.937092	0.953682	0.960728	0.914582
B25G	0.851438	0.963235	0.955669	0.974098	0.952679	0.997701	0.979735	0.972126	0.980266	0.986596	0.990206	0.993255	0.956355	0.96407	0.976854	0.972074	0.979313	0.963175	0.99256	0.996977	0.968016	0.990392	0.994732	0.992205	0.983183	0.9665	0.967561	0.995503	0.989521	0.994939	0.95571	0.960242	0.978255	0.948178	0.846646	0.960265	0.915973	0.970827	0.974885	0.974366	0.975465	0.964249	0.869119	0.956551	0.953162	0.846491	0.940581	0.916521	0.83754
B25H	0.989482	0.989648	0.987122	0.989492	0.965907	0.999649	0.991696	0.989841	0.992374	0.99274	0.997151	0.997383	0.986385	0.986987	0.989375	0.969573	0.989472	0.981183	0.997042	0.998617	0.990727	0.99631	0.998725	0.997855	0.99432	0.989546	0.987783	0.99722	0.989505	0.997912	0.976086	0.98751	0.994329	0.986447	0.949109	0.975687	0.893516	0.995032	0.9923	0.994273	0.995142	0.980134	0.963136	0.986324	0.974704	0.920342	0.984278	0.946453	0.989094
B25J	0.954561	0.960084	0.983026	0.971041	0.975856	0.998261	0.980728	0.980422	0.967942	0.989993	0.989271	0.996532	0.969143	0.978498	0.990535	0.970845	0.98568	0.984839	0.995481	0.997962	0.989597	0.992466	0.993016	0.993643	0.992256	0.98653	0.984462	0.993872	0.968481	0.99692	0.978471	0.981242	0.988613	0.985769	0.946234	0.987494	0.939118	0.991199	0.987285	0.99437	0.993996	0.973341	0.978696	0.982034	0.988802	0.97939	0.985466	0.98378	0.980278
B26B	0.975934	0.992972	0.912764	0.973423	0.962838	0.999316	0.99598	0.9936	0.982766	0.997071	0.993085	0.98927	0.99132	0.972402	0.992869	0.928667	0.969288	0.990534	0.9972	0.997372	0.992976	0.996404	0.995823	0.994876	0.993671	0.972295	0.986739	0.997996	0.994942	0.998926	0.986328	0.995812	0.997563	0.995074	0.983537	0.987037	0.97716	0.997856	0.997368	0.99883	0.998771	0.995504	0.98542	0.993646	0.997255	0.976903	0.953607	0.980232	0.980023
B26D	0.983118	0.983096	0.979535	0.972315	0.963774	0.998249	0.977183	0.99105	0.979484	0.995052	0.98793	0.993221	0.976676	0.911848	0.972294	0.911954	0.945169	0.962958	0.984586	0.992565	0.979686	0.985177	0.988115	0.987577	0.974042	0.928109	0.916859	0.989801	0.961678	0.993535	0.975427	0.979572	0.988878	0.983963	0.967897	0.971249	0.872006	0.993052	0.9915	0.993777	0.995882	0.985344	0.970329	0.983796	0.995532	0.976639	0.987472	0.986289	0.988853
B26F	0.984035	0.971506	0.990324	0.980233	0.93641	0.998923	0.975294	0.986118	0.977399	0.992032	0.987613	0.995149	0.979648	0.933577	0.965063	0.962294	0.958936	0.93549	0.988222	0.995383	0.973822	0.98537	0.993951	0.989586	0.981164	0.962088	0.935214	0.990468	0.964473	0.991191	0.931124	0.956855	0.979469	0.966905	0.936859	0.943119	0.832276	0.98624	0.983942	0.989314	0.991315	0.97506	0.924244	0.96858	0.99174	0.902248	0.971259	0.949752	0.976023
B27B	0.986568	0.9896	0.977867	0.982594	0.955172	0.998807	0.993826	0.994419	0.994325	0.996607	0.99676	0.994323	0.992844	0.976594	0.995378	0.922929	0.979472	0.993734	0.996645	0.997685	0.99688	0.997	0.997344	0.997633	0.99524	0.980882	0.979979	0.997028	0.989334	0.998714	0.994162	0.997219	0.998425	0.997281	0.990092	0.993173	0.966357	0.998691	0.998423	0.99862	0.999002	0.995989	0.991884	0.995166	0.996795	0.991446	0.995685	0.994281	0.995748
B27C	0.992118	0.990312	0.987115	0.988583	0.947862	0.999376	0.996244	0.997892	0.995861	0.998121	0.998278	0.996899	0.989098	0.986148	0.993745	0.97816	0.992014	0.991179	0.997439	0.99913	0.990606	0.99735	0.998364	0.997572	0.99414	0.978744	0.986394	0.997743	0.994606	0.998825	0.991423	0.996781	0.998224	0.996874	0.989007	0.991559	0.972809	0.99849	0.998379	0.998903	0.998894	0.995793	0.990163	0.995136	0.997306	0.978981	0.994727	0.990714	0.993465
B27D	0.975146	0.980363	0.964643	0.956153	0.937793	0.998699	0.949465	0.978721	0.972318	0.989458	0.972043	0.98409	0.962883	0.931471	0.962539	0.910377	0.955619	0.925562	0.986591	0.992864	0.976016	0.984108	0.989859	0.983105	0.981642	0.970549	0.939802	0.986903	0.96602	0.979788	0.953404	0.879766	0.940528	0.911967	0.883302	0.897106	0.83778	0.962114	0.959645	0.966532	0.987711	0.961958	0.916321	0.946711	0.991556	0.968081	0.979144	0.978836	0.97547
B27F	0.992624	0.991607	0.997238	0.993396	0.982868	0.999728	0.99367	0.996203	0.993761	0.997345	0.996834	0.998107	0.994356	0.989659	0.993007	0.988792	0.993517	0.986333	0.99746	0.998715	0.994512	0.996397	0.998404	0.997448	0.995916	0.993154	0.989201	0.998154	0.992431	0.997743	0.986934	0.99138	0.996041	0.991711	0.979076	0.983665	0.851503	0.997312	0.997202	0.995522	0.996444	0.963639	0.979322	0.988701	0.996564	0.984054	0.993435	0.989966	0.994063
B27G	0.983105	0.985195	0.966635	0.975254	0.921006	0.998796	0.984802	0.993892	0.986583	0.995518	0.994347	0.993076	0.975022	0.959784	0.985965	0.939057	0.977782	0.978235	0.993481	0.997473	0.990057	0.993004	0.996307	0.99414	0.989896	0.966527	0.96226	0.994137	0.984416	0.994669	0.982013	0.984325	0.991627	0.98536	0.973578	0.972981	0.927776	0.994826	0.994551	0.994086	0.997427	0.985709	0.976386	0.985927	0.994888	0.982677	0.988553	0.99041	0.98599
B27H	0.987016	0.982189	0.990806	0.978501	0.951508	0.999022	0.967791	0.992219	0.982959	0.994227	0.984438	0.991114	0.980701	0.944461	0.973866	0.955726	0.976746	0.950261	0.989982	0.995279	0.983321	0.98746	0.992412	0.988896	0.987361	0.969344	0.951316	0.990069	0.962992	0.98553	0.968609	0.949463	0.975921	0.953413	0.946501	0.929276	0.883244	0.986796	0.98861	0.981609	0.988042	0.97816	0.945668	0.963108	0.992397	0.975207	0.987851	0.983752	0.986376
B27J	0.985166	0.984021	0.997148	0.959889	0.949889	0.99135	0.900201	0.980525	0.957805	0.98538	0.899696	0.964307	0.949901	0.850504	0.893214	0.988224	0.964151	0.843827	0.943945	0.942008	0.905038	0.924411	0.923369	0.914412	0.902799	0.980168	0.820005	0.96914	0.974673	0.957095	0.923126	0.74691	0.85534	0.848774	0.758947	0.879697	0.804094	0.911606	0.886831	0.945665	0.973634	0.925504	0.880949	0.947941	0.987257	0.950708	0.96088	0.913129	0.941557
B27K	0.982616	0.956382	0.994499	0.9813	0.909845	0.932401	0.920458	0.967344	0.939504	0.938831	0.625542	0.559176	0.954507	0.900963	0.892958	0.989512	0.965155	0.776107	0.91571	0.920098	0.901951	0.926631	0.862498	0.836459	0.905173	0.969413	0.882208	0.96832	0.965333	0.961668	0.91879	0.913332	0.955619	0.915909	0.915154	0.844007	0.880355	0.973998	0.978472	0.965108	0.985104	0.960756	0.90923	0.947371	0.993122	0.952357	0.961514	0.973761	0.966673
B27L	0.98809	0.979991	0.985121	0.988664	0.868943	0.99257	0.992458	0.996688	0.994481	0.99621	0.990032	0.984864	0.966622	0.975859	0.986321	0.980787	0.989235	0.984017	0.994131	0.996173	0.972343	0.995137	0.991068	0.991105	0.98617	0.969349	0.977988	0.997063	0.99435	0.997569	0.992048	0.993785	0.996513	0.99356	0.99125	0.982069	0.98063	0.997916	0.997945	0.997582	0.998714	0.995772	0.991902	0.994881	0.997162	0.993701	0.995122	0.99622	0.996354
B27M	0.983031	0.974547	0.98143	0.980286	0.885051	0.992835	0.979642	0.991758	0.986029	0.993188	0.978664	0.977877	0.987148	0.965548	0.980708	0.95849	0.965784	0.96047	0.990819	0.993542	0.985382	0.989628	0.989616	0.986136	0.98677	0.975867	0.965545	0.992836	0.984245	0.991573	0.976127	0.971266	0.986211	0.970403	0.963183	0.951818	0.919613	0.991905	0.993798	0.989808	0.995769	0.984887	0.964326	0.977391	0.994526	0.980539	0.990024	0.987067	0.988874
B27N	0.979974	0.971517	0.995199	0.966929	0.909079	0.992304	0.898959	0.977543	0.949074	0.985208	0.895736	0.945869	0.952073	0.852947	0.910026	0.989974	0.962412	0.842873	0.966327	0.968361	0.931036	0.948821	0.952348	0.929016	0.953275	0.986242	0.853647	0.97516	0.958056	0.957726	0.89989	0.777831	0.88147	0.840863	0.790628	0.824094	0.778911	0.926535	0.915915	0.919163	0.953838	0.905724	0.84234	0.921391	0.988918	0.918954	0.955785	0.952142	0.953779
B28B	0.981914	0.977922	0.994463	0.978065	0.932825	0.992357	0.879852	0.977581	0.929326	0.987222	0.93634	0.96781	0.950836	0.747096	0.905884	0.986424	0.962379	0.89005	0.961109	0.971009	0.940007	0.929817	0.958566	0.937299	0.95015	0.980791	0.753438	0.980048	0.972234	0.967109	0.93166	0.892715	0.924997	0.908464	0.875238	0.889973	0.844209	0.962791	0.957396	0.957851	0.975433	0.935922	0.877307	0.948741	0.990262	0.943735	0.964734	0.966883	0.96218
B28C	0.981793	0.972075	0.992352	0.986564	0.971283	0.998319	0.96249	0.992422	0.992453	0.993342	0.987491	0.991562	0.962166	0.90245	0.968146	0.990551	0.985483	0.964832	0.975711	0.986975	0.972067	0.973299	0.986904	0.984718	0.97415	0.958015	0.94083	0.990378	0.986126	0.992864	0.966471	0.989455	0.993357	0.989318	0.983064	0.980498	0.972258	0.99646	0.994754	0.995292	0.996695	0.991047	0.98009	0.990652	0.997388	0.980829	0.991305	0.990149	0.989335
B28D	0.989139	0.991564	0.98941	0.992372	0.983383	0.999477	0.988996	0.996523	0.914953	0.997638	0.992293	0.994115	0.978582	0.980758	0.992946	0.982169	0.990721	0.987486	0.995249	0.996782	0.994129	0.995139	0.995843	0.994496	0.994137	0.987496	0.981129	0.994267	0.991083	0.995989	0.990836	0.992596	0.996145	0.992592	0.985719	0.986305	0.970509	0.997272	0.996666	0.99711	0.99879	0.99498	0.988391	0.974667	0.997776	0.992005	0.993716	0.995275	0.987385
B29B	0.984545	0.974659	0.994888	0.978177	0.937223	0.981936	0.861985	0.969506	0.943339	0.983406	0.790638	0.898169	0.946089	0.687292	0.882713	0.982297	0.959349	0.850389	0.924155	0.918295	0.91088	0.872136	0.869401	0.833324	0.900374	0.954319	0.721956	0.967077	0.976862	0.965027	0.910696	0.907055	0.931516	0.927354	0.889923	0.901223	0.865373	0.9649	0.958192	0.946025	0.963532	0.926039	0.891145	0.956313	0.992788	0.943864	0.950456	0.970399	0.961058
B29C	0.985661	0.983332	0.995742	0.980907	0.936823	0.996121	0.873071	0.983088	0.951173	0.989578	0.951683	0.97527	0.952126	0.683354	0.905349	0.98766	0.959749	0.897666	0.963721	0.97842	0.942818	0.927956	0.967488	0.941637	0.954585	0.984615	0.700564	0.984411	0.976444	0.970819	0.931102	0.908276	0.921546	0.925884	0.885548	0.894294	0.837187	0.965778	0.960021	0.960522	0.975819	0.933462	0.862026	0.952933	0.991201	0.931367	0.964843	0.964048	0.963607
B29D	0.983546	0.979769	0.996058	0.981089	0.907891	0.995899	0.897636	0.980422	0.951874	0.987053	0.928203	0.955772	0.953028	0.816675	0.912702	0.986745	0.958367	0.864146	0.967916	0.974706	0.937338	0.949274	0.967696	0.948671	0.954994	0.989758	0.815269	0.980474	0.971697	0.96894	0.908805	0.894054	0.923278	0.908619	0.859897	0.874069	0.779256	0.954523	0.957723	0.940638	0.960874	0.918827	0.854147	0.938911	0.990306	0.888087	0.956703	0.945179	0.960261
B29K	0.98754	0.980361	0.997324	0.985789	0.917342	0.997152	0.904512	0.983246	0.967978	0.989498	0.948329	0.975055	0.970086	0.825951	0.90369	0.962884	0.916059	0.851291	0.967536	0.966635	0.92166	0.947599	0.964341	0.946694	0.951544	0.989347	0.816942	0.978947	0.972113	0.963252	0.910647	0.904296	0.926873	0.910576	0.895635	0.861584	0.82958	0.970817	0.973957	0.962706	0.982753	0.946127	0.863179	0.939771	0.993167	0.897551	0.960467	0.95132	0.960875
B29L	0.988099	0.984936	0.996685	0.986001	0.947318	0.998466	0.879929	0.986431	0.949314	0.989381	0.963345	0.976057	0.945936	0.718601	0.922892	0.994083	0.969032	0.914362	0.97041	0.983856	0.950085	0.944705	0.979402	0.95702	0.965804	0.990429	0.738401	0.983007	0.977684	0.969116	0.942466	0.898706	0.923394	0.906256	0.871842	0.893884	0.836813	0.963339	0.962179	0.810722	0.84981	0.783939	0.884893	0.953037	0.990693	0.962736	0.969341	0.975387	0.959073
B30B	0.97823	0.983645	0.899688	0.87161	0.948567	0.998604	0.954545	0.991945	0.982965	0.995468	0.984154	0.977698	0.955856	0.903398	0.959177	0.985086	0.967742	0.930376	0.976327	0.989039	0.956153	0.975125	0.981537	0.97398	0.963323	0.773469	0.907054	0.98941	0.973889	0.988751	0.967734	0.976101	0.984857	0.97713	0.968965	0.941605	0.923149	0.992668	0.991699	0.990906	0.995513	0.984668	0.955169	0.981894	0.996699	0.971051	0.986329	0.986108	0.987795
B31B	0.96978	0.957226	0.987306	0.94524	0.754944	0.998152	0.959808	0.972017	0.980131	0.98057	0.977444	0.989385	0.962644	0.927054	0.895623	0.977945	0.940993	0.774624	0.973508	0.987642	0.910796	0.966831	0.989887	0.97773	0.952636	0.978658	0.882065	0.984621	0.949307	0.981851	0.811099	0.928386	0.96521	0.940765	0.851238	0.840749	0.729353	0.97541	0.973071	0.981873	0.981448	0.956583	0.712537	0.918375	0.985123	0.654218	0.926412	0.836907	0.9442
B31C	0.972151	0.956676	0.988545	0.957359	0.822927	0.997739	0.934182	0.966209	0.97662	0.981592	0.972031	0.985831	0.960444	0.8782	0.897361	0.935118	0.872546	0.795421	0.966323	0.982666	0.91632	0.959826	0.978973	0.968829	0.945972	0.980619	0.849096	0.785073	0.607907	0.661692	0.710194	0.924225	0.959521	0.929725	0.862164	0.838321	0.750038	0.975661	0.975573	0.973445	0.980653	0.952246	0.758913	0.912301	0.984318	0.765526	0.942197	0.885009	0.951312
B31D	0.978708	0.964024	0.990717	0.970533	0.860396	0.994568	0.921124	0.975581	0.817098	0.981979	0.92333	0.967113	0.940749	0.923745	0.923201	0.98096	0.958266	0.838927	0.963909	0.973321	0.926468	0.960225	0.955169	0.949692	0.955148	0.97819	0.913821	0.970638	0.951606	0.958174	0.867327	0.865198	0.935916	0.888805	0.835605	0.823748	0.764673	0.958842	0.952872	0.959097	0.981766	0.946564	0.833663	0.881114	0.988337	0.859186	0.951176	0.927771	0.955602
B31F	0.982208	0.968455	0.992189	0.972435	0.919991	0.997944	0.944467	0.981956	0.972237	0.990204	0.958683	0.979413	0.969933	0.93288	0.945651	0.99035	0.970654	0.894411	0.982138	0.988824	0.95421	0.976535	0.98396	0.970666	0.975175	0.985736	0.931378	0.979398	0.946422	0.959433	0.926504	0.87551	0.941535	0.908767	0.879709	0.866022	0.802916	0.965102	0.961427	0.966759	0.984483	0.951129	0.895498	0.935867	0.99098	0.940568	0.971392	0.965313	0.969545
B32B	0.981649	0.976554	0.995569	0.976228	0.905337	0.992694	0.919648	0.977974	0.91525	0.985834	0.911929	0.95447	0.947251	0.922094	0.920298	0.990176	0.964558	0.842698	0.970007	0.970452	0.937289	0.963058	0.958362	0.943798	0.957695	0.991334	0.91801	0.975687	0.956286	0.958719	0.903662	0.825497	0.917236	0.853244	0.832689	0.81691	0.795066	0.947978	0.949617	0.940769	0.973741	0.937911	0.85379	0.908539	0.99048	0.929573	0.959023	0.958886	0.957229
B41B	0.971665	0.977174	0.992662	0.982304	0.98032	0.998879	0.976779	0.989995	0.983585	0.996499	0.993447	0.997451	0.983162	0.974328	0.98873	0.984388	0.989334	0.987073	0.995494	0.99759	0.986229	0.988418	0.994887	0.992724	0.992866	0.990737	0.970757	0.997238	0.980301	0.996291	0.980564	0.99028	0.993451	0.989772	0.971436	0.983901	0.939094	0.992995	0.996607	0.994237	0.991305	0.976415	0.98636	0.972784	0.995899	0.985298	0.990988	0.988663	0.99175
B41C	0.988895	0.989596	0.997478	0.992496	0.9813	0.997525	0.97371	0.993799	0.958548	0.996475	0.981672	0.989271	0.980599	0.976252	0.984111	0.993751	0.990365	0.97186	0.992585	0.994046	0.986811	0.987068	0.990665	0.986579	0.988999	0.994296	0.974236	0.994621	0.976949	0.991057	0.980118	0.97786	0.986434	0.978059	0.966706	0.964493	0.95189	0.990596	0.993143	0.99167	0.996053	0.986491	0.9755	0.971125	0.99676	0.988609	0.988344	0.992746	0.985053
B41D	0.982378	0.97825	0.995717	0.983898	0.940345	0.996241	0.942567	0.984451	0.958398	0.989726	0.935045	0.972561	0.957527	0.950517	0.950137	0.990762	0.976092	0.898951	0.979115	0.979771	0.961095	0.969519	0.966748	0.955788	0.970428	0.991095	0.950184	0.984198	0.954637	0.971298	0.937404	0.883823	0.949857	0.893142	0.887009	0.858522	0.849538	0.971645	0.977061	0.964988	0.987769	0.961994	0.90553	0.916451	0.992489	0.964423	0.969969	0.977855	0.968249
B41F	0.99189	0.988628	0.996953	0.993245	0.987666	0.99898	0.988028	0.995882	0.992192	0.9976	0.994719	0.997867	0.990711	0.984326	0.990914	0.995665	0.992493	0.985441	0.995844	0.997894	0.992884	0.991752	0.996147	0.995886	0.993615	0.994073	0.983042	0.996477	0.975074	0.995655	0.985791	0.990967	0.994442	0.991014	0.975031	0.982845	0.961632	0.99649	0.996515	0.996844	0.997398	0.99194	0.987222	0.986203	0.997475	0.989031	0.989403	0.993215	0.987673
B41G	0.987302	0.96376	0.997369	0.993211	0.971121	0.998674	0.972699	0.99469	0.923263	0.995325	0.990424	0.995156	0.951762	0.972457	0.981329	0.994317	0.989633	0.965885	0.993415	0.996923	0.987898	0.987749	0.996283	0.99188	0.988771	0.993952	0.974368	0.994834	0.971281	0.989362	0.972908	0.965254	0.98418	0.966273	0.957496	0.951058	0.914269	0.989339	0.992756	0.987179	0.995573	0.984394	0.967696	0.965696	0.997117	0.99049	0.981234	0.992177	0.98132
B41J	0.994752	0.993596	0.998192	0.995664	0.990035	0.999007	0.988628	0.997092	0.977371	0.997698	0.994638	0.996493	0.985629	0.993493	0.994067	0.997309	0.99583	0.990954	0.997724	0.998359	0.994609	0.994424	0.996831	0.994726	0.994437	0.997309	0.988298	0.998262	0.981286	0.996706	0.989048	0.994928	0.997278	0.993735	0.986943	0.989079	0.979405	0.997125	0.998156	0.997712	0.99846	0.995275	0.99162	0.989777	0.997925	0.991305	0.99197	0.994923	0.99286
B41K	0.968743	0.977584	0.992586	0.981309	0.977582	0.995115	0.983145	0.988852	0.976743	0.996303	0.991575	0.997475	0.985046	0.98342	0.988151	0.984925	0.990889	0.983424	0.995995	0.997204	0.985392	0.99018	0.992996	0.992355	0.993431	0.994339	0.981219	0.996806	0.981586	0.996059	0.976816	0.986277	0.992565	0.984589	0.961947	0.981694	0.936294	0.995142	0.995895	0.993942	0.990006	0.975183	0.983092	0.971926	0.995916	0.977469	0.981807	0.986037	0.978804
B41L	0.98888	0.982184	0.99618	0.989946	0.96112	0.998354	0.981683	0.991479	0.983783	0.994404	0.988408	0.994441	0.985346	0.980776	0.979152	0.993937	0.987605	0.958398	0.992979	0.995909	0.983168	0.988328	0.993712	0.991599	0.988574	0.994007	0.975981	0.994518	0.972744	0.992592	0.95859	0.979047	0.98977	0.980164	0.948987	0.959308	0.928807	0.993309	0.993251	0.992718	0.994269	0.985374	0.956591	0.950121	0.995434	0.942312	0.978763	0.971374	0.977737
B41M	0.991972	0.990189	0.998464	0.99272	0.965432	0.997818	0.966805	0.992114	0.969959	0.994495	0.958099	0.968978	0.981623	0.977962	0.969475	0.996022	0.985893	0.937298	0.988027	0.98853	0.975979	0.983672	0.985659	0.978022	0.982211	0.996584	0.973994	0.989169	0.976151	0.981196	0.96445	0.940345	0.971894	0.943061	0.940051	0.91359	0.92109	0.982541	0.986001	0.979694	0.993581	0.980179	0.948485	0.93755	0.996726	0.981049	0.983195	0.98864	0.98234
B41N	0.993702	0.99263	0.998817	0.995428	0.979295	0.999028	0.976353	0.995591	0.97476	0.996686	0.982963	0.987126	0.985087	0.980848	0.982128	0.997407	0.990903	0.962557	0.99291	0.994698	0.986181	0.990519	0.993549	0.989262	0.990238	0.997457	0.980656	0.993837	0.980466	0.988717	0.978975	0.966284	0.981605	0.967746	0.963515	0.950772	0.950537	0.990368	0.992634	0.987994	0.996129	0.987328	0.969597	0.969586	0.997867	0.99068	0.987082	0.994027	0.984997
B42B	0.989143	0.974511	0.993547	0.988763	0.979405	0.999656	0.987857	0.992787	0.992578	0.995883	0.995104	0.997997	0.989161	0.981927	0.990044	0.991149	0.988889	0.980527	0.996671	0.998519	0.992329	0.995175	0.997946	0.99586	0.994488	0.992449	0.985071	0.996539	0.976518	0.99522	0.970983	0.982364	0.992768	0.98466	0.940881	0.968131	0.906493	0.994343	0.994525	0.994325	0.994531	0.984065	0.968738	0.958718	0.994412	0.977673	0.986459	0.984854	0.989858
B42C	0.988614	0.974756	0.993954	0.985751	0.969386	0.999535	0.981694	0.992704	0.991821	0.99565	0.993195	0.99679	0.98223	0.975758	0.983775	0.991574	0.986424	0.967301	0.994643	0.997429	0.987476	0.992367	0.996967	0.994197	0.991233	0.991354	0.977747	0.995416	0.973662	0.993415	0.967081	0.975819	0.989798	0.978452	0.927018	0.957193	0.908316	0.993468	0.993684	0.992147	0.994437	0.983319	0.962442	0.939409	0.995093	0.970955	0.987282	0.983231	0.987817
B42D	0.987335	0.984615	0.997214	0.988519	0.924489	0.998243	0.975841	0.984403	0.980728	0.988479	0.980067	0.99054	0.980223	0.980916	0.957991	0.991318	0.981723	0.913066	0.989374	0.992846	0.969554	0.986588	0.991907	0.986505	0.981379	0.995589	0.96992	0.992447	0.98229	0.988261	0.911548	0.945896	0.976871	0.949171	0.857852	0.909718	0.883002	0.980788	0.984459	0.983317	0.989266	0.975764	0.883984	0.800387	0.989947	0.83391	0.960301	0.916951	0.971536
B42F	0.992903	0.993045	0.998338	0.994947	0.957611	0.999641	0.991459	0.988539	0.995181	0.992826	0.995577	0.998492	0.986771	0.991766	0.980248	0.994066	0.99092	0.960188	0.995626	0.998029	0.984318	0.994707	0.998427	0.99622	0.991307	0.996166	0.985276	0.997694	0.995272	0.997314	0.949417	0.982425	0.991533	0.98063	0.879783	0.962451	0.931755	0.992244	0.991612	0.995665	0.994299	0.989815	0.890114	0.916161	0.989287	0.869776	0.97201	0.93094	0.982544
B43K	0.989907	0.986919	0.997409	0.991812	0.949189	0.993433	0.980381	0.980379	0.988556	0.986489	0.960525	0.981861	0.987236	0.982208	0.96956	0.9905	0.987828	0.939985	0.987306	0.986625	0.972707	0.978545	0.978647	0.970552	0.977589	0.995799	0.970101	0.993097	0.990845	0.99146	0.929211	0.973577	0.984832	0.969405	0.942637	0.918813	0.938233	0.986559	0.983112	0.993065	0.993442	0.980571	0.931112	0.965749	0.988272	0.88565	0.744163	0.936165	0.7258
B43L	0.989584	0.993454	0.995783	0.994353	0.982944	0.999585	0.988449	0.990618	0.984669	0.994547	0.994184	0.997686	0.987744	0.986998	0.989746	0.984096	0.991116	0.984586	0.997186	0.998483	0.993177	0.994854	0.997615	0.996758	0.994727	0.991353	0.987195	0.99748	0.989982	0.996912	0.982512	0.973894	0.987359	0.975435	0.945916	0.976405	0.812613	0.989288	0.986653	0.991631	0.994836	0.975338	0.971041	0.977582	0.985386	0.96763	0.980519	0.975265	0.98221
B43M	0.974977	0.95336	0.990765	0.963767	0.814633	0.994455	0.953313	0.958789	0.972567	0.966067	0.892774	0.953168	0.963219	0.941532	0.909235	0.979898	0.959114	0.798822	0.96116	0.963103	0.916809	0.935453	0.944969	0.923623	0.935966	0.985754	0.909094	0.9829	0.968932	0.984417	0.812256	0.94619	0.971533	0.951157	0.888201	0.81544	0.834952	0.97713	0.969922	0.98631	0.986571	0.958861	0.819778	0.937368	0.970412	0.693858	0.583231	0.855393	0.370154
B44B	0.97766	0.973404	0.992552	0.978237	0.931516	0.998065	0.893228	0.96557	0.928216	0.987362	0.970374	0.981898	0.928441	0.840675	0.941448	0.977055	0.962949	0.911686	0.977018	0.990457	0.958152	0.964924	0.985433	0.9713	0.972042	0.975238	0.856213	0.98542	0.95013	0.974614	0.937755	0.921325	0.949166	0.927967	0.822972	0.885907	0.772631	0.971263	0.977294	0.970714	0.982607	0.950504	0.772442	0.904669	0.990323	0.958276	0.965025	0.967463	0.966911
B44C	0.988519	0.98613	0.997206	0.986867	0.958709	0.996789	0.944815	0.989496	0.611175	0.992473	0.963733	0.982495	0.919624	0.951157	0.966235	0.993187	0.983673	0.930444	0.984584	0.990243	0.974949	0.981492	0.984838	0.97831	0.981655	0.993471	0.951059	0.987114	0.974167	0.979744	0.951074	0.919075	0.959016	0.932947	0.904059	0.916651	0.903559	0.97264	0.972365	0.975932	0.990585	0.971967	0.933871	0.944926	0.994602	0.974457	0.979069	0.983669	0.972888
B44D	0.981202	0.961653	0.994018	0.986121	0.858173	0.998527	0.971722	0.977842	0.980812	0.980002	0.979883	0.987982	0.967527	0.963858	0.943837	0.988153	0.972588	0.881031	0.984227	0.990606	0.953161	0.973171	0.991925	0.984033	0.973036	0.986805	0.950444	0.990839	0.978764	0.989349	0.868478	0.96725	0.985823	0.965012	0.914913	0.911691	0.836198	0.987408	0.985488	0.989284	0.988818	0.966691	0.858566	0.941978	0.982663	0.771538	0.922606	0.879633	0.889893
B44F	0.982111	0.975163	0.995028	0.985169	0.87563	0.997158	0.93467	0.972291	0.925879	0.973407	0.950277	0.968454	0.957962	0.923917	0.942189	0.991553	0.974194	0.88675	0.980234	0.985215	0.958015	0.97325	0.980396	0.966878	0.971732	0.993884	0.923707	0.984317	0.966391	0.969876	0.929162	0.892105	0.95024	0.895517	0.86756	0.831052	0.843329	0.966039	0.975573	0.963264	0.987225	0.960107	0.885706	0.881925	0.986612	0.941857	0.969315	0.964238	0.968025
B60B	0.98008	0.989176	0.987392	0.993101	0.991582	0.999775	0.995122	0.997012	0.996926	0.997688	0.998425	0.998693	0.995208	0.991066	0.99641	0.996706	0.997688	0.994248	0.99865	0.999315	0.997207	0.997698	0.999028	0.998429	0.997986	0.997283	0.99243	0.998916	0.996918	0.998729	0.993737	0.995602	0.99743	0.99525	0.983663	0.992646	0.982349	0.9975	0.997747	0.996005	0.995462	0.995176	0.985513	0.993327	0.990987	0.969671	0.996005	0.988758	0.995448
B60C	0.994074	0.995789	0.998146	0.996829	0.992884	0.999483	0.992111	0.997187	0.994133	0.997839	0.992991	0.995289	0.997036	0.991195	0.993355	0.998087	0.996973	0.989311	0.997549	0.996572	0.992905	0.996535	0.996026	0.994621	0.996326	0.99874	0.989354	0.998148	0.99636	0.997034	0.994652	0.994141	0.996498	0.993679	0.990372	0.990721	0.985843	0.99776	0.99819	0.995466	0.995548	0.995309	0.989011	0.994771	0.998905	0.995286	0.997082	0.997272	0.996592
B60D	0.901442	0.981056	0.960433	0.980016	0.991095	0.999279	0.997115	0.995636	0.99694	0.997252	0.999252	0.997193	0.997448	0.998337	0.998292	0.989656	0.997895	0.996527	0.998839	0.999696	0.998389	0.999277	0.999611	0.999275	0.998967	0.998287	0.998236	0.999072	0.997308	0.999675	0.993446	0.998304	0.99933	0.997532	0.977253	0.995574	0.991401	0.997494	0.998782	0.999184	0.998735	0.997959	0.981588	0.99521	0.993694	0.984763	0.996697	0.989259	0.996922
B60F	0.920659	0.976446	0.964729	0.972216	0.984572	0.99922	0.994014	0.981752	0.99204	0.988816	0.995111	0.996494	0.993223	0.994767	0.995394	0.981918	0.995727	0.990008	0.99758	0.998752	0.995092	0.997326	0.997764	0.99683	0.996476	0.994678	0.995576	0.997587	0.993168	0.998979	0.986369	0.992835	0.997022	0.991238	0.955439	0.988995	0.981736	0.993314	0.995344	0.996759	0.995054	0.995534	0.971915	0.992028	0.984326	0.949318	0.993973	0.968741	0.994301
B60G	0.971284	0.992455	0.981829	0.99044	0.994288	0.999644	0.997817	0.998237	0.996417	0.99856	0.998803	0.998753	0.998201	0.998339	0.999095	0.99703	0.998611	0.997309	0.999257	0.999554	0.998539	0.999322	0.999138	0.999219	0.998992	0.998689	0.99853	0.999407	0.998428	0.999484	0.99695	0.998878	0.999323	0.998549	0.989589	0.997727	0.993521	0.998582	0.998505	0.997364	0.998746	0.997772	0.992965	0.997981	0.99553	0.995219	0.998595	0.996052	0.998555
B60H	0.990237	0.993535	0.994076	0.992685	0.986183	0.999543	0.989453	0.995205	0.991817	0.995673	0.996184	0.998797	0.962333	0.991515	0.992419	0.993039	0.995603	0.970981	0.98673	0.996844	0.989969	0.990662	0.994912	0.995819	0.987076	0.990297	0.990267	0.996701	0.995345	0.997344	0.979072	0.995744	0.997707	0.994744	0.985515	0.993618	0.990729	0.995423	0.97604	0.997692	0.998777	0.997075	0.990953	0.996418	0.996327	0.989059	0.99261	0.991235	0.996613
B60J	0.979966	0.994043	0.98875	0.9882	0.987044	0.999638	0.989854	0.994988	0.99334	0.996473	0.995953	0.997563	0.992878	0.984161	0.991891	0.994318	0.996064	0.985889	0.99738	0.998536	0.994534	0.995975	0.99813	0.996182	0.996445	0.998573	0.985073	0.998029	0.995736	0.996499	0.986978	0.98658	0.992733	0.985833	0.967131	0.978722	0.973323	0.993494	0.992272	0.995059	0.997722	0.993833	0.963699	0.988874	0.988273	0.981932	0.992902	0.986051	0.994698
B60K	0.950491	0.987392	0.94729	0.974754	0.990583	0.999361	0.994983	0.99593	0.993171	0.997361	0.998538	0.994846	0.995473	0.994746	0.997856	0.99168	0.997838	0.996152	0.998768	0.9994	0.996966	0.998506	0.998783	0.998674	0.998397	0.994923	0.9966	0.998617	0.997407	0.998907	0.993273	0.998046	0.999111	0.997453	0.979343	0.996389	0.989484	0.998083	0.997211	0.996695	0.996948	0.995028	0.989998	0.995865	0.993797	0.990835	0.997141	0.992645	0.996792
B60L	0.955431	0.978486	0.971437	0.977301	0.981248	0.998506	0.984926	0.98619	0.968939	0.988041	0.994697	0.996134	0.852522	0.981444	0.982263	0.982448	0.993157	0.977383	0.993639	0.997416	0.984284	0.993957	0.994902	0.995427	0.984214	0.990307	0.987755	0.994191	0.982032	0.994949	0.961677	0.989695	0.995494	0.987811	0.956423	0.984529	0.966728	0.991599	0.990052	0.993447	0.994442	0.98688	0.974845	0.984274	0.98865	0.980028	0.971462	0.975227	0.988566
B60M	0.98432	0.989266	0.991754	0.990985	0.988558	0.999665	0.992122	0.995727	0.981461	0.996006	0.99695	0.998779	0.980808	0.991327	0.993526	0.993569	0.993167	0.98699	0.997487	0.999059	0.995515	0.997066	0.998499	0.998043	0.995904	0.996114	0.993308	0.99746	0.989568	0.997045	0.987835	0.988119	0.99453	0.987167	0.962385	0.982914	0.970292	0.995244	0.994863	0.98717	0.988882	0.987576	0.960385	0.983799	0.985847	0.982601	0.99327	0.975352	0.995298
B60N	0.991703	0.995739	0.994091	0.993188	0.991756	0.999763	0.995957	0.991982	0.996349	0.979428	0.998422	0.99852	0.993362	0.995055	0.997063	0.992893	0.998113	0.994965	0.998925	0.999357	0.997277	0.998363	0.999179	0.998261	0.998302	0.998285	0.994859	0.998885	0.998348	0.998623	0.988604	0.984355	0.992208	0.985122	0.939993	0.97777	0.982749	0.991837	0.984026	0.990081	0.996807	0.996947	0.961013	0.99195	0.975569	0.972819	0.987147	0.933732	0.994664
B60P	0.970116	0.961907	0.948312	0.939574	0.974806	0.999656	0.994617	0.986746	0.99516	0.993907	0.998496	0.9971	0.992829	0.992072	0.991635	0.961759	0.993572	0.983029	0.997668	0.99893	0.993362	0.997294	0.998864	0.997597	0.995498	0.995268	0.99196	0.995541	0.990558	0.998937	0.979451	0.996092	0.998222	0.99493	0.963622	0.987997	0.978319	0.997157	0.99694	0.99843	0.996484	0.996376	0.956341	0.990849	0.991012	0.95905	0.991414	0.970588	0.993451
B60Q	0.981967	0.98835	0.991883	0.988607	0.989269	0.999081	0.987962	0.989251	0.976101	0.990105	0.996221	0.998474	0.956932	0.994777	0.994399	0.986657	0.996849	0.993609	0.997759	0.998919	0.993788	0.996801	0.996566	0.997754	0.994857	0.996311	0.994929	0.998257	0.991875	0.998458	0.982921	0.996097	0.998334	0.993745	0.953388	0.984568	0.981108	0.987667	0.994112	0.995063	0.996412	0.990154	0.978216	0.975281	0.984656	0.984028	0.987315	0.987246	0.993813
B60R	0.986287	0.989886	0.990965	0.992099	0.988083	0.99963	0.99324	0.988398	0.993353	0.995175	0.997158	0.995991	0.993167	0.993621	0.994902	0.978957	0.996585	0.990102	0.998128	0.998895	0.995483	0.997504	0.99841	0.996646	0.997164	0.998479	0.992629	0.998111	0.996191	0.997988	0.983095	0.988969	0.995773	0.985556	0.91624	0.987905	0.973986	0.988858	0.986334	0.995881	0.996628	0.993802	0.928765	0.98752	0.981661	0.96732	0.990763	0.964152	0.994043
B60S	0.980267	0.988368	0.99029	0.991319	0.987849	0.999577	0.994601	0.996281	0.994057	0.996652	0.997695	0.9988	0.981956	0.995008	0.996218	0.991716	0.996942	0.992734	0.99804	0.999218	0.996202	0.997888	0.998103	0.998562	0.996615	0.995621	0.995832	0.99847	0.994869	0.9989	0.991575	0.997948	0.999064	0.996651	0.989111	0.995235	0.992004	0.997354	0.997695	0.998733	0.998957	0.997062	0.991624	0.996896	0.995029	0.992061	0.990386	0.994476	0.972119
B60T	0.979734	0.993402	0.99025	0.992484	0.994106	0.999727	0.996106	0.997031	0.99597	0.998599	0.999038	0.999207	0.997146	0.998153	0.998554	0.99436	0.998407	0.997952	0.999166	0.99965	0.997683	0.998924	0.998946	0.9992	0.998874	0.997594	0.998123	0.999403	0.997917	0.999537	0.99606	0.999201	0.99969	0.998978	0.990847	0.998649	0.990996	0.999074	0.998861	0.998723	0.998204	0.995834	0.994952	0.9971	0.99735	0.995322	0.99868	0.996256	0.998399
B60V	0.986959	0.98563	0.99279	0.992215	0.993037	0.999797	0.996893	0.996479	0.997645	0.990972	0.999218	0.999578	0.996935	0.996084	0.997443	0.995305	0.997244	0.994886	0.996982	0.999369	0.998066	0.998598	0.999235	0.999108	0.998379	0.998164	0.997193	0.998559	0.993327	0.999358	0.992767	0.997407	0.999135	0.996252	0.990645	0.994484	0.991457	0.997832	0.998062	0.998653	0.998175	0.997815	0.992185	0.996695	0.996068	0.989697	0.997644	0.992414	0.99692
B60W	0.962058	0.987705	0.962668	0.980336	0.992659	0.999563	0.99477	0.996195	0.995183	0.998236	0.998941	0.996763	0.995974	0.994381	0.998762	0.991322	0.998235	0.998595	0.999286	0.999661	0.99715	0.998655	0.998941	0.998938	0.998943	0.994485	0.997805	0.998931	0.997356	0.999219	0.994652	0.999315	0.999701	0.998824	0.983547	0.999142	0.988359	0.999054	0.998523	0.998935	0.997767	0.995475	0.996739	0.996062	0.996542	0.99593	0.998131	0.996473	0.997273
B61B	0.981309	0.965794	0.98912	0.977571	0.9872	0.998788	0.990795	0.989149	0.993347	0.99588	0.996222	0.998483	0.987035	0.982595	0.993214	0.977839	0.985614	0.987898	0.996793	0.998455	0.9955	0.994717	0.99705	0.997101	0.99477	0.991291	0.988435	0.994792	0.969351	0.998553	0.982549	0.996579	0.998059	0.995707	0.982209	0.993827	0.975733	0.997058	0.987958	0.998035	0.997363	0.991838	0.987942	0.992411	0.995746	0.982838	0.994552	0.989114	0.994387
B61C	0.962399	0.978554	0.979028	0.981966	0.985454	0.99706	0.990939	0.992418	0.984647	0.994385	0.993588	0.995494	0.989345	0.989626	0.995134	0.984608	0.995066	0.992124	0.997719	0.997975	0.993754	0.996571	0.99585	0.995139	0.996181	0.993295	0.993765	0.996911	0.989931	0.997645	0.985811	0.994824	0.996977	0.994433	0.973057	0.994071	0.975557	0.987446	0.982797	0.997534	0.996333	0.991298	0.988611	0.991634	0.992866	0.980947	0.994333	0.970503	0.993064
B61D	0.980389	0.978866	0.9829	0.974327	0.954944	0.999427	0.990529	0.986773	0.994747	0.991542	0.995779	0.997931	0.988017	0.987367	0.979831	0.973826	0.989595	0.956731	0.994491	0.997448	0.984078	0.993022	0.997781	0.995408	0.990726	0.995272	0.981988	0.995829	0.989565	0.997022	0.952979	0.98972	0.995602	0.988412	0.952169	0.972526	0.952356	0.994944	0.994018	0.996451	0.994526	0.992001	0.924558	0.979616	0.991844	0.910352	0.9815	0.954221	0.985898
B61F	0.992498	0.996477	0.993443	0.995309	0.994946	0.99906	0.99773	0.997946	0.998569	0.998857	0.998051	0.998933	0.997964	0.996962	0.997606	0.996344	0.998414	0.995762	0.99895	0.99922	0.998067	0.99879	0.998717	0.9987	0.998654	0.998452	0.997199	0.999272	0.997882	0.999355	0.995219	0.997759	0.998872	0.997762	0.992657	0.996574	0.991665	0.998889	0.998704	0.998929	0.999005	0.998163	0.992699	0.997308	0.99782	0.992284	0.998042	0.995794	0.998126
B61G	0.993556	0.996121	0.997394	0.996602	0.993637	0.999839	0.993234	0.995146	0.99743	0.997274	0.997317	0.999494	0.99429	0.996484	0.996819	0.995514	0.995937	0.992254	0.993553	0.996807	0.989729	0.997956	0.994127	0.99805	0.995504	0.996383	0.995538	0.996616	0.997951	0.995828	0.988724	0.99792	0.999073	0.997288	0.985965	0.995255	0.991242	0.997672	0.994273	0.998305	0.998715	0.998701	0.987823	0.996215	0.996508	0.992449	0.996713	0.994015	0.99733
B61H	0.976359	0.983963	0.986238	0.987501	0.993004	0.999803	0.996416	0.994705	0.996317	0.997924	0.999141	0.999517	0.996056	0.994081	0.997728	0.987172	0.995876	0.995706	0.998715	0.999536	0.997894	0.998682	0.999205	0.999366	0.998173	0.989407	0.996845	0.99824	0.991884	0.998585	0.992367	0.997214	0.998998	0.996062	0.983619	0.99499	0.985165	0.997724	0.997138	0.998212	0.998265	0.996752	0.987087	0.995704	0.991622	0.989916	0.997019	0.991404	0.99597
B61J	0.970967	0.936819	0.9798	0.956608	0.980596	0.998071	0.985661	0.991058	0.991374	0.994823	0.970474	0.983768	0.972213	0.96681	0.986464	0.967473	0.975117	0.9762	0.991919	0.989886	0.98899	0.984981	0.984508	0.980943	0.985237	0.985056	0.976417	0.987693	0.933725	0.995694	0.974259	0.996445	0.998372	0.995417	0.987136	0.987955	0.952901	0.99821	0.995032	0.998029	0.996804	0.988363	0.991135	0.990836	0.996686	0.989609	0.991796	0.993085	0.994232
B61K	0.981446	0.976552	0.99141	0.983122	0.987302	0.991636	0.98208	0.976035	0.988681	0.992265	0.93643	0.971476	0.984873	0.987264	0.986113	0.982374	0.989588	0.974356	0.986468	0.981757	0.986749	0.980173	0.96125	0.963145	0.980744	0.991322	0.986565	0.992464	0.978062	0.995608	0.982595	0.992393	0.99637	0.991668	0.975227	0.987692	0.95762	0.996227	0.995293	0.996461	0.997854	0.988917	0.979211	0.988121	0.993931	0.989956	0.989308	0.992328	0.988693
B61L	0.983593	0.986565	0.994983	0.99004	0.991075	0.999445	0.9928	0.988084	0.991342	0.995051	0.998007	0.99971	0.989445	0.996609	0.997046	0.991175	0.996908	0.996694	0.998718	0.999342	0.995139	0.997354	0.997615	0.99805	0.997571	0.996683	0.99644	0.998889	0.994231	0.999501	0.990512	0.998297	0.999425	0.997506	0.987416	0.997	0.976936	0.997381	0.997749	0.998279	0.996409	0.991035	0.996186	0.991057	0.996399	0.992897	0.997216	0.993769	0.996744
B62B	0.980596	0.991118	0.983639	0.990263	0.979666	0.999708	0.996456	0.986453	0.996246	0.990233	0.998508	0.998869	0.993301	0.996027	0.992726	0.99398	0.995875	0.984819	0.998031	0.999158	0.993028	0.997679	0.999168	0.998073	0.996087	0.99713	0.993766	0.998105	0.994914	0.999258	0.980616	0.993615	0.997497	0.991773	0.962667	0.987818	0.98022	0.995726	0.994705	0.986453	0.987822	0.987639	0.971994	0.991181	0.967288	0.850713	0.989937	0.93495	0.990994
B62C	0.921856	0.971107	0.942	0.950622	0.982562	0.999447	0.994962	0.98449	0.993391	0.990478	0.99898	0.997277	0.993119	0.994171	0.996304	0.971078	0.994873	0.992508	0.998666	0.99957	0.9967	0.998424	0.999385	0.998061	0.997717	0.996677	0.99513	0.997158	0.993064	0.999138	0.987772	0.99423	0.998059	0.991902	0.95424	0.987906	0.98558	0.995444	0.997484	0.997383	0.997549	0.996919	0.964125	0.993077	0.983036	0.963415	0.994681	0.966581	0.996017
B62D	0.908005	0.984567	0.940286	0.967106	0.98757	0.999466	0.995232	0.995102	0.993676	0.994795	0.998172	0.996822	0.99515	0.994056	0.996316	0.993174	0.997264	0.993157	0.99848	0.999248	0.996341	0.998129	0.998871	0.998278	0.997953	0.997531	0.994687	0.998468	0.995167	0.998607	0.989428	0.994942	0.997702	0.994595	0.974488	0.989322	0.983833	0.996691	0.996626	0.997127	0.997611	0.994956	0.978563	0.993465	0.990846	0.979949	0.996049	0.984212	0.996105
B62H	0.98449	0.992691	0.991481	0.99366	0.991366	0.999807	0.995132	0.980029	0.994995	0.994944	0.998697	0.996429	0.994698	0.99707	0.997223	0.988759	0.997718	0.994544	0.998978	0.999659	0.997427	0.998685	0.999363	0.998116	0.998265	0.998149	0.996662	0.999233	0.99782	0.999401	0.988703	0.993084	0.997717	0.989539	0.951817	0.993073	0.984771	0.989575	0.99115	0.996161	0.996796	0.99581	0.964589	0.991957	0.981699	0.95586	0.992322	0.967198	0.993162
B62J	0.98867	0.992185	0.992301	0.993969	0.984442	0.999785	0.995055	0.991267	0.996468	0.991192	0.998042	0.998662	0.989251	0.992277	0.99184	0.994911	0.996264	0.985957	0.997577	0.998624	0.993667	0.996571	0.998423	0.997642	0.995236	0.997099	0.990617	0.99892	0.997541	0.99887	0.982225	0.98967	0.994187	0.98578	0.949204	0.983276	0.976733	0.989968	0.991844	0.990433	0.994651	0.993315	0.965177	0.986503	0.984128	0.93521	0.98783	0.918724	0.991954
B62K	0.979974	0.995697	0.982262	0.991756	0.995648	0.99983	0.99713	0.996478	0.997462	0.99828	0.998774	0.998347	0.996237	0.994742	0.997893	0.998017	0.998687	0.996861	0.999093	0.999585	0.998109	0.998695	0.999195	0.998872	0.998703	0.998198	0.99531	0.99943	0.998639	0.999313	0.99601	0.996336	0.997918	0.99451	0.984185	0.995506	0.992767	0.996702	0.997606	0.99676	0.997878	0.997217	0.989843	0.996596	0.991102	0.980699	0.997135	0.989805	0.996495
B62L	0.983714	0.993951	0.971418	0.985705	0.994838	0.999853	0.997692	0.996304	0.99784	0.998144	0.998349	0.997434	0.998612	0.997181	0.998328	0.995163	0.998233	0.996597	0.999127	0.999499	0.998194	0.999062	0.999025	0.998966	0.998787	0.994278	0.997833	0.999142	0.999011	0.999188	0.995838	0.996103	0.997919	0.996684	0.98641	0.997096	0.992022	0.997775	0.997814	0.995428	0.996252	0.995504	0.988475	0.996053	0.99502	0.988948	0.997804	0.993707	0.997055
B62M	0.975915	0.995119	0.983666	0.991275	0.995015	0.999686	0.996708	0.994394	0.995697	0.995755	0.999013	0.99925	0.997705	0.99539	0.998491	0.996348	0.998673	0.997358	0.9993	0.999654	0.998497	0.998964	0.999428	0.999087	0.998967	0.997319	0.996806	0.9994	0.99814	0.999253	0.995055	0.994288	0.997396	0.991543	0.972191	0.993762	0.992986	0.994615	0.994928	0.982821	0.987104	0.986978	0.990218	0.996188	0.971281	0.975321	0.99647	0.977747	0.994657
B63B	0.99289	0.992715	0.996323	0.994396	0.981014	0.999558	0.990672	0.969362	0.993983	0.988332	0.995865	0.997646	0.992447	0.988805	0.991934	0.994215	0.993458	0.983108	0.996328	0.998366	0.993478	0.996422	0.99755	0.9958	0.995688	0.997543	0.987874	0.998083	0.995137	0.997941	0.985773	0.991482	0.995637	0.988912	0.970249	0.984086	0.981034	0.995168	0.995769	0.993135	0.989121	0.992861	0.969582	0.991001	0.988013	0.975007	0.993604	0.975153	0.992531
B63C	0.992684	0.993815	0.996115	0.993143	0.981429	0.999322	0.989865	0.972587	0.994212	0.990285	0.99301	0.997601	0.991837	0.996072	0.993836	0.989931	0.995066	0.986599	0.9975	0.998509	0.994198	0.997065	0.996965	0.994435	0.996321	0.998282	0.994384	0.99789	0.996245	0.997207	0.978779	0.943993	0.975708	0.912641	0.853225	0.979918	0.968473	0.963167	0.916983	0.990422	0.991638	0.990399	0.955564	0.985031	0.985622	0.961616	0.990698	0.9403	0.991277
B63G	0.966055	0.986305	0.983832	0.987362	0.984121	0.997462	0.988937	0.976469	0.989689	0.990465	0.995385	0.998208	0.989243	0.992082	0.99375	0.989848	0.994249	0.988579	0.995836	0.998015	0.99338	0.996993	0.99562	0.995881	0.995648	0.995624	0.992664	0.997575	0.99356	0.99757	0.986808	0.992195	0.996466	0.988014	0.958886	0.988659	0.974505	0.98988	0.979894	0.996854	0.994762	0.993863	0.980153	0.991106	0.991905	0.985749	0.995109	0.981768	0.994578
B63H	0.993048	0.996986	0.993984	0.994546	0.995098	0.999858	0.996593	0.993765	0.997184	0.997227	0.998614	0.998977	0.997382	0.996756	0.99827	0.998026	0.9986	0.996177	0.998677	0.999192	0.997505	0.998936	0.998974	0.998811	0.998681	0.998505	0.997459	0.999183	0.998619	0.999025	0.995847	0.997202	0.998678	0.99662	0.991577	0.996079	0.992914	0.998158	0.99625	0.998355	0.997755	0.997994	0.993321	0.996227	0.995817	0.995645	0.998237	0.995697	0.997726
B63J	0.991298	0.990587	0.994847	0.990078	0.980394	0.999677	0.98523	0.989097	0.996122	0.989545	0.995956	0.998965	0.992559	0.996034	0.99456	0.993781	0.995643	0.982308	0.989106	0.995452	0.983308	0.996903	0.9915	0.997013	0.992729	0.995093	0.993836	0.995312	0.996893	0.993859	0.98132	0.996899	0.998826	0.996317	0.984671	0.992824	0.988095	0.997631	0.991826	0.997405	0.99666	0.996567	0.984806	0.99271	0.993492	0.984297	0.994783	0.989693	0.993686
B64B	0.995357	0.995806	0.996644	0.992389	0.983455	0.998698	0.992603	0.990421	0.986963	0.993033	0.996469	0.99867	0.992493	0.993697	0.992664	0.996719	0.995973	0.984578	0.996721	0.998133	0.992104	0.996483	0.997152	0.996877	0.995579	0.997955	0.99138	0.997696	0.996548	0.997543	0.98462	0.991934	0.996693	0.99037	0.975177	0.982544	0.980142	0.992854	0.991431	0.997397	0.998058	0.996018	0.981836	0.984395	0.991143	0.978566	0.994159	0.986512	0.994817
B64C	0.991854	0.993892	0.996317	0.994878	0.988695	0.99971	0.990758	0.995763	0.990947	0.992997	0.99682	0.998509	0.992275	0.991383	0.994189	0.996208	0.996621	0.989113	0.997848	0.998941	0.995297	0.997016	0.998337	0.996913	0.997009	0.997912	0.992154	0.998184	0.995151	0.997443	0.9901	0.989594	0.995452	0.989265	0.981922	0.986133	0.978011	0.994718	0.994059	0.995992	0.997698	0.994166	0.985483	0.990944	0.995884	0.990411	0.995939	0.993282	0.995479
B64D	0.991625	0.988942	0.995191	0.991708	0.978952	0.999469	0.989395	0.993011	0.990888	0.990154	0.995048	0.99783	0.974795	0.992005	0.991373	0.991694	0.99438	0.982585	0.99578	0.997953	0.990762	0.996174	0.996542	0.996579	0.99375	0.995949	0.990382	0.995521	0.992631	0.996865	0.979033	0.98681	0.994441	0.98227	0.960038	0.98467	0.97421	0.982495	0.975367	0.995698	0.997106	0.99396	0.97101	0.988639	0.991886	0.974845	0.989646	0.977087	0.992851
B64F	0.976639	0.979424	0.989198	0.983439	0.961249	0.999284	0.986978	0.987249	0.989421	0.986305	0.995621	0.998048	0.969483	0.988273	0.986598	0.987748	0.992044	0.975135	0.995748	0.997874	0.988832	0.993916	0.99718	0.996338	0.992183	0.994672	0.987682	0.995799	0.986825	0.996749	0.967182	0.988581	0.995578	0.987427	0.964229	0.972649	0.957121	0.989808	0.990007	0.995121	0.995813	0.989363	0.969419	0.980641	0.987757	0.958277	0.986165	0.973108	0.987321
B64G	0.993973	0.995108	0.997739	0.995684	0.990041	0.999657	0.993797	0.996601	0.97573	0.997147	0.997043	0.998785	0.990351	0.996027	0.995626	0.996276	0.997337	0.991314	0.998243	0.998913	0.995845	0.997711	0.998356	0.997777	0.997538	0.998408	0.99547	0.998436	0.996443	0.998153	0.991804	0.992048	0.996342	0.99094	0.983934	0.991186	0.982064	0.994846	0.995266	0.997064	0.997856	0.994793	0.987336	0.992356	0.99638	0.99088	0.996183	0.992732	0.996627
B65B	0.963248	0.949555	0.970832	0.891714	0.697903	0.997318	0.960741	0.977908	0.98545	0.984027	0.976612	0.983684	0.961172	0.910811	0.883825	0.97413	0.9181	0.734703	0.957617	0.978996	0.880051	0.956854	0.97865	0.968236	0.927799	0.970009	0.844149	0.985665	0.939953	0.989148	0.877782	0.973732	0.985311	0.972239	0.935061	0.829073	0.853252	0.989253	0.9873	0.991045	0.990089	0.979302	0.833009	0.960816	0.990699	0.795188	0.948205	0.905491	0.960169
B65C	0.981669	0.968942	0.992365	0.969502	0.908156	0.99824	0.943402	0.984664	0.945934	0.98936	0.969556	0.985267	0.967704	0.920746	0.943145	0.987951	0.967788	0.883161	0.982561	0.990629	0.959453	0.975228	0.988142	0.978347	0.974825	0.984399	0.920252	0.984574	0.951563	0.974187	0.922601	0.884412	0.944992	0.904691	0.877746	0.859896	0.775105	0.96743	0.968524	0.96103	0.981581	0.936671	0.875479	0.920549	0.991361	0.925894	0.968842	0.959357	0.967229
B65D	0.97526	0.964514	0.993658	0.974866	0.738998	0.997782	0.971551	0.959363	0.988305	0.971281	0.977657	0.993432	0.952988	0.959281	0.875341	0.984021	0.953162	0.74163	0.973673	0.984901	0.903434	0.965476	0.987775	0.975109	0.946145	0.986683	0.905817	0.987721	0.983713	0.989886	0.708116	0.968037	0.986183	0.962483	0.864615	0.863237	0.77769	0.984705	0.983297	0.991016	0.981034	0.962717	0.685674	0.909806	0.979289	0.404858	0.881884	0.723669	0.9149
B65F	0.974488	0.956752	0.968477	0.947798	0.90036	0.999241	0.986934	0.980288	0.99429	0.987843	0.993301	0.995671	0.982012	0.972836	0.956511	0.978033	0.974305	0.905531	0.990002	0.995354	0.966264	0.98726	0.996773	0.991277	0.980342	0.981833	0.959873	0.991446	0.968418	0.996326	0.898724	0.990771	0.996191	0.988377	0.954247	0.948702	0.920202	0.994294	0.994208	0.997414	0.993527	0.987055	0.896698	0.973133	0.991203	0.812151	0.963624	0.910939	0.972651
B65G	0.972449	0.889936	0.968947	0.928328	0.964263	0.998056	0.982082	0.986414	0.976979	0.993246	0.993477	0.996576	0.959577	0.93737	0.976634	0.954997	0.961842	0.959429	0.990922	0.995881	0.98506	0.98698	0.99347	0.993525	0.982413	0.969719	0.959704	0.981851	0.890936	0.994654	0.956196	0.994388	0.997388	0.993332	0.983939	0.980721	0.945653	0.997565	0.996669	0.998042	0.997003	0.988312	0.976853	0.991257	0.996543	0.964887	0.989258	0.981542	0.990281
B65H	0.98184	0.956121	0.988838	0.982777	0.966847	0.99928	0.986495	0.981672	0.991908	0.993112	0.994109	0.997703	0.990317	0.979734	0.987541	0.990679	0.985377	0.97324	0.995635	0.998074	0.989053	0.993915	0.996766	0.994717	0.992797	0.993399	0.982124	0.995783	0.964769	0.995144	0.951685	0.983661	0.993614	0.986998	0.963618	0.96367	0.883035	0.993371	0.985983	0.994687	0.991324	0.979023	0.966568	0.984212	0.989808	0.961424	0.986374	0.974654	0.989219
B66B	0.993488	0.991014	0.995588	0.992434	0.994703	0.999698	0.996943	0.996852	0.996384	0.997852	0.998748	0.999347	0.99458	0.993693	0.997353	0.993358	0.996704	0.995638	0.999002	0.999485	0.99784	0.998503	0.998971	0.998908	0.99809	0.997246	0.995517	0.998616	0.992792	0.999373	0.994006	0.998505	0.999285	0.998099	0.992307	0.996874	0.991205	0.998573	0.995948	0.99911	0.998478	0.997328	0.994312	0.996539	0.997255	0.994741	0.998056	0.995515	0.997149
B66C	0.954022	0.968436	0.970832	0.972075	0.966686	0.998807	0.989432	0.983202	0.984805	0.992019	0.994924	0.991494	0.97763	0.982679	0.989527	0.956297	0.986982	0.979856	0.99586	0.998246	0.991225	0.994809	0.995825	0.994066	0.993221	0.990859	0.98499	0.993099	0.97674	0.99722	0.978403	0.993027	0.996296	0.993402	0.959466	0.985765	0.960609	0.995672	0.99429	0.997548	0.994936	0.98908	0.952627	0.986016	0.991526	0.96629	0.987983	0.973546	0.991529
B66D	0.981171	0.986664	0.987114	0.988657	0.984488	0.997445	0.99149	0.962941	0.994507	0.992047	0.995267	0.996344	0.992113	0.993006	0.995433	0.972585	0.993972	0.990601	0.997557	0.998506	0.995309	0.997793	0.996493	0.995344	0.996551	0.995174	0.994362	0.997787	0.992711	0.99836	0.985644	0.995192	0.997949	0.99332	0.968271	0.990223	0.974695	0.993914	0.981215	0.997483	0.993899	0.99399	0.972552	0.991006	0.990069	0.981436	0.994384	0.979562	0.994299
B66F	0.943234	0.968885	0.961917	0.96944	0.978181	0.999213	0.994172	0.99161	0.994637	0.995247	0.998057	0.996167	0.988755	0.987659	0.994501	0.977997	0.990857	0.989844	0.997742	0.999149	0.995122	0.997013	0.998404	0.997946	0.996048	0.992483	0.991251	0.994656	0.982042	0.998764	0.987593	0.996989	0.998553	0.996294	0.972679	0.990424	0.967888	0.997615	0.997287	0.998247	0.995409	0.993287	0.978759	0.993561	0.991166	0.98193	0.994098	0.985371	0.994742
B67B	0.976311	0.9545	0.987906	0.953756	0.801738	0.998114	0.966603	0.972592	0.988265	0.977384	0.977609	0.990282	0.967871	0.946541	0.9155	0.981273	0.956432	0.817673	0.971659	0.985483	0.910871	0.961575	0.983996	0.975055	0.949997	0.977848	0.906203	0.988968	0.972498	0.990973	0.835411	0.982669	0.990186	0.978785	0.930328	0.898621	0.874187	0.991239	0.987485	0.994844	0.989945	0.979118	0.836923	0.955309	0.987731	0.719184	0.931833	0.864253	0.94404
B67C	0.964328	0.95128	0.978782	0.906389	0.741937	0.996333	0.953201	0.975195	0.986299	0.979153	0.967262	0.983995	0.9662	0.922004	0.898575	0.977838	0.931803	0.761785	0.959788	0.980704	0.88026	0.954967	0.975666	0.965719	0.936103	0.973501	0.86262	0.985186	0.94804	0.988444	0.865734	0.985596	0.988236	0.982302	0.941214	0.856471	0.882171	0.992041	0.984091	0.994931	0.991804	0.98274	0.851139	0.967608	0.990346	0.792483	0.944934	0.903399	0.948003
B67D	0.976858	0.93406	0.992395	0.971951	0.815707	0.997592	0.958082	0.971276	0.986361	0.972378	0.968362	0.987836	0.95439	0.947442	0.91879	0.98335	0.966048	0.837568	0.967211	0.981317	0.892538	0.945041	0.977034	0.969835	0.942393	0.976947	0.91095	0.988289	0.980928	0.990551	0.816039	0.98422	0.990801	0.980024	0.928385	0.918737	0.884092	0.989474	0.983367	0.995083	0.990011	0.977675	0.843202	0.953295	0.984743	0.704993	0.914789	0.848069	0.924034
B68B	0.992836	0.994327	0.996484	0.994131	0.980031	0.999196	0.954559	0.664971	0.943258	0.969696	0.988527	0.996177	0.987504	0.995957	0.992502	0.968749	0.991207	0.982992	0.996311	0.997215	0.993216	0.996656	0.991352	0.974303	0.993249	0.996644	0.991715	0.997191	0.99594	0.9979	0.982826	0.97287	0.986726	0.970434	0.908795	0.982288	0.96451	0.982267	0.97931	0.988778	0.988609	0.98644	0.91649	0.959427	0.967402	0.969273	0.985645	0.950689	0.990428
B68C	0.995701	0.996546	0.998838	0.995511	0.99017	0.99963	0.978566	0.861671	0.870427	0.98619	0.9916	0.997045	0.994563	0.997272	0.995673	0.988703	0.995752	0.989791	0.998187	0.998563	0.996771	0.998298	0.996016	0.988664	0.996885	0.999164	0.995853	0.998215	0.997739	0.997847	0.991252	0.952357	0.977544	0.953164	0.936274	0.983979	0.971092	0.977133	0.972702	0.968936	0.974241	0.971665	0.963465	0.986709	0.992319	0.988596	0.993281	0.976389	0.994159
B68F	0.999952	0.999859	0.999981	1	0.999233	1	1	0.999626	1	0.999814	0.999959	1	1	1	0.999897	1	1	1	1	0.999858	1	0.999905	1	1	0.999961	1	1	0.99984	1	1	0.998852	0.996041	0.994633	0.996186	0.961166	0.973985	0.964696	0.996477	0.998687	0.99896	0.997253	0.998759	0.968189	0.328184	0.999069	0.993183	0.994989	0.991377	0.999209
B68G	0.989831	0.990784	0.996519	0.98542	0.955001	0.999317	0.970035	0.96734	0.981282	0.963397	0.985561	0.99367	0.96682	0.959112	0.976284	0.990034	0.987228	0.9607	0.99224	0.995297	0.979028	0.987978	0.993805	0.987648	0.987733	0.994827	0.957187	0.995279	0.989429	0.992328	0.967185	0.907701	0.954934	0.909959	0.862539	0.908963	0.87192	0.954685	0.948892	0.966386	0.983958	0.971529	0.916632	0.965964	0.957426	0.914218	0.968428	0.862254	0.978264
B81B	0.981318	0.978993	0.995213	0.978488	0.95977	0.984451	0.919837	0.981139	0.617007	0.988845	0.941321	0.986231	0.921694	0.939515	0.962941	0.98443	0.983115	0.933071	0.96722	0.975873	0.962514	0.976435	0.941813	0.970333	0.969542	0.974046	0.947572	0.979058	0.955829	0.975949	0.952299	0.964175	0.980456	0.963907	0.931577	0.946271	0.927712	0.976569	0.98051	0.984106	0.993415	0.977088	0.95768	0.965239	0.99384	0.98548	0.981809	0.989975	0.982571
B81C	0.987897	0.987134	0.997411	0.989017	0.977088	0.988456	0.924345	0.990094	0.492008	0.993573	0.955403	0.984306	0.921934	0.928502	0.97501	0.990611	0.988766	0.964952	0.981971	0.985663	0.979111	0.976458	0.968635	0.96999	0.981142	0.992678	0.93024	0.988275	0.97737	0.984873	0.967838	0.980906	0.982525	0.981266	0.952703	0.970435	0.952487	0.988294	0.987168	0.990761	0.995966	0.981787	0.968461	0.976185	0.996041	0.992195	0.985589	0.99424	0.985309
B82B	0.982412	0.978243	0.996533	0.981946	0.967094	0.956992	0.930405	0.973039	0.651413	0.986773	0.74443	0.902401	0.93211	0.967488	0.947796	0.983374	0.98089	0.895141	0.944363	0.92196	0.94574	0.921614	0.835252	0.848724	0.928004	0.985558	0.953839	0.964984	0.962833	0.970205	0.93864	0.954953	0.978132	0.96084	0.942637	0.946698	0.925881	0.983753	0.982707	0.98502	0.993894	0.978389	0.961237	0.968207	0.994471	0.989041	0.966419	0.99232	0.977589
B99Z	#DIV/0!	#DIV/0!	#DIV/0!	#DIV/0!	#DIV/0!	#DIV/0!	#DIV/0!	#DIV/0!	#DIV/0!	#DIV/0!	#DIV/0!	#DIV/0!	#DIV/0!	#DIV/0!	#DIV/0!	#DIV/0!	#DIV/0!	#DIV/0!	#DIV/0!	#DIV/0!	#DIV/0!	#DIV/0!	#DIV/0!	#DIV/0!	#DIV/0!	#DIV/0!	#DIV/0!	#DIV/0!	#DIV/0!	#DIV/0!	#DIV/0!	#DIV/0!	#DIV/0!	#DIV/0!	#DIV/0!	#DIV/0!	#DIV/0!	#DIV/0!	#DIV/0!	#DIV/0!	#DIV/0!	#DIV/0!	#DIV/0!	#DIV/0!	#DIV/0!	#DIV/0!	#DIV/0!	#DIV/0!	#DIV/0!
C01B	0.994964	0.9897	0.998299	0.993588	0.982067	0.993494	0.972753	0.987773	0.959823	0.990636	0.901374	0.945605	0.977082	0.984825	0.971207	0.99537	0.990387	0.914017	0.961429	0.954806	0.95593	0.973153	0.94693	0.943228	0.958786	0.990103	0.974926	0.950445	0.991595	0.964442	0.957853	0.986362	0.993743	0.988439	0.986302	0.981901	0.983831	0.994592	0.985962	0.995352	0.997688	0.993884	0.985859	0.991413	0.998746	0.991243	0.986799	0.994987	0.990917
C01C	0.989255	0.982276	0.997385	0.992197	0.980415	0.97803	0.97109	0.985071	0.975079	0.990555	0.884122	0.923907	0.965033	0.986847	0.973336	0.993607	0.991073	0.920268	0.958393	0.944766	0.951265	0.97789	0.940865	0.946594	0.958023	0.987427	0.978555	0.950124	0.990961	0.964428	0.957587	0.988397	0.994954	0.989254	0.986961	0.983881	0.981755	0.994989	0.983794	0.995943	0.998219	0.993921	0.988366	0.992518	0.997997	0.995587	0.988793	0.996679	0.991199
C01D	0.993083	0.990511	0.992935	0.991634	0.985969	0.993704	0.975116	0.988325	0.977877	0.990556	0.883675	0.929406	0.983012	0.984692	0.972629	0.994822	0.991968	0.93223	0.958383	0.956211	0.949932	0.968084	0.933481	0.937449	0.954099	0.988318	0.974255	0.966456	0.993502	0.974085	0.963166	0.992256	0.996262	0.992339	0.991377	0.985757	0.990979	0.995949	0.985659	0.997059	0.998602	0.996498	0.990195	0.994414	0.998582	0.994483	0.986979	0.99514	0.991077
C01F	0.994928	0.989626	0.99851	0.994365	0.985093	0.993524	0.974161	0.986305	0.942351	0.992544	0.899879	0.947032	0.97555	0.984559	0.969005	0.995135	0.991588	0.924047	0.964847	0.954585	0.958851	0.967522	0.94082	0.931654	0.955934	0.988719	0.973409	0.962958	0.991327	0.971842	0.966711	0.986904	0.993964	0.987979	0.986313	0.981581	0.985902	0.994846	0.990192	0.995381	0.998204	0.994905	0.988244	0.99097	0.99897	0.996063	0.986483	0.997303	0.98772
C01G	0.994532	0.99102	0.998434	0.994828	0.986198	0.993247	0.977395	0.990998	0.954492	0.99231	0.922578	0.956421	0.978861	0.983233	0.977913	0.996609	0.993412	0.944069	0.974086	0.965337	0.968115	0.978409	0.956657	0.955538	0.970114	0.99196	0.981832	0.967072	0.992131	0.976542	0.969862	0.987721	0.994454	0.98837	0.987712	0.9822	0.984609	0.995429	0.990992	0.995541	0.99842	0.995357	0.987504	0.990635	0.998911	0.995706	0.989947	0.996339	0.992074
C02F	0.987845	0.981545	0.99665	0.989753	0.966193	0.97258	0.961385	0.959496	0.979845	0.989661	0.916105	0.959346	0.980592	0.98242	0.963396	0.989138	0.983176	0.877135	0.928609	0.96148	0.930324	0.978543	0.928589	0.940735	0.950538	0.976417	0.971766	0.973676	0.991945	0.972162	0.943606	0.991158	0.993586	0.992458	0.986309	0.984133	0.989786	0.995767	0.975192	0.997485	0.998477	0.996151	0.987333	0.995302	0.997546	0.992207	0.988746	0.994126	0.990422
C03B	0.997032	0.99482	0.998924	0.996857	0.99047	0.999318	0.98184	0.996974	0.968747	0.997887	0.991393	0.996339	0.977093	0.985729	0.992093	0.997704	0.996052	0.984959	0.995776	0.996952	0.99269	0.995074	0.99531	0.994516	0.994055	0.996641	0.987759	0.99577	0.99234	0.994754	0.989467	0.989502	0.994761	0.989314	0.979973	0.981408	0.98175	0.990978	0.996594	0.995862	0.99844	0.993986	0.988343	0.990824	0.998685	0.995664	0.99367	0.996834	0.995265
C03C	0.994427	0.992586	0.99885	0.994463	0.9791	0.997245	0.970457	0.993542	0.84029	0.995596	0.963543	0.982142	0.958358	0.981199	0.980506	0.996943	0.992074	0.957722	0.989289	0.988827	0.983061	0.986376	0.983229	0.978174	0.985669	0.996425	0.979316	0.990606	0.987601	0.987193	0.975203	0.965572	0.983388	0.969945	0.956514	0.957426	0.958682	0.985097	0.989025	0.988641	0.996139	0.987509	0.971322	0.976096	0.997396	0.990853	0.986962	0.994139	0.982763
C04B	0.993782	0.991566	0.998663	0.994327	0.980816	0.996873	0.976479	0.99212	0.96361	0.995325	0.959062	0.980488	0.970711	0.975189	0.970782	0.997236	0.991611	0.953468	0.986657	0.983373	0.97566	0.983882	0.977852	0.970234	0.97988	0.994939	0.971821	0.986368	0.989523	0.981642	0.973365	0.967042	0.983171	0.972989	0.968079	0.964965	0.962805	0.988921	0.98844	0.989354	0.995783	0.988309	0.974653	0.982225	0.997986	0.991457	0.989089	0.994392	0.988378
C05B	0.982016	0.952179	0.996501	0.99344	0.942765	0.977365	0.971381	0.978129	0.970499	0.964946	0.723324	0.651936	0.984178	0.981619	0.969594	0.99371	0.988738	0.882591	0.944249	0.954248	0.956329	0.960744	0.929082	0.895003	0.94897	0.989499	0.970972	0.97074	0.992037	0.978944	0.958716	0.986162	0.99369	0.985679	0.98489	0.953057	0.978684	0.995501	0.991174	0.995195	0.997664	0.993522	0.984111	0.990222	0.997695	0.990331	0.984287	0.992952	0.988794
C05C	0.973045	0.906683	0.995426	0.994148	0.937046	0.973004	0.980867	0.985425	0.973542	0.976698	0.78444	0.740666	0.988192	0.982902	0.978222	0.996212	0.992454	0.923381	0.966068	0.963042	0.972006	0.969819	0.948178	0.915172	0.964799	0.992859	0.976285	0.981847	0.995004	0.988477	0.976322	0.993475	0.996188	0.991645	0.992286	0.967543	0.992253	0.997367	0.996798	0.997182	0.998518	0.995398	0.991739	0.994997	0.998523	0.994459	0.988191	0.997141	0.992658
C05D	0.969746	0.938718	0.995096	0.993295	0.924103	0.975897	0.972199	0.947404	0.969331	0.965753	0.79152	0.722651	0.986554	0.970604	0.963826	0.990479	0.985932	0.894332	0.958828	0.962312	0.966223	0.972401	0.949165	0.911537	0.94981	0.985768	0.957609	0.977832	0.993726	0.984738	0.970827	0.989749	0.995036	0.989282	0.989267	0.959813	0.987084	0.99682	0.995904	0.996406	0.998156	0.99441	0.987026	0.992039	0.997707	0.990465	0.989041	0.994018	0.99222
C05F	0.9721	0.917288	0.9878	0.98553	0.882625	0.882951	0.976945	0.951588	0.976841	0.979986	0.83325	0.846004	0.985964	0.981456	0.954999	0.987228	0.982598	0.880667	0.937727	0.949397	0.958722	0.970426	0.893462	0.857663	0.942412	0.974382	0.962493	0.982488	0.992824	0.987174	0.962664	0.992001	0.996051	0.991167	0.988649	0.967075	0.98607	0.996886	0.993104	0.998011	0.99845	0.99601	0.985049	0.994053	0.997147	0.978374	0.986622	0.988524	0.989141
C05G	0.961556	0.900757	0.978305	0.984158	0.852065	0.924724	0.971375	0.967485	0.963786	0.948544	0.59079	0.476438	0.989737	0.980434	0.957957	0.992683	0.986911	0.853067	0.93743	0.934989	0.954571	0.950213	0.892783	0.84327	0.931784	0.990085	0.964848	0.976341	0.992974	0.984707	0.960463	0.984787	0.991913	0.984079	0.984654	0.931699	0.985905	0.994126	0.993577	0.995112	0.997647	0.99367	0.987069	0.991977	0.996964	0.990784	0.980702	0.994225	0.988194
C06B	0.998639	0.997674	0.999326	0.998694	0.996399	0.996918	0.996135	0.997438	0.996541	0.998502	0.972618	0.979589	0.997199	0.995629	0.994916	0.99679	0.99821	0.989628	0.99558	0.992026	0.994402	0.994494	0.991075	0.98966	0.993919	0.998601	0.994894	0.994233	0.998552	0.996861	0.994216	0.996481	0.998295	0.995978	0.988598	0.995178	0.994904	0.997988	0.998222	0.998879	0.999501	0.998395	0.990662	0.997842	0.997988	0.994182	0.997131	0.995389	0.9982
C06C	0.996415	0.996371	0.998912	0.997297	0.994722	0.998829	0.996651	0.995824	0.995889	0.997225	0.964561	0.976215	0.994832	0.997872	0.995564	0.994606	0.99738	0.990048	0.995124	0.992195	0.994099	0.991732	0.986412	0.983792	0.992794	0.998742	0.995833	0.997241	0.998398	0.998602	0.9906	0.997762	0.99919	0.997357	0.988838	0.996003	0.991653	0.99876	0.998639	0.999273	0.999275	0.997889	0.991771	0.996586	0.998165	0.991567	0.99565	0.990573	0.997667
C06D	0.9959	0.993544	0.996861	0.996983	0.991259	0.99798	0.994533	0.994319	0.993677	0.997359	0.982946	0.987911	0.993647	0.996043	0.99449	0.984354	0.997318	0.986423	0.995508	0.993764	0.99377	0.99513	0.99227	0.990542	0.994086	0.998603	0.994518	0.993635	0.997394	0.995893	0.986917	0.992907	0.997596	0.991159	0.945333	0.993209	0.987049	0.993985	0.994687	0.998333	0.999354	0.997769	0.955973	0.994327	0.988638	0.982614	0.993644	0.978833	0.996117
C06F	0.959669	0.969734	0.989376	0.9752	0.978513	0.996944	0.985477	0.978811	0.953016	0.99634	0.989677	0.994979	0.9813	0.994286	0.991653	0.979415	0.991419	0.990099	0.996448	0.996391	0.983831	0.992465	0.992438	0.992154	0.994645	0.99314	0.99088	0.996657	0.989452	0.99813	0.976802	0.996029	0.998631	0.99528	0.973015	0.996027	0.937217	0.997322	0.998524	0.995988	0.987668	0.973461	0.994286	0.978596	0.995981	0.984874	0.995376	0.988039	0.995579
C07B	0.986943	0.980373	0.997841	0.990772	0.982803	0.938864	0.956485	0.958699	0.949917	0.981145	0.2909	0.54153	0.983303	0.983019	0.929611	0.981955	0.984086	0.853461	0.894533	0.814552	0.902622	0.843643	0.695405	0.668267	0.852985	0.990754	0.946033	0.94382	0.988667	0.973286	0.932268	0.987223	0.992454	0.987597	0.983885	0.977106	0.986767	0.994736	0.991499	0.995933	0.998284	0.993694	0.990052	0.991601	0.997807	0.992089	0.943877	0.995803	0.977615
C07C	0.995181	0.987674	0.999157	0.996259	0.990895	0.972603	0.975738	0.977904	0.976186	0.985646	0.576076	0.714209	0.989868	0.990708	0.958816	0.991606	0.991581	0.902592	0.938941	0.864286	0.945022	0.913605	0.836518	0.812171	0.907353	0.994957	0.968928	0.95127	0.99558	0.98126	0.962384	0.995189	0.997425	0.994344	0.99583	0.987134	0.995872	0.997195	0.996753	0.998222	0.999277	0.99788	0.996693	0.997785	0.999266	0.997843	0.972109	0.998746	0.988779
C07D	0.993068	0.982605	0.998886	0.994874	0.990113	0.962009	0.965833	0.957675	0.966782	0.979974	0.200437	0.433217	0.996686	0.989371	0.943142	0.984096	0.987354	0.87219	0.901275	0.840393	0.908079	0.8307	0.693759	0.653605	0.863767	0.99631	0.954718	0.960495	0.995187	0.98332	0.94262	0.994931	0.997054	0.993804	0.995656	0.981967	0.997796	0.99799	0.998518	0.998354	0.999308	0.998504	0.997753	0.99807	0.998479	0.99755	0.945421	0.998722	0.980692
C07F	0.991841	0.982547	0.998919	0.994182	0.986735	0.961804	0.963196	0.967099	0.957163	0.981848	0.45389	0.615107	0.984618	0.98662	0.945812	0.986384	0.987445	0.882183	0.919545	0.858055	0.925871	0.871584	0.751816	0.721927	0.886838	0.994892	0.959142	0.961387	0.991679	0.982607	0.950146	0.989714	0.993813	0.988516	0.989673	0.977069	0.991252	0.996054	0.995555	0.99632	0.998563	0.994564	0.992901	0.993952	0.998615	0.995526	0.954522	0.997753	0.981777
C07G	0.988925	0.971752	0.998088	0.987739	0.978918	0.831415	0.944562	0.945674	0.961595	0.97953	0.290102	0.684722	0.984623	0.967846	0.87976	0.973947	0.976196	0.810879	0.837223	0.758194	0.878405	0.778235	0.454541	0.545215	0.78639	0.982352	0.904752	0.948408	0.983549	0.973911	0.924154	0.986837	0.991893	0.987329	0.987783	0.975666	0.988219	0.994841	0.993285	0.995909	0.998262	0.994961	0.992073	0.995124	0.998281	0.993572	0.933588	0.996861	0.974715
C07H	0.989683	0.973754	0.998759	0.990864	0.983108	0.591396	0.964666	0.945652	0.975878	0.986823	0.527611	0.824269	0.992618	0.982956	0.918013	0.986257	0.98952	0.897771	0.896469	0.836158	0.942941	0.88883	0.597716	0.715612	0.884136	0.990964	0.960832	0.976448	0.986275	0.982938	0.964818	0.994355	0.995756	0.994738	0.993719	0.989226	0.992796	0.997669	0.996226	0.998402	0.999287	0.997523	0.99659	0.997424	0.998897	0.996997	0.968597	0.998422	0.988229
C07J	0.992792	0.980476	0.999199	0.99347	0.990374	0.948795	0.959536	0.95835	0.968744	0.981372	0.321995	0.678285	0.997187	0.985689	0.928392	0.978971	0.985109	0.863206	0.884824	0.79986	0.903695	0.787795	0.627249	0.579332	0.836378	0.995054	0.94135	0.963522	0.996935	0.988453	0.932097	0.9917	0.994906	0.99214	0.992373	0.982655	0.996017	0.99712	0.996823	0.997927	0.999267	0.997197	0.996907	0.997732	0.998944	0.996548	0.930497	0.998399	0.975318
C07K	0.988904	0.970102	0.998666	0.98904	0.982664	0.639771	0.948521	0.935201	0.964689	0.980888	0.297544	0.717732	0.993537	0.979844	0.901051	0.977278	0.983438	0.852806	0.852296	0.77714	0.906395	0.804812	0.430736	0.552987	0.826122	0.991591	0.938737	0.962735	0.988625	0.981689	0.936443	0.98477	0.990156	0.989004	0.98531	0.983708	0.990314	0.994122	0.991602	0.996699	0.998478	0.995566	0.994286	0.996895	0.998586	0.995209	0.938147	0.99732	0.977213
C08B	0.987124	0.970049	0.997616	0.985086	0.97577	0.856189	0.936696	0.950205	0.960301	0.979677	0.382639	0.721812	0.959902	0.929744	0.797311	0.970041	0.959726	0.727442	0.8115	0.734389	0.836296	0.743904	0.529982	0.545538	0.69349	0.961676	0.818201	0.952647	0.986174	0.970347	0.91981	0.95266	0.973066	0.966151	0.954818	0.961381	0.967902	0.982274	0.977281	0.988947	0.994617	0.985469	0.978075	0.989606	0.99725	0.987768	0.933669	0.992687	0.971394
C08C	0.993841	0.987598	0.999104	0.994745	0.98426	0.987444	0.963184	0.987735	0.975135	0.99463	0.881261	0.920019	0.989418	0.983883	0.959685	0.996243	0.988103	0.930496	0.973886	0.952702	0.949367	0.975334	0.945969	0.936462	0.965896	0.996638	0.973026	0.982634	0.989545	0.981158	0.97591	0.976086	0.9863	0.972183	0.973866	0.966028	0.976773	0.98883	0.990992	0.987962	0.993658	0.982757	0.980805	0.986244	0.99807	0.991667	0.982008	0.99554	0.98561
C08F	0.994002	0.988978	0.999156	0.994343	0.98422	0.991487	0.964674	0.990703	0.977375	0.995329	0.901853	0.94108	0.989739	0.981599	0.964765	0.996498	0.988346	0.936752	0.974198	0.959154	0.959765	0.975323	0.95351	0.943316	0.969999	0.997192	0.973873	0.983014	0.990347	0.983149	0.976393	0.969276	0.982395	0.970947	0.969323	0.966083	0.970608	0.987709	0.988585	0.988856	0.994821	0.983382	0.978081	0.984521	0.998261	0.990703	0.982116	0.994982	0.98578
C08G	0.993281	0.988656	0.999126	0.99402	0.982561	0.986182	0.965769	0.988452	0.97259	0.993288	0.866588	0.92477	0.988422	0.978969	0.961742	0.995524	0.987657	0.936623	0.97502	0.95065	0.951047	0.964409	0.934292	0.928922	0.963762	0.997222	0.965926	0.981327	0.990338	0.981674	0.967485	0.963554	0.977105	0.965022	0.959966	0.959742	0.967863	0.983489	0.985803	0.986178	0.992951	0.978511	0.976139	0.985937	0.996551	0.989225	0.977277	0.992935	0.984125
C08H	0.987065	0.962445	0.998378	0.984272	0.973161	0.838458	0.929799	0.94506	0.949242	0.976968	0.283229	0.681938	0.983765	0.966685	0.883478	0.975736	0.974165	0.802671	0.854072	0.762571	0.869481	0.780046	0.491815	0.539502	0.805197	0.989514	0.910347	0.949477	0.984978	0.971201	0.90926	0.940965	0.966569	0.957174	0.943916	0.950041	0.958641	0.977176	0.973997	0.984669	0.992864	0.980147	0.972909	0.985291	0.996943	0.987708	0.91948	0.992801	0.965025
C08J	0.988218	0.981026	0.997999	0.987334	0.960205	0.986728	0.936908	0.982972	0.951518	0.990276	0.863506	0.926952	0.974941	0.940936	0.932431	0.993036	0.978038	0.889236	0.964737	0.945102	0.927423	0.952682	0.927388	0.910941	0.949088	0.99272	0.926577	0.975027	0.98034	0.967808	0.947528	0.92269	0.955517	0.932518	0.919679	0.91619	0.918523	0.969894	0.970264	0.970651	0.985092	0.961616	0.942075	0.96726	0.99515	0.9741	0.967731	0.985672	0.971153
C08K	0.991781	0.984021	0.998677	0.992797	0.970445	0.992862	0.954136	0.986428	0.9633	0.992849	0.873824	0.913225	0.98614	0.97115	0.945446	0.99572	0.984248	0.907372	0.975776	0.951051	0.933719	0.966673	0.943934	0.924189	0.959542	0.996792	0.95633	0.981894	0.984992	0.974832	0.964746	0.955195	0.976387	0.952391	0.95227	0.938041	0.952759	0.981038	0.986221	0.981294	0.991472	0.976697	0.96354	0.97758	0.996261	0.98322	0.976043	0.99057	0.977741
C08L	0.992205	0.98298	0.998727	0.992251	0.970863	0.992228	0.953145	0.987762	0.96737	0.993786	0.903267	0.950541	0.987953	0.969999	0.939356	0.995676	0.98224	0.909304	0.975131	0.950543	0.926495	0.967406	0.942395	0.92475	0.959125	0.99667	0.951143	0.982915	0.98369	0.975765	0.963814	0.951151	0.97396	0.950666	0.94823	0.941917	0.951097	0.98036	0.984798	0.979662	0.989715	0.974399	0.961483	0.977722	0.996074	0.979485	0.975619	0.988385	0.978303
C09B	0.996011	0.992142	0.999303	0.997011	0.991325	0.98923	0.985242	0.990386	0.979861	0.995337	0.839339	0.882424	0.990955	0.991524	0.9762	0.995997	0.993725	0.953217	0.976709	0.963747	0.970672	0.968378	0.940572	0.931537	0.961767	0.99571	0.980899	0.985004	0.991504	0.987795	0.982143	0.990329	0.995597	0.989667	0.990054	0.981899	0.985965	0.995941	0.997026	0.996458	0.998629	0.99553	0.992563	0.993075	0.9984	0.996527	0.984912	0.998164	0.99156
C09C	0.994104	0.987836	0.998435	0.994061	0.977727	0.99412	0.970912	0.98924	0.960491	0.993604	0.90153	0.947709	0.982229	0.981951	0.964213	0.995546	0.989254	0.929779	0.975975	0.962844	0.962014	0.967075	0.949006	0.930887	0.963165	0.992531	0.972772	0.975729	0.985536	0.974338	0.969404	0.972297	0.9876	0.9714	0.972432	0.953898	0.966221	0.99036	0.992711	0.989155	0.996374	0.988903	0.975542	0.980489	0.998043	0.991465	0.98197	0.995249	0.981726
C09D	0.994087	0.986849	0.998976	0.995267	0.981431	0.992667	0.969984	0.990252	0.974667	0.993335	0.891253	0.924551	0.986766	0.981307	0.957642	0.995976	0.987338	0.932105	0.97582	0.962992	0.95446	0.963717	0.949902	0.923803	0.956597	0.995256	0.964559	0.984016	0.98357	0.9827	0.975665	0.97355	0.986644	0.971583	0.972489	0.948244	0.970734	0.989873	0.992524	0.988787	0.995387	0.987297	0.978666	0.981573	0.997612	0.991938	0.979508	0.995293	0.982601
C09F	0.989316	0.981235	0.998645	0.990073	0.980605	0.950877	0.951429	0.971867	0.967824	0.983511	0.612942	0.790054	0.986365	0.972681	0.916486	0.985939	0.982666	0.865286	0.908436	0.762366	0.908672	0.879314	0.774772	0.765147	0.875489	0.988534	0.931798	0.959785	0.989935	0.975393	0.936726	0.960213	0.976441	0.968658	0.955412	0.96257	0.971088	0.980581	0.976389	0.988765	0.994574	0.982989	0.978742	0.985639	0.997577	0.991688	0.958072	0.994529	0.978118
C09G	0.993307	0.987635	0.998006	0.994627	0.982025	0.99202	0.971434	0.988485	0.733849	0.993117	0.877924	0.939394	0.95604	0.988864	0.96379	0.992381	0.990181	0.905532	0.970827	0.954955	0.964066	0.961246	0.934802	0.922322	0.958048	0.99339	0.974194	0.981139	0.990073	0.985975	0.968627	0.986023	0.993593	0.983445	0.975559	0.969665	0.981583	0.993523	0.995102	0.990337	0.994158	0.988462	0.984569	0.984264	0.996328	0.990621	0.974968	0.995252	0.974275
C09H	0.990388	0.975103	0.998522	0.98296	0.973321	0.903846	0.93092	0.958002	0.957825	0.983338	0.443002	0.767981	0.974976	0.944064	0.854674	0.975219	0.969389	0.789902	0.827315	0.78238	0.862283	0.791468	0.496409	0.596606	0.769251	0.976849	0.859417	0.96249	0.991017	0.978891	0.920755	0.916767	0.95062	0.950894	0.919562	0.961549	0.951267	0.965531	0.957571	0.982421	0.990614	0.976037	0.969789	0.987542	0.996537	0.98476	0.935296	0.990608	0.969213
C09J	0.985657	0.979348	0.997508	0.983294	0.933728	0.993945	0.933448	0.98231	0.936779	0.989272	0.893597	0.946046	0.96994	0.951639	0.925168	0.990498	0.967793	0.862436	0.968867	0.956202	0.928852	0.961856	0.944296	0.926989	0.952976	0.994784	0.938015	0.977091	0.966475	0.963063	0.925054	0.868256	0.936742	0.890183	0.873398	0.863221	0.85817	0.95967	0.961845	0.958634	0.983034	0.954032	0.896671	0.933128	0.993601	0.95321	0.961356	0.973018	0.963914
C09K	0.988119	0.983424	0.997511	0.994825	0.971443	0.990803	0.972679	0.987982	0.929259	0.991764	0.868107	0.90769	0.941069	0.982431	0.954399	0.994683	0.99033	0.876425	0.972697	0.951301	0.962868	0.971461	0.948872	0.941166	0.957974	0.993582	0.972864	0.979144	0.98932	0.984286	0.967302	0.982419	0.991185	0.98166	0.977418	0.961674	0.976259	0.991287	0.993047	0.991662	0.996622	0.990713	0.980245	0.986934	0.997198	0.986204	0.982148	0.992148	0.984787
C10B	0.99638	0.994414	0.998666	0.995678	0.990798	0.996774	0.991622	0.996549	0.99398	0.996611	0.975372	0.986729	0.973595	0.993862	0.991708	0.997385	0.996173	0.977887	0.989742	0.986382	0.984669	0.993365	0.986419	0.985486	0.98787	0.990463	0.99204	0.986872	0.995853	0.992723	0.985164	0.998014	0.998808	0.998153	0.995396	0.995661	0.993146	0.998897	0.996195	0.999264	0.999389	0.998184	0.993635	0.997846	0.999309	0.992054	0.994918	0.996153	0.996132
C10C	0.997415	0.99424	0.999047	0.99661	0.990421	0.995327	0.985069	0.992224	0.991825	0.997363	0.968232	0.984025	0.988088	0.985758	0.984301	0.998266	0.99463	0.969046	0.985509	0.977625	0.971421	0.990677	0.978572	0.978591	0.983557	0.993979	0.981368	0.983973	0.995644	0.986663	0.981917	0.99312	0.996325	0.993332	0.992589	0.990271	0.990882	0.997505	0.99392	0.9972	0.998352	0.99567	0.990025	0.996366	0.999341	0.993512	0.994904	0.996863	0.99533
C10F	0.996081	0.994595	0.998665	0.99465	0.988469	0.998549	0.977485	0.995106	0.902177	0.995973	0.978205	0.993126	0.960408	0.98952	0.987102	0.996224	0.994837	0.95066	0.983133	0.982902	0.974578	0.99202	0.97693	0.984386	0.980762	0.979158	0.984062	0.975988	0.994247	0.983955	0.974646	0.989865	0.995662	0.989385	0.989197	0.983126	0.986969	0.996576	0.991765	0.995843	0.998627	0.995806	0.989867	0.992727	0.998624	0.995389	0.990542	0.998493	0.984035
C10G	0.998	0.994898	0.999328	0.997968	0.994612	0.99412	0.990537	0.995719	0.991237	0.996634	0.957593	0.973233	0.984353	0.996008	0.988968	0.998774	0.997471	0.96764	0.986228	0.969739	0.982734	0.992127	0.980668	0.978311	0.982146	0.995657	0.991959	0.972472	0.997328	0.985663	0.987233	0.998528	0.999527	0.998577	0.998517	0.998137	0.998189	0.999054	0.996724	0.999405	0.999731	0.998829	0.998113	0.999026	0.999794	0.99847	0.997103	0.999345	0.99782
C10H	0.9439	0.914278	0.995847	0.990915	0.976666	0.943531	0.967858	0.984777	0.975095	0.981106	0.848846	0.833263	0.979493	0.983657	0.973295	0.996359	0.991843	0.907474	0.948342	0.949939	0.943734	0.978845	0.928199	0.940781	0.956394	0.986747	0.97483	0.953441	0.994767	0.96428	0.941289	0.996224	0.997436	0.995806	0.99662	0.980089	0.986642	0.998034	0.983753	0.997958	0.998524	0.996234	0.992836	0.997408	0.999266	0.996885	0.991152	0.998137	0.995472
C10J	0.996002	0.990624	0.997805	0.994552	0.985529	0.995282	0.984195	0.993223	0.989512	0.991486	0.963628	0.979906	0.978258	0.989316	0.98712	0.996548	0.994931	0.960985	0.979249	0.975118	0.974021	0.990089	0.977094	0.980093	0.979598	0.989691	0.98773	0.968643	0.993917	0.9803	0.975625	0.997209	0.99894	0.997217	0.996745	0.994388	0.995388	0.998363	0.991305	0.998878	0.999346	0.998276	0.995188	0.997446	0.999309	0.996715	0.995067	0.997208	0.996456
C10K	0.995247	0.990479	0.997722	0.992367	0.985335	0.995596	0.969826	0.989468	0.977453	0.98634	0.935636	0.961249	0.969858	0.987187	0.978421	0.995784	0.993312	0.933167	0.96309	0.95508	0.947847	0.984286	0.958114	0.967401	0.964525	0.984678	0.980561	0.927527	0.987048	0.94611	0.947817	0.993539	0.99648	0.995028	0.992365	0.992885	0.994154	0.996036	0.980092	0.998134	0.998921	0.997539	0.992063	0.996738	0.998684	0.996246	0.989167	0.996536	0.993348
C10L	0.997577	0.994295	0.99855	0.996313	0.991053	0.993755	0.991071	0.995396	0.992916	0.994502	0.938771	0.95426	0.990319	0.992655	0.988025	0.998123	0.99658	0.969086	0.987044	0.971822	0.983476	0.989217	0.978167	0.974235	0.9809	0.992588	0.988552	0.980265	0.995133	0.987424	0.982282	0.997413	0.998575	0.996977	0.996847	0.990441	0.996201	0.998587	0.997271	0.998777	0.999304	0.998112	0.996522	0.99831	0.999573	0.996806	0.995157	0.998425	0.996851
C10M	0.997602	0.995501	0.999423	0.997744	0.993333	0.996543	0.991044	0.99621	0.993373	0.995985	0.941591	0.955425	0.995717	0.994535	0.988284	0.998437	0.996847	0.971539	0.989681	0.973027	0.985533	0.988992	0.979922	0.976044	0.984909	0.998095	0.989881	0.991914	0.997173	0.994755	0.989724	0.994497	0.997074	0.993562	0.99367	0.990721	0.992508	0.997602	0.997369	0.997731	0.998761	0.997126	0.993649	0.996364	0.999443	0.994696	0.9944	0.997453	0.996142
C10N	0.995501	0.991304	0.999349	0.997022	0.984527	0.953124	0.980139	0.992899	0.98788	0.995279	0.947333	0.965987	0.992251	0.984216	0.96538	0.998221	0.992652	0.950902	0.972739	0.967233	0.980274	0.989109	0.96274	0.969524	0.980285	0.996762	0.98253	0.991621	0.991947	0.990227	0.985002	0.979764	0.990708	0.978796	0.980796	0.969239	0.973775	0.99402	0.995519	0.991984	0.997186	0.992124	0.982242	0.986757	0.998697	0.996672	0.993252	0.997426	0.991685
C11B	0.993745	0.981393	0.996539	0.990002	0.985	0.865011	0.954442	0.965002	0.975272	0.98616	0.59804	0.792699	0.936533	0.932022	0.808716	0.974619	0.964475	0.723163	0.793758	0.541217	0.832713	0.803401	0.616062	0.67593	0.67523	0.931688	0.801616	0.945588	0.992456	0.973225	0.934974	0.992196	0.996042	0.992063	0.992242	0.983747	0.991543	0.996392	0.988685	0.996725	0.998043	0.996456	0.992246	0.996732	0.998614	0.993189	0.964523	0.996636	0.98542
C11C	0.994209	0.982914	0.998952	0.99537	0.984277	0.959455	0.963246	0.975989	0.95504	0.984022	0.65653	0.764082	0.98081	0.952724	0.915628	0.989285	0.984353	0.868152	0.905946	0.727339	0.927938	0.877809	0.809147	0.807196	0.869573	0.98589	0.906549	0.963723	0.992379	0.980415	0.951201	0.990514	0.993034	0.987984	0.988181	0.970437	0.986215	0.993686	0.994857	0.995224	0.996743	0.992608	0.987315	0.993275	0.99808	0.993212	0.970021	0.996695	0.986048
C11D	0.996372	0.989514	0.999265	0.99668	0.98798	0.963143	0.977626	0.984931	0.970746	0.990946	0.795362	0.898234	0.992783	0.988927	0.965723	0.991527	0.989172	0.875486	0.94745	0.94053	0.965826	0.944546	0.899727	0.886339	0.936185	0.992948	0.967892	0.983633	0.996662	0.990236	0.965064	0.992041	0.995885	0.991725	0.992043	0.983049	0.990972	0.997164	0.996244	0.997362	0.998918	0.996927	0.991951	0.995673	0.997965	0.990533	0.971722	0.996283	0.978904
C12C	0.991212	0.980526	0.997832	0.990025	0.967231	0.779214	0.956928	0.969426	0.986567	0.989778	0.802196	0.910373	0.908287	0.885652	0.704459	0.965764	0.943013	0.612516	0.748057	0.758342	0.802246	0.82568	0.612418	0.733516	0.553502	0.906253	0.69034	0.96836	0.989628	0.982079	0.958048	0.994131	0.996665	0.993453	0.988864	0.978449	0.981139	0.997304	0.992204	0.997856	0.998285	0.995914	0.978135	0.993107	0.997952	0.965398	0.981688	0.98413	0.990075
C12F	0.98966	0.979088	0.997654	0.988364	0.955842	0.785328	0.963084	0.953005	0.985428	0.990086	0.801321	0.947727	0.94422	0.924299	0.779831	0.976645	0.963011	0.719899	0.828414	0.814372	0.871178	0.894178	0.63186	0.769134	0.711782	0.941442	0.807569	0.974693	0.986823	0.978726	0.935657	0.996953	0.998488	0.995361	0.984669	0.980418	0.972502	0.996415	0.986915	0.998476	0.997617	0.994894	0.962982	0.988195	0.995674	0.930485	0.978065	0.967714	0.987187
C12G	0.987106	0.974308	0.996342	0.978969	0.950549	0.78888	0.936051	0.962457	0.976132	0.987408	0.804875	0.935674	0.913791	0.898582	0.748007	0.960818	0.942506	0.642217	0.755414	0.789175	0.809212	0.83988	0.634202	0.763531	0.623001	0.908387	0.739428	0.961238	0.97709	0.966698	0.922616	0.990859	0.995597	0.989624	0.982496	0.969956	0.967948	0.996007	0.978331	0.996495	0.997178	0.993041	0.961947	0.987342	0.997088	0.943126	0.974546	0.973424	0.984201
C12H	0.981611	0.967872	0.99728	0.988716	0.967122	0.375904	0.942882	0.959736	0.982956	0.988429	0.75874	0.9066	0.946322	0.940154	0.828961	0.978556	0.965845	0.721344	0.814231	0.796311	0.827643	0.893804	0.644984	0.76697	0.74239	0.941543	0.843021	0.966604	0.992477	0.966708	0.944546	0.996125	0.997897	0.99522	0.994397	0.984135	0.98956	0.997978	0.98184	0.998435	0.998783	0.997729	0.985303	0.996113	0.998807	0.98135	0.98194	0.991172	0.991417
C12J	0.993386	0.978037	0.998488	0.993617	0.985085	0.813153	0.973246	0.973568	0.982424	0.978613	0.66948	0.702612	0.975903	0.957896	0.884665	0.987076	0.980201	0.819946	0.868332	0.826286	0.920931	0.911393	0.661853	0.790959	0.812136	0.967181	0.889257	0.978584	0.995983	0.986031	0.973137	0.997979	0.998009	0.996521	0.99892	0.976151	0.997232	0.999089	0.994825	0.999089	0.999457	0.99856	0.996502	0.998636	0.999601	0.998929	0.984831	0.99959	0.994293
C12L	0.996605	0.990411	0.998924	0.993951	0.991825	0.911112	0.978712	0.987909	0.994561	0.996612	0.956424	0.994215	0.95266	0.948932	0.856584	0.981328	0.970687	0.770476	0.881744	0.892582	0.900824	0.929928	0.818428	0.890462	0.767843	0.949864	0.847308	0.986485	0.992005	0.988331	0.982925	0.999466	0.999606	0.999298	0.999614	0.996792	0.998309	0.999365	0.992491	0.999691	0.999786	0.999333	0.997938	0.999393	0.999396	0.998777	0.9964	0.998476	0.996806
C12M	0.97598	0.97021	0.99582	0.973987	0.95822	0.815996	0.945622	0.961236	0.965148	0.986051	0.806961	0.942006	0.968792	0.96615	0.949137	0.979364	0.984344	0.924525	0.943674	0.937574	0.962317	0.963135	0.805833	0.899685	0.94542	0.97584	0.962541	0.979077	0.948774	0.981722	0.958434	0.983995	0.988754	0.986727	0.971023	0.97782	0.96716	0.992163	0.983918	0.995307	0.997447	0.988606	0.977848	0.986894	0.996955	0.97355	0.980718	0.987218	0.987064
C12N	0.984093	0.958204	0.998554	0.991369	0.972896	0.258133	0.961323	0.932703	0.973785	0.982626	0.496899	0.797425	0.992851	0.981476	0.897853	0.986189	0.988257	0.87943	0.870962	0.804424	0.939996	0.888426	0.529716	0.659795	0.869321	0.99225	0.956067	0.975187	0.990973	0.978737	0.961286	0.985888	0.990626	0.990709	0.985312	0.985821	0.990356	0.994343	0.991598	0.997156	0.998536	0.995805	0.994392	0.996849	0.998704	0.995774	0.967005	0.997362	0.986867
C12P	0.989434	0.972385	0.998696	0.991037	0.981847	0.53722	0.965036	0.944179	0.977526	0.988329	0.580799	0.858825	0.991211	0.981495	0.91211	0.987093	0.989623	0.896543	0.886962	0.836956	0.947687	0.904689	0.575238	0.724727	0.884168	0.98989	0.959136	0.978672	0.986453	0.983023	0.969942	0.995028	0.996027	0.995379	0.994169	0.9912	0.993077	0.997847	0.996105	0.998546	0.999322	0.99767	0.996833	0.997631	0.999009	0.997269	0.974412	0.998493	0.990243
C12Q	0.985984	0.975765	0.998003	0.985397	0.981973	0.689979	0.962724	0.956084	0.976083	0.989566	0.692525	0.904553	0.986525	0.980124	0.939489	0.986173	0.990483	0.927486	0.926449	0.894345	0.963479	0.939483	0.700188	0.825361	0.925701	0.986823	0.971347	0.981692	0.971147	0.984746	0.974415	0.994932	0.995664	0.994885	0.990998	0.990485	0.987521	0.997551	0.994405	0.998221	0.999141	0.99576	0.994578	0.995134	0.998629	0.995212	0.982101	0.997604	0.992022
C12R	0.989429	0.964213	0.998499	0.994998	0.967171	0.54414	0.963642	0.950227	0.97765	0.98648	0.551948	0.805525	0.99031	0.978794	0.892287	0.986461	0.985848	0.860788	0.831663	0.810703	0.93192	0.881301	0.567215	0.67252	0.848504	0.989149	0.939342	0.97546	0.994866	0.983174	0.967924	0.997947	0.998123	0.996634	0.998532	0.988117	0.997469	0.999122	0.999182	0.999093	0.999636	0.999136	0.998342	0.9988	0.999222	0.997903	0.970473	0.999033	0.989247
C12S	0.983784	0.96	0.997507	0.990369	0.959317	0.465596	0.954969	0.945204	0.964996	0.98218	0.613507	0.832938	0.977393	0.96945	0.883838	0.984092	0.977846	0.802335	0.840102	0.834886	0.923588	0.911224	0.619119	0.716584	0.852306	0.976567	0.929585	0.971914	0.986944	0.975179	0.941497	0.993179	0.995506	0.992185	0.992627	0.978134	0.988506	0.997162	0.993378	0.995179	0.996725	0.994065	0.990845	0.995304	0.998207	0.989079	0.974938	0.995279	0.984703
C13C	0.994264	0.986724	0.991016	0.972655	0.990054	0.998944	0.969928	0.996668	0.873372	0.9982	0.993103	0.996677	0.916811	0.939716	0.988123	0.919351	0.891505	0.982433	0.991681	0.997448	0.993569	0.990224	0.989545	0.992081	0.985241	0.942958	0.9408	0.992802	0.975559	0.995811	0.990187	0.997699	0.994972	0.997222	0.992207	0.991552	0.946662	0.998177	0.997945	0.998356	0.998855	0.992232	0.990172	0.991585	0.999023	0.996987	0.996553	0.998807	0.997093
C13D	0.983607	0.982079	0.994497	0.988038	0.984749	0.820814	0.97054	0.981237	0.989705	0.994536	0.914837	0.963604	0.971157	0.963263	0.907877	0.989006	0.982068	0.86734	0.899755	0.897806	0.904293	0.914496	0.837104	0.887096	0.850315	0.955654	0.897469	0.973356	0.995903	0.974675	0.964166	0.996729	0.9987	0.996396	0.997363	0.993914	0.997121	0.998207	0.983244	0.999084	0.999358	0.998967	0.99497	0.999175	0.999578	0.997991	0.993255	0.998544	0.996575
C13F	0.995659	0.988345	0.998365	0.992156	0.984253	0.957459	0.954719	0.980883	0.978007	0.99278	0.808455	0.932037	0.933251	0.889407	0.763595	0.976099	0.958159	0.701389	0.783616	0.773373	0.821408	0.631191	0.697638	0.760532	0.631862	0.930921	0.688159	0.971034	0.994378	0.980055	0.953421	0.980568	0.990292	0.988569	0.987357	0.982507	0.988733	0.994834	0.987334	0.995798	0.997773	0.994382	0.989603	0.996419	0.999006	0.996584	0.978255	0.998027	0.989744
C13G	0.99915	0.997361	0.999091	0.995696	0.995502	0.999237	0.981088	0.995106	0.996364	0.99872	0.99056	0.999417	0.974641	0.949629	0.907056	0.992338	0.983966	0.884078	0.888351	0.905132	0.824816	0.656393	0.90387	0.947623	0.83978	0.967815	0.816423	0.986017	0.99822	0.987017	0.979608	0.999352	1	0.999373	1	0.99743	0.999664	0.999354	0.988995	0.999717	0.99972	0.999807	0.997427	0.99985	0.999917	0.99958	0.998409	0.999528	0.999227
C13H	#DIV/0!	#DIV/0!	#DIV/0!	#DIV/0!	#DIV/0!	#DIV/0!	#DIV/0!	#DIV/0!	#DIV/0!	#DIV/0!	#DIV/0!	#DIV/0!	#DIV/0!	#DIV/0!	#DIV/0!	#DIV/0!	#DIV/0!	#DIV/0!	#DIV/0!	#DIV/0!	#DIV/0!	#DIV/0!	#DIV/0!	#DIV/0!	#DIV/0!	#DIV/0!	#DIV/0!	#DIV/0!	#DIV/0!	#DIV/0!	#DIV/0!	#DIV/0!	#DIV/0!	#DIV/0!	#DIV/0!	#DIV/0!	#DIV/0!	#DIV/0!	#DIV/0!	#DIV/0!	#DIV/0!	#DIV/0!	#DIV/0!	#DIV/0!	#DIV/0!	#DIV/0!	#DIV/0!	#DIV/0!	#DIV/0!
C13J	0.997092	0.992034	0.998125	0.991648	0.989194	0.955939	0.967734	0.974616	0.989316	0.994445	0.900436	0.961169	0.969181	0.959925	0.897492	0.987337	0.980196	0.851212	0.89043	0.892283	0.893629	0.894407	0.833732	0.860475	0.828238	0.959114	0.880747	0.969647	0.996765	0.972224	0.959166	0.997876	0.999473	0.99771	0.998564	0.994122	0.998293	0.998435	0.980447	0.999136	0.999388	0.99931	0.994597	0.998935	0.999555	0.99875	0.991858	0.998604	0.99653
C13K	0.994984	0.985522	0.997794	0.991696	0.984938	0.859558	0.960049	0.973696	0.985285	0.991836	0.757575	0.89442	0.952416	0.928895	0.80398	0.98005	0.967769	0.750832	0.808492	0.791406	0.874911	0.811517	0.656076	0.725585	0.707795	0.941669	0.798771	0.967368	0.995214	0.97856	0.966057	0.99485	0.997562	0.994129	0.995406	0.987718	0.993849	0.998096	0.993152	0.998317	0.999124	0.998006	0.993237	0.997363	0.999244	0.993308	0.981131	0.996701	0.991941
C14B	0.997264	0.996348	0.997286	0.990809	0.986791	0.999654	0.990308	0.99776	0.99499	0.998509	0.990061	0.995047	0.995525	0.980559	0.990093	0.991328	0.992159	0.979061	0.995293	0.995623	0.990723	0.993811	0.994499	0.991793	0.992897	0.987161	0.979371	0.995352	0.993498	0.995465	0.99035	0.969768	0.985017	0.958677	0.969528	0.981344	0.912445	0.986273	0.986167	0.977425	0.982177	0.772989	0.986587	0.993879	0.997943	0.993279	0.995128	0.994311	0.994012
C14C	0.993105	0.98518	0.999024	0.991453	0.979245	0.965911	0.967143	0.982479	0.970023	0.98737	0.788796	0.852253	0.982305	0.981985	0.953549	0.974151	0.978111	0.897283	0.955754	0.935333	0.950736	0.945814	0.891764	0.882063	0.935794	0.992538	0.963381	0.980046	0.989117	0.9832	0.956838	0.944104	0.971575	0.954129	0.946404	0.949745	0.956002	0.978669	0.9772	0.976781	0.986602	0.974259	0.972679	0.980194	0.99584	0.990376	0.972874	0.992152	0.982319
C21B	0.993936	0.991332	0.998548	0.99577	0.989436	0.995927	0.992223	0.996418	0.992513	0.997563	0.986323	0.995418	0.924311	0.990728	0.991761	0.99696	0.996285	0.985011	0.992862	0.994259	0.988833	0.995269	0.988454	0.991681	0.9896	0.993603	0.991873	0.99311	0.992951	0.99515	0.987191	0.997306	0.998475	0.997286	0.99533	0.994737	0.991544	0.998799	0.997091	0.998863	0.999294	0.997712	0.995247	0.99475	0.999116	0.995307	0.99496	0.997451	0.997289
C21C	0.99595	0.994897	0.998533	0.996792	0.992938	0.99836	0.99175	0.99787	0.993056	0.998213	0.994557	0.998146	0.961315	0.986789	0.993401	0.998038	0.996215	0.989758	0.994944	0.997067	0.992263	0.995567	0.994612	0.99541	0.993431	0.995517	0.988383	0.995455	0.994947	0.996216	0.989531	0.996766	0.997648	0.996699	0.994501	0.994529	0.990459	0.998601	0.996494	0.998476	0.999195	0.99732	0.993833	0.99335	0.999073	0.995975	0.995667	0.997687	0.997241
C21D	0.992706	0.994413	0.997574	0.993108	0.987119	0.999365	0.983952	0.9964	0.960923	0.996898	0.988836	0.995049	0.923518	0.986437	0.987672	0.996233	0.993995	0.977198	0.994506	0.99622	0.989827	0.994432	0.994517	0.992844	0.989922	0.995153	0.988416	0.992527	0.986302	0.99275	0.973683	0.978188	0.988873	0.982345	0.974179	0.979278	0.961576	0.991964	0.990946	0.993484	0.99735	0.991974	0.980836	0.976668	0.997438	0.991753	0.989118	0.994605	0.993118
C22B	0.99376	0.991776	0.998785	0.995917	0.989743	0.989949	0.987547	0.994381	0.988035	0.997358	0.97188	0.98641	0.971316	0.990302	0.989478	0.997881	0.99619	0.973775	0.98451	0.98669	0.981169	0.992256	0.978179	0.983803	0.985793	0.992471	0.990269	0.986988	0.994915	0.989701	0.983791	0.995962	0.998034	0.996144	0.995444	0.99362	0.99411	0.998237	0.994206	0.998463	0.999352	0.99799	0.995171	0.995857	0.999416	0.998134	0.994813	0.998854	0.996942
C22C	0.994892	0.996012	0.998925	0.994379	0.988706	0.998867	0.986264	0.995589	0.967308	0.997279	0.982055	0.991623	0.979109	0.991499	0.990693	0.997596	0.995179	0.979055	0.994688	0.994699	0.991182	0.993476	0.992117	0.989389	0.992882	0.998076	0.991937	0.991298	0.991907	0.991836	0.982389	0.97399	0.987045	0.980207	0.973451	0.977575	0.969694	0.99136	0.990099	0.992595	0.997334	0.992203	0.981857	0.97495	0.99838	0.995076	0.993797	0.995991	0.99251
C22F	0.977588	0.995214	0.998532	0.992942	0.98795	0.998427	0.981565	0.994041	0.948107	0.995568	0.980633	0.993289	0.971577	0.990307	0.991897	0.99022	0.993646	0.982472	0.995968	0.996406	0.992812	0.994896	0.993132	0.990613	0.994037	0.998246	0.992961	0.993688	0.99092	0.992925	0.978543	0.964796	0.978893	0.974147	0.943788	0.977946	0.950298	0.986989	0.981314	0.99111	0.996232	0.979881	0.973436	0.969089	0.996806	0.989032	0.986487	0.992828	0.986533
C23C	0.994257	0.989305	0.998095	0.993752	0.977481	0.998214	0.969514	0.995112	0.736804	0.99564	0.979971	0.987242	0.88221	0.983472	0.985609	0.995842	0.99218	0.967438	0.991344	0.993875	0.98411	0.989746	0.991504	0.989451	0.988519	0.995536	0.985119	0.989685	0.982502	0.988804	0.969906	0.977695	0.989801	0.97935	0.970805	0.971417	0.969871	0.992127	0.992402	0.992248	0.997244	0.991194	0.977538	0.977717	0.99788	0.991651	0.987699	0.994958	0.98829
C23D	0.996452	0.992628	0.998932	0.996155	0.9858	0.997753	0.97016	0.99341	0.956806	0.995195	0.929078	0.971502	0.982777	0.985423	0.979742	0.993746	0.990103	0.904499	0.970189	0.980166	0.979285	0.980015	0.974797	0.962878	0.968065	0.985257	0.977574	0.988432	0.991282	0.989665	0.976546	0.985729	0.994004	0.984965	0.986335	0.973421	0.982747	0.995696	0.993406	0.994488	0.998462	0.995423	0.987351	0.98712	0.997403	0.992597	0.98453	0.998069	0.971853
C23F	0.992352	0.988407	0.997507	0.992368	0.979115	0.996306	0.965422	0.992814	0.623362	0.994277	0.95883	0.975763	0.899749	0.979446	0.980521	0.994044	0.991417	0.948005	0.982368	0.987402	0.98146	0.985878	0.981582	0.978916	0.982625	0.993383	0.977223	0.987795	0.983511	0.98914	0.969726	0.980749	0.989673	0.984044	0.964357	0.976916	0.973982	0.991026	0.989961	0.993665	0.997276	0.991106	0.978776	0.980271	0.997411	0.988851	0.986443	0.993551	0.983331
C23G	0.995549	0.991618	0.998387	0.995012	0.98494	0.995631	0.972167	0.99212	0.894943	0.994135	0.928582	0.966152	0.976481	0.990832	0.980461	0.991899	0.99103	0.901193	0.971614	0.978579	0.980285	0.98341	0.974424	0.967534	0.969082	0.982732	0.97796	0.987482	0.993728	0.991579	0.974609	0.995141	0.99762	0.993665	0.989966	0.985464	0.990132	0.997789	0.993829	0.997682	0.998992	0.997164	0.989919	0.993089	0.995667	0.983241	0.983806	0.994704	0.962285
C25B	0.993625	0.992071	0.998164	0.993224	0.988516	0.991252	0.980491	0.992025	0.964066	0.994819	0.959761	0.980426	0.980359	0.987699	0.986331	0.995058	0.993986	0.961798	0.981005	0.983832	0.979169	0.989662	0.968276	0.979093	0.980238	0.991551	0.986568	0.987044	0.987447	0.988896	0.979518	0.993039	0.996157	0.993223	0.990772	0.989512	0.987357	0.997239	0.992891	0.997371	0.998781	0.995929	0.990855	0.992951	0.998768	0.995069	0.992948	0.996766	0.993242
C25C	0.995893	0.994524	0.998804	0.996457	0.991764	0.997979	0.987638	0.996138	0.969902	0.997076	0.982681	0.990905	0.983712	0.989413	0.990743	0.99756	0.995665	0.975058	0.989212	0.991946	0.985872	0.994054	0.986563	0.989913	0.988645	0.995283	0.989229	0.991286	0.993719	0.991739	0.982482	0.993624	0.996625	0.993623	0.991935	0.990258	0.988744	0.997715	0.99498	0.997413	0.998779	0.996521	0.990661	0.992891	0.999197	0.995412	0.995131	0.997153	0.994275
C25D	0.994744	0.990722	0.998186	0.994362	0.985205	0.996893	0.977974	0.99474	0.886402	0.996503	0.977273	0.987759	0.96718	0.985724	0.98715	0.995861	0.99342	0.972384	0.991329	0.992289	0.986512	0.991212	0.986709	0.986527	0.988761	0.994686	0.985976	0.992563	0.987509	0.991763	0.98242	0.983895	0.992044	0.984283	0.978167	0.978165	0.974964	0.99441	0.993957	0.994178	0.99772	0.992466	0.982382	0.982035	0.998352	0.992746	0.989889	0.995649	0.988086
C25F	0.993899	0.991414	0.99796	0.99101	0.988071	0.997854	0.971952	0.993825	0.699424	0.99604	0.969461	0.986821	0.944195	0.988469	0.989239	0.993489	0.993458	0.969554	0.989593	0.991574	0.988339	0.990246	0.984636	0.984253	0.987634	0.99204	0.985946	0.98991	0.988951	0.992147	0.978281	0.96629	0.980621	0.980888	0.955609	0.98624	0.969956	0.985262	0.979191	0.992856	0.996276	0.988789	0.983318	0.984441	0.997308	0.992655	0.986262	0.995032	0.96859
C30B	0.99595	0.993962	0.998895	0.995667	0.988409	0.995706	0.976171	0.995439	0.559318	0.996851	0.976986	0.988727	0.916025	0.990121	0.989687	0.996983	0.995497	0.976996	0.990733	0.990063	0.986333	0.991924	0.985554	0.988376	0.988875	0.995983	0.987734	0.987951	0.988498	0.988643	0.978905	0.990769	0.99599	0.990537	0.979675	0.986688	0.986281	0.994973	0.994251	0.995859	0.998598	0.99561	0.987137	0.98498	0.998684	0.996462	0.992298	0.997285	0.993219
C40B	0.985182	0.972519	0.997702	0.983389	0.979397	0.652982	0.954722	0.951758	0.968253	0.987524	0.640968	0.887893	0.984316	0.976546	0.931345	0.984133	0.988499	0.915959	0.915065	0.879456	0.956626	0.92596	0.642716	0.793098	0.914126	0.986172	0.965511	0.977134	0.968174	0.981587	0.968587	0.988294	0.991903	0.990275	0.983875	0.985821	0.981221	0.994064	0.991449	0.996453	0.998325	0.993661	0.992237	0.993061	0.998236	0.996133	0.977328	0.997571	0.989709
C99Z	0.998704	0.996507	0.999654	0.994048	0.993677	0.999838	0.995591	0.998275	0.995573	0.998504	0.993298	0.99716	0.980239	0.996842	0.987991	0.997972	0.999417	0.951475	0.990205	0.993287	0.994121	0.992577	0.997234	0.995402	0.992426	0.999614	0.995895	0.997577	0.999037	0.998463	0.995313	0.999151	0.999844	0.997974	0.993034	0.991955	0.997821	0.998952	0.988835	0.998263	0.999773	0.999687	0.994434	0.997548	0.999498	0.99819	0.99828	0.99837	0.998311
D01B	0.988303	0.983854	0.949916	0.955416	0.986617	0.998572	0.987375	0.99352	0.993975	0.99738	0.984826	0.989856	0.987402	0.982414	0.986579	0.978014	0.971053	0.972811	0.988153	0.992147	0.983992	0.991882	0.980535	0.981502	0.981993	0.972108	0.976405	0.989328	0.975741	0.994045	0.987475	0.992394	0.996169	0.994657	0.990935	0.987246	0.980191	0.997415	0.994091	0.996147	0.997054	0.992076	0.99148	0.996568	0.998728	0.996623	0.993797	0.997727	0.993667
D01C	0.987429	0.980465	0.997591	0.979578	0.973617	0.969336	0.940184	0.983471	0.817436	0.98852	0.881365	0.940245	0.937006	0.948206	0.950376	0.986929	0.977041	0.899504	0.963827	0.959668	0.956008	0.962787	0.920726	0.908145	0.948833	0.985978	0.93544	0.969549	0.976193	0.969902	0.939141	0.892789	0.940993	0.934615	0.893181	0.947039	0.916644	0.956577	0.948151	0.976266	0.988364	0.968469	0.952111	0.973758	0.992407	0.985912	0.977914	0.986987	0.978536
D01D	0.987184	0.982884	0.980137	0.978203	0.953012	0.994808	0.911667	0.986298	0.972068	0.991052	0.933539	0.968116	0.976816	0.852937	0.937339	0.990075	0.972124	0.913475	0.970542	0.973305	0.940814	0.955784	0.958785	0.942989	0.964065	0.991094	0.85681	0.976228	0.9725	0.955644	0.935945	0.893871	0.936463	0.921909	0.894823	0.903396	0.879597	0.966941	0.95514	0.970517	0.985507	0.957555	0.902636	0.96126	0.994776	0.974492	0.973223	0.983252	0.963107
D01F	0.990932	0.985458	0.997315	0.988076	0.961438	0.99182	0.937957	0.986593	0.945533	0.991788	0.919387	0.958589	0.966536	0.92713	0.944241	0.993194	0.977181	0.903451	0.97233	0.966449	0.943225	0.966903	0.953567	0.941571	0.962911	0.992749	0.923808	0.970932	0.975478	0.957727	0.942959	0.905664	0.953326	0.924511	0.91993	0.907296	0.902623	0.972438	0.968215	0.972667	0.9877	0.967045	0.93584	0.964875	0.995748	0.981068	0.973706	0.987841	0.967992
D01G	0.995374	0.990112	0.996472	0.987153	0.991864	0.999501	0.989739	0.996344	0.99442	0.998306	0.99122	0.997022	0.993495	0.982662	0.992403	0.995112	0.994424	0.987975	0.99677	0.998022	0.992843	0.995355	0.994951	0.993078	0.99525	0.992753	0.984719	0.995681	0.985886	0.995843	0.989728	0.975519	0.987776	0.986179	0.978204	0.984898	0.971545	0.992393	0.989787	0.994979	0.997054	0.989198	0.987982	0.994721	0.998231	0.995462	0.995569	0.996651	0.994237
D01H	0.995846	0.992172	0.996707	0.996261	0.995506	0.999474	0.995494	0.996626	0.997278	0.99868	0.99741	0.999045	0.996777	0.995245	0.997515	0.997005	0.99757	0.995527	0.998972	0.999345	0.996784	0.998362	0.998066	0.997938	0.998353	0.997958	0.996065	0.997664	0.992363	0.996347	0.992918	0.992469	0.998226	0.995362	0.993126	0.989887	0.978476	0.998271	0.998315	0.998718	0.998258	0.994722	0.995139	0.996917	0.998371	0.997299	0.997094	0.997739	0.99569
D02G	0.988514	0.984887	0.989541	0.984747	0.957751	0.995565	0.950879	0.984248	0.968626	0.992335	0.945862	0.972058	0.975925	0.951814	0.955753	0.995049	0.98169	0.918641	0.982484	0.980033	0.955751	0.978081	0.971774	0.962584	0.975449	0.995471	0.950333	0.97972	0.973943	0.961593	0.949146	0.879205	0.945718	0.889551	0.898028	0.89245	0.885041	0.966154	0.964683	0.969841	0.986193	0.966114	0.929432	0.958427	0.994875	0.978413	0.973068	0.983329	0.962061
D02H	0.990833	0.978009	0.994508	0.992488	0.989296	0.999616	0.988193	0.993456	0.995564	0.996871	0.994005	0.997827	0.995664	0.979085	0.993342	0.996606	0.993194	0.989058	0.997038	0.998148	0.994011	0.994907	0.996292	0.994636	0.996077	0.994799	0.982793	0.996683	0.979798	0.994377	0.979057	0.98208	0.992602	0.98902	0.981909	0.974622	0.925516	0.996686	0.994643	0.995924	0.995232	0.986456	0.985173	0.992116	0.994936	0.994512	0.995006	0.993945	0.994399
D02J	0.98394	0.987372	0.941765	0.966998	0.972407	0.990869	0.962749	0.991085	0.983761	0.995309	0.958097	0.976994	0.980771	0.944975	0.969152	0.992627	0.986462	0.956228	0.986848	0.985384	0.969238	0.979613	0.973633	0.966379	0.981571	0.993825	0.945999	0.983904	0.963138	0.971219	0.967156	0.938473	0.968349	0.954273	0.945638	0.943054	0.92395	0.982293	0.977463	0.983856	0.990954	0.974832	0.962458	0.981012	0.996727	0.988667	0.982075	0.992358	0.974269
D03C	0.998223	0.998813	0.998129	0.998396	0.997159	0.999505	0.998117	0.997411	0.996259	0.999371	0.998156	0.999228	0.998697	0.998581	0.998397	0.999033	0.998802	0.996587	0.999357	0.99959	0.99873	0.999352	0.999093	0.998934	0.999031	0.999288	0.99869	0.999455	0.998853	0.999267	0.997067	0.991675	0.997031	0.994976	0.990574	0.991292	0.989226	0.998344	0.998636	0.998645	0.998817	0.998198	0.989419	0.99591	0.999035	0.995603	0.998121	0.997222	0.998417
D03D	0.992253	0.99068	0.997551	0.991903	0.97233	0.99884	0.974474	0.992172	0.981577	0.995111	0.975024	0.986691	0.984084	0.977891	0.976785	0.995416	0.987115	0.951292	0.990773	0.992498	0.980142	0.990751	0.989279	0.985435	0.987233	0.996462	0.978886	0.990518	0.983176	0.98378	0.969807	0.919261	0.96508	0.925775	0.926027	0.916601	0.913184	0.977973	0.978112	0.97882	0.990033	0.978224	0.939813	0.969307	0.99551	0.985451	0.988217	0.986584	0.985275
D03J	0.957498	0.98468	0.988026	0.986162	0.982156	0.999348	0.973459	0.898113	0.969687	0.986385	0.984612	0.99725	0.986584	0.989381	0.994451	0.976695	0.989488	0.987483	0.996118	0.99792	0.991745	0.996869	0.993394	0.990053	0.994263	0.994459	0.993468	0.995881	0.989396	0.995602	0.977766	0.944606	0.969548	0.948248	0.900245	0.966809	0.916763	0.977906	0.969979	0.991114	0.992827	0.966282	0.952962	0.97083	0.992468	0.980114	0.98185	0.983146	0.980135
D04B	0.991118	0.994485	0.998406	0.993433	0.98625	0.999413	0.988109	0.994359	0.98956	0.996137	0.98565	0.993032	0.991105	0.990643	0.990578	0.995962	0.994296	0.979692	0.996439	0.997089	0.992321	0.995511	0.994994	0.993268	0.994798	0.998661	0.990513	0.996654	0.99327	0.994489	0.982021	0.765083	0.906507	0.901781	0.898711	0.970899	0.927436	0.974182	0.973561	0.976462	0.982949	0.972446	0.937965	0.977888	0.996749	0.984824	0.990349	0.983894	0.989901
D04C	0.988375	0.990829	0.997732	0.987028	0.978573	0.998308	0.966659	0.969224	0.979007	0.992556	0.972956	0.99014	0.977202	0.965084	0.980689	0.991058	0.986735	0.964664	0.99308	0.995312	0.986631	0.988909	0.990674	0.982987	0.989624	0.998031	0.96671	0.993028	0.988236	0.988064	0.962866	0.9029	0.945845	0.934668	0.893699	0.941264	0.91196	0.964498	0.954431	0.979145	0.981815	0.970275	0.944198	0.973137	0.992466	0.97837	0.944095	0.982066	0.971822
D04D	0.98978	0.986379	0.997071	0.988422	0.924659	0.99932	0.96893	0.981913	0.979962	0.990632	0.980316	0.99149	0.98227	0.976811	0.960742	0.994775	0.981431	0.91176	0.989612	0.993796	0.971451	0.988394	0.993574	0.987071	0.98453	0.99691	0.972198	0.990631	0.978845	0.982177	0.931675	0.888467	0.956218	0.89986	0.889328	0.712298	0.725945	0.961277	0.965297	0.968488	0.983052	0.965087	0.887506	0.925551	0.991265	0.897957	0.966704	0.948596	0.966768
D04G	0.953185	0.956987	0.972441	0.962932	0.945464	0.998467	0.949346	0.858884	0.96543	0.978981	0.954274	0.984414	0.98284	0.979471	0.970464	0.966523	0.977761	0.931389	0.987747	0.989572	0.973521	0.985968	0.980014	0.970184	0.982557	0.99555	0.977922	0.987878	0.974688	0.980654	0.937061	0.854765	0.927947	0.886798	0.799039	0.904326	0.808738	0.945072	0.921135	0.96831	0.978522	0.946327	0.861095	0.91564	0.980583	0.939169	0.96662	0.947584	0.966239
D04H	0.986124	0.981554	0.996647	0.976688	0.930511	0.995328	0.928255	0.982582	0.957607	0.98907	0.915254	0.955936	0.968426	0.927198	0.935297	0.993861	0.972432	0.871726	0.974553	0.975479	0.945131	0.967426	0.96277	0.946888	0.96586	0.994549	0.926442	0.978113	0.964155	0.959844	0.922261	0.801814	0.905545	0.853403	0.8276	0.830018	0.809064	0.941257	0.930889	0.944465	0.976244	0.941973	0.871959	0.928176	0.992245	0.962851	0.967858	0.973848	0.961411
D05B	0.996358	0.996129	0.998464	0.996836	0.994202	0.999852	0.996112	0.997312	0.996962	0.998472	0.9973	0.99895	0.997118	0.995509	0.996966	0.996232	0.997395	0.993933	0.998976	0.999454	0.997541	0.998594	0.998885	0.998525	0.998486	0.998547	0.995847	0.999051	0.996209	0.99863	0.99421	0.972835	0.9875	0.971438	0.971261	0.988008	0.787451	0.992824	0.988543	0.995154	0.996304	0.978822	0.985098	0.993443	0.996277	0.99374	0.995286	0.993656	0.996981
D05C	0.993461	0.992767	0.998351	0.995035	0.983393	0.998224	0.987248	0.994684	0.990638	0.99719	0.982463	0.988198	0.993265	0.990033	0.988042	0.996502	0.99411	0.974561	0.995559	0.994033	0.990039	0.994339	0.993466	0.991464	0.993813	0.998546	0.98997	0.995846	0.99146	0.992855	0.984861	0.964438	0.983417	0.963677	0.964959	0.952419	0.838339	0.989421	0.98863	0.990419	0.995858	0.979595	0.971846	0.980942	0.997423	0.991384	0.993003	0.99345	0.991301
D06B	0.993451	0.9845	0.997373	0.991405	0.970795	0.994648	0.973817	0.99126	0.981733	0.992915	0.960052	0.982687	0.972597	0.978612	0.977437	0.992923	0.989146	0.936872	0.978479	0.984878	0.970204	0.982866	0.975351	0.974622	0.974634	0.981764	0.974191	0.984891	0.984182	0.984546	0.95905	0.969178	0.98652	0.971752	0.970611	0.963237	0.931254	0.991763	0.985379	0.990514	0.995534	0.987484	0.97452	0.985111	0.996449	0.985417	0.978964	0.992067	0.964752
D06C	0.990591	0.986096	0.996521	0.986748	0.950979	0.996368	0.965259	0.990401	0.980817	0.992334	0.970136	0.983663	0.974753	0.948125	0.968074	0.993008	0.983909	0.938009	0.988331	0.992034	0.973935	0.983255	0.987365	0.98065	0.983444	0.989955	0.945878	0.990246	0.979368	0.984428	0.958368	0.902209	0.952061	0.914474	0.896992	0.905939	0.782352	0.970095	0.939133	0.975721	0.986886	0.968127	0.908606	0.955111	0.992501	0.964132	0.979673	0.973655	0.979334
D06F	0.994142	0.991919	0.997518	0.992856	0.983521	0.99698	0.985771	0.992752	0.991487	0.994921	0.983657	0.993259	0.946159	0.984001	0.984767	0.992338	0.993174	0.960788	0.986765	0.992723	0.977642	0.991195	0.987758	0.988973	0.981615	0.977821	0.982898	0.986626	0.991436	0.993444	0.963084	0.9904	0.994861	0.988762	0.97613	0.986485	0.931807	0.996496	0.993	0.996768	0.997508	0.994257	0.981236	0.992775	0.994931	0.978541	0.973788	0.98807	0.980587
D06G	0.990704	0.992451	0.997582	0.966011	0.973719	0.999129	0.955881	0.988413	0.972007	0.995599	0.951523	0.986364	0.974973	0.964175	0.973716	0.990187	0.98273	0.947839	0.99039	0.994058	0.977532	0.98736	0.984933	0.981601	0.986874	0.992579	0.96365	0.987053	0.983307	0.978997	0.959961	0.649489	0.848151	0.850333	0.765851	0.914993	0.658672	0.909201	0.8748	0.954085	0.977242	0.937364	0.917	0.966247	0.991528	0.978099	0.966433	0.978668	0.880446
D06H	0.98669	0.980661	0.988866	0.97596	0.970997	0.996266	0.964793	0.991009	0.974682	0.994736	0.975282	0.991507	0.97984	0.923375	0.972293	0.959456	0.96667	0.951359	0.987332	0.993403	0.981227	0.985277	0.987931	0.985776	0.982409	0.960107	0.931012	0.987696	0.961584	0.986249	0.962984	0.915735	0.956769	0.9421	0.916484	0.937947	0.82811	0.972947	0.964085	0.979874	0.98691	0.969573	0.945481	0.969581	0.995158	0.987547	0.986681	0.989184	0.985611
D06J	0.989353	0.988525	0.99795	0.975206	0.938091	0.999043	0.910665	0.986516	0.968775	0.992235	0.957086	0.98344	0.971325	0.833275	0.933905	0.995637	0.970975	0.895776	0.98075	0.990394	0.961286	0.962318	0.985148	0.967662	0.974954	0.994041	0.844272	0.985722	0.971178	0.969889	0.938938	0.723444	0.858134	0.775495	0.773781	0.849388	0.632596	0.923704	0.906966	0.945844	0.976992	0.928747	0.861302	0.892483	0.991946	0.949451	0.970788	0.96334	0.965428
D06L	0.995623	0.989381	0.998865	0.993881	0.981295	0.98041	0.973778	0.984236	0.975027	0.991391	0.827278	0.910383	0.98937	0.986136	0.966665	0.991763	0.987449	0.871815	0.951386	0.951814	0.95898	0.955928	0.921528	0.910199	0.944307	0.989778	0.967996	0.980398	0.994192	0.985271	0.955865	0.98554	0.99288	0.986243	0.984615	0.972866	0.975763	0.995137	0.991683	0.994363	0.997157	0.993229	0.982395	0.991307	0.997447	0.981762	0.963466	0.992111	0.974996
D06M	0.993599	0.985265	0.998458	0.993664	0.973979	0.947387	0.96675	0.984461	0.970704	0.99148	0.848919	0.918518	0.986197	0.977185	0.952911	0.99276	0.984588	0.893136	0.960406	0.948654	0.952227	0.959586	0.918919	0.909011	0.946842	0.993464	0.962009	0.98062	0.985319	0.977276	0.955272	0.955089	0.978839	0.958415	0.960547	0.946284	0.951537	0.986475	0.986364	0.98538	0.994348	0.984275	0.967517	0.978433	0.99721	0.987392	0.975838	0.992839	0.979049
D06N	0.985232	0.981102	0.996803	0.982216	0.922313	0.997138	0.935358	0.984069	0.954309	0.99025	0.944764	0.969548	0.967539	0.948291	0.939362	0.994963	0.972833	0.872169	0.981374	0.982351	0.952928	0.978233	0.979257	0.965974	0.973767	0.994733	0.949201	0.981485	0.962229	0.963098	0.931621	0.832137	0.925359	0.866694	0.858338	0.827	0.821078	0.953957	0.957613	0.945363	0.978775	0.947418	0.882709	0.918813	0.992555	0.965	0.972025	0.97685	0.965602
D06P	0.997444	0.994127	0.9995	0.997813	0.99113	0.994137	0.987876	0.99522	0.990585	0.997201	0.931602	0.951345	0.990552	0.989809	0.984252	0.997591	0.994231	0.96758	0.988135	0.982682	0.982168	0.985714	0.974823	0.969815	0.980418	0.997273	0.985672	0.991961	0.992365	0.990794	0.986363	0.983705	0.992982	0.983737	0.986619	0.980196	0.974409	0.994957	0.995827	0.994917	0.998073	0.994036	0.988048	0.991296	0.998677	0.996406	0.989753	0.997875	0.992469
D06Q	0.98665	0.978098	0.997433	0.984928	0.948268	0.976123	0.933287	0.968622	0.951376	0.984283	0.787989	0.86515	0.969473	0.947725	0.934521	0.990236	0.973623	0.852924	0.955252	0.943428	0.93698	0.938941	0.905425	0.87954	0.940051	0.995649	0.93652	0.97512	0.969836	0.964863	0.929237	0.860657	0.933761	0.877761	0.875767	0.866901	0.852099	0.955499	0.961231	0.962599	0.986018	0.958108	0.917985	0.941378	0.994179	0.982312	0.95788	0.986038	0.94266
D07B	0.995655	0.995592	0.995256	0.996787	0.992855	0.999818	0.990726	0.987761	0.992784	0.99772	0.994926	0.997819	0.996046	0.992422	0.994356	0.998234	0.997012	0.989436	0.998276	0.998545	0.99404	0.996867	0.996783	0.995179	0.99707	0.999376	0.993051	0.995746	0.993301	0.990701	0.990663	0.975928	0.991247	0.972174	0.979641	0.977479	0.966657	0.993565	0.994991	0.9956	0.996312	0.994207	0.987728	0.992001	0.998269	0.996456	0.994717	0.996156	0.991162
D21B	0.993842	0.988821	0.992754	0.977951	0.974871	0.976288	0.972909	0.981384	0.98671	0.995075	0.953627	0.980885	0.983482	0.963175	0.958137	0.985914	0.975572	0.92861	0.970462	0.971919	0.963409	0.975057	0.950169	0.921978	0.953815	0.952481	0.9441	0.981783	0.982515	0.978677	0.972578	0.968175	0.984444	0.97436	0.969267	0.95946	0.961027	0.990463	0.987634	0.990576	0.996384	0.989197	0.972881	0.983724	0.997997	0.989445	0.990226	0.993394	0.990036
D21C	0.996723	0.991923	0.998132	0.993548	0.989665	0.977715	0.988552	0.993403	0.99391	0.997551	0.965323	0.983399	0.991525	0.985896	0.97515	0.9959	0.992499	0.957778	0.979359	0.980743	0.975941	0.987437	0.966213	0.952707	0.971455	0.987778	0.974441	0.989998	0.992448	0.987958	0.985903	0.988605	0.994261	0.992679	0.988396	0.990761	0.98956	0.996047	0.992493	0.997361	0.998648	0.996454	0.992435	0.996432	0.999299	0.995386	0.995335	0.997375	0.996243
D21D	0.986977	0.980905	0.988844	0.951427	0.959107	0.972464	0.944521	0.979633	0.972206	0.991765	0.920189	0.964025	0.971539	0.948024	0.942287	0.988885	0.977269	0.906099	0.953112	0.959665	0.925584	0.969487	0.922969	0.931561	0.945081	0.93916	0.929393	0.965159	0.972492	0.960695	0.938382	0.875063	0.934311	0.930339	0.884451	0.943141	0.906903	0.955335	0.930166	0.974698	0.986994	0.96646	0.942842	0.971233	0.994697	0.972169	0.980728	0.981571	0.981625
D21F	0.993848	0.990513	0.997379	0.990319	0.979875	0.997097	0.975375	0.988825	0.98856	0.996014	0.977718	0.988029	0.983852	0.978459	0.979737	0.996219	0.990919	0.958283	0.990265	0.993508	0.978146	0.991239	0.988061	0.983872	0.987691	0.98195	0.979887	0.975045	0.96733	0.960053	0.970918	0.963815	0.984081	0.968014	0.966633	0.952593	0.948061	0.990531	0.990246	0.988873	0.9952	0.987222	0.969684	0.981123	0.997993	0.991969	0.990764	0.994564	0.989664
D21G	0.992781	0.987399	0.987759	0.960096	0.983954	0.998596	0.972116	0.995697	0.992084	0.996571	0.990847	0.99215	0.97413	0.956242	0.985346	0.995494	0.989792	0.970276	0.990843	0.99695	0.984219	0.989488	0.992995	0.987321	0.987249	0.901122	0.965357	0.985604	0.97425	0.983285	0.979447	0.984754	0.991647	0.985837	0.980603	0.970134	0.94903	0.995079	0.99483	0.99442	0.996671	0.987565	0.980956	0.988327	0.997199	0.992529	0.98848	0.995496	0.985215
D21H	0.992008	0.983442	0.998295	0.988754	0.964177	0.988705	0.958831	0.985093	0.976457	0.99258	0.91413	0.950852	0.980508	0.971296	0.950716	0.995282	0.983477	0.913242	0.975925	0.972924	0.949283	0.973554	0.956875	0.941373	0.967195	0.992376	0.963262	0.953361	0.947086	0.916677	0.945219	0.920791	0.962457	0.941096	0.9305	0.925067	0.922337	0.976049	0.973559	0.978306	0.991591	0.975627	0.95086	0.968447	0.996812	0.982621	0.981502	0.989026	0.98124
D21J	0.9856	0.977429	0.995053	0.976191	0.900304	0.996745	0.913928	0.971797	0.970363	0.986353	0.927731	0.969559	0.94756	0.851584	0.907643	0.988689	0.961454	0.846057	0.9594	0.971109	0.922381	0.949852	0.955838	0.93657	0.951778	0.97647	0.844336	0.973628	0.962453	0.956717	0.880686	0.889812	0.937616	0.909942	0.87962	0.859411	0.824928	0.962752	0.959998	0.965003	0.982817	0.950096	0.847671	0.936715	0.990934	0.851304	0.946348	0.928821	0.957364
D99Z	#DIV/0!	#DIV/0!	#DIV/0!	#DIV/0!	#DIV/0!	#DIV/0!	#DIV/0!	#DIV/0!	#DIV/0!	#DIV/0!	#DIV/0!	#DIV/0!	#DIV/0!	#DIV/0!	#DIV/0!	#DIV/0!	#DIV/0!	#DIV/0!	#DIV/0!	#DIV/0!	#DIV/0!	#DIV/0!	#DIV/0!	#DIV/0!	#DIV/0!	#DIV/0!	#DIV/0!	#DIV/0!	#DIV/0!	#DIV/0!	#DIV/0!	#DIV/0!	#DIV/0!	#DIV/0!	#DIV/0!	#DIV/0!	#DIV/0!	#DIV/0!	#DIV/0!	#DIV/0!	#DIV/0!	#DIV/0!	#DIV/0!	#DIV/0!	#DIV/0!	#DIV/0!	#DIV/0!	#DIV/0!	#DIV/0!
E01B	0.988086	0.990605	0.996251	0.994983	0.992436	0.999722	0.996353	0.996675	0.993577	0.997581	0.998145	0.998755	0.994131	0.995285	0.996865	0.996035	0.996974	0.99448	0.998912	0.999271	0.997607	0.998232	0.998896	0.99859	0.998145	0.997892	0.996223	0.998485	0.993498	0.998732	0.990028	0.996234	0.998379	0.995977	0.989949	0.991864	0.984824	0.998029	0.997632	0.998473	0.998984	0.996683	0.992531	0.994218	0.99701	0.994139	0.996933	0.996246	0.996976
E01C	0.942269	0.94007	0.982579	0.985721	0.953302	0.998006	0.989762	0.99329	0.987467	0.994305	0.991052	0.988868	0.990074	0.988548	0.991551	0.996497	0.995506	0.983803	0.99563	0.996353	0.991105	0.995245	0.995173	0.994297	0.994496	0.995459	0.989529	0.996577	0.992836	0.995656	0.98888	0.989807	0.995435	0.989601	0.985209	0.969287	0.980739	0.996459	0.996738	0.995356	0.997726	0.993553	0.986693	0.992357	0.995975	0.992053	0.994677	0.994407	0.991418
E01D	0.986117	0.973457	0.989594	0.980776	0.985161	0.999585	0.991586	0.982897	0.994459	0.994139	0.996955	0.998593	0.991261	0.986139	0.993446	0.98646	0.991715	0.987986	0.996976	0.998048	0.994862	0.996971	0.997139	0.997172	0.995843	0.994056	0.991022	0.994769	0.978098	0.996961	0.986509	0.99312	0.997021	0.992785	0.983733	0.988137	0.982058	0.997195	0.996457	0.997008	0.998033	0.995419	0.985991	0.994057	0.993902	0.986132	0.995533	0.98802	0.995631
E01F	0.991937	0.992582	0.994677	0.994413	0.977647	0.999581	0.982931	0.90158	0.990384	0.988623	0.996131	0.997854	0.993766	0.992839	0.99339	0.990022	0.994981	0.986641	0.997422	0.998498	0.994898	0.997425	0.997089	0.991903	0.996266	0.997886	0.99237	0.997914	0.996547	0.997593	0.986308	0.991039	0.996246	0.989589	0.972244	0.981067	0.982657	0.994499	0.996827	0.996556	0.998308	0.995899	0.978955	0.983369	0.985285	0.981052	0.991852	0.982596	0.9942
E01H	0.832509	0.958895	0.946009	0.97365	0.975263	0.997489	0.982582	0.86744	0.986867	0.987958	0.997219	0.993884	0.996272	0.997366	0.996853	0.988427	0.996318	0.992153	0.997666	0.998523	0.996067	0.99854	0.996374	0.99077	0.996798	0.99625	0.996057	0.997894	0.998215	0.999022	0.991993	0.998011	0.999444	0.995549	0.988858	0.994894	0.993801	0.998667	0.998481	0.998548	0.99852	0.997167	0.991419	0.995995	0.993469	0.985137	0.990815	0.988447	0.966815
E02B	0.982293	0.972944	0.99494	0.994291	0.924467	0.996427	0.987078	0.967441	0.990463	0.989375	0.989669	0.99355	0.991358	0.992014	0.99099	0.993916	0.992528	0.976054	0.989473	0.994326	0.984304	0.99595	0.989618	0.992562	0.991682	0.994639	0.990156	0.994369	0.995287	0.993443	0.982066	0.992631	0.996799	0.992431	0.983611	0.956558	0.98356	0.996777	0.993694	0.997066	0.997464	0.99647	0.980845	0.9935	0.992367	0.985097	0.99471	0.987412	0.994513
E02C	0.987374	0.979675	0.987348	0.986311	0.975914	0.999541	0.99568	0.994996	0.996541	0.995683	0.997572	0.998673	0.992396	0.993732	0.995991	0.99123	0.995482	0.98969	0.995427	0.997657	0.992766	0.997626	0.996414	0.998105	0.995933	0.99578	0.994584	0.995772	0.991789	0.997312	0.991007	0.998422	0.999722	0.996018	0.979576	0.987531	0.990299	0.998301	0.997328	0.999393	0.998617	0.998696	0.992487	0.997471	0.994993	0.992206	0.997532	0.991849	0.99726
E02D	0.981266	0.980887	0.995447	0.994329	0.947809	0.998542	0.990854	0.988383	0.990981	0.987686	0.993114	0.99596	0.983746	0.988117	0.990128	0.995052	0.993152	0.97941	0.995136	0.997303	0.991073	0.995288	0.996127	0.994654	0.994304	0.996415	0.987511	0.997368	0.994921	0.996782	0.985587	0.991135	0.995801	0.990855	0.974495	0.972802	0.977807	0.99655	0.996805	0.996399	0.997512	0.995209	0.974992	0.991194	0.978163	0.979672	0.99243	0.975395	0.992747
E02F	0.800427	0.961831	0.967224	0.981285	0.976895	0.997932	0.99685	0.99454	0.994705	0.997846	0.998086	0.99148	0.995278	0.996918	0.99826	0.99366	0.995691	0.996072	0.998393	0.999099	0.997493	0.998694	0.998247	0.998359	0.998228	0.995926	0.997129	0.997721	0.996333	0.999331	0.995815	0.998805	0.999535	0.998733	0.990072	0.996426	0.990185	0.999164	0.99898	0.998049	0.997318	0.996553	0.991759	0.996664	0.997011	0.995147	0.998154	0.995987	0.997378
E03B	0.970922	0.958668	0.989629	0.978575	0.879198	0.996995	0.930001	0.964189	0.913379	0.977427	0.964726	0.984687	0.926395	0.967182	0.968555	0.980476	0.975184	0.928606	0.97135	0.986801	0.953955	0.98041	0.972981	0.971657	0.971526	0.982797	0.958393	0.985593	0.980609	0.982721	0.912112	0.983267	0.983868	0.98413	0.925983	0.963553	0.946901	0.991783	0.973051	0.992115	0.993496	0.984665	0.932336	0.977565	0.990714	0.922109	0.968208	0.956922	0.968423
E03C	0.991058	0.975919	0.996639	0.992942	0.949691	0.999393	0.971266	0.981134	0.991551	0.988794	0.993714	0.99624	0.985974	0.989738	0.992322	0.993249	0.98703	0.980647	0.988459	0.995703	0.98133	0.993913	0.992306	0.994796	0.990201	0.990724	0.987375	0.995593	0.994236	0.994725	0.97616	0.995126	0.997566	0.994581	0.967776	0.990327	0.985635	0.99748	0.99344	0.995698	0.996644	0.99403	0.976209	0.993766	0.984595	0.980867	0.981643	0.985461	0.977227
E03D	0.995858	0.994321	0.998876	0.996955	0.9844	0.999342	0.991297	0.993276	0.996904	0.995441	0.991626	0.996064	0.995462	0.996198	0.995622	0.997365	0.996213	0.987309	0.995208	0.997629	0.993157	0.996843	0.995744	0.995652	0.995424	0.997494	0.994888	0.998111	0.998021	0.998203	0.982776	0.994113	0.997121	0.994198	0.985241	0.993768	0.991534	0.997871	0.996122	0.998215	0.998688	0.996886	0.988549	0.996258	0.995517	0.983955	0.98791	0.989792	0.987088
E03F	0.989227	0.984972	0.996028	0.986235	0.967454	0.997658	0.966603	0.980395	0.989014	0.992058	0.976244	0.994532	0.98703	0.984953	0.98152	0.994183	0.986556	0.940819	0.954783	0.976391	0.931149	0.990767	0.956142	0.9834	0.971766	0.981446	0.977432	0.97498	0.99243	0.970501	0.948941	0.992813	0.996861	0.992853	0.985991	0.977775	0.98269	0.996617	0.975069	0.996879	0.997715	0.99567	0.977744	0.994018	0.996321	0.984365	0.991547	0.989878	0.992045
E04B	0.991558	0.99121	0.997231	0.992231	0.953621	0.99927	0.983482	0.984736	0.986042	0.979186	0.990403	0.99468	0.987477	0.985582	0.986481	0.995769	0.992932	0.972006	0.994943	0.997081	0.990253	0.994631	0.996213	0.993717	0.993625	0.996536	0.985858	0.99632	0.992025	0.993452	0.979669	0.974278	0.988978	0.974839	0.939054	0.959934	0.953085	0.99103	0.992887	0.988627	0.994705	0.988984	0.950035	0.978834	0.978622	0.974446	0.990135	0.971759	0.989394
E04C	0.989614	0.989636	0.996808	0.991631	0.948658	0.999307	0.974009	0.986349	0.984014	0.984036	0.98838	0.994413	0.983504	0.970949	0.979475	0.995446	0.98917	0.960344	0.992964	0.995952	0.98575	0.990809	0.995075	0.9911	0.991033	0.995339	0.972518	0.994905	0.98852	0.990049	0.973762	0.962378	0.982686	0.963567	0.933405	0.94253	0.933073	0.988182	0.990631	0.984476	0.992997	0.984139	0.936593	0.970825	0.979599	0.971768	0.987357	0.975395	0.986151
E04D	0.992973	0.993817	0.997437	0.993386	0.972504	0.999386	0.98568	0.992112	0.94016	0.99211	0.992579	0.996255	0.983827	0.986268	0.988929	0.997286	0.994092	0.978714	0.995005	0.996912	0.99063	0.995242	0.995981	0.994182	0.994304	0.996761	0.985921	0.996098	0.993429	0.993586	0.984669	0.981659	0.991589	0.982346	0.965634	0.973016	0.962422	0.993435	0.993152	0.992729	0.996577	0.992331	0.967141	0.984859	0.992852	0.988679	0.992987	0.987949	0.988285
E04F	0.988929	0.988528	0.996418	0.99095	0.946839	0.999236	0.976213	0.980632	0.984024	0.982578	0.986431	0.992492	0.983864	0.979364	0.980571	0.994166	0.98944	0.95855	0.993179	0.996042	0.986134	0.992386	0.995038	0.990953	0.991305	0.996152	0.980696	0.994623	0.987115	0.989479	0.972696	0.955982	0.980895	0.958041	0.918836	0.933543	0.923294	0.986282	0.988118	0.982748	0.992395	0.982391	0.922125	0.96429	0.976536	0.972283	0.985973	0.971394	0.982737
E04G	0.981696	0.984916	0.993625	0.990423	0.954429	0.99912	0.985204	0.981508	0.986981	0.934913	0.993456	0.996255	0.982524	0.985239	0.988009	0.985945	0.991004	0.977931	0.995101	0.997739	0.989199	0.994269	0.996939	0.995092	0.99331	0.994384	0.984267	0.996991	0.993205	0.996116	0.973119	0.97863	0.990592	0.973927	0.907099	0.960803	0.946049	0.986414	0.972645	0.990801	0.993629	0.987488	0.934487	0.976477	0.957617	0.939505	0.97753	0.90046	0.983327
E04H	0.990879	0.989268	0.9953	0.991221	0.950842	0.99905	0.987751	0.956988	0.988131	0.962106	0.993631	0.996666	0.988738	0.991148	0.990465	0.989787	0.993392	0.978413	0.992137	0.997074	0.989257	0.996031	0.994599	0.994807	0.993021	0.992802	0.990182	0.996239	0.995347	0.996309	0.977142	0.983309	0.993413	0.980846	0.936617	0.973666	0.971066	0.992559	0.99067	0.994393	0.995402	0.993575	0.95852	0.984202	0.908881	0.949016	0.987692	0.89687	0.986107
E05B	0.992658	0.995157	0.997307	0.995539	0.98209	0.999315	0.995212	0.990256	0.995073	0.995095	0.995556	0.990445	0.991844	0.996511	0.991813	0.994345	0.996207	0.98345	0.997959	0.998943	0.992093	0.997247	0.998641	0.997619	0.995793	0.99745	0.993393	0.99901	0.998216	0.999241	0.97693	0.992881	0.996641	0.992077	0.953592	0.989468	0.97614	0.994312	0.994936	0.997959	0.995402	0.994909	0.938859	0.983081	0.990465	0.921388	0.989636	0.966941	0.990806
E05C	0.994177	0.995921	0.997108	0.995909	0.983173	0.999596	0.995907	0.993118	0.995553	0.996261	0.997885	0.996537	0.988561	0.996416	0.992327	0.995598	0.996215	0.983256	0.997816	0.999123	0.993313	0.997548	0.999072	0.998387	0.995876	0.997681	0.993734	0.999046	0.9983	0.999334	0.979625	0.996866	0.998606	0.996079	0.962987	0.989862	0.977076	0.996638	0.997571	0.998529	0.996131	0.996224	0.945571	0.985878	0.992606	0.941706	0.990234	0.973704	0.992954
E05D	0.993154	0.994398	0.996846	0.995215	0.983313	0.999787	0.991893	0.991899	0.994208	0.996028	0.997163	0.998765	0.987592	0.991893	0.991595	0.995699	0.99573	0.98449	0.997447	0.998766	0.990257	0.996957	0.998029	0.997571	0.994766	0.995426	0.991519	0.998798	0.997724	0.998772	0.98276	0.990965	0.995507	0.991695	0.966559	0.985653	0.976958	0.994215	0.994484	0.997488	0.997271	0.995259	0.968678	0.988783	0.993413	0.960677	0.987387	0.978619	0.992236
E05F	0.99141	0.994131	0.994853	0.994399	0.989383	0.999651	0.992081	0.99312	0.994613	0.996119	0.997952	0.998923	0.990571	0.989788	0.991794	0.993832	0.996574	0.990399	0.99767	0.998256	0.994767	0.997055	0.997758	0.997281	0.995712	0.996314	0.991726	0.998624	0.996932	0.998222	0.990002	0.995942	0.998038	0.995141	0.980268	0.991925	0.984766	0.996792	0.996822	0.998155	0.997846	0.996403	0.981099	0.993136	0.993915	0.980874	0.994663	0.9895	0.995524
E05G	0.987814	0.983899	0.994423	0.988035	0.953188	0.99948	0.988208	0.985214	0.993821	0.988541	0.995616	0.995502	0.983482	0.986394	0.97856	0.989504	0.989829	0.957194	0.994914	0.997797	0.981651	0.992766	0.997758	0.995497	0.990165	0.994713	0.98031	0.997059	0.991323	0.997293	0.940503	0.989931	0.995855	0.987421	0.947626	0.969591	0.942012	0.994083	0.994396	0.996248	0.993982	0.988046	0.924651	0.972002	0.982783	0.857606	0.979027	0.935537	0.983158
E06B	0.995691	0.995228	0.998063	0.99535	0.976551	0.999653	0.983715	0.991012	0.989088	0.992953	0.993206	0.996498	0.984856	0.985505	0.98914	0.995729	0.994305	0.978415	0.995819	0.997619	0.991629	0.995006	0.997052	0.994995	0.994526	0.996766	0.986179	0.997048	0.993663	0.994771	0.984232	0.978881	0.99052	0.978661	0.9656	0.967443	0.962768	0.992472	0.993602	0.992645	0.996499	0.992086	0.959199	0.982826	0.991062	0.982037	0.992209	0.987121	0.992342
E06C	0.993503	0.993501	0.994863	0.995603	0.98385	0.999778	0.995178	0.972459	0.996573	0.947982	0.998521	0.998869	0.995478	0.997456	0.994402	0.99293	0.996106	0.988656	0.998653	0.999424	0.995346	0.99849	0.999271	0.997559	0.997393	0.998174	0.995615	0.99904	0.998348	0.99932	0.982759	0.994695	0.997838	0.991027	0.964778	0.989776	0.98426	0.993264	0.979066	0.996953	0.99658	0.995792	0.971058	0.992146	0.985695	0.957934	0.991832	0.937724	0.99179
E21B	0.982237	0.992257	0.996489	0.997976	0.991506	0.998923	0.994522	0.997719	0.995708	0.998248	0.991852	0.996574	0.940313	0.996082	0.99572	0.997387	0.995936	0.987755	0.996191	0.996699	0.993703	0.99759	0.995209	0.996282	0.995362	0.997664	0.996419	0.997361	0.996961	0.997949	0.994914	0.998129	0.999075	0.998086	0.993388	0.996363	0.990096	0.999073	0.998661	0.999027	0.999152	0.998396	0.993701	0.997535	0.997555	0.997521	0.997359	0.99689	0.997519
E21C	0.972446	0.987768	0.993813	0.994663	0.989554	0.999637	0.995651	0.99783	0.995987	0.998365	0.996639	0.997902	0.970234	0.994382	0.997336	0.996235	0.996467	0.993322	0.997523	0.998817	0.996508	0.998243	0.998002	0.997907	0.997376	0.996344	0.995896	0.997727	0.993048	0.998192	0.994316	0.996721	0.998589	0.996823	0.992336	0.992671	0.9864	0.998778	0.998623	0.998722	0.999056	0.997612	0.992852	0.995205	0.997652	0.996669	0.99754	0.996921	0.996199
E21D	0.99204	0.993724	0.998171	0.997182	0.987149	0.999524	0.994174	0.994707	0.996768	0.997074	0.996997	0.998777	0.990207	0.991256	0.994651	0.997522	0.994968	0.990196	0.997333	0.998632	0.995624	0.997128	0.99818	0.997213	0.996944	0.996934	0.990947	0.998749	0.996985	0.998467	0.991956	0.995933	0.997582	0.995708	0.979132	0.990655	0.978582	0.997993	0.997899	0.998164	0.998066	0.996301	0.97741	0.993702	0.994002	0.987328	0.994727	0.990674	0.995766
E21F	0.982007	0.982381	0.994752	0.993911	0.960178	0.99955	0.986682	0.982703	0.993025	0.989282	0.995166	0.997672	0.983173	0.990825	0.9898	0.990986	0.958624	0.975024	0.993377	0.99818	0.990688	0.995178	0.996668	0.99592	0.992139	0.992868	0.985991	0.997021	0.994039	0.997243	0.971999	0.992702	0.996777	0.992409	0.924408	0.9826	0.964838	0.993833	0.991099	0.997128	0.992985	0.995257	0.913599	0.980968	0.985188	0.959562	0.984118	0.967027	0.987215
E99Z	#DIV/0!	#DIV/0!	#DIV/0!	#DIV/0!	#DIV/0!	#DIV/0!	#DIV/0!	#DIV/0!	#DIV/0!	#DIV/0!	#DIV/0!	#DIV/0!	#DIV/0!	#DIV/0!	#DIV/0!	#DIV/0!	#DIV/0!	#DIV/0!	#DIV/0!	#DIV/0!	#DIV/0!	#DIV/0!	#DIV/0!	#DIV/0!	#DIV/0!	#DIV/0!	#DIV/0!	#DIV/0!	#DIV/0!	#DIV/0!	#DIV/0!	#DIV/0!	#DIV/0!	#DIV/0!	#DIV/0!	#DIV/0!	#DIV/0!	#DIV/0!	#DIV/0!	#DIV/0!	#DIV/0!	#DIV/0!	#DIV/0!	#DIV/0!	#DIV/0!	#DIV/0!	#DIV/0!	#DIV/0!	#DIV/0!
F01B	0.975596	0.986556	0.981038	0.985446	0.983499	0.999132	0.982022	0.994392	0.976513	0.996383	0.993119	0.996586	0.984387	0.989891	0.992254	0.992223	0.994357	0.985359	0.99311	0.996691	0.992167	0.994453	0.993852	0.994583	0.991654	0.99171	0.989755	0.996729	0.993227	0.996172	0.986709	0.992108	0.995058	0.993254	0.975003	0.991229	0.972177	0.995448	0.988793	0.996126	0.997978	0.993232	0.98379	0.991964	0.995689	0.988656	0.992205	0.992034	0.9926
F01C	0.994571	0.993869	0.994809	0.996094	0.99265	0.999865	0.992017	0.998043	0.997231	0.99873	0.998181	0.99904	0.994034	0.995431	0.9982	0.997128	0.996457	0.994916	0.99588	0.998861	0.996541	0.997822	0.998119	0.998826	0.997202	0.995967	0.995284	0.99844	0.998719	0.998185	0.996014	0.998349	0.999001	0.998281	0.992468	0.997252	0.990085	0.99901	0.995196	0.998636	0.999209	0.998273	0.994618	0.997398	0.998466	0.997656	0.99741	0.997675	0.996285
F01D	0.996573	0.996378	0.997807	0.996201	0.992788	0.999795	0.993681	0.997902	0.99464	0.998555	0.996848	0.998017	0.992466	0.994988	0.996527	0.998388	0.99752	0.99239	0.997576	0.99889	0.996494	0.998025	0.998183	0.997901	0.99763	0.997766	0.995736	0.998215	0.996538	0.997466	0.993812	0.992596	0.996335	0.993398	0.988637	0.990969	0.980641	0.997291	0.976013	0.99739	0.998786	0.996508	0.991601	0.99345	0.998318	0.996753	0.996888	0.997714	0.996697
F01K	0.99572	0.995733	0.997091	0.996167	0.992754	0.999503	0.99115	0.990952	0.984281	0.997638	0.992771	0.997268	0.985516	0.993206	0.995076	0.99699	0.997388	0.984675	0.989661	0.994758	0.988503	0.995819	0.992342	0.994941	0.992724	0.993627	0.994488	0.994249	0.996947	0.995194	0.98981	0.998758	0.999436	0.99861	0.994516	0.99758	0.996243	0.998694	0.991795	0.999215	0.999392	0.998798	0.995977	0.998244	0.998864	0.997468	0.997425	0.997849	0.998196
F01L	0.997035	0.99801	0.99763	0.997796	0.996459	0.999872	0.99732	0.999219	0.998164	0.999378	0.999208	0.999501	0.998505	0.998626	0.999405	0.999144	0.999437	0.998794	0.999437	0.999755	0.999202	0.999454	0.999598	0.999528	0.999432	0.999251	0.999104	0.999543	0.999192	0.999506	0.998247	0.998501	0.999503	0.999161	0.995781	0.99865	0.995229	0.999509	0.999523	0.99925	0.999505	0.998949	0.998124	0.998802	0.999544	0.998939	0.999218	0.999302	0.99879
F01M	0.989907	0.991583	0.983283	0.984605	0.982469	0.999341	0.985453	0.99414	0.994945	0.996108	0.99212	0.997431	0.990903	0.992106	0.992762	0.995655	0.994844	0.981219	0.987407	0.993226	0.978744	0.995816	0.986303	0.995783	0.990415	0.991517	0.99001	0.992647	0.993972	0.991712	0.981492	0.997862	0.998926	0.997573	0.990088	0.992459	0.989347	0.998469	0.991612	0.998499	0.998644	0.997631	0.98889	0.996367	0.997792	0.989042	0.99478	0.993635	0.994225
F01N	0.997087	0.996257	0.997907	0.992827	0.993112	0.999123	0.98891	0.99649	0.994431	0.997514	0.990912	0.997046	0.98729	0.995273	0.994231	0.998259	0.997054	0.983402	0.989761	0.991874	0.983877	0.996484	0.988098	0.994609	0.991546	0.99537	0.993609	0.988897	0.996147	0.99064	0.986258	0.995964	0.998212	0.996397	0.994492	0.994501	0.990638	0.998268	0.993237	0.998438	0.9991	0.998047	0.994363	0.997052	0.999371	0.997961	0.996416	0.998449	0.997928
F01P	0.99286	0.995823	0.98774	0.991573	0.991442	0.99984	0.994222	0.997631	0.99663	0.997999	0.997916	0.998155	0.991015	0.996707	0.996956	0.997534	0.998117	0.992137	0.995787	0.998464	0.994439	0.997946	0.997647	0.998586	0.996708	0.996829	0.996161	0.998004	0.998379	0.998092	0.992417	0.998741	0.999339	0.998475	0.992918	0.996753	0.993516	0.999099	0.99535	0.998874	0.999099	0.998341	0.993915	0.997816	0.998687	0.99249	0.996464	0.995672	0.996904
F02B	0.995332	0.996041	0.994479	0.99475	0.992444	0.998537	0.995289	0.997453	0.995618	0.99813	0.994816	0.997631	0.994164	0.997476	0.997498	0.998238	0.99862	0.994528	0.996552	0.997414	0.995975	0.9978	0.995411	0.996279	0.99678	0.99786	0.997017	0.997045	0.99792	0.997032	0.993909	0.998419	0.999181	0.998472	0.994317	0.996172	0.994243	0.999072	0.997609	0.999032	0.999215	0.998296	0.996853	0.998269	0.99901	0.997183	0.997696	0.997131	0.998196
F02C	0.997023	0.995699	0.998517	0.998078	0.993113	0.999646	0.996009	0.998437	0.995897	0.99831	0.996504	0.998042	0.99237	0.997672	0.99826	0.998652	0.998855	0.995283	0.997298	0.99792	0.996611	0.998268	0.997524	0.998044	0.997457	0.997652	0.997913	0.997343	0.998321	0.997908	0.994525	0.99859	0.999356	0.998482	0.996055	0.997953	0.995416	0.99897	0.995641	0.999372	0.999553	0.998818	0.997482	0.998288	0.999277	0.998749	0.998227	0.998712	0.998321
F02D	0.990438	0.992586	0.992693	0.992288	0.990295	0.999528	0.994655	0.997637	0.994828	0.997913	0.997492	0.998927	0.994646	0.997159	0.998274	0.996955	0.998588	0.997098	0.998067	0.999278	0.997351	0.998408	0.997534	0.998728	0.998301	0.997671	0.997501	0.998561	0.996393	0.998666	0.99477	0.99927	0.999617	0.999133	0.993818	0.998359	0.992153	0.999419	0.998601	0.999086	0.998762	0.996993	0.998087	0.997948	0.998726	0.99797	0.998143	0.998286	0.998294
F02F	0.990347	0.993418	0.993565	0.99406	0.986496	0.999753	0.99184	0.996937	0.992474	0.997673	0.995764	0.997229	0.993032	0.99331	0.993378	0.998112	0.995805	0.986127	0.996986	0.998327	0.994405	0.996935	0.997974	0.997146	0.996342	0.99713	0.992621	0.997277	0.996635	0.996827	0.987556	0.991371	0.995787	0.992039	0.984853	0.98633	0.97408	0.996729	0.99683	0.996733	0.998242	0.995373	0.982415	0.990047	0.997341	0.984388	0.994571	0.991732	0.994856
F02G	0.995733	0.994658	0.993039	0.995049	0.990035	0.999621	0.993687	0.99775	0.994884	0.99764	0.9957	0.997527	0.981478	0.995596	0.996318	0.998089	0.998167	0.99124	0.995228	0.997235	0.993457	0.997241	0.996137	0.996555	0.995313	0.995968	0.995842	0.99617	0.997179	0.996674	0.990202	0.997802	0.998834	0.997656	0.994374	0.996258	0.993721	0.99861	0.994144	0.99898	0.999405	0.998411	0.996031	0.99772	0.998956	0.997187	0.99616	0.997808	0.997553
F02K	0.997298	0.995308	0.998798	0.998242	0.989612	0.999833	0.994665	0.998423	0.995765	0.997457	0.99749	0.998661	0.994319	0.996312	0.99676	0.998744	0.998048	0.993262	0.998169	0.998865	0.996495	0.998212	0.99864	0.998159	0.997929	0.998653	0.996239	0.998416	0.997768	0.998254	0.993921	0.99547	0.998004	0.99536	0.991649	0.993685	0.988958	0.997351	0.996538	0.998385	0.999188	0.997775	0.992599	0.996163	0.998738	0.995014	0.997246	0.996651	0.997519
F02M	0.996283	0.991333	0.996993	0.996155	0.983061	0.999638	0.99287	0.997725	0.9952	0.996889	0.99739	0.998858	0.99463	0.996636	0.997276	0.998626	0.997955	0.993677	0.995318	0.998016	0.993962	0.997592	0.996507	0.998191	0.99667	0.997385	0.996113	0.99774	0.997248	0.996889	0.991577	0.998915	0.999389	0.998835	0.994818	0.997162	0.995042	0.999305	0.997627	0.998984	0.999179	0.998376	0.995684	0.998468	0.999159	0.996197	0.996555	0.997545	0.997314
F02N	0.98877	0.995153	0.984291	0.990822	0.995293	0.999549	0.996577	0.997371	0.993932	0.998408	0.998706	0.998514	0.981856	0.995272	0.997788	0.99489	0.998613	0.996814	0.998671	0.99949	0.997378	0.998632	0.998743	0.998999	0.997653	0.996107	0.997746	0.998744	0.997087	0.998957	0.993779	0.999159	0.999636	0.998881	0.989921	0.998493	0.99206	0.998984	0.996788	0.999236	0.999109	0.997606	0.99533	0.997565	0.998034	0.99675	0.9959	0.997229	0.997225
F02P	0.995875	0.997021	0.997263	0.996248	0.996933	0.999676	0.997247	0.998358	0.992792	0.998934	0.998759	0.999714	0.979396	0.997761	0.99755	0.99781	0.999011	0.997242	0.998885	0.999533	0.997661	0.999067	0.998576	0.999254	0.997673	0.998649	0.998156	0.998571	0.996085	0.999119	0.993869	0.999594	0.999811	0.999357	0.995381	0.998774	0.993053	0.999358	0.999058	0.999429	0.999243	0.997583	0.998271	0.998227	0.999049	0.998258	0.996628	0.998722	0.998946
F03B	0.991731	0.992384	0.996308	0.993722	0.98077	0.999436	0.984137	0.994255	0.975679	0.996395	0.989164	0.994783	0.97766	0.990326	0.989083	0.996326	0.993928	0.973328	0.992599	0.996026	0.98815	0.995111	0.993688	0.993465	0.992698	0.99498	0.992341	0.994348	0.991151	0.991251	0.98111	0.974683	0.988888	0.977048	0.971862	0.967343	0.965167	0.9924	0.981819	0.988966	0.995207	0.990026	0.978014	0.983309	0.996927	0.9937	0.992892	0.992954	0.990906
F03C	0.995129	0.994902	0.996979	0.99729	0.993151	0.999874	0.992581	0.998093	0.992323	0.998784	0.997892	0.998934	0.992205	0.99609	0.998126	0.99784	0.996866	0.994914	0.996341	0.998749	0.996527	0.998071	0.998115	0.998676	0.997286	0.996464	0.995667	0.998627	0.998722	0.998383	0.996011	0.99878	0.999288	0.998542	0.9937	0.997453	0.992986	0.99915	0.996261	0.998782	0.999381	0.998777	0.995463	0.997855	0.998555	0.997863	0.997412	0.997838	0.99598
F03D	0.995209	0.997687	0.996994	0.997504	0.995266	0.999875	0.997465	0.997213	0.994509	0.998525	0.999022	0.999393	0.994128	0.995808	0.998336	0.997501	0.999025	0.996574	0.998393	0.999287	0.997915	0.998898	0.998832	0.999052	0.998108	0.997019	0.99767	0.999174	0.998735	0.999168	0.996426	0.998966	0.999514	0.998762	0.994538	0.99773	0.996	0.998936	0.994833	0.999304	0.999456	0.998957	0.996867	0.998103	0.997803	0.997145	0.998164	0.997446	0.998218
F03G	0.990509	0.993509	0.994892	0.992427	0.988878	0.998509	0.986454	0.990809	0.951298	0.995088	0.987655	0.995362	0.974812	0.992679	0.993301	0.994404	0.99644	0.98422	0.990212	0.994571	0.987742	0.994496	0.990166	0.992489	0.991233	0.993664	0.992832	0.992664	0.995858	0.992996	0.982379	0.980779	0.989276	0.988101	0.967414	0.992594	0.983427	0.989091	0.979611	0.993287	0.995409	0.992055	0.988388	0.992519	0.994753	0.99103	0.993127	0.982997	0.9936
F03H	0.995484	0.993798	0.998575	0.997074	0.989532	0.999679	0.980837	0.997638	0.982143	0.996888	0.997521	0.999423	0.936085	0.994442	0.992655	0.997121	0.998061	0.98903	0.995609	0.998019	0.992578	0.994934	0.997082	0.997962	0.992746	0.997614	0.995221	0.995974	0.989593	0.996918	0.983034	0.999235	0.999815	0.998428	0.994647	0.997556	0.989208	0.997161	0.997585	0.999297	0.999118	0.997313	0.995968	0.99489	0.998176	0.994351	0.989622	0.996493	0.997998
F04B	0.990208	0.985768	0.994602	0.991914	0.977992	0.998852	0.974672	0.992841	0.984582	0.993098	0.988458	0.995957	0.98591	0.992268	0.99227	0.992008	0.993517	0.983006	0.990918	0.995935	0.988366	0.993371	0.991504	0.989915	0.990411	0.993894	0.989723	0.995565	0.995292	0.993337	0.973672	0.991359	0.991925	0.993372	0.973282	0.992927	0.986589	0.99554	0.980422	0.99524	0.997369	0.995347	0.98517	0.99402	0.996668	0.986571	0.988549	0.98894	0.988675
F04C	0.996402	0.994844	0.997445	0.996742	0.991321	0.999668	0.989759	0.997346	0.988663	0.998471	0.997318	0.999235	0.993341	0.992533	0.996253	0.997217	0.995401	0.991361	0.994498	0.99806	0.994133	0.996951	0.996536	0.99789	0.995798	0.995698	0.991586	0.99793	0.998022	0.997198	0.9937	0.996923	0.998172	0.996845	0.99076	0.994922	0.989127	0.998519	0.994325	0.998021	0.999071	0.99782	0.992238	0.996615	0.998513	0.9954	0.996898	0.996687	0.997355
F04D	0.995322	0.993614	0.995	0.991751	0.989986	0.999651	0.990063	0.994479	0.990847	0.996951	0.995536	0.995979	0.985309	0.991865	0.995301	0.997152	0.996509	0.989477	0.993569	0.997406	0.99192	0.996349	0.995438	0.996601	0.994691	0.993866	0.992761	0.996759	0.997008	0.996215	0.987555	0.993425	0.996234	0.994486	0.982811	0.992726	0.985306	0.996313	0.947555	0.997446	0.998457	0.996715	0.988931	0.994499	0.994265	0.993108	0.992806	0.994117	0.993283
F04F	0.982446	0.971765	0.992967	0.983248	0.919194	0.996604	0.966356	0.979944	0.938718	0.989253	0.978666	0.991279	0.958975	0.978125	0.982521	0.990574	0.987793	0.957125	0.979153	0.989502	0.966737	0.987437	0.978377	0.987342	0.980624	0.982751	0.974645	0.98933	0.984461	0.989519	0.965635	0.992645	0.995878	0.992593	0.976181	0.977598	0.97709	0.996328	0.986903	0.996168	0.99763	0.99456	0.976764	0.992043	0.994238	0.976397	0.984434	0.98589	0.984642
F15B	0.96508	0.986935	0.986369	0.988646	0.982773	0.999179	0.985432	0.996465	0.991119	0.997052	0.997042	0.997889	0.994587	0.993973	0.997225	0.995308	0.996819	0.994475	0.996818	0.998805	0.995551	0.997746	0.996634	0.997914	0.996951	0.994757	0.993959	0.998587	0.996206	0.998444	0.994068	0.997739	0.998538	0.997931	0.985785	0.996498	0.990125	0.998575	0.997635	0.997377	0.998316	0.996503	0.990945	0.997095	0.997201	0.993929	0.997042	0.9957	0.996441
F15C	0.974579	0.955038	0.987722	0.967949	0.939379	0.985346	0.925762	0.978081	0.848702	0.981787	0.938288	0.986609	0.943489	0.952427	0.97384	0.979094	0.983219	0.950465	0.966426	0.979628	0.963746	0.978232	0.935486	0.969079	0.971059	0.971646	0.960334	0.978929	0.948143	0.979116	0.947904	0.976514	0.984257	0.979587	0.949136	0.976402	0.961702	0.985508	0.96015	0.989474	0.994589	0.985234	0.973264	0.983585	0.993021	0.9894	0.984097	0.99061	0.982134
F15D	0.983867	0.966616	0.994062	0.986923	0.935805	0.998973	0.952151	0.986489	0.984025	0.986692	0.983505	0.991026	0.977217	0.961962	0.982679	0.99156	0.982385	0.963434	0.977084	0.988906	0.969863	0.984081	0.984463	0.987871	0.981137	0.979138	0.968172	0.989374	0.990401	0.988368	0.955527	0.98457	0.990085	0.988894	0.95508	0.981988	0.959474	0.993253	0.982664	0.993701	0.994922	0.990124	0.959948	0.988558	0.993575	0.969952	0.985944	0.981264	0.984317
F16B	0.974265	0.990392	0.99236	0.990452	0.975495	0.999442	0.990146	0.985974	0.987974	0.993471	0.995052	0.998142	0.989936	0.990016	0.99184	0.991774	0.991059	0.983897	0.996622	0.998696	0.993231	0.996504	0.997638	0.996801	0.99533	0.984609	0.98833	0.998098	0.996136	0.99793	0.979544	0.984003	0.990176	0.986253	0.849947	0.978262	0.93886	0.987866	0.988133	0.99401	0.988461	0.987491	0.839447	0.961379	0.967792	0.952401	0.970613	0.961297	0.979351
F16C	0.98534	0.993495	0.98471	0.98976	0.988221	0.999717	0.993213	0.994535	0.993685	0.997389	0.996542	0.997798	0.992788	0.990944	0.99543	0.995398	0.994713	0.991318	0.997699	0.998727	0.995339	0.99738	0.998227	0.997396	0.997116	0.992011	0.993216	0.998294	0.99589	0.997949	0.992965	0.991328	0.995395	0.992476	0.975446	0.989978	0.970948	0.995821	0.99504	0.996325	0.995898	0.99464	0.981392	0.9907	0.990231	0.988596	0.994863	0.99204	0.992043
F16D	0.971675	0.988007	0.972368	0.984401	0.993429	0.999788	0.994851	0.991744	0.993947	0.998137	0.998231	0.997889	0.996396	0.994497	0.998074	0.989212	0.997432	0.996291	0.998807	0.999421	0.998083	0.998643	0.999037	0.99865	0.998245	0.985687	0.997094	0.998873	0.998154	0.998375	0.99586	0.996486	0.998129	0.996336	0.983041	0.995661	0.988545	0.997934	0.997632	0.998043	0.998445	0.997552	0.98772	0.994783	0.992817	0.993779	0.996944	0.993439	0.994857
F16F	0.986385	0.994191	0.992505	0.99421	0.991878	0.999801	0.994242	0.994309	0.992274	0.996224	0.997702	0.998465	0.996029	0.995047	0.997154	0.996008	0.996387	0.994044	0.99855	0.999084	0.997435	0.998417	0.99891	0.99837	0.998152	0.996706	0.995346	0.99906	0.997714	0.998708	0.994648	0.992356	0.995836	0.992416	0.970919	0.991407	0.985728	0.993755	0.995354	0.985343	0.991181	0.990002	0.982735	0.994995	0.987383	0.990322	0.994902	0.987303	0.995887
F16G	0.987638	0.990706	0.993234	0.991871	0.985023	0.999702	0.989265	0.97441	0.992868	0.994344	0.994921	0.997967	0.991519	0.987842	0.99118	0.988392	0.992462	0.983179	0.997157	0.99795	0.992729	0.996341	0.997396	0.995079	0.994483	0.992581	0.98851	0.997072	0.991182	0.996742	0.983889	0.983307	0.990041	0.983803	0.915734	0.982216	0.958729	0.991532	0.990756	0.977834	0.911022	0.973696	0.893712	0.92191	0.993961	0.97321	0.988125	0.975289	0.991434
F16H	0.978441	0.990822	0.972877	0.983503	0.995154	0.999775	0.993103	0.996415	0.995806	0.998658	0.998809	0.998287	0.997032	0.990248	0.998573	0.992089	0.998259	0.997935	0.999062	0.999558	0.998139	0.99875	0.999247	0.998937	0.99872	0.992451	0.996764	0.999054	0.996849	0.998933	0.996456	0.998463	0.998919	0.998327	0.97998	0.997866	0.990441	0.998622	0.998515	0.99887	0.998219	0.99816	0.994565	0.996951	0.996522	0.995821	0.997072	0.996654	0.995081
F16J	0.992454	0.990636	0.996786	0.994619	0.983096	0.999605	0.987059	0.995803	0.993467	0.99699	0.9953	0.997811	0.99074	0.98806	0.990991	0.996901	0.991768	0.982055	0.995565	0.997883	0.992129	0.995459	0.997112	0.996021	0.994784	0.994389	0.987164	0.997115	0.995962	0.996589	0.983405	0.990762	0.994775	0.991285	0.97881	0.985249	0.972879	0.996374	0.994667	0.995994	0.997377	0.994359	0.973439	0.988651	0.996681	0.978405	0.992882	0.988498	0.992809
F16K	0.988714	0.98006	0.995218	0.989735	0.945187	0.998669	0.95484	0.989356	0.986199	0.989424	0.989489	0.994196	0.98464	0.987053	0.990131	0.992125	0.990885	0.978038	0.990555	0.996378	0.983464	0.992943	0.992916	0.99023	0.990696	0.994332	0.98409	0.995715	0.992979	0.994259	0.969094	0.991384	0.992406	0.99236	0.954591	0.988668	0.978189	0.994572	0.981898	0.990055	0.992465	0.987499	0.970036	0.991343	0.9957	0.971733	0.988868	0.983298	0.985988
F16L	0.983868	0.98537	0.996046	0.993652	0.961482	0.999452	0.976786	0.988615	0.992581	0.990128	0.991478	0.996642	0.98405	0.976745	0.983743	0.990865	0.951331	0.966592	0.99118	0.99693	0.986651	0.99154	0.994674	0.991501	0.989165	0.993082	0.970848	0.996263	0.993708	0.994618	0.96745	0.985121	0.990432	0.986874	0.927857	0.976202	0.955909	0.993034	0.989192	0.994631	0.993578	0.991672	0.921514	0.980385	0.991527	0.961042	0.984834	0.97181	0.985202
F16M	0.979235	0.985981	0.980904	0.985751	0.952167	0.999241	0.985207	0.960373	0.974705	0.981686	0.995251	0.994768	0.975999	0.989189	0.989022	0.986073	0.990518	0.979426	0.995503	0.998245	0.987547	0.995124	0.997065	0.995001	0.992575	0.99197	0.988067	0.997402	0.993578	0.997675	0.969625	0.982861	0.992901	0.97677	0.916805	0.952151	0.949912	0.985648	0.983123	0.991438	0.994286	0.989687	0.941968	0.975951	0.907122	0.927353	0.953032	0.912712	0.978157
F16N	0.979808	0.972318	0.983017	0.968692	0.902215	0.999075	0.975019	0.985806	0.987832	0.988533	0.986529	0.992904	0.978005	0.970164	0.963529	0.989432	0.977048	0.917287	0.983601	0.991339	0.958666	0.984626	0.989324	0.988532	0.976995	0.984247	0.9562	0.991137	0.980585	0.991378	0.938642	0.982831	0.991647	0.982749	0.959538	0.946866	0.937797	0.99307	0.989142	0.994113	0.994656	0.988326	0.932177	0.979376	0.990128	0.904579	0.97123	0.953029	0.965297
F16P	0.947884	0.969082	0.883055	0.91324	0.952425	0.997572	0.976894	0.988612	0.984243	0.991732	0.988513	0.979714	0.973156	0.965535	0.987481	0.902024	0.96591	0.974931	0.991655	0.996096	0.985581	0.992461	0.993881	0.991634	0.987957	0.927798	0.972437	0.991722	0.975458	0.994025	0.978444	0.986569	0.993072	0.984311	0.95059	0.977328	0.922065	0.993051	0.992229	0.994069	0.992243	0.987831	0.954932	0.979875	0.989339	0.973005	0.988199	0.982639	0.980213
F16S	0.982977	0.98635	0.994612	0.989437	0.947994	0.999211	0.958102	0.979165	0.981123	0.988573	0.975473	0.987005	0.973374	0.944651	0.968089	0.990622	0.98064	0.940248	0.988129	0.993027	0.97907	0.983612	0.989816	0.9814	0.98517	0.991231	0.949332	0.991234	0.972046	0.983872	0.95446	0.944623	0.9726	0.947373	0.914178	0.917801	0.870534	0.983404	0.986022	0.978719	0.989476	0.976237	0.903456	0.948287	0.98316	0.960275	0.980101	0.974295	0.979789
F16T	0.989592	0.982551	0.995529	0.985741	0.96631	0.998363	0.958994	0.989214	0.971793	0.987626	0.980778	0.994767	0.955868	0.984083	0.986492	0.989965	0.990231	0.96298	0.974919	0.987989	0.961586	0.990491	0.972451	0.990156	0.979841	0.984812	0.981989	0.985516	0.98655	0.984634	0.947278	0.995353	0.996807	0.994932	0.977266	0.989742	0.985322	0.996758	0.980499	0.995911	0.997174	0.994226	0.980172	0.993199	0.996974	0.983911	0.988812	0.989783	0.991637
F17B	0.970912	0.930529	0.990607	0.966458	0.770669	0.989683	0.957286	0.969939	0.983975	0.977256	0.970716	0.99211	0.948836	0.960096	0.90656	0.984739	0.958118	0.782296	0.958565	0.977546	0.915331	0.969641	0.966446	0.969877	0.947466	0.975915	0.920068	0.979009	0.98023	0.984344	0.799662	0.988355	0.996345	0.982519	0.918794	0.904705	0.850346	0.992218	0.984585	0.994146	0.987737	0.977416	0.808499	0.950352	0.978993	0.640132	0.92525	0.834426	0.94428
F17C	0.985152	0.9761	0.994422	0.977373	0.90286	0.995676	0.971322	0.9842	0.982236	0.986385	0.961257	0.981381	0.957668	0.968467	0.950628	0.985783	0.972114	0.879087	0.967939	0.98018	0.944792	0.971697	0.973404	0.97221	0.960792	0.980137	0.947742	0.983348	0.983814	0.987393	0.902743	0.983834	0.991852	0.981239	0.952322	0.944881	0.928512	0.990065	0.967508	0.994398	0.993927	0.985459	0.914036	0.973912	0.992547	0.858827	0.959674	0.9333	0.971786
F17D	0.972063	0.959506	0.988705	0.971658	0.900883	0.994712	0.929794	0.972659	0.875381	0.980746	0.94139	0.970697	0.92758	0.958061	0.964501	0.981886	0.973415	0.914537	0.961392	0.967329	0.943619	0.974521	0.957987	0.96555	0.96177	0.975183	0.953503	0.971748	0.973136	0.976652	0.929417	0.987068	0.990466	0.985735	0.94798	0.965257	0.957469	0.992608	0.976456	0.99228	0.994092	0.987191	0.950959	0.98191	0.992611	0.953482	0.97652	0.972605	0.975881
F21H	0.991954	0.993724	0.998441	0.99739	0.980055	0.999649	0.977892	0.994551	0.643368	0.971406	0.997455	0.99953	0.896531	0.990327	0.989503	0.995484	0.9819	0.981538	0.99617	0.999134	0.985409	0.99606	0.998562	0.998246	0.990622	0.99078	0.98687	0.995707	0.994539	0.995735	0.967402	0.997258	0.999026	0.995506	0.962215	0.985662	0.981042	0.993096	0.993723	0.996998	0.997739	0.995747	0.967848	0.982681	0.988995	0.968732	0.989727	0.980015	0.992032
F21K	0.989428	0.990257	0.998287	0.994564	0.972436	0.99587	0.970239	0.958157	0.948248	0.979142	0.983739	0.992261	0.915133	0.98485	0.971334	0.991957	0.993101	0.959891	0.992522	0.99317	0.98601	0.991662	0.990641	0.989674	0.98418	0.99629	0.983476	0.995134	0.986872	0.994751	0.957955	0.983111	0.991672	0.980272	0.935503	0.954264	0.967757	0.977518	0.982658	0.984489	0.990947	0.983102	0.966108	0.938885	0.973177	0.950838	0.971933	0.970699	0.983799
F21L	0.995453	0.99677	0.998718	0.997609	0.987072	0.999418	0.993263	0.98133	0.984203	0.990242	0.996507	0.999033	0.952513	0.994473	0.991999	0.995405	0.997322	0.987846	0.997584	0.99866	0.994143	0.996612	0.997761	0.997277	0.993982	0.997854	0.994626	0.997844	0.994598	0.998159	0.967263	0.990858	0.996541	0.985203	0.956516	0.97294	0.985178	0.954315	0.962154	0.965226	0.975218	0.966789	0.980398	0.955113	0.953242	0.958338	0.981946	0.971136	0.992385
F21S	0.994692	0.994672	0.998707	0.997266	0.981884	0.999204	0.989118	0.989501	0.945461	0.99043	0.995037	0.997517	0.91393	0.992723	0.990962	0.99512	0.997407	0.9895	0.996896	0.998567	0.993559	0.995629	0.997305	0.997442	0.992048	0.997673	0.994032	0.997828	0.991684	0.997844	0.972965	0.995155	0.997317	0.991933	0.947665	0.958953	0.988577	0.987763	0.9872	0.993067	0.997682	0.993291	0.986217	0.970842	0.963994	0.979826	0.979083	0.987345	0.99308
F21V	0.99346	0.994619	0.998572	0.996242	0.982937	0.997765	0.984002	0.98495	0.953527	0.989535	0.987702	0.994053	0.927423	0.990242	0.988476	0.994157	0.996313	0.983757	0.995652	0.996489	0.991375	0.99334	0.993624	0.99394	0.990375	0.996768	0.990344	0.996831	0.989959	0.996483	0.969821	0.989799	0.994575	0.985827	0.934795	0.953712	0.981621	0.97749	0.98184	0.98484	0.991815	0.984783	0.981713	0.964853	0.965073	0.97255	0.976246	0.983518	0.989421
F21W	0.993803	0.993494	0.997747	0.996621	0.976318	0.999539	0.991435	0.977304	0.987005	0.990215	0.997804	0.999396	0.944622	0.994273	0.99101	0.992426	0.996914	0.98718	0.99719	0.998408	0.992358	0.993023	0.998364	0.997504	0.99318	0.997089	0.992924	0.997613	0.993716	0.996931	0.969014	0.988932	0.996724	0.983719	0.930524	0.959689	0.98247	0.974817	0.980668	0.892409	0.910974	0.902545	0.97377	0.959935	0.968151	0.941674	0.977255	0.967247	0.987075
F21Y	0.995631	0.994459	0.998472	0.996759	0.972538	0.999273	0.988055	0.980973	0.924807	0.991398	0.996208	0.999304	0.938702	0.993112	0.991951	0.995495	0.997206	0.989043	0.997497	0.998975	0.994299	0.995818	0.997025	0.997536	0.993992	0.997709	0.99289	0.998015	0.991365	0.99802	0.975109	0.996151	0.99783	0.992973	0.948425	0.958108	0.987933	0.987994	0.987597	0.994112	0.999011	0.995095	0.9858	0.96966	0.967768	0.97623	0.982877	0.986757	0.994159
F22B	0.995469	0.992247	0.998525	0.995822	0.98084	0.999066	0.983085	0.991902	0.990542	0.988555	0.984931	0.99303	0.873146	0.982288	0.981528	0.994504	0.993435	0.968873	0.986022	0.992054	0.976117	0.990943	0.987378	0.987852	0.977592	0.98593	0.981912	0.989549	0.988073	0.991052	0.955743	0.995565	0.996681	0.995408	0.987518	0.9901	0.986312	0.997567	0.99302	0.998438	0.9988	0.996484	0.987564	0.994953	0.996065	0.98416	0.971335	0.991608	0.98899
F22D	0.995273	0.993537	0.998148	0.99495	0.988893	0.998939	0.986668	0.994991	0.992234	0.993785	0.979771	0.987799	0.947703	0.990844	0.989736	0.99593	0.996583	0.97735	0.983824	0.985778	0.979192	0.9903	0.983641	0.989217	0.982102	0.991544	0.98791	0.989142	0.994027	0.991885	0.972004	0.998716	0.999287	0.998065	0.992404	0.992926	0.992359	0.997908	0.988631	0.998752	0.999104	0.997395	0.996396	0.997013	0.997276	0.997329	0.98945	0.998017	0.996964
F22G	0.988031	0.985106	0.991412	0.992752	0.980938	0.999204	0.988708	0.995184	0.9922	0.974587	0.993347	0.997782	0.897314	0.990466	0.984499	0.996706	0.994715	0.97121	0.982571	0.989959	0.973027	0.993864	0.985198	0.993075	0.977957	0.990092	0.986458	0.988892	0.992307	0.990426	0.967241	0.998809	0.999813	0.998188	0.991439	0.995124	0.989499	0.998184	0.989236	0.999182	0.999195	0.997828	0.991806	0.997532	0.998526	0.989553	0.982968	0.993561	0.995886
F23B	0.99334	0.988804	0.997598	0.992468	0.986999	0.998302	0.984728	0.993471	0.990399	0.993856	0.981378	0.992593	0.921584	0.986468	0.98508	0.992982	0.994143	0.961412	0.980019	0.98334	0.963036	0.992561	0.979679	0.98682	0.976992	0.976543	0.984127	0.973771	0.991196	0.982499	0.969781	0.9976	0.999141	0.997316	0.996987	0.993293	0.994814	0.998717	0.991183	0.998956	0.999386	0.998315	0.995223	0.997507	0.999104	0.995683	0.992228	0.997449	0.996694
F23C	0.996046	0.98851	0.998281	0.996872	0.981414	0.999286	0.991385	0.996811	0.993413	0.989951	0.988652	0.993991	0.898361	0.987575	0.988392	0.996075	0.995437	0.978114	0.989747	0.991921	0.97714	0.994091	0.990485	0.992484	0.983033	0.984901	0.988407	0.988217	0.994293	0.99284	0.971091	0.998176	0.99914	0.997933	0.99591	0.992204	0.993855	0.999012	0.996159	0.99921	0.999452	0.998092	0.995374	0.997941	0.998351	0.994633	0.990137	0.996333	0.995771
F23D	0.993511	0.977181	0.997775	0.995589	0.960364	0.998187	0.984855	0.994092	0.983483	0.985282	0.978881	0.989034	0.931683	0.984166	0.986283	0.994431	0.994344	0.973229	0.988095	0.98942	0.978053	0.986738	0.986141	0.985078	0.983468	0.987559	0.983123	0.986771	0.989926	0.987702	0.934541	0.993128	0.995133	0.993683	0.9846	0.980101	0.985593	0.995618	0.987805	0.997714	0.99856	0.995585	0.986747	0.993625	0.995169	0.983585	0.981439	0.989069	0.988536
F23G	0.993173	0.99216	0.998038	0.993817	0.982869	0.998988	0.990491	0.995729	0.994228	0.995615	0.990468	0.996185	0.932144	0.987978	0.985666	0.992844	0.994115	0.968041	0.988297	0.991643	0.973748	0.994608	0.98958	0.991969	0.983487	0.98128	0.98582	0.98713	0.992978	0.991748	0.970077	0.997517	0.998751	0.997186	0.99318	0.991364	0.987828	0.998667	0.99482	0.999175	0.999059	0.997575	0.986563	0.995318	0.998636	0.975781	0.990233	0.988751	0.99456
F23H	0.994716	0.987306	0.996991	0.991658	0.988673	0.999205	0.990661	0.996552	0.995207	0.996204	0.994175	0.9982	0.829143	0.972324	0.978095	0.990446	0.990059	0.969873	0.986368	0.994062	0.958093	0.992989	0.988588	0.993878	0.968454	0.962443	0.975484	0.991887	0.983667	0.997252	0.981216	0.9978	0.998841	0.996753	0.994045	0.986535	0.991381	0.998595	0.996836	0.999042	0.999402	0.997795	0.994345	0.997534	0.997239	0.988319	0.992161	0.993215	0.997036
F23J	0.989076	0.986657	0.994048	0.987177	0.98211	0.998449	0.976043	0.991002	0.987594	0.991682	0.9786	0.992568	0.897952	0.978149	0.979794	0.991292	0.989854	0.953385	0.97241	0.981307	0.9452	0.990183	0.97167	0.986252	0.969677	0.968342	0.976444	0.972691	0.988241	0.97928	0.962475	0.994942	0.997903	0.994652	0.991059	0.989193	0.988647	0.997552	0.986098	0.997946	0.998693	0.996716	0.990305	0.995677	0.997417	0.993034	0.989607	0.995286	0.984693
F23K	0.991353	0.969636	0.991804	0.979628	0.975495	0.997399	0.98278	0.994127	0.991236	0.994167	0.979672	0.989047	0.92768	0.975556	0.981599	0.988814	0.989661	0.960535	0.981379	0.982408	0.967741	0.990629	0.981618	0.98613	0.975596	0.967684	0.976707	0.9742	0.9781	0.984178	0.967011	0.996029	0.998136	0.995693	0.993578	0.987585	0.98802	0.998189	0.992886	0.998197	0.99901	0.996564	0.991346	0.996068	0.998825	0.990771	0.990591	0.995023	0.995186
F23L	0.992608	0.985586	0.993104	0.991048	0.979912	0.998911	0.979159	0.979194	0.989009	0.991333	0.986034	0.99492	0.901164	0.984206	0.985572	0.993056	0.993013	0.966879	0.978596	0.989204	0.969304	0.989879	0.982707	0.988533	0.979339	0.984631	0.982852	0.985144	0.992336	0.988225	0.964762	0.98811	0.993678	0.990596	0.981206	0.988577	0.984021	0.994842	0.983734	0.996663	0.998253	0.995031	0.987399	0.994505	0.995585	0.991181	0.987893	0.993396	0.993229
F23M	0.995806	0.99166	0.998506	0.995617	0.982478	0.999011	0.988205	0.995333	0.992496	0.992375	0.980201	0.992346	0.865327	0.982508	0.981193	0.993292	0.991258	0.969316	0.985098	0.988444	0.973178	0.988336	0.979494	0.977895	0.97314	0.984206	0.980004	0.990382	0.993507	0.993543	0.971083	0.992923	0.996379	0.993875	0.986678	0.987494	0.983187	0.997063	0.994784	0.997563	0.998708	0.996253	0.987549	0.9947	0.996793	0.987868	0.985992	0.99296	0.9942
F23N	0.989861	0.989185	0.996579	0.990615	0.98385	0.99791	0.984922	0.992081	0.986296	0.993153	0.992026	0.998773	0.910816	0.986588	0.987888	0.991234	0.995163	0.980514	0.99012	0.995367	0.981501	0.994042	0.988835	0.994763	0.984004	0.986411	0.987962	0.993843	0.988305	0.996151	0.972654	0.998413	0.999115	0.997856	0.990923	0.994706	0.988769	0.998079	0.99403	0.998427	0.998292	0.995153	0.995566	0.994427	0.997959	0.993623	0.984968	0.996114	0.995316
F23Q	0.996303	0.994678	0.998356	0.997099	0.988884	0.998529	0.989814	0.99359	0.976941	0.992059	0.967069	0.987256	0.868781	0.987072	0.981675	0.994072	0.995469	0.976813	0.990097	0.988963	0.981286	0.986205	0.979784	0.976357	0.978966	0.992806	0.98739	0.985079	0.982007	0.982713	0.904182	0.99608	0.997327	0.995563	0.986007	0.982972	0.987654	0.997002	0.995501	0.998539	0.998973	0.996691	0.987146	0.993581	0.996442	0.985707	0.96736	0.988293	0.992043
F23R	0.9986	0.994454	0.999502	0.99935	0.991016	0.999871	0.997549	0.999258	0.998271	0.997919	0.998037	0.998608	0.994626	0.998976	0.998915	0.999538	0.999354	0.996787	0.998414	0.998752	0.997804	0.998765	0.998741	0.998943	0.998561	0.998773	0.998926	0.998025	0.998545	0.998319	0.994713	0.998934	0.999572	0.99883	0.998223	0.997813	0.996036	0.999584	0.99845	0.999591	0.999812	0.999269	0.998378	0.998543	0.999554	0.999476	0.998511	0.999257	0.998454
F24B	0.99503	0.9962	0.996937	0.996098	0.986827	0.999594	0.989296	0.994069	0.988043	0.996424	0.997376	0.99871	0.68093	0.927785	0.942395	0.987802	0.977444	0.94519	0.978134	0.992311	0.855443	0.990113	0.982517	0.991673	0.925891	0.887938	0.938627	0.993728	0.993337	0.997894	0.981577	0.996089	0.998173	0.99188	0.986318	0.991051	0.989304	0.998052	0.996165	0.998476	0.998985	0.998188	0.987707	0.995572	0.993025	0.975322	0.989775	0.985374	0.994711
F24C	0.995618	0.995274	0.99794	0.995155	0.984956	0.99918	0.977456	0.992827	0.991867	0.994293	0.994331	0.998143	0.406823	0.902311	0.907404	0.983973	0.970383	0.904724	0.956813	0.978377	0.837367	0.978112	0.964001	0.979445	0.881133	0.878483	0.908671	0.98696	0.986399	0.993898	0.954763	0.993723	0.996389	0.990292	0.983408	0.986495	0.98477	0.99651	0.993146	0.997283	0.998346	0.99537	0.984568	0.994437	0.988483	0.973023	0.972476	0.985128	0.992623
F24D	0.993586	0.991038	0.997391	0.992694	0.974275	0.999298	0.976175	0.986747	0.978876	0.991792	0.994427	0.998675	0.667185	0.944904	0.937899	0.988457	0.982892	0.926154	0.965592	0.983718	0.918007	0.980651	0.975953	0.984306	0.925347	0.941859	0.94464	0.984275	0.983122	0.992558	0.947482	0.990631	0.995596	0.989377	0.979665	0.985934	0.980641	0.994714	0.985547	0.996138	0.997957	0.994039	0.984661	0.992852	0.993475	0.977355	0.953125	0.98723	0.992454
F24F	0.991723	0.987888	0.996701	0.99184	0.964755	0.998513	0.975948	0.982287	0.978741	0.96783	0.979047	0.988958	0.937505	0.982859	0.983946	0.989952	0.992158	0.948948	0.978023	0.990605	0.978123	0.98679	0.984142	0.985189	0.977062	0.984406	0.982233	0.988082	0.989767	0.98876	0.90655	0.992086	0.994233	0.991985	0.973744	0.988104	0.984297	0.993263	0.971	0.99739	0.998127	0.995024	0.984179	0.992724	0.99347	0.981944	0.983601	0.986813	0.990572
F24H	0.9929	0.987007	0.997257	0.991582	0.968523	0.998412	0.972952	0.980543	0.969665	0.986589	0.988231	0.995504	0.557617	0.945878	0.943109	0.990072	0.985277	0.933733	0.973122	0.99011	0.924845	0.984682	0.982222	0.986493	0.941079	0.959791	0.95422	0.985742	0.972778	0.989259	0.91588	0.984222	0.991011	0.986172	0.96816	0.96915	0.968444	0.990868	0.984324	0.992885	0.99534	0.987818	0.974684	0.99003	0.992419	0.964572	0.877348	0.981137	0.97728
F24J	0.996737	0.99704	0.999094	0.997124	0.98328	0.999155	0.991181	0.995203	0.960492	0.99623	0.985074	0.993021	0.972923	0.995911	0.993864	0.997846	0.997454	0.987319	0.992049	0.995226	0.99332	0.993876	0.991996	0.9906	0.992624	0.997193	0.993476	0.984629	0.996063	0.98729	0.97876	0.990616	0.995016	0.992549	0.983683	0.992386	0.989454	0.993362	0.990092	0.997154	0.998393	0.996347	0.991313	0.995525	0.996623	0.990894	0.991919	0.993973	0.996269
F25B	0.995818	0.995625	0.998496	0.995608	0.988046	0.99917	0.98709	0.995378	0.973313	0.997043	0.993936	0.998133	0.956573	0.990851	0.990904	0.993107	0.994886	0.965096	0.979951	0.995265	0.987267	0.983692	0.992951	0.995221	0.983087	0.989839	0.988108	0.996588	0.995311	0.997291	0.985525	0.996416	0.998044	0.995554	0.987077	0.995062	0.992553	0.997195	0.972053	0.995612	0.996994	0.995344	0.993681	0.997031	0.998045	0.990417	0.994155	0.993309	0.997063
F25C	0.994012	0.986824	0.996922	0.991921	0.952543	0.998216	0.983232	0.995257	0.994692	0.995576	0.991707	0.995201	0.971806	0.971807	0.978518	0.992457	0.989244	0.957537	0.968454	0.986604	0.97522	0.930271	0.986816	0.989627	0.971395	0.98442	0.949358	0.994911	0.992961	0.996546	0.978472	0.995262	0.996542	0.995056	0.988706	0.98601	0.985484	0.997085	0.989206	0.997884	0.998509	0.995798	0.985733	0.995792	0.996606	0.978111	0.990737	0.987978	0.993364
F25D	0.992832	0.989389	0.997237	0.98998	0.963189	0.997917	0.978964	0.985815	0.972567	0.992269	0.98307	0.991143	0.944446	0.972645	0.964445	0.981435	0.981143	0.906295	0.961333	0.984944	0.965536	0.96817	0.979278	0.983012	0.952363	0.957087	0.955312	0.991644	0.991898	0.994508	0.955501	0.979239	0.989009	0.978859	0.956577	0.979138	0.9668	0.986317	0.958382	0.993549	0.995395	0.990067	0.964657	0.988121	0.991108	0.925896	0.982189	0.95711	0.988557
F25J	0.998601	0.998016	0.999437	0.997772	0.994281	0.999618	0.993267	0.997376	0.99727	0.998626	0.992357	0.996625	0.994159	0.995853	0.996217	0.997316	0.998018	0.987402	0.990688	0.993528	0.987329	0.996535	0.991567	0.995618	0.992842	0.995022	0.99472	0.994535	0.998667	0.99464	0.989284	0.998898	0.999193	0.99864	0.997065	0.997938	0.997226	0.998839	0.990876	0.999476	0.999614	0.999083	0.996996	0.998939	0.999641	0.99742	0.998216	0.998411	0.998586
F26B	0.992371	0.983806	0.993043	0.978839	0.977563	0.997326	0.975443	0.98914	0.94612	0.99188	0.97711	0.990005	0.859675	0.969505	0.968447	0.989516	0.988634	0.916428	0.970542	0.982966	0.940697	0.97987	0.973139	0.972034	0.950673	0.906411	0.957124	0.95278	0.977636	0.987475	0.942941	0.989327	0.994358	0.988837	0.982542	0.979168	0.970378	0.995431	0.990589	0.995459	0.997018	0.990237	0.984337	0.992046	0.995869	0.981069	0.950065	0.99073	0.97949
F27B	0.992377	0.985115	0.996935	0.988673	0.981059	0.995941	0.970123	0.992041	0.866014	0.992389	0.976245	0.989084	0.513278	0.930982	0.929121	0.986073	0.979575	0.911384	0.962804	0.969908	0.921636	0.974811	0.962202	0.970883	0.911294	0.940051	0.929353	0.968854	0.972948	0.984667	0.94138	0.989462	0.993495	0.989296	0.981435	0.983144	0.978476	0.994559	0.991545	0.996156	0.998319	0.992123	0.986041	0.988885	0.995979	0.986773	0.967475	0.993154	0.990298
F27D	0.990336	0.985553	0.99657	0.986243	0.972652	0.993724	0.9671	0.987458	0.918548	0.989075	0.981872	0.993888	0.340893	0.903947	0.903838	0.981802	0.972654	0.894062	0.956931	0.975773	0.879435	0.973488	0.961285	0.972637	0.888202	0.9133	0.911823	0.98118	0.967893	0.988785	0.920563	0.971626	0.983712	0.977715	0.957543	0.974478	0.959831	0.987379	0.981508	0.990438	0.994265	0.984258	0.971399	0.98487	0.993077	0.962359	0.946252	0.979917	0.985725
F28B	0.994677	0.993769	0.998028	0.993924	0.986069	0.999467	0.980057	0.994316	0.982526	0.996266	0.989252	0.996527	0.96206	0.987767	0.99146	0.993544	0.993728	0.963792	0.967785	0.98861	0.973485	0.987004	0.984393	0.991157	0.981581	0.978969	0.986244	0.987044	0.995975	0.989602	0.975912	0.996915	0.998809	0.995177	0.988618	0.995804	0.989667	0.997044	0.977781	0.997887	0.999199	0.998038	0.993283	0.997412	0.997992	0.993206	0.993521	0.99528	0.996507
F28C	0.99004	0.976523	0.99655	0.989321	0.925178	0.998669	0.957035	0.982872	0.965016	0.980356	0.972489	0.987633	0.937772	0.951868	0.96075	0.985845	0.982258	0.901352	0.93927	0.974448	0.942737	0.966838	0.969512	0.976041	0.952326	0.955047	0.950245	0.976306	0.986541	0.977752	0.899243	0.98714	0.992039	0.984771	0.956505	0.969802	0.956541	0.992906	0.965311	0.995553	0.99651	0.991491	0.949035	0.983781	0.993585	0.917385	0.974958	0.957315	0.980538
F28D	0.994521	0.991975	0.997638	0.993112	0.9827	0.998526	0.983031	0.993352	0.902919	0.994952	0.98568	0.993191	0.94722	0.986709	0.987485	0.994439	0.993749	0.969163	0.97586	0.990131	0.984221	0.984805	0.988524	0.990292	0.983498	0.989137	0.983028	0.990069	0.993723	0.992751	0.977352	0.989882	0.994535	0.990326	0.963233	0.989658	0.975008	0.994888	0.98598	0.995773	0.99775	0.994151	0.982302	0.991787	0.997117	0.986072	0.987559	0.990322	0.993876
F28F	0.994702	0.993975	0.997814	0.993296	0.986405	0.998913	0.984462	0.995101	0.879368	0.996263	0.991344	0.996983	0.9507	0.990199	0.991258	0.995917	0.994726	0.978062	0.983011	0.99508	0.988146	0.991248	0.991784	0.993592	0.989534	0.993632	0.988081	0.993949	0.993154	0.994127	0.982998	0.988031	0.993673	0.987542	0.949285	0.988527	0.967809	0.994327	0.988452	0.994729	0.997447	0.993393	0.976585	0.989093	0.997733	0.987359	0.991624	0.990171	0.995082
F28G	0.993739	0.990239	0.996789	0.986955	0.97813	0.999091	0.97739	0.991971	0.991222	0.9951	0.989228	0.996301	0.972473	0.986478	0.984088	0.990745	0.989761	0.961185	0.977561	0.990793	0.977523	0.980968	0.985868	0.992287	0.978664	0.978998	0.974848	0.992722	0.990341	0.994722	0.980688	0.998573	0.999301	0.997085	0.99266	0.991289	0.991983	0.99865	0.989966	0.998888	0.999258	0.997904	0.992686	0.997498	0.997392	0.988883	0.989989	0.994706	0.9702
F41A	0.997263	0.997546	0.999019	0.998232	0.993473	0.999529	0.997532	0.995429	0.995828	0.994681	0.998277	0.999053	0.996948	0.997967	0.996941	0.996486	0.998197	0.994061	0.998959	0.999322	0.997552	0.998283	0.998869	0.998584	0.998138	0.999001	0.997048	0.999095	0.998289	0.999214	0.98974	0.995495	0.998418	0.993372	0.97933	0.994541	0.9888	0.995616	0.996456	0.998865	0.99879	0.99768	0.989074	0.994034	0.994405	0.979126	0.995765	0.958833	0.995154
F41B	0.995997	0.997043	0.998608	0.998651	0.994234	0.999544	0.997326	0.988473	0.994205	0.992303	0.998023	0.998619	0.997612	0.997399	0.997598	0.992632	0.998135	0.995387	0.99898	0.999313	0.998031	0.998162	0.998956	0.998398	0.997979	0.998786	0.997098	0.999335	0.997672	0.999228	0.990675	0.990826	0.997539	0.989502	0.978956	0.993568	0.992382	0.994081	0.996998	0.998161	0.998549	0.998416	0.992148	0.995638	0.984322	0.985254	0.996874	0.965408	0.996623
F41C	0.996946	0.997449	0.998143	0.998317	0.99098	0.999757	0.996651	0.989201	0.9965	0.989206	0.998375	0.999269	0.994971	0.996578	0.996058	0.993745	0.997363	0.992423	0.998933	0.99941	0.996696	0.998277	0.998929	0.998159	0.99779	0.998495	0.995693	0.99887	0.998563	0.999032	0.985212	0.989988	0.995697	0.985374	0.95364	0.993354	0.983956	0.995293	0.996597	0.99772	0.996957	0.996089	0.97525	0.989879	0.990039	0.952414	0.99306	0.892063	0.994937
F41F	0.994757	0.996291	0.998097	0.997235	0.99291	0.999715	0.996178	0.993494	0.996193	0.996298	0.996889	0.99893	0.994918	0.996835	0.996871	0.993686	0.997583	0.993399	0.998618	0.998936	0.99712	0.99795	0.998036	0.997627	0.997728	0.998598	0.996263	0.998832	0.997147	0.999037	0.991146	0.99585	0.998461	0.9929	0.984461	0.99378	0.98799	0.994784	0.997022	0.998309	0.998601	0.997529	0.990983	0.995521	0.994068	0.987756	0.996165	0.984786	0.995547
F41G	0.994214	0.996376	0.998784	0.997782	0.996267	0.999551	0.9954	0.996544	0.994704	0.997497	0.998323	0.999451	0.995208	0.998572	0.998675	0.997195	0.998765	0.998186	0.999328	0.999408	0.998403	0.998137	0.998944	0.999041	0.998636	0.99876	0.997878	0.999289	0.997679	0.999606	0.996309	0.998044	0.999273	0.997396	0.985093	0.996976	0.986457	0.993971	0.998184	0.998498	0.998745	0.994669	0.996949	0.995597	0.995396	0.995243	0.997544	0.990885	0.998528
F41H	0.982856	0.991427	0.99464	0.991464	0.966356	0.999308	0.976761	0.989915	0.983838	0.989913	0.982417	0.990976	0.986904	0.984852	0.978387	0.996145	0.989653	0.951002	0.993654	0.995564	0.985358	0.993271	0.99445	0.990252	0.991336	0.998311	0.985798	0.993326	0.984842	0.986636	0.969384	0.843752	0.93065	0.770553	0.843417	0.920939	0.866327	0.916586	0.930306	0.969387	0.984844	0.97334	0.933987	0.959305	0.989849	0.968295	0.987287	0.947837	0.985465
F41J	0.994317	0.996553	0.998412	0.99737	0.992357	0.999787	0.995157	0.984276	0.99162	0.986435	0.997813	0.999394	0.992709	0.995993	0.995298	0.995768	0.997926	0.9916	0.998246	0.998772	0.996271	0.997681	0.998003	0.997459	0.996766	0.998403	0.994974	0.998831	0.99681	0.998274	0.983551	0.989426	0.995621	0.976734	0.969971	0.988832	0.983944	0.982394	0.992085	0.994878	0.996679	0.996288	0.983852	0.99084	0.982669	0.978263	0.994483	0.971413	0.992908
F42B	0.99685	0.997011	0.999014	0.998152	0.991777	0.997953	0.996268	0.993315	0.995028	0.99502	0.994863	0.997113	0.99395	0.997034	0.995791	0.99429	0.997308	0.990715	0.998117	0.998296	0.996457	0.997769	0.99723	0.996244	0.997045	0.998923	0.996013	0.99858	0.997918	0.998714	0.988052	0.995518	0.99822	0.994481	0.985217	0.993328	0.988662	0.997003	0.99797	0.99858	0.998992	0.997628	0.989296	0.994566	0.996645	0.984485	0.996135	0.98162	0.996858
F42C	0.997742	0.99818	0.999203	0.998718	0.9972	0.998541	0.997639	0.99811	0.987521	0.9984	0.998295	0.999233	0.992338	0.998722	0.998398	0.995329	0.998952	0.99709	0.999201	0.99933	0.998595	0.999269	0.998704	0.998696	0.998738	0.999257	0.998652	0.999215	0.998176	0.999198	0.993705	0.99804	0.999093	0.997757	0.989714	0.997544	0.995345	0.998662	0.999149	0.9993	0.999581	0.99868	0.993223	0.997004	0.998335	0.995743	0.998376	0.993815	0.998807
F42D	0.99172	0.994961	0.998378	0.997019	0.98734	0.999637	0.993917	0.996918	0.988769	0.996692	0.993835	0.997506	0.976309	0.995346	0.993723	0.995	0.996298	0.985087	0.997003	0.997948	0.994324	0.99587	0.996963	0.996223	0.995896	0.998617	0.994416	0.997665	0.995764	0.997305	0.984717	0.990469	0.996057	0.989796	0.983387	0.985684	0.976079	0.996505	0.997448	0.996848	0.998447	0.995406	0.986347	0.988832	0.997821	0.982078	0.995325	0.986705	0.995681
F99Z	#DIV/0!	#DIV/0!	#DIV/0!	#DIV/0!	#DIV/0!	#DIV/0!	#DIV/0!	#DIV/0!	#DIV/0!	#DIV/0!	#DIV/0!	#DIV/0!	#DIV/0!	#DIV/0!	#DIV/0!	#DIV/0!	#DIV/0!	#DIV/0!	#DIV/0!	#DIV/0!	#DIV/0!	#DIV/0!	#DIV/0!	#DIV/0!	#DIV/0!	#DIV/0!	#DIV/0!	#DIV/0!	#DIV/0!	#DIV/0!	#DIV/0!	#DIV/0!	#DIV/0!	#DIV/0!	#DIV/0!	#DIV/0!	#DIV/0!	#DIV/0!	#DIV/0!	#DIV/0!	#DIV/0!	#DIV/0!	#DIV/0!	#DIV/0!	#DIV/0!	#DIV/0!	#DIV/0!	#DIV/0!	#DIV/0!
G01B	0.976275	0.986163	0.995206	0.986521	0.988925	0.996866	0.972156	0.987474	0.937338	0.994893	0.981471	0.998306	0.975244	0.985649	0.991618	0.986417	0.990272	0.989773	0.994392	0.996676	0.993983	0.994989	0.982156	0.994051	0.993423	0.986663	0.989256	0.994423	0.970396	0.995776	0.988564	0.993541	0.994458	0.993395	0.953591	0.992843	0.841496	0.992003	0.989165	0.99548	0.996976	0.956027	0.990169	0.987334	0.982232	0.990532	0.991576	0.99283	0.991605
G01C	0.959016	0.975109	0.988211	0.981597	0.983941	0.998687	0.984047	0.987528	0.968985	0.993428	0.994068	0.998873	0.982466	0.993388	0.994787	0.984822	0.993578	0.994437	0.997656	0.998579	0.991392	0.9953	0.994443	0.996413	0.99615	0.992548	0.993117	0.997639	0.987857	0.998537	0.985181	0.995318	0.997317	0.993519	0.965357	0.99502	0.924577	0.990877	0.994301	0.990257	0.990187	0.9675	0.991694	0.982117	0.986774	0.987348	0.9942	0.986883	0.993651
G01D	0.980938	0.983554	0.994549	0.985856	0.982331	0.997193	0.972803	0.989946	0.947089	0.993111	0.982931	0.992947	0.960762	0.985944	0.987488	0.988669	0.991543	0.981312	0.993128	0.995433	0.988243	0.991694	0.985729	0.990444	0.988084	0.990314	0.983854	0.994545	0.964331	0.992853	0.977898	0.989481	0.993735	0.988583	0.963728	0.980587	0.939294	0.990905	0.991336	0.994264	0.996265	0.981308	0.98306	0.977914	0.990018	0.981832	0.986786	0.988355	0.987687
G01F	0.981704	0.96172	0.992407	0.973035	0.9641	0.996767	0.951224	0.986518	0.973971	0.990433	0.981696	0.996995	0.979074	0.976112	0.984586	0.987819	0.988864	0.96967	0.988846	0.9943	0.977222	0.986621	0.981319	0.990802	0.984256	0.988031	0.978348	0.992366	0.981403	0.994559	0.966118	0.994614	0.995184	0.99449	0.979319	0.986853	0.969169	0.995683	0.992658	0.997495	0.997197	0.991076	0.97724	0.987919	0.995401	0.963379	0.983776	0.980042	0.98239
G01G	0.982603	0.972388	0.990364	0.978644	0.980698	0.998979	0.986745	0.983202	0.982948	0.995429	0.993842	0.998261	0.983367	0.982279	0.986077	0.983013	0.989114	0.98248	0.994643	0.997769	0.989182	0.993892	0.993946	0.995515	0.992381	0.991372	0.984643	0.995387	0.982526	0.99774	0.983853	0.995517	0.997345	0.995399	0.978888	0.990499	0.972253	0.997228	0.995559	0.997507	0.997024	0.989577	0.985732	0.990763	0.995335	0.981251	0.993042	0.987078	0.992574
G01H	0.964664	0.972217	0.989329	0.964113	0.976127	0.99024	0.94775	0.978577	0.915319	0.985521	0.944018	0.993229	0.955931	0.966069	0.980013	0.97514	0.986604	0.971527	0.980889	0.988359	0.981653	0.985407	0.942219	0.981031	0.980425	0.975927	0.971545	0.98657	0.941748	0.989738	0.975586	0.98993	0.992354	0.989195	0.9605	0.98697	0.93578	0.988626	0.98642	0.993415	0.994817	0.976042	0.985685	0.980281	0.990861	0.988221	0.987788	0.991245	0.987561
G01J	0.970943	0.98019	0.995442	0.973305	0.983036	0.989673	0.953091	0.98448	0.901761	0.990727	0.953712	0.993862	0.928613	0.97779	0.983894	0.982564	0.989406	0.976564	0.986144	0.990439	0.98642	0.989376	0.955419	0.984308	0.98375	0.982793	0.980121	0.988551	0.955255	0.992102	0.980689	0.992369	0.993616	0.991417	0.962855	0.987988	0.949909	0.987513	0.989899	0.996071	0.997924	0.980546	0.989114	0.983188	0.992445	0.990287	0.984759	0.993816	0.987466
G01K	0.967062	0.982483	0.995161	0.97975	0.978636	0.996013	0.963506	0.984738	0.885793	0.990843	0.972108	0.99595	0.902634	0.978635	0.979551	0.98015	0.988049	0.965827	0.98653	0.992405	0.979934	0.987508	0.973555	0.98725	0.977475	0.984089	0.97784	0.99164	0.971622	0.992755	0.967552	0.986545	0.989572	0.987456	0.957305	0.985956	0.95865	0.991977	0.985949	0.994799	0.995784	0.980427	0.978331	0.978799	0.994699	0.975181	0.980195	0.986607	0.986789
G01L	0.976608	0.9831	0.993304	0.986078	0.985515	0.997889	0.977621	0.989424	0.897247	0.994574	0.985952	0.997479	0.97317	0.988736	0.992473	0.988284	0.993363	0.987506	0.994572	0.997032	0.991954	0.995136	0.986996	0.994421	0.993509	0.992221	0.98987	0.995287	0.981279	0.994749	0.984159	0.991549	0.994493	0.991433	0.965485	0.989163	0.957741	0.993106	0.986231	0.993335	0.995475	0.984483	0.982964	0.98711	0.993121	0.988275	0.991884	0.991176	0.992194
G01M	0.975784	0.978265	0.991028	0.976576	0.974371	0.996	0.974384	0.98441	0.97322	0.990042	0.980238	0.997039	0.978487	0.984533	0.987986	0.984081	0.989438	0.978235	0.99094	0.995153	0.98569	0.992021	0.979458	0.991788	0.989642	0.988542	0.984243	0.993485	0.97254	0.995162	0.977656	0.993904	0.996235	0.993238	0.968121	0.989317	0.956697	0.994138	0.991986	0.995474	0.994437	0.985417	0.983226	0.987197	0.994259	0.979552	0.991523	0.986823	0.991546
G01N	0.973497	0.974297	0.995021	0.969321	0.977014	0.92968	0.942646	0.972002	0.956915	0.987321	0.846189	0.956943	0.965698	0.966432	0.965198	0.976054	0.985062	0.947454	0.959701	0.958664	0.969675	0.965045	0.85864	0.926876	0.958089	0.973914	0.966896	0.979656	0.935919	0.985289	0.969062	0.991966	0.99315	0.991755	0.977356	0.985955	0.966311	0.994798	0.988001	0.996689	0.998148	0.987669	0.988312	0.988186	0.996463	0.988157	0.98299	0.993981	0.989239
G01P	0.981769	0.989732	0.994282	0.990404	0.991787	0.998647	0.983925	0.992954	0.880873	0.996306	0.992719	0.998899	0.978358	0.993038	0.996159	0.992053	0.996389	0.99442	0.997352	0.998497	0.995837	0.99709	0.993213	0.997225	0.996575	0.994863	0.993997	0.997444	0.987824	0.997356	0.990553	0.996051	0.997686	0.994301	0.976005	0.995821	0.96233	0.991501	0.994818	0.989904	0.992085	0.980205	0.991009	0.990824	0.992853	0.991721	0.995619	0.992301	0.994766
G01R	0.980203	0.984824	0.99361	0.978071	0.98688	0.997579	0.983885	0.992586	0.910776	0.994823	0.989948	0.998796	0.972418	0.992593	0.994497	0.986668	0.995073	0.992769	0.995985	0.997962	0.993427	0.995617	0.990202	0.996006	0.995055	0.991538	0.992178	0.995931	0.977994	0.997019	0.987543	0.996738	0.997937	0.996241	0.978426	0.995945	0.970801	0.996727	0.996791	0.997664	0.996246	0.988771	0.992215	0.988773	0.996677	0.991887	0.995076	0.993629	0.9945
G01S	0.981844	0.991798	0.995785	0.992699	0.9939	0.999516	0.990409	0.989631	0.989236	0.992268	0.997208	0.999515	0.993857	0.998081	0.998295	0.992262	0.997813	0.997846	0.998657	0.99897	0.996988	0.997737	0.997463	0.998415	0.998516	0.997915	0.997809	0.999137	0.99603	0.99952	0.994794	0.997888	0.998723	0.997497	0.989548	0.998698	0.98514	0.994884	0.99491	0.998192	0.997824	0.992521	0.996506	0.990955	0.995859	0.99474	0.998073	0.992887	0.996599
G01T	0.982015	0.991076	0.998179	0.989881	0.991314	0.994178	0.97637	0.991442	0.899329	0.995365	0.968194	0.992144	0.971137	0.989332	0.990642	0.989582	0.994473	0.982848	0.991867	0.992268	0.991667	0.991739	0.97461	0.985751	0.990203	0.993315	0.989942	0.993781	0.981667	0.995484	0.987294	0.992687	0.994605	0.992684	0.975942	0.992603	0.980157	0.99557	0.994006	0.997369	0.998504	0.989185	0.991736	0.988076	0.997912	0.993258	0.991134	0.996093	0.993026
G01V	0.980699	0.98704	0.996224	0.988251	0.992729	0.99792	0.989678	0.993641	0.985502	0.996055	0.989576	0.998416	0.982066	0.994859	0.996911	0.990918	0.99614	0.994996	0.997006	0.998023	0.99627	0.997301	0.991697	0.996233	0.996609	0.995064	0.996032	0.997766	0.986487	0.998193	0.994412	0.995988	0.997073	0.996227	0.983649	0.99703	0.982176	0.996987	0.996424	0.998336	0.998503	0.990848	0.994142	0.992236	0.997624	0.995205	0.995642	0.996563	0.995497
G01W	0.957112	0.958074	0.984328	0.965007	0.950515	0.985439	0.965679	0.978351	0.962247	0.983653	0.966469	0.993596	0.957163	0.983667	0.985309	0.97433	0.98971	0.979937	0.988127	0.991278	0.982327	0.988196	0.965662	0.984296	0.985602	0.985005	0.98441	0.992254	0.968484	0.994731	0.972211	0.994183	0.99699	0.993327	0.972964	0.989556	0.953204	0.993584	0.993549	0.994619	0.992086	0.978735	0.989331	0.976978	0.993287	0.982193	0.989389	0.987826	0.989173
G02B	0.993601	0.99606	0.99887	0.996308	0.989083	0.99855	0.979042	0.993555	0.947172	0.995733	0.989214	0.995772	0.980572	0.991696	0.994527	0.996935	0.996806	0.991023	0.997435	0.997498	0.995119	0.996483	0.99524	0.99587	0.994698	0.997444	0.989219	0.997793	0.991843	0.996934	0.992604	0.991981	0.995512	0.988628	0.94394	0.981953	0.980307	0.966245	0.993834	0.99491	0.997557	0.987317	0.986874	0.98339	0.995378	0.990121	0.987148	0.99178	0.994517
G02C	0.989077	0.995787	0.999349	0.988161	0.991092	0.997009	0.978867	0.992542	0.980104	0.996238	0.960415	0.979586	0.987361	0.98601	0.989574	0.995057	0.993886	0.981507	0.993907	0.992731	0.990448	0.991229	0.986489	0.984775	0.99134	0.998532	0.984327	0.995288	0.995422	0.994898	0.986707	0.923786	0.95452	0.953165	0.897792	0.980522	0.941732	0.928226	0.936944	0.985742	0.991856	0.974774	0.9572	0.969998	0.995645	0.969257	0.985801	0.981643	0.987348
G02F	0.995889	0.995312	0.999039	0.996961	0.991969	0.998935	0.985289	0.996141	0.907364	0.997036	0.983572	0.988515	0.976025	0.994532	0.993186	0.99783	0.997607	0.983621	0.996843	0.995239	0.994759	0.996436	0.995454	0.994445	0.99381	0.998442	0.993084	0.996905	0.994724	0.996894	0.992323	0.994183	0.996925	0.99264	0.973914	0.987458	0.98801	0.985167	0.995854	0.996648	0.998523	0.994157	0.991699	0.988638	0.996939	0.994808	0.99349	0.995188	0.995863
G03B	0.993119	0.995402	0.998535	0.996266	0.992668	0.999272	0.988248	0.995528	0.976685	0.997299	0.995198	0.998866	0.983771	0.995052	0.996006	0.996218	0.997053	0.993695	0.99787	0.998819	0.996734	0.9974	0.996865	0.997648	0.996586	0.997252	0.994642	0.998411	0.992276	0.998663	0.988699	0.997022	0.997652	0.995875	0.977716	0.992618	0.979686	0.990546	0.997298	0.998156	0.998807	0.993581	0.991968	0.988216	0.99505	0.986966	0.992839	0.983345	0.996325
G03C	0.996121	0.996216	0.999433	0.997743	0.992573	0.997775	0.987888	0.99685	0.962661	0.99813	0.974667	0.975142	0.989428	0.992513	0.990924	0.99758	0.996216	0.982209	0.994269	0.993498	0.991283	0.994168	0.990982	0.989741	0.992566	0.998464	0.990552	0.996062	0.994574	0.995253	0.990152	0.990023	0.9927	0.989701	0.987413	0.984059	0.98424	0.996004	0.997292	0.996158	0.998539	0.994871	0.98968	0.989709	0.998906	0.995571	0.995125	0.997225	0.995542
G03D	0.993384	0.989318	0.997409	0.992276	0.986663	0.999096	0.987254	0.99532	0.963736	0.997183	0.993001	0.996492	0.980802	0.988415	0.992647	0.994392	0.994215	0.982947	0.99504	0.997542	0.991719	0.994801	0.994469	0.996253	0.993639	0.991754	0.989	0.995882	0.986523	0.996722	0.98354	0.995291	0.996967	0.99514	0.988507	0.98981	0.975627	0.997514	0.996399	0.998165	0.998459	0.994082	0.98911	0.990994	0.997436	0.985188	0.992431	0.989878	0.986351
G03F	0.991587	0.991995	0.998318	0.994612	0.989643	0.997594	0.979108	0.99523	0.887105	0.99747	0.973108	0.979343	0.976277	0.988507	0.98961	0.995208	0.994567	0.98063	0.993353	0.991939	0.988896	0.992218	0.989478	0.98786	0.991433	0.996475	0.9863	0.994913	0.990847	0.994359	0.986801	0.990498	0.991457	0.98987	0.980671	0.984191	0.975511	0.994361	0.996444	0.995716	0.997325	0.990298	0.988548	0.98627	0.997755	0.993037	0.993179	0.995233	0.993319
G03G	0.995743	0.996284	0.998839	0.996506	0.994986	0.999656	0.995892	0.998232	0.988992	0.998898	0.994573	0.996864	0.987346	0.994944	0.996057	0.998825	0.998141	0.993342	0.998366	0.998555	0.994866	0.997372	0.99754	0.996436	0.996617	0.996175	0.994998	0.998713	0.994308	0.998269	0.992975	0.996352	0.998169	0.996521	0.992747	0.993944	0.987782	0.998287	0.998055	0.998588	0.999055	0.99677	0.994873	0.985818	0.99917	0.995853	0.99544	0.99735	0.991579
G03H	0.991337	0.994682	0.998723	0.995328	0.986974	0.996655	0.980145	0.993707	0.975777	0.995966	0.985479	0.994052	0.987427	0.989592	0.991331	0.995802	0.995377	0.983274	0.996024	0.995966	0.993173	0.995314	0.992261	0.993634	0.993822	0.997074	0.988509	0.996818	0.9902	0.9954	0.989028	0.985486	0.992286	0.983949	0.950423	0.975912	0.969178	0.975908	0.993367	0.99354	0.996846	0.986115	0.982705	0.972327	0.996429	0.987734	0.988837	0.992212	0.993398
G04B	0.988232	0.991394	0.996924	0.991668	0.984512	0.998663	0.992636	0.991679	0.986439	0.993491	0.995753	0.999003	0.985049	0.995071	0.992681	0.991964	0.995633	0.988152	0.997453	0.998538	0.991003	0.996316	0.996551	0.996926	0.994996	0.995782	0.993564	0.998297	0.994647	0.998363	0.970499	0.991931	0.996722	0.99225	0.970074	0.990047	0.975518	0.994703	0.995636	0.992959	0.992858	0.987596	0.977444	0.840271	0.994825	0.970078	0.99011	0.982292	0.99098
G04C	0.989992	0.990641	0.996955	0.992633	0.982485	0.998991	0.992134	0.983247	0.980249	0.993105	0.997119	0.999014	0.984344	0.995287	0.994663	0.991882	0.996083	0.991296	0.997676	0.999015	0.989749	0.99651	0.997697	0.99727	0.995555	0.995307	0.994409	0.998665	0.995964	0.998912	0.976995	0.995736	0.998471	0.995841	0.980815	0.994381	0.982991	0.996803	0.997381	0.997969	0.997422	0.993178	0.98766	0.886455	0.99652	0.982645	0.993077	0.988931	0.993487
G04D	0.991224	0.991034	0.997204	0.99493	0.981915	0.999234	0.981693	0.993865	0.96666	0.995034	0.995196	0.998015	0.96916	0.979244	0.990597	0.992257	0.993877	0.983648	0.99027	0.996632	0.991294	0.990118	0.995425	0.996561	0.990375	0.985622	0.986452	0.996622	0.988563	0.997541	0.972541	0.99254	0.99651	0.993169	0.955107	0.988361	0.937372	0.995442	0.993162	0.996699	0.995609	0.991533	0.939687	0.862782	0.994802	0.978103	0.990293	0.983625	0.992292
G04F	0.963662	0.977294	0.98952	0.976822	0.978081	0.998122	0.982539	0.978979	0.961056	0.989805	0.990323	0.998611	0.973784	0.991405	0.991237	0.977422	0.989609	0.98772	0.995602	0.997673	0.986541	0.993968	0.991243	0.994198	0.992712	0.991369	0.990393	0.996208	0.985362	0.997001	0.964807	0.988672	0.994597	0.98692	0.955158	0.991994	0.951318	0.991184	0.991927	0.96366	0.96612	0.950862	0.981145	0.913489	0.991667	0.974087	0.989705	0.981043	0.9882
G04G	0.958235	0.975838	0.986657	0.972577	0.977035	0.998629	0.978995	0.985506	0.951207	0.989418	0.992066	0.998668	0.975454	0.987692	0.990691	0.977899	0.991439	0.987532	0.996857	0.998043	0.985237	0.993159	0.995443	0.994553	0.99339	0.991878	0.986153	0.996336	0.987351	0.996769	0.96724	0.986969	0.992833	0.98367	0.947299	0.990076	0.945917	0.989302	0.992873	0.988639	0.987052	0.969433	0.981524	0.914851	0.993465	0.973885	0.988388	0.980337	0.98706
G05B	0.948608	0.965018	0.984358	0.970442	0.963014	0.996799	0.979325	0.98298	0.966199	0.991535	0.989081	0.99678	0.959612	0.987177	0.988582	0.974422	0.989072	0.984265	0.993988	0.996586	0.982225	0.990801	0.98961	0.991151	0.990007	0.987096	0.985714	0.995214	0.982687	0.997035	0.970619	0.992824	0.995775	0.992626	0.959142	0.992555	0.93305	0.994381	0.99284	0.995142	0.989278	0.970133	0.988524	0.974396	0.993495	0.980791	0.989899	0.985346	0.989053
G05D	0.941048	0.951092	0.971391	0.965813	0.910246	0.995297	0.957209	0.974852	0.963177	0.983515	0.981581	0.991946	0.937277	0.976412	0.982626	0.9761	0.988341	0.965077	0.98136	0.991049	0.971051	0.983344	0.981903	0.98575	0.979003	0.981143	0.97636	0.990249	0.981136	0.992623	0.9554	0.992121	0.994687	0.991284	0.954638	0.987367	0.947949	0.992872	0.982276	0.993672	0.990992	0.977369	0.981268	0.980622	0.991286	0.978721	0.984985	0.983274	0.984377
G05F	0.994785	0.996385	0.998402	0.996109	0.995856	0.999491	0.994156	0.99731	0.960502	0.997159	0.998612	0.999745	0.889057	0.992619	0.989988	0.994137	0.998051	0.990385	0.997333	0.999178	0.992892	0.997857	0.998247	0.99881	0.990636	0.997573	0.995251	0.997771	0.99141	0.998135	0.979688	0.998965	0.999668	0.998471	0.99357	0.996888	0.992517	0.997631	0.9939	0.99838	0.997925	0.995794	0.997781	0.995441	0.997651	0.995766	0.982731	0.996761	0.99758
G05G	0.967773	0.98837	0.973303	0.984454	0.988497	0.999267	0.991714	0.990472	0.98793	0.996271	0.996271	0.996461	0.990433	0.989953	0.995446	0.98946	0.996197	0.992162	0.998079	0.998928	0.995773	0.997371	0.998028	0.997139	0.997061	0.993664	0.992026	0.998434	0.99445	0.99794	0.99009	0.99162	0.996143	0.990872	0.963172	0.990051	0.973857	0.994888	0.995151	0.9644	0.972997	0.966617	0.977816	0.989128	0.987833	0.980503	0.99316	0.987245	0.991913
G06C	0.955227	0.967225	0.985311	0.970733	0.969273	0.996273	0.979765	0.982547	0.972457	0.990591	0.985688	0.995713	0.978547	0.991574	0.988843	0.974324	0.988626	0.98316	0.995294	0.996556	0.98212	0.989935	0.989671	0.988124	0.99193	0.99107	0.987324	0.996053	0.983557	0.996515	0.959852	0.989924	0.994375	0.984242	0.946825	0.987426	0.924675	0.988064	0.988978	0.993476	0.986997	0.970598	0.979401	0.960416	0.987378	0.959505	0.987767	0.969825	0.986497
G06D	0.934906	0.958312	0.970626	0.964043	0.9276	0.997601	0.958444	0.980377	0.941047	0.984847	0.979743	0.99433	0.963766	0.989518	0.992053	0.965903	0.988992	0.988318	0.994063	0.997466	0.982493	0.991284	0.98824	0.983624	0.991623	0.989811	0.989257	0.993151	0.983031	0.991824	0.950581	0.98739	0.985237	0.987253	0.927396	0.990484	0.934567	0.989551	0.979509	0.993784	0.98946	0.965664	0.980421	0.96888	0.991299	0.979514	0.983171	0.980344	0.980708
G06E	0.954278	0.96727	0.988604	0.97351	0.977878	0.992546	0.983942	0.98536	0.959529	0.995514	0.98404	0.994331	0.976951	0.993596	0.991714	0.977742	0.990958	0.991164	0.995648	0.996047	0.98431	0.991452	0.98591	0.990063	0.993354	0.991521	0.990558	0.996683	0.985891	0.998337	0.977831	0.993214	0.996973	0.993901	0.965078	0.995705	0.934253	0.99433	0.995997	0.995411	0.987862	0.970552	0.993311	0.976488	0.995045	0.985917	0.993952	0.988087	0.994981
G06F	0.958779	0.96942	0.988845	0.974691	0.979174	0.998421	0.988612	0.987806	0.977389	0.996948	0.995604	0.999356	0.983327	0.994759	0.993455	0.979676	0.991979	0.994202	0.99797	0.998768	0.985795	0.993247	0.994833	0.99499	0.996021	0.993017	0.991828	0.997927	0.989584	0.999373	0.979212	0.996774	0.999038	0.996352	0.973492	0.997635	0.937717	0.997804	0.998766	0.995979	0.987615	0.973222	0.995674	0.979433	0.99597	0.985823	0.996062	0.98841	0.996021
G06G	0.941013	0.959776	0.98054	0.967137	0.973865	0.991034	0.980661	0.982069	0.954981	0.99342	0.977706	0.991787	0.971375	0.990014	0.989622	0.975564	0.989978	0.98743	0.993568	0.993973	0.982263	0.989003	0.981424	0.985962	0.990854	0.99009	0.987437	0.995441	0.983659	0.99742	0.973843	0.992733	0.996337	0.9932	0.963563	0.994195	0.929338	0.994569	0.994916	0.994915	0.987725	0.96998	0.991426	0.9751	0.993749	0.982788	0.991944	0.985893	0.98957
G06J	0.964046	0.97423	0.990803	0.977001	0.983331	0.998928	0.988694	0.989575	0.964245	0.996359	0.995157	0.999546	0.984811	0.995953	0.99492	0.982359	0.993559	0.995712	0.998144	0.998775	0.98893	0.994223	0.994825	0.995661	0.996591	0.993988	0.993572	0.998035	0.989982	0.999379	0.984278	0.9976	0.99925	0.997243	0.978258	0.998643	0.948718	0.996864	0.998736	0.996919	0.99019	0.978511	0.99713	0.983512	0.996294	0.989401	0.996806	0.990001	0.996391
G06K	0.974175	0.978806	0.994575	0.986194	0.985543	0.99691	0.984372	0.989893	0.974465	0.995815	0.990121	0.998033	0.986511	0.993825	0.993823	0.9851	0.990828	0.990994	0.996888	0.997554	0.989964	0.994126	0.992072	0.994899	0.994787	0.990998	0.991288	0.997528	0.981969	0.998323	0.983334	0.99428	0.997098	0.99403	0.973769	0.992159	0.960048	0.994969	0.995923	0.996352	0.994083	0.978045	0.99072	0.969357	0.9964	0.981633	0.993104	0.98946	0.993076
G06M	0.95727	0.951868	0.985091	0.958722	0.96366	0.994264	0.955668	0.974835	0.943342	0.985713	0.972833	0.995296	0.957166	0.976825	0.982056	0.963463	0.973821	0.970373	0.989354	0.994468	0.979824	0.988789	0.974271	0.98895	0.984554	0.977913	0.976814	0.991055	0.948999	0.994321	0.95729	0.989932	0.993757	0.988908	0.94989	0.982397	0.903806	0.989492	0.989117	0.991974	0.990048	0.965214	0.976652	0.966968	0.988014	0.961619	0.981316	0.977137	0.983523
G06N	0.9576	0.96901	0.988943	0.974737	0.978971	0.994541	0.988118	0.987007	0.977757	0.99658	0.989338	0.996914	0.983337	0.994801	0.992616	0.979355	0.991835	0.993058	0.996769	0.996978	0.985209	0.9922	0.989622	0.991808	0.994625	0.992795	0.991684	0.997541	0.989033	0.999129	0.979413	0.99621	0.998814	0.996139	0.974023	0.997344	0.936931	0.997845	0.998456	0.996198	0.987924	0.972715	0.996339	0.979093	0.996182	0.986704	0.995722	0.989267	0.996065
G06Q	0.957719	0.968598	0.989087	0.974688	0.976682	0.998387	0.988008	0.986734	0.983332	0.996214	0.994373	0.998796	0.983918	0.994359	0.992018	0.978828	0.991032	0.990913	0.99762	0.998459	0.984499	0.99266	0.99457	0.994076	0.995149	0.992565	0.990926	0.997733	0.989186	0.999164	0.974122	0.995256	0.998177	0.99503	0.970337	0.995544	0.935044	0.997282	0.997832	0.993683	0.985768	0.969747	0.992106	0.975048	0.995779	0.978656	0.994262	0.985242	0.994678
G06T	0.9632	0.974054	0.990865	0.978772	0.983142	0.99878	0.987818	0.989066	0.983258	0.997235	0.994917	0.999271	0.986134	0.99471	0.994492	0.981655	0.991989	0.99491	0.998222	0.998847	0.988069	0.994128	0.995299	0.995693	0.996103	0.99269	0.992197	0.998138	0.988966	0.999195	0.982562	0.99485	0.997609	0.994861	0.973106	0.996184	0.942502	0.996397	0.997352	0.99627	0.990033	0.974544	0.995379	0.977819	0.996087	0.987118	0.995271	0.989984	0.994183
G07B	0.962262	0.966975	0.989358	0.974474	0.974799	0.998891	0.987392	0.987025	0.983728	0.99505	0.996161	0.999397	0.984556	0.992852	0.991514	0.979865	0.989792	0.988716	0.99736	0.998803	0.984387	0.992949	0.995728	0.995567	0.995052	0.99193	0.989365	0.997656	0.984513	0.999114	0.974201	0.996039	0.998897	0.995574	0.97166	0.992323	0.935176	0.996998	0.998118	0.996192	0.988992	0.973449	0.9899	0.971311	0.995144	0.978136	0.994418	0.98533	0.994641
G07C	0.958516	0.961622	0.986781	0.971297	0.967987	0.997089	0.97804	0.980116	0.970746	0.987288	0.957902	0.97227	0.961377	0.98218	0.982295	0.974729	0.986371	0.971404	0.990276	0.987244	0.976578	0.984849	0.981658	0.980055	0.984058	0.987562	0.978981	0.99121	0.974294	0.995656	0.952287	0.991739	0.996435	0.990303	0.959398	0.984026	0.925266	0.993971	0.995053	0.994493	0.988815	0.970313	0.976557	0.959957	0.991426	0.95462	0.984845	0.973326	0.988424
G07D	0.978639	0.973177	0.99343	0.983744	0.980642	0.998334	0.989122	0.990366	0.985988	0.995929	0.982908	0.990524	0.989186	0.990787	0.990268	0.986522	0.991102	0.983689	0.995896	0.996645	0.987014	0.992678	0.991273	0.992386	0.9927	0.991432	0.989917	0.996502	0.981919	0.998284	0.962785	0.995994	0.998548	0.995398	0.978778	0.990383	0.958618	0.997457	0.997672	0.996517	0.993306	0.982709	0.988555	0.973247	0.996466	0.969807	0.993927	0.984866	0.994935
G07F	0.961211	0.950938	0.987361	0.967164	0.949467	0.997962	0.982597	0.981027	0.981092	0.991687	0.988912	0.996217	0.972794	0.977696	0.974112	0.975909	0.981211	0.95603	0.99159	0.994735	0.970019	0.986147	0.989984	0.989786	0.982736	0.982897	0.973279	0.993818	0.970194	0.996455	0.919208	0.990182	0.99613	0.989213	0.95679	0.975139	0.913493	0.993713	0.994375	0.994444	0.987741	0.970573	0.963261	0.95952	0.991408	0.923842	0.981566	0.959579	0.985512
G07G	0.9593	0.967333	0.989115	0.974809	0.97608	0.996985	0.987721	0.986032	0.984068	0.995426	0.994538	0.999177	0.982961	0.993723	0.990595	0.978762	0.99073	0.989435	0.997098	0.997862	0.983764	0.992271	0.993708	0.994025	0.993947	0.992026	0.990139	0.997649	0.987934	0.999111	0.970216	0.995266	0.998593	0.993653	0.968911	0.994517	0.934115	0.996496	0.997928	0.99591	0.987882	0.972463	0.990504	0.971428	0.993705	0.973216	0.993797	0.982081	0.993987
G08B	0.967845	0.972649	0.98815	0.966705	0.974176	0.997411	0.969892	0.960206	0.963361	0.964309	0.987224	0.996762	0.967575	0.99021	0.988984	0.968793	0.989953	0.982342	0.994035	0.996947	0.983732	0.992647	0.98957	0.992196	0.990908	0.990611	0.988746	0.996295	0.984869	0.996744	0.965239	0.986821	0.99282	0.986531	0.949726	0.986907	0.954712	0.987429	0.989236	0.991205	0.992061	0.975283	0.967298	0.955781	0.989933	0.957934	0.985463	0.974981	0.978811
G08C	0.971857	0.978865	0.991948	0.977559	0.981367	0.998733	0.98404	0.986144	0.978959	0.988748	0.994854	0.998681	0.97629	0.994632	0.99348	0.982213	0.99351	0.99227	0.997209	0.998289	0.988582	0.993316	0.995216	0.995936	0.99454	0.993295	0.992816	0.997951	0.988681	0.998853	0.981535	0.99591	0.997891	0.994932	0.969538	0.994176	0.957526	0.991942	0.994566	0.996299	0.993148	0.98128	0.988559	0.975738	0.994239	0.981174	0.993401	0.983585	0.990638
G08G	0.966421	0.973583	0.990127	0.981516	0.984335	0.998865	0.987769	0.98694	0.983853	0.991316	0.995074	0.998173	0.982749	0.995784	0.994955	0.98421	0.994694	0.994712	0.997912	0.998192	0.990266	0.99484	0.995774	0.996174	0.99634	0.995113	0.994263	0.998215	0.992247	0.999023	0.984433	0.99651	0.998571	0.995318	0.974211	0.995765	0.96065	0.993521	0.996494	0.996296	0.993202	0.982306	0.991685	0.980518	0.99318	0.987231	0.995083	0.988219	0.99465
G09B	0.981016	0.988382	0.996046	0.990115	0.98618	0.998905	0.991176	0.988124	0.984456	0.993198	0.992274	0.99759	0.99115	0.994314	0.993449	0.99007	0.995288	0.990539	0.997329	0.997985	0.991955	0.994784	0.995269	0.994964	0.994594	0.996629	0.993447	0.998272	0.994221	0.998353	0.973914	0.976997	0.992323	0.981831	0.960845	0.977659	0.943504	0.987658	0.985722	0.994368	0.991654	0.984413	0.984949	0.968976	0.991161	0.970608	0.985518	0.981459	0.985654
G09C	0.974889	0.977719	0.9939	0.983515	0.974347	0.998685	0.979136	0.987528	0.960937	0.994888	0.990815	0.996382	0.980872	0.990472	0.987565	0.986254	0.989888	0.978036	0.995997	0.997766	0.985378	0.992544	0.994505	0.993934	0.993164	0.992821	0.987337	0.99643	0.982402	0.995238	0.971653	0.982784	0.993045	0.982636	0.945849	0.972367	0.940632	0.991088	0.995037	0.9926	0.991687	0.977375	0.974182	0.905493	0.995561	0.967129	0.987908	0.981134	0.990157
G09D	0.988806	0.987955	0.997279	0.992132	0.959187	0.998602	0.986249	0.989768	0.986199	0.991472	0.979708	0.988868	0.988312	0.989023	0.977442	0.991478	0.990566	0.961512	0.992531	0.992268	0.978259	0.988818	0.988624	0.982396	0.986338	0.994853	0.982909	0.995633	0.990379	0.995328	0.954028	0.982966	0.994232	0.97779	0.918934	0.950997	0.935048	0.988896	0.989724	0.994859	0.994473	0.987043	0.945626	0.873219	0.989568	0.91532	0.974947	0.956746	0.984854
G09F	0.98685	0.985363	0.995897	0.989294	0.930459	0.999025	0.980427	0.968451	0.976798	0.977922	0.988595	0.994934	0.968203	0.98485	0.968907	0.983505	0.986068	0.940302	0.992916	0.995706	0.975613	0.989906	0.995108	0.991042	0.986041	0.995224	0.976712	0.995155	0.989689	0.993653	0.916919	0.960998	0.983692	0.952176	0.836695	0.90871	0.903598	0.974331	0.977977	0.986407	0.988502	0.980821	0.889296	0.818857	0.975009	0.85126	0.95792	0.913303	0.975038
G09G	0.977711	0.984114	0.994646	0.984941	0.987671	0.998577	0.984717	0.991431	0.953154	0.996379	0.994631	0.998436	0.965802	0.994417	0.993654	0.988107	0.994615	0.992347	0.997536	0.998236	0.990668	0.995247	0.995966	0.996086	0.993555	0.994375	0.992844	0.997932	0.99036	0.998366	0.984438	0.995365	0.997758	0.993533	0.970176	0.993359	0.96467	0.990039	0.995957	0.9966	0.993959	0.983839	0.993194	0.9781	0.995395	0.988555	0.99211	0.990107	0.993587
G10B	0.990944	0.993089	0.997815	0.994506	0.993886	0.999276	0.990517	0.993668	0.980798	0.993655	0.996172	0.999421	0.990387	0.995121	0.996712	0.994563	0.99678	0.99645	0.998184	0.998453	0.99736	0.996753	0.996511	0.998215	0.997139	0.99517	0.99683	0.997274	0.991565	0.99857	0.990114	0.996469	0.998675	0.997117	0.980623	0.991285	0.93761	0.996463	0.995097	0.997662	0.9983	0.983332	0.996162	0.989999	0.991979	0.993824	0.99621	0.994773	0.994159
G10C	0.997624	0.998274	0.999329	0.998582	0.996644	0.999682	0.997271	0.99763	0.997327	0.998779	0.997538	0.997744	0.997691	0.997388	0.997978	0.998531	0.99887	0.996281	0.999252	0.999316	0.998169	0.998765	0.99916	0.998766	0.998763	0.999279	0.99718	0.99941	0.998371	0.99918	0.996196	0.995437	0.997913	0.994475	0.989156	0.992165	0.991645	0.997557	0.998307	0.998531	0.998962	0.997659	0.993176	0.994813	0.997647	0.99125	0.997499	0.99224	0.997806
G10D	0.998171	0.99877	0.999408	0.998959	0.996005	0.999647	0.996891	0.996553	0.997086	0.997446	0.998084	0.998953	0.997276	0.99638	0.997415	0.998697	0.998452	0.995529	0.999086	0.999398	0.998063	0.99838	0.999062	0.998506	0.998345	0.999307	0.996133	0.999422	0.998315	0.999028	0.994286	0.994566	0.996821	0.992976	0.97827	0.994152	0.990944	0.997513	0.997482	0.998411	0.998891	0.997596	0.989431	0.994257	0.995969	0.984649	0.996018	0.976769	0.996822
G10F	0.99473	0.99495	0.99839	0.995879	0.991322	0.999762	0.995749	0.994536	0.995912	0.996393	0.998504	0.999632	0.996103	0.997603	0.996487	0.996461	0.998053	0.994686	0.999125	0.99936	0.996175	0.997574	0.998993	0.998557	0.998048	0.998875	0.996894	0.999274	0.998024	0.99935	0.989701	0.994801	0.997963	0.994861	0.98224	0.989421	0.985105	0.995629	0.996396	0.998127	0.997952	0.995772	0.991499	0.980392	0.996165	0.982346	0.995614	0.988484	0.99648
G10G	0.994722	0.994736	0.998331	0.995954	0.988722	0.999142	0.995255	0.992632	0.980091	0.994984	0.996096	0.998317	0.989747	0.997024	0.995175	0.995872	0.997327	0.991138	0.998139	0.998095	0.995263	0.997492	0.997713	0.997657	0.996581	0.997505	0.995951	0.997751	0.995932	0.998637	0.985451	0.987963	0.995424	0.984054	0.95887	0.989389	0.977928	0.994624	0.994661	0.998113	0.997469	0.995466	0.979699	0.974916	0.991643	0.944779	0.992234	0.931475	0.993858
G10H	0.994536	0.996247	0.99862	0.996663	0.996733	0.999793	0.997749	0.997285	0.994126	0.997922	0.999185	0.999845	0.996595	0.99901	0.998848	0.997185	0.99893	0.999024	0.999623	0.99976	0.998132	0.998629	0.999328	0.99933	0.999067	0.999016	0.998792	0.999661	0.998383	0.999757	0.994608	0.996618	0.999209	0.997386	0.992541	0.995721	0.988434	0.997233	0.998026	0.99678	0.996546	0.994291	0.998105	0.990583	0.99797	0.995667	0.998188	0.99614	0.998071
G10K	0.986433	0.990382	0.995915	0.98101	0.98213	0.998721	0.979747	0.986569	0.954394	0.9841	0.983517	0.995537	0.980113	0.98646	0.98925	0.992074	0.992911	0.980643	0.99509	0.997024	0.989543	0.993506	0.992519	0.99302	0.993271	0.995149	0.985832	0.995787	0.990945	0.99481	0.98101	0.937531	0.966254	0.961093	0.910794	0.976772	0.950165	0.93421	0.949143	0.986999	0.992584	0.980325	0.965254	0.979958	0.991201	0.975371	0.989759	0.978169	0.987733
G10L	0.986561	0.990728	0.996802	0.991915	0.993572	0.999392	0.995176	0.995082	0.994119	0.997546	0.99823	0.999691	0.994397	0.99837	0.997695	0.993395	0.997345	0.998055	0.999337	0.999545	0.99567	0.9971	0.998379	0.99844	0.998607	0.997738	0.997533	0.99936	0.996539	0.999739	0.993043	0.997126	0.998706	0.997505	0.9882	0.99752	0.980169	0.995366	0.997131	0.998009	0.995777	0.991093	0.997413	0.990524	0.998223	0.993794	0.997966	0.994134	0.997357
G11B	0.995754	0.99638	0.998849	0.995797	0.993408	0.999662	0.990136	0.997624	0.986919	0.997853	0.996921	0.998653	0.995182	0.996402	0.996384	0.997093	0.998077	0.993217	0.997771	0.997892	0.997027	0.99804	0.997688	0.998383	0.997849	0.998548	0.996625	0.998479	0.996585	0.998506	0.991412	0.995278	0.998013	0.995248	0.985184	0.993017	0.984665	0.997419	0.998703	0.997828	0.997663	0.996419	0.988225	0.994295	0.998453	0.989461	0.997031	0.995334	0.995476
G11C	0.991005	0.993323	0.997587	0.993922	0.994298	0.998791	0.994015	0.997139	0.863994	0.999081	0.997817	0.999447	0.982047	0.998562	0.99787	0.994793	0.998116	0.997022	0.998607	0.999183	0.996617	0.998172	0.998414	0.998558	0.998703	0.99848	0.997275	0.99907	0.996802	0.998843	0.993206	0.998623	0.9997	0.998496	0.989731	0.999113	0.986548	0.9982	0.999311	0.998869	0.993774	0.994417	0.997124	0.994183	0.998901	0.996994	0.998495	0.997337	0.998063
G12B	0.965597	0.975665	0.991781	0.974421	0.969536	0.989181	0.941628	0.977935	0.893674	0.987584	0.957543	0.991803	0.943901	0.971242	0.972628	0.976926	0.984682	0.959487	0.979888	0.986846	0.9805	0.985068	0.953505	0.981555	0.972239	0.978562	0.968686	0.989535	0.953062	0.991732	0.968011	0.990467	0.993069	0.987907	0.915569	0.978044	0.904195	0.983331	0.98702	0.994342	0.994982	0.971527	0.955305	0.971982	0.97773	0.959268	0.979659	0.971602	0.983799
G21B	0.989166	0.990533	0.997019	0.990818	0.989727	0.997913	0.972078	0.993994	0.96997	0.993872	0.980781	0.996626	0.964596	0.987401	0.99116	0.99351	0.995068	0.981486	0.990828	0.993111	0.989353	0.994427	0.981559	0.992134	0.990786	0.991324	0.98896	0.990588	0.981369	0.993026	0.98723	0.996688	0.997781	0.996198	0.990467	0.993601	0.984009	0.996454	0.995123	0.998134	0.998876	0.996037	0.993094	0.993482	0.99755	0.994183	0.994523	0.996146	0.996366
G21C	0.991936	0.9924	0.997587	0.99327	0.989646	0.999001	0.991283	0.995947	0.992575	0.997488	0.993459	0.998748	0.992273	0.992842	0.995129	0.995042	0.995625	0.990167	0.995956	0.997714	0.993691	0.996932	0.993484	0.996676	0.995792	0.995736	0.994038	0.99638	0.992564	0.997446	0.990569	0.997906	0.998856	0.997568	0.990746	0.995149	0.980804	0.998732	0.997616	0.998799	0.997981	0.995	0.991788	0.994223	0.997453	0.990594	0.996669	0.99465	0.996449
G21D	0.990745	0.991455	0.99724	0.991779	0.987508	0.994415	0.981943	0.994438	0.929635	0.995768	0.987113	0.995889	0.95203	0.990546	0.99075	0.994353	0.99492	0.979171	0.990622	0.993017	0.988138	0.994692	0.988994	0.993271	0.989748	0.994123	0.991736	0.991237	0.99041	0.993739	0.983786	0.995887	0.997934	0.99644	0.984879	0.994666	0.98742	0.996849	0.991259	0.997863	0.997813	0.995195	0.992886	0.994539	0.997433	0.996008	0.992082	0.996348	0.994946
G21F	0.988186	0.988841	0.99695	0.988568	0.965688	0.995382	0.979188	0.990385	0.977637	0.993579	0.969502	0.987129	0.97928	0.98304	0.976943	0.992837	0.989436	0.945596	0.983326	0.987248	0.97345	0.988217	0.979635	0.979818	0.982133	0.989619	0.977527	0.988323	0.989179	0.989381	0.959213	0.965535	0.983196	0.954994	0.955147	0.974546	0.963483	0.984987	0.980848	0.991363	0.993549	0.986904	0.964624	0.984984	0.995803	0.950598	0.983681	0.972751	0.985879
G21G	0.98153	0.984829	0.996494	0.984336	0.976319	0.995411	0.937121	0.988644	0.879961	0.991564	0.947081	0.983707	0.93508	0.977295	0.974769	0.988167	0.989349	0.952779	0.980114	0.981826	0.977376	0.980414	0.958534	0.969534	0.971765	0.987513	0.973014	0.987914	0.968846	0.990332	0.964502	0.987932	0.992331	0.987566	0.967246	0.98089	0.966524	0.987277	0.990729	0.994608	0.997376	0.987819	0.98223	0.981562	0.994014	0.984484	0.981959	0.989617	0.989314
G21H	0.968304	0.977179	0.995443	0.973803	0.965708	0.97647	0.933419	0.972868	0.736331	0.98638	0.873617	0.96125	0.92591	0.959586	0.954015	0.976605	0.982192	0.920371	0.960245	0.958139	0.962113	0.961619	0.89982	0.933748	0.950264	0.978572	0.951792	0.978785	0.949088	0.982456	0.951633	0.978661	0.986141	0.977952	0.944523	0.965406	0.944427	0.985281	0.984847	0.987396	0.992763	0.974937	0.967473	0.97115	0.994434	0.971488	0.973608	0.984737	0.979888
G21J	0.99583	0.995447	0.999574	0.995859	0.995682	0.9975	0.986256	0.994561	0.989308	0.996224	0.943808	0.976849	0.91696	0.99139	0.982559	0.995853	0.996953	0.968378	0.987027	0.980725	0.98531	0.980594	0.965406	0.963378	0.977909	0.996939	0.989627	0.991323	0.990372	0.99548	0.980523	0.998808	0.99853	0.997897	0.998017	0.994387	0.998158	0.998508	0.999341	0.998914	0.999788	0.998641	0.998566	0.996875	0.998544	0.998606	0.982224	0.999426	0.995925
G21K	0.974667	0.984473	0.996759	0.984323	0.982966	0.993682	0.944841	0.988509	0.889564	0.993029	0.958981	0.989994	0.953822	0.981012	0.981587	0.985007	0.990373	0.967761	0.985396	0.988108	0.985794	0.987229	0.964474	0.980711	0.979653	0.987819	0.979809	0.991203	0.968656	0.993296	0.979114	0.988191	0.991753	0.988092	0.96138	0.986388	0.961613	0.988166	0.991131	0.995276	0.997227	0.982569	0.987044	0.981429	0.994675	0.989681	0.985636	0.9925	0.990818
G99Z	#DIV/0!	#DIV/0!	#DIV/0!	#DIV/0!	#DIV/0!	#DIV/0!	#DIV/0!	#DIV/0!	#DIV/0!	#DIV/0!	#DIV/0!	#DIV/0!	#DIV/0!	#DIV/0!	#DIV/0!	#DIV/0!	#DIV/0!	#DIV/0!	#DIV/0!	#DIV/0!	#DIV/0!	#DIV/0!	#DIV/0!	#DIV/0!	#DIV/0!	#DIV/0!	#DIV/0!	#DIV/0!	#DIV/0!	#DIV/0!	#DIV/0!	#DIV/0!	#DIV/0!	#DIV/0!	#DIV/0!	#DIV/0!	#DIV/0!	#DIV/0!	#DIV/0!	#DIV/0!	#DIV/0!	#DIV/0!	#DIV/0!	#DIV/0!	#DIV/0!	#DIV/0!	#DIV/0!	#DIV/0!	#DIV/0!
H01B	0.980368	0.989958	0.997284	0.994021	0.977617	0.99739	0.972293	0.985555	0.873841	0.9915	0.971666	0.983253	0.955879	0.979307	0.977963	0.99555	0.989883	0.958611	0.991008	0.988652	0.979877	0.987598	0.987167	0.982207	0.985561	0.997278	0.97843	0.991383	0.986332	0.986982	0.971731	0.970192	0.984786	0.969807	0.951838	0.959132	0.954773	0.986443	0.990876	0.988575	0.9949	0.986555	0.961799	0.973964	0.996139	0.985808	0.98526	0.989792	0.987582
H01C	0.988928	0.989004	0.997792	0.993694	0.987854	0.99689	0.979442	0.993265	0.786149	0.993448	0.989249	0.996507	0.834725	0.982021	0.980501	0.993632	0.994488	0.973032	0.992963	0.996375	0.985601	0.993706	0.991509	0.993832	0.983987	0.995112	0.985074	0.991807	0.979511	0.990006	0.958475	0.987675	0.993945	0.987296	0.975589	0.979705	0.978193	0.994028	0.994352	0.994339	0.997964	0.99268	0.983171	0.986437	0.996944	0.992807	0.967528	0.994538	0.991561
H01F	0.99121	0.994212	0.997448	0.984366	0.989381	0.99797	0.986063	0.995261	0.927746	0.996155	0.990765	0.996146	0.970035	0.987852	0.991438	0.993726	0.996049	0.98671	0.995946	0.996939	0.991738	0.99541	0.994656	0.994416	0.994205	0.996875	0.98862	0.996776	0.991805	0.995829	0.987157	0.988972	0.994207	0.989623	0.962834	0.98639	0.970398	0.990178	0.990308	0.995362	0.997463	0.992023	0.965569	0.977947	0.996725	0.988607	0.991731	0.992128	0.992867
H01G	0.995273	0.995874	0.998018	0.996389	0.98725	0.998816	0.986607	0.996861	0.842116	0.996317	0.988711	0.99375	0.971545	0.992499	0.992721	0.997283	0.996753	0.984433	0.995792	0.995734	0.9932	0.995415	0.9946	0.994012	0.994416	0.998247	0.991819	0.994323	0.993923	0.993908	0.9875	0.990616	0.995565	0.990722	0.980492	0.987049	0.985741	0.996093	0.996373	0.996163	0.998632	0.995949	0.986516	0.989748	0.998643	0.993209	0.994403	0.995129	0.994865
H01H	0.994338	0.996395	0.995863	0.993528	0.992466	0.993507	0.99373	0.995437	0.971761	0.997208	0.997283	0.998644	0.970304	0.995826	0.996538	0.985834	0.998133	0.995138	0.997987	0.99886	0.996473	0.997309	0.997468	0.998037	0.996228	0.99733	0.996369	0.998909	0.992296	0.998265	0.992527	0.997217	0.998639	0.996961	0.983929	0.996211	0.990511	0.996592	0.995176	0.99713	0.998057	0.995959	0.984109	0.989891	0.996938	0.991395	0.992282	0.994401	0.990331
H01J	0.99237	0.991092	0.998353	0.993698	0.987152	0.996686	0.943542	0.994493	0.905772	0.995485	0.984866	0.996196	0.929817	0.990075	0.988615	0.995208	0.995554	0.978015	0.990938	0.994084	0.987369	0.994819	0.985657	0.992952	0.988558	0.994251	0.990888	0.99352	0.982526	0.993788	0.980233	0.994959	0.997383	0.994191	0.982785	0.990926	0.985849	0.990317	0.994649	0.997269	0.998648	0.99457	0.992397	0.990232	0.995517	0.994878	0.987418	0.996103	0.995932
H01K	0.991552	0.991913	0.997896	0.993925	0.980528	0.998687	0.953893	0.960005	0.628831	0.991953	0.986765	0.993489	0.898702	0.97836	0.983222	0.992996	0.992648	0.968718	0.992276	0.995738	0.98798	0.991568	0.993627	0.989906	0.988756	0.996825	0.978474	0.993861	0.983887	0.990642	0.9722	0.977719	0.988838	0.97745	0.921539	0.966254	0.96423	0.987729	0.992262	0.990951	0.996743	0.989228	0.961076	0.972618	0.992946	0.984824	0.982393	0.98718	0.988374
H01L	0.996793	0.997239	0.999153	0.997505	0.993747	0.999154	0.981353	0.997836	0.405446	0.998472	0.99513	0.998054	0.920892	0.994478	0.996234	0.997651	0.998035	0.993031	0.997897	0.998521	0.996063	0.996829	0.997811	0.997829	0.996866	0.998806	0.991498	0.996751	0.993242	0.994982	0.987045	0.995989	0.998188	0.995551	0.977618	0.994708	0.992958	0.996641	0.996928	0.997653	0.999017	0.997523	0.989578	0.989412	0.998898	0.997042	0.99554	0.997225	0.99457
H01M	0.996559	0.997359	0.997703	0.997294	0.994065	0.998755	0.993015	0.997001	0.987415	0.991947	0.991376	0.996232	0.992206	0.990836	0.995149	0.998179	0.997687	0.98963	0.99599	0.995893	0.993813	0.996827	0.993908	0.99568	0.995304	0.997665	0.994174	0.991363	0.995558	0.993952	0.990872	0.995935	0.997603	0.995767	0.993761	0.992856	0.991852	0.997886	0.996922	0.998301	0.999108	0.997624	0.992427	0.995005	0.998668	0.993238	0.99623	0.992759	0.994927
H01P	0.996806	0.998102	0.999279	0.997283	0.996508	0.999543	0.993968	0.997497	0.936185	0.99753	0.997891	0.986658	0.986877	0.997668	0.997884	0.997722	0.998771	0.99631	0.998971	0.99943	0.998218	0.998563	0.998777	0.998945	0.998453	0.999166	0.997439	0.999092	0.996576	0.998624	0.995946	0.996699	0.998226	0.996699	0.98788	0.995925	0.993387	0.996641	0.998199	0.9986	0.999354	0.997804	0.993765	0.992691	0.998649	0.996718	0.997621	0.996334	0.997599
H01Q	0.996827	0.997833	0.998979	0.997378	0.997272	0.999687	0.995869	0.994918	0.986974	0.996817	0.998601	0.998756	0.994565	0.998349	0.998476	0.997377	0.998997	0.997292	0.999181	0.999545	0.998595	0.998839	0.999159	0.999047	0.999017	0.999379	0.998236	0.999515	0.998381	0.999356	0.997262	0.997546	0.998785	0.997407	0.993337	0.99724	0.994922	0.996489	0.998438	0.998996	0.999434	0.99805	0.994879	0.984991	0.996164	0.996509	0.998585	0.995468	0.998029
H01R	0.994997	0.997168	0.998698	0.997703	0.994249	0.99921	0.995522	0.997205	0.949738	0.997936	0.997313	0.999181	0.987126	0.99701	0.997852	0.996678	0.997574	0.996211	0.998734	0.998823	0.998151	0.997091	0.998376	0.998689	0.997733	0.998716	0.99645	0.99913	0.996583	0.998499	0.994599	0.996961	0.997354	0.996139	0.959918	0.993582	0.987178	0.995889	0.998149	0.998576	0.998918	0.996772	0.981844	0.989383	0.996274	0.992493	0.99344	0.993926	0.996115
H01S	0.996522	0.998083	0.999449	0.998183	0.99669	0.999218	0.990819	0.997545	0.911754	0.998075	0.995909	0.999014	0.982925	0.997735	0.998242	0.998005	0.997042	0.997023	0.998869	0.999028	0.997918	0.99863	0.997713	0.99829	0.997926	0.998874	0.996904	0.998188	0.995972	0.998623	0.996422	0.997992	0.998646	0.997277	0.980862	0.996408	0.991973	0.991459	0.997848	0.998561	0.999396	0.995934	0.996491	0.994305	0.998424	0.99754	0.996164	0.997096	0.997421
H01T	0.996918	0.99637	0.999084	0.997183	0.993068	0.999198	0.984778	0.995772	0.955508	0.996881	0.99409	0.99781	0.963948	0.992649	0.993466	0.995968	0.997464	0.9882	0.9962	0.997201	0.994228	0.996719	0.995283	0.995964	0.993855	0.997106	0.99305	0.995904	0.991584	0.996304	0.987803	0.994942	0.997465	0.994398	0.989949	0.992059	0.989903	0.996561	0.997237	0.997941	0.999235	0.997099	0.993535	0.992141	0.99638	0.996825	0.988062	0.997095	0.994846
H02B	0.988196	0.99085	0.995275	0.990256	0.981062	0.997252	0.988859	0.991022	0.910609	0.993581	0.996844	0.999067	0.954672	0.992208	0.990343	0.987535	0.994496	0.984037	0.995186	0.998059	0.991089	0.994679	0.996626	0.997154	0.992721	0.995803	0.990558	0.997789	0.991867	0.997458	0.977532	0.995351	0.997405	0.993552	0.938624	0.987957	0.972451	0.992695	0.992713	0.996744	0.996221	0.991551	0.963985	0.981156	0.991382	0.96132	0.985162	0.974707	0.989404
H02G	0.991798	0.992404	0.996047	0.995419	0.977617	0.999165	0.989466	0.991601	0.97601	0.993254	0.994491	0.997603	0.982368	0.988256	0.989851	0.994317	0.988882	0.980278	0.996144	0.997753	0.991988	0.99461	0.997111	0.995905	0.993055	0.996619	0.986758	0.997864	0.993917	0.99704	0.977659	0.990809	0.995453	0.990348	0.950221	0.980495	0.968457	0.990656	0.995199	0.996424	0.995908	0.993292	0.958584	0.983269	0.991868	0.965793	0.986941	0.978833	0.990544
H02H	0.987569	0.991322	0.995462	0.989632	0.991782	0.998552	0.990429	0.994729	0.9106	0.996532	0.997219	0.998965	0.954384	0.994756	0.994833	0.984252	0.997012	0.993925	0.997807	0.999025	0.993975	0.99695	0.997361	0.997899	0.99537	0.996272	0.99528	0.998093	0.992241	0.998181	0.986127	0.997469	0.998897	0.996927	0.98218	0.996875	0.983302	0.997397	0.996038	0.998112	0.9969	0.992537	0.99251	0.991254	0.997418	0.993615	0.990167	0.994577	0.995236
H02J	0.987631	0.991362	0.99277	0.988773	0.991677	0.998187	0.988848	0.993491	0.981116	0.993274	0.990144	0.999354	0.973761	0.991492	0.99453	0.990974	0.996641	0.992764	0.996212	0.998	0.994549	0.996494	0.989202	0.996678	0.994876	0.99371	0.994192	0.995189	0.986354	0.997065	0.987802	0.998351	0.998851	0.997605	0.989067	0.996195	0.987504	0.99762	0.990533	0.99802	0.997637	0.994387	0.994488	0.99242	0.997321	0.992627	0.992382	0.99173	0.99401
H02K	0.992452	0.995639	0.996202	0.995683	0.99621	0.99964	0.995917	0.997846	0.982649	0.998587	0.997967	0.999106	0.992423	0.992961	0.998121	0.996244	0.998688	0.996478	0.998864	0.99932	0.998256	0.998153	0.998518	0.998616	0.998236	0.995738	0.9967	0.999201	0.997267	0.998863	0.994596	0.997793	0.998685	0.997507	0.981053	0.99702	0.991503	0.997483	0.991354	0.998221	0.998989	0.997631	0.992511	0.996714	0.997939	0.996498	0.996623	0.996936	0.993182
H02M	0.996816	0.998375	0.998902	0.997931	0.99776	0.999651	0.996907	0.998475	0.973418	0.998212	0.998925	0.999654	0.957281	0.995851	0.996193	0.997184	0.999184	0.996051	0.99855	0.999535	0.997168	0.999009	0.999012	0.999251	0.996191	0.998328	0.997885	0.998874	0.996274	0.99899	0.991921	0.999315	0.999669	0.999191	0.995859	0.998782	0.99704	0.998829	0.992602	0.999482	0.999544	0.998644	0.998169	0.998001	0.999125	0.997826	0.992638	0.997664	0.998093
H02N	0.991768	0.993976	0.997867	0.994625	0.988492	0.998347	0.974456	0.994933	0.484013	0.99639	0.991821	0.997367	0.921831	0.989108	0.994037	0.993875	0.996349	0.989943	0.996109	0.997789	0.994044	0.995308	0.995079	0.996151	0.99471	0.996552	0.987373	0.995587	0.989731	0.993928	0.983702	0.992489	0.995903	0.99191	0.963228	0.989913	0.982875	0.987893	0.992272	0.99591	0.998206	0.992715	0.983663	0.984435	0.996714	0.994164	0.990482	0.994861	0.991165
H02P	0.98427	0.994749	0.988487	0.992343	0.994155	0.999605	0.995919	0.997112	0.987434	0.99785	0.99849	0.998897	0.988504	0.991217	0.998165	0.992331	0.998443	0.996086	0.998527	0.99945	0.997564	0.998386	0.998621	0.998615	0.997628	0.99324	0.996866	0.998948	0.996608	0.999009	0.994472	0.998743	0.999263	0.998414	0.989265	0.998106	0.992108	0.998435	0.994767	0.998135	0.998371	0.996322	0.995977	0.996886	0.997817	0.996312	0.996284	0.996608	0.995522
H03B	0.993389	0.995699	0.998312	0.992762	0.995983	0.999569	0.993566	0.996599	0.932901	0.996781	0.996727	0.998639	0.981679	0.99817	0.997788	0.995205	0.998266	0.997393	0.99894	0.999325	0.997359	0.99819	0.99834	0.998751	0.998094	0.99848	0.997606	0.998984	0.99624	0.999129	0.994452	0.990016	0.994491	0.994803	0.984221	0.998382	0.987107	0.992152	0.99295	0.997745	0.997188	0.994767	0.995644	0.994125	0.998137	0.99591	0.996948	0.994853	0.996624
H03C	0.993103	0.996385	0.998418	0.993413	0.995148	0.999771	0.993074	0.994423	0.983431	0.992486	0.998449	0.998769	0.992438	0.998984	0.998246	0.99544	0.998573	0.997705	0.999023	0.999367	0.997711	0.996905	0.999007	0.998999	0.998781	0.998845	0.998215	0.999109	0.996977	0.999498	0.995474	0.997767	0.998263	0.997681	0.989453	0.998342	0.992109	0.992831	0.996222	0.998795	0.998561	0.996975	0.995738	0.990754	0.997924	0.992376	0.997905	0.988492	0.995745
H03D	0.99093	0.994465	0.997791	0.99189	0.99488	0.999658	0.993032	0.995007	0.983558	0.99418	0.99825	0.999672	0.993908	0.998756	0.998455	0.994672	0.998287	0.998547	0.998944	0.999248	0.99714	0.996851	0.99849	0.998696	0.998808	0.998373	0.997947	0.999355	0.996416	0.999701	0.995631	0.998058	0.998619	0.998153	0.989151	0.99917	0.98813	0.994083	0.997078	0.998775	0.997537	0.995315	0.997332	0.991891	0.998147	0.994612	0.998374	0.990989	0.996491
H03F	0.996247	0.998004	0.999186	0.997118	0.997987	0.99956	0.995784	0.998251	0.969127	0.99791	0.998219	0.999221	0.991834	0.99904	0.998899	0.995824	0.999233	0.998514	0.999342	0.999457	0.998824	0.998827	0.998782	0.999118	0.998887	0.999277	0.998804	0.999453	0.998021	0.999555	0.997623	0.999064	0.999376	0.998982	0.995076	0.999242	0.995906	0.997225	0.998594	0.999438	0.999219	0.998191	0.998349	0.996991	0.999173	0.997932	0.998522	0.996985	0.998515
H03G	0.9929	0.995735	0.998301	0.994223	0.996199	0.999699	0.994281	0.995701	0.98182	0.994808	0.99773	0.999209	0.993229	0.998715	0.99861	0.995064	0.998556	0.998529	0.999254	0.999417	0.997753	0.997696	0.998593	0.998823	0.998793	0.998667	0.998235	0.999354	0.997576	0.999618	0.995617	0.995495	0.997397	0.99675	0.988018	0.998394	0.989914	0.983936	0.994572	0.998178	0.9978	0.995319	0.996441	0.993002	0.997948	0.994437	0.997944	0.991873	0.996951
H03H	0.992994	0.995484	0.998261	0.993998	0.994583	0.999184	0.988973	0.996201	0.770641	0.996136	0.996943	0.997322	0.96726	0.997506	0.997653	0.995356	0.998181	0.996685	0.998588	0.998959	0.996933	0.997227	0.997834	0.998555	0.998061	0.998424	0.995988	0.998473	0.994754	0.997956	0.992429	0.997559	0.998695	0.997322	0.984219	0.997572	0.989524	0.994671	0.997099	0.99843	0.998164	0.996168	0.993571	0.990859	0.998254	0.99516	0.997084	0.993477	0.99613
H03J	0.991171	0.99547	0.996831	0.992668	0.995161	0.999382	0.989678	0.993267	0.967006	0.990766	0.989358	0.993349	0.98759	0.997567	0.997581	0.994201	0.998024	0.996881	0.997667	0.99725	0.996688	0.994301	0.994782	0.994453	0.99666	0.997422	0.996772	0.998765	0.995574	0.999203	0.99506	0.997941	0.998021	0.99647	0.98485	0.997932	0.990303	0.986263	0.992237	0.99862	0.998562	0.996329	0.99466	0.990417	0.996989	0.993233	0.995324	0.986571	0.994241
H03K	0.988583	0.99174	0.996955	0.991068	0.993661	0.999222	0.994698	0.996204	0.923797	0.998035	0.997982	0.999463	0.985332	0.99834	0.997882	0.992073	0.997747	0.997904	0.999091	0.999424	0.99609	0.997743	0.99838	0.998437	0.998356	0.998037	0.997339	0.999136	0.995556	0.999359	0.993298	0.998402	0.999533	0.998563	0.990482	0.999221	0.982344	0.998263	0.99874	0.998792	0.995955	0.993301	0.997563	0.993209	0.998301	0.995574	0.997751	0.995488	0.99754
H03L	0.993022	0.995259	0.998135	0.994189	0.996125	0.999571	0.995773	0.997372	0.963261	0.998053	0.998693	0.999672	0.992436	0.998861	0.998708	0.995225	0.998547	0.998608	0.999064	0.999281	0.997735	0.998414	0.998907	0.999098	0.998949	0.998581	0.998239	0.999394	0.996916	0.999572	0.996067	0.998999	0.999582	0.998995	0.993817	0.999371	0.989966	0.998252	0.998955	0.999248	0.997505	0.996203	0.998278	0.995	0.99878	0.996918	0.998635	0.99638	0.997785
H03M	0.981641	0.986717	0.995216	0.987365	0.990758	0.999104	0.992694	0.993915	0.979337	0.997296	0.997243	0.99945	0.990183	0.997731	0.997084	0.990212	0.99626	0.997408	0.99882	0.999112	0.993817	0.99643	0.997314	0.997518	0.997897	0.996495	0.9962	0.998968	0.994061	0.999575	0.990573	0.998041	0.999345	0.997919	0.986446	0.998777	0.971726	0.996482	0.99865	0.998225	0.994527	0.988376	0.997328	0.989379	0.99778	0.992983	0.997733	0.993353	0.997145
H04B	0.988436	0.9932	0.997163	0.990608	0.992857	0.99946	0.989004	0.99099	0.983213	0.98937	0.997414	0.99939	0.990585	0.998085	0.997675	0.993124	0.99757	0.9977	0.998689	0.999035	0.996221	0.995335	0.997937	0.998171	0.998063	0.99786	0.996881	0.999108	0.995694	0.999546	0.993731	0.997264	0.997748	0.996665	0.981582	0.997732	0.986403	0.986874	0.993685	0.997935	0.997343	0.993569	0.99446	0.986351	0.996697	0.990763	0.996937	0.98375	0.994269
H04H	0.981583	0.987452	0.995311	0.98733	0.990347	0.999483	0.98844	0.991751	0.990717	0.993585	0.997653	0.999472	0.989598	0.997495	0.997093	0.989373	0.99566	0.997502	0.99872	0.999034	0.993999	0.994807	0.997827	0.997744	0.997407	0.995253	0.995106	0.999113	0.992906	0.999593	0.990488	0.997807	0.998869	0.996998	0.983396	0.997665	0.975916	0.990611	0.996038	0.997704	0.995074	0.989707	0.99572	0.985769	0.996519	0.990137	0.997139	0.987795	0.995423
H04J	0.985824	0.990287	0.996366	0.98864	0.991629	0.999543	0.991945	0.993687	0.989715	0.995112	0.9981	0.999741	0.992232	0.998092	0.997618	0.992679	0.99728	0.998191	0.999077	0.999446	0.995083	0.99586	0.998267	0.998222	0.99835	0.997511	0.996798	0.999252	0.995389	0.999726	0.992832	0.998509	0.999175	0.997751	0.982124	0.998175	0.98002	0.99184	0.996694	0.998299	0.995965	0.991222	0.997216	0.988847	0.997847	0.993266	0.997545	0.99071	0.99656
H04K	0.97544	0.981438	0.993723	0.983575	0.98684	0.99924	0.990017	0.991406	0.984125	0.995768	0.997186	0.999546	0.989753	0.996966	0.995968	0.987335	0.994577	0.99621	0.998513	0.999038	0.99114	0.994635	0.997029	0.997012	0.997317	0.995083	0.994706	0.998739	0.991709	0.999496	0.986836	0.99689	0.998783	0.996743	0.979645	0.997358	0.963257	0.995249	0.997652	0.997369	0.992947	0.983845	0.996229	0.98004	0.997111	0.98961	0.997232	0.989939	0.996207
H04L	0.975986	0.982444	0.99376	0.983281	0.987428	0.999313	0.991583	0.991884	0.987649	0.99617	0.997651	0.999707	0.990134	0.997293	0.996306	0.987875	0.995408	0.997071	0.998748	0.999311	0.991566	0.994731	0.997283	0.997183	0.997762	0.995948	0.995509	0.998876	0.993334	0.999709	0.987828	0.997947	0.999307	0.997671	0.981315	0.998665	0.964538	0.995609	0.997705	0.997718	0.992955	0.984929	0.997231	0.984645	0.997437	0.990903	0.997641	0.990422	0.996588
H04M	0.989101	0.991997	0.997078	0.992275	0.993005	0.999577	0.994351	0.994482	0.993761	0.995167	0.998539	0.999733	0.99396	0.99778	0.997928	0.993872	0.997838	0.998319	0.999315	0.999574	0.995849	0.99432	0.998669	0.998657	0.99869	0.998063	0.997796	0.999421	0.996901	0.999776	0.992632	0.997813	0.999201	0.997442	0.985588	0.998539	0.984791	0.986135	0.99323	0.998612	0.996959	0.993322	0.995467	0.986029	0.997731	0.991726	0.99766	0.988042	0.995438
H04N	0.987839	0.991872	0.997186	0.992714	0.994149	0.999392	0.98894	0.99502	0.980359	0.99768	0.997572	0.999581	0.991702	0.99763	0.997907	0.992475	0.99604	0.997976	0.998885	0.999017	0.996151	0.996683	0.99793	0.998325	0.99744	0.99505	0.995085	0.999256	0.992115	0.999366	0.993674	0.998503	0.999231	0.997824	0.988479	0.997417	0.983866	0.994629	0.998443	0.998716	0.997312	0.992831	0.99722	0.990236	0.997626	0.993499	0.997152	0.993884	0.996944
H04Q	0.985832	0.990501	0.996174	0.989279	0.991389	0.999461	0.989985	0.990773	0.9902	0.990669	0.997933	0.999491	0.992353	0.997909	0.997615	0.99109	0.997321	0.997801	0.99896	0.99935	0.9951	0.995017	0.998299	0.998206	0.998378	0.997721	0.997384	0.999236	0.995929	0.999643	0.990947	0.997823	0.998615	0.997032	0.983207	0.997496	0.983093	0.990495	0.992631	0.99796	0.996557	0.991989	0.99401	0.983864	0.996887	0.989707	0.997363	0.986007	0.994115
H04R	0.989749	0.995873	0.998595	0.992938	0.994294	0.999229	0.989598	0.994084	0.924316	0.994354	0.991171	0.997425	0.98529	0.99416	0.996477	0.994937	0.997172	0.994416	0.997978	0.998306	0.996641	0.996405	0.99589	0.996226	0.997182	0.998272	0.993894	0.998313	0.996053	0.998135	0.991675	0.979059	0.988251	0.985336	0.960942	0.992805	0.980163	0.94911	0.97567	0.995703	0.997238	0.990516	0.986674	0.988828	0.996515	0.988644	0.993735	0.989422	0.993096
H04S	0.981345	0.987191	0.995268	0.987624	0.990346	0.999541	0.990943	0.992859	0.98827	0.995008	0.997814	0.999975	0.989723	0.99772	0.99715	0.990454	0.996051	0.997841	0.99895	0.999315	0.993855	0.996392	0.997697	0.998049	0.99782	0.996317	0.995975	0.998952	0.994408	0.999631	0.990545	0.997679	0.999138	0.996872	0.979505	0.99752	0.973043	0.97167	0.995223	0.998022	0.994839	0.988038	0.996806	0.988521	0.997152	0.991138	0.996572	0.990571	0.996642
H05B	0.992065	0.992122	0.998001	0.991679	0.974192	0.997792	0.966251	0.988711	0.932056	0.986497	0.981949	0.991996	0.384906	0.940691	0.920944	0.990488	0.984477	0.912924	0.974493	0.985836	0.937326	0.98118	0.978185	0.981722	0.924683	0.974579	0.948107	0.983471	0.955537	0.983864	0.880379	0.980181	0.989746	0.980897	0.968892	0.96756	0.963904	0.9881	0.98837	0.988369	0.993056	0.981703	0.972642	0.983225	0.993098	0.965784	0.900574	0.983799	0.985279
H05C	0.981186	0.96818	0.993906	0.980745	0.941079	0.959586	0.915732	0.758301	0.908187	0.910103	0.92365	0.969651	0.90724	0.922806	0.949992	0.967888	0.978686	0.92301	0.974349	0.970882	0.957355	0.966944	0.946832	0.931722	0.963745	0.990536	0.922861	0.981795	0.966193	0.978423	0.93354	0.926539	0.958076	0.937014	0.902854	0.943995	0.918447	0.96895	0.967661	0.952551	0.965919	0.943985	0.943099	0.956788	0.95449	0.965804	0.964852	0.962223	0.970535
H05F	0.986224	0.98128	0.995619	0.986086	0.9479	0.993813	0.962937	0.97546	0.909988	0.983788	0.970939	0.987209	0.943336	0.966983	0.960847	0.988025	0.982598	0.918215	0.97816	0.982051	0.964925	0.98174	0.97488	0.977674	0.96644	0.988683	0.956937	0.98408	0.9802	0.983905	0.932234	0.948786	0.978113	0.948043	0.925914	0.9498	0.930451	0.985709	0.983013	0.970562	0.977829	0.966117	0.928663	0.962181	0.992401	0.932468	0.967348	0.963226	0.971606
H05G	0.949329	0.987465	0.996954	0.984353	0.98889	0.995806	0.964976	0.98624	0.946581	0.992329	0.964743	0.996375	0.973423	0.984348	0.990427	0.9767	0.990098	0.98456	0.991941	0.993901	0.991805	0.992762	0.973086	0.988887	0.990372	0.990421	0.989334	0.993426	0.973451	0.994936	0.983818	0.982327	0.985869	0.983881	0.937898	0.988901	0.957412	0.992161	0.98611	0.994644	0.997183	0.969332	0.982087	0.972881	0.995229	0.983893	0.981206	0.98999	0.983467
H05H	0.992754	0.989745	0.998288	0.993583	0.978688	0.99335	0.958467	0.993649	0.6436	0.994789	0.974534	0.987524	0.877587	0.981899	0.981955	0.995169	0.99197	0.963376	0.987214	0.990555	0.981951	0.988096	0.983002	0.985615	0.983383	0.994745	0.980128	0.98862	0.980347	0.987724	0.967239	0.983291	0.991817	0.983515	0.966848	0.975885	0.976157	0.991575	0.992562	0.993631	0.997649	0.991847	0.978686	0.978031	0.997211	0.990342	0.98577	0.994054	0.989495
H05K	0.988648	0.990187	0.996868	0.991375	0.98442	0.99902	0.984133	0.993807	0.74345	0.996078	0.993852	0.997625	0.954957	0.990629	0.99152	0.993111	0.994864	0.983228	0.994631	0.99794	0.992021	0.994773	0.996172	0.99592	0.994535	0.996724	0.98896	0.996917	0.990875	0.995481	0.982404	0.988439	0.993939	0.987976	0.911222	0.983259	0.966275	0.993637	0.99512	0.995118	0.996315	0.988991	0.962631	0.979695	0.995723	0.974489	0.990944	0.980996	0.992391
[truncated: 590 more columns]

## Sheet: Persistence
	All_9195	All_9600	All_0105	All_0610	US_9195	US_9600	US_0105	US_0610	KR_9195	KR_9600	KR_0105	KR_0610		Industry	IPC	ALL9195	ALL9600	ALL0105	ALL0610	US9195	US9600	US0105	US0610	KR9195	KR9600	KR0105	KR0610
A01B	0.997694	0.989028	0.995352	0.981843	0.992882	0.990642	0.934415	0.92416			0	0		Telecomunications	G01S	0.998103	0.993147	0.997797	0.998264	0.997452	0.987814	0.997666	0.996727	0	0.85047	0.808721	0.960787
A01C	0.993307	0.993066	0.997611	0.995668	0.993833	0.989565	0.99397	0.988572				0.417029		Telecomunications	G08C	0.986754	0.95195	0.895586	0.957333	0.978513	0.955531	0.839691	0.951464	0.486664	0.82753	0.943395	0.671026
A01D	0.999279	0.998997	0.999523	0.999166	0.998768	0.998171	0.998667	0.997664						Telecomunications	G09C	0.827415	0.825117	0.756936	0.897993	0.841904	0.71464	0.69087	0.883537	0	0	0	0.685994
A01F	0.964235	0.970281	0.938468	0.98843	0.971573	0.91868	0.907921	0.982981						Telecomunications	H01P	0.997245	0.998567	0.999068	0.979883	0.994186	0.996616	0.992875	0.981771	0	0.689746	0.983252	0.990289
A01G	0.995165	0.978578	0.97411	0.927591	0.974338	0.978174	0.988861	0.965762			0.268462	0.287698		Telecomunications	H01Q	0.997768	0.999065	0.999866	0.998024	0.99734	0.997934	0.999474	0.992672	0.817506	0.938287	0.996325	0.998172
A01H	0.81003	0.896944	0.998586	0.996662	0.776881	0.910271	0.99538	0.996282			0.918942	0.92601		Telecomunications	H03B	0.97816	0.985937	0.985647	0.988016	0.981873	0.96526	0.983378	0.982454	0	0.783109	0.840329	0.898091
A01J	0.953961	0.965883	0.98778	0.982233	0.819748	0.850785	0.924608	0.944909		0	0	0		Telecomunications	H03C	0.958524	0.865054	0.986482	0.959083	0.940393	0.868381	0.963466	0.942218	0	0.88739	0.44096	0.578055
A01K	0.999641	0.999664	0.999093	0.997701	0.998645	0.998825	0.992145	0.99481		0.992185	0.996036	0.977177		Telecomunications	H03D	0.97431	0.988377	0.994676	0.965244	0.971128	0.990707	0.985818	0.944825	0.75649	0.885439	0.973646	0.965739
A01L	0.954337	0.97445	0.862147	0.561058	0.722815	0.820293	0.879992	0.145665		0	0.796976			Telecomunications	H03H	0.985407	0.965904	0.990117	0.986949	0.974694	0.948801	0.964694	0.968258	0.65372	0.758949	0.882753	0.829444
A01M	0.996486	0.989873	0.999396	0.996925	0.980322	0.982849	0.996776	0.989478						Telecomunications	H03M	0.747952	0.95188	0.994962	0.994842	0.722449	0.970676	0.987973	0.983301	0.704159	0.943951	0.989648	0.943308
A01N	0.96756	0.95296	0.978662	0.976226	0.946425	0.944515	0.973745	0.980668	0.579751	0.861894	0.717159	0.886142		Telecomunications	H04B	0.991409	0.981104	0.997543	0.994022	0.988526	0.975959	0.995167	0.99313	0.878676	0.935742	0.976273	0.985894
A01P	0	0	0.987117	0.395636	0	0	0	0.248774						Telecomunications	H04J	0.989071	0.939981	0.99152	0.972193	0.985696	0.95205	0.978781	0.973182	0.754312	0.934933	0.980092	0.973075
A21B	0.979307	0.867817	0.971614	0.940691	0.937685	0.753939	0.94664	0.87677			0.713186	0.833713		Telecomunications	H04K	0.968238	0.962311	0.943698	0.892146	0.951313	0.961264	0.858934	0.881419	0	0.852526	0.789615	0.917522
A21C	0.97456	0.986329	0.992865	0.969437	0.929569	0.942841	0.931593	0.938791		0.324971	0.433172	0.705963		Telecomunications	H04L	0.948673	0.971982	0.99611	0.965775	0.947226	0.985995	0.982021	0.960793	0.759303	0.888462	0.994694	0.988922
A21D	0.979792	0.972781	0.983635	0.914286	0.976043	0.952196	0.979117	0.90887						Telecomunications	H04M	0.997333	0.995907	0.994195	0.98211	0.9975	0.995543	0.988799	0.985726	0.950237	0.988709	0.923472	0.967125
A22B	0.987089	0.989147	0.979977	0.971392	0.971888	0.94107	0.976083	0.860223						Telecomunications	H04Q	0.988503	0.956141	0.988701	0.977476	0.985074	0.942769	0.969796	0.977826	0.748834	0.857918	0.964998	0.993114
A22C	0.998328	0.994244	0.995197	0.993129	0.995696	0.981526	0.987919	0.981273						Telecomunications	H01S	0.997805	0.995376	0.99894	0.997771	0.997663	0.998772	0.98828	0.997799	0.90962	0.959537	0.993511	0.993111
A23B	0.983565	0.938482	0.986445	0.898655	0.975114	0.848468	0.942182	0.868891		0.439819	0.303802	0.250313		Consumer Electronics	G11B	0.998405	0.999368	0.999519	0.998481	0.997843	0.999124	0.999137	0.99801	0.992577	0.994184	0.998529	0.994196
A23C	0.987188	0.973251	0.994486	0.978414	0.976594	0.962492	0.979992	0.968339		0.478365	0.675595	0.595483		Consumer Electronics	H03F	0.995507	0.987068	0.998096	0.998566	0.994596	0.990449	0.995799	0.997933	0.300263	0.899085	0.983947	0.988128
A23D	0.990062	0.985416	0.98538	0.843521	0.989443	0.970339	0.986752	0.778828	0.529813					Consumer Electronics	H03G	0.923365	0.987065	0.988358	0.983092	0.902017	0.985148	0.959125	0.96054	0.904774	0.910901	0.95147	0.951846
A23F	0.912021	0.952524	0.976203	0.965966	0.938578	0.949615	0.895589	0.920736						Consumer Electronics	H03J	0.918809	0.681748	0.870249	0.751793	0.864894	0.517417	0.797214	0.473196	0	0	0	0
A23G	0.998478	0.990636	0.989813	0.993016	0.998253	0.995325	0.951179	0.994731	0	0.928987	0.826678	0.368179		Consumer Electronics	H04H	0.976005	0.960045	0.963188	0.965898	0.966648	0.957995	0.915147	0.953061	0	0.776097	0.559694	0.93983
A23J	0.979359	0.837964	0.982123	0.889766	0.957171	0.81743	0.9613	0.850071						Consumer Electronics	H04N	0.99923	0.996469	0.996721	0.98906	0.998298	0.995916	0.991773	0.987399	0.99685	0.997708	0.996955	0.994637
A23K	0.97087	0.987494	0.984154	0.882597	0.957392	0.983126	0.991145	0.863626		0.572892	0.64715	0.710228		Consumer Electronics	H04R	0.993884	0.992983	0.992694	0.997176	0.975716	0.983747	0.978617	0.99511	0.534052	0.83339	0.882172	0.972763
A23L	0.995409	0.993695	0.989618	0.97048	0.993784	0.996939	0.991718	0.973847	0.46188	0.441818	0.782039	0.614075		Consumer Electronics	H04S	0.919532	0.945821	0.383366	0.357419	0.938278	0.946118	0.314839	0.261324	0	0	0	0
A23N	0.989895	0.990221	0.984175	0.945667	0.953044	0.967174	0.973226	0.933447						Computers, office machinery	B07C	0.988382	0.988971	0.977282	0.836733	0.981411	0.980142	0.962412	0.802698	0	0.191908	0.718272	0.652179
A23P	0.972086	0.930512	0.941117	0.96477	0.980957	0.910231	0.93412	0.964845			0.828517			Computers, office machinery	B41J	0.918399	0.994984	0.971431	0.977424	0.861239	0.990285	0.932678	0.989882	0.883737	0.988041	0.982813	0.964998
A24B	0.981011	0.987965	0.993548	0.971075	0.968703	0.970484	0.974739	0.943069						Computers, office machinery	B41K	0.871217	0.94607	0.990248	0.262242	0.853463	0.925733	0.921908	0.173318	0	0	0	0
A24C	0.992847	0.91458	0.945267	0.980977	0.929967	0.796859	0.894783	0.950535						Computers, office machinery	G02F	0.977593	0.990747	0.99584	0.993706	0.99051	0.99383	0.943399	0.963919	0.889614	0.963849	0.983486	0.998778
A24D	0.996908	0.98795	0.994235	0.975201	0.997046	0.992783	0.991988	0.960324						Computers, office machinery	G03G	0.998942	0.999487	0.999597	0.999617	0.998727	0.998952	0.99772	0.99713	0.973262	0.986011	0.998772	0.999273
A24F	0.979053	0.971914	0.940022	0.958118	0.900692	0.955157	0.895548	0.941899			0.5	0.114708		Computers, office machinery	G05F	0.979888	0.9912	0.995016	0.995246	0.969738	0.98658	0.991703	0.993798	0.8202	0.951274	0.970567	0.990082
A41B	0.98644	0.9582	0.98554	0.970002	0.960815	0.952626	0.971469	0.908937		0.518563	0.239046	0		Computers, office machinery	G09G	0.965881	0.988365	0.996338	0.992733	0.963159	0.990565	0.960992	0.987369	0.843009	0.913347	0.982403	0.98815
A41C	0.951658	0.980088	0.983987	0.997788	0.841909	0.818376	0.830264	0.988699						Computers, office machinery	G10L	0.998406	0.996803	0.99341	0.993018	0.998064	0.998109	0.978983	0.989399	0	0.75803	0.968959	0.995644
A41D	0.997908	0.996154	0.998327	0.993805	0.986551	0.995101	0.997533	0.991357			0.815834	0.678719		Computers, office machinery	G11C	0.99765	0.998235	0.999222	0.998166	0.998418	0.999239	0.990645	0.99851	0.993722	0.98532	0.999079	0.999446
A41F	0.785589	0.943029	0.965949	0.807107	0.543362	0.816365	0.787479	0.573619						Computers, office machinery	H03K	0.999382	0.992134	0.99714	0.985696	0.99935	0.995803	0.99235	0.984982	0.983719	0.993306	0.995342	0.994629
A41G	0.926372	0.970875	0.913189	0.928161	0.658515	0.76747	0.69752	0.843064						Computers, office machinery	H03L	0.992632	0.986654	0.997603	0.992106	0.992662	0.985072	0.983849	0.992057	0.833034	0.910111	0.931385	0.980483
A41H	0.943902	0.951076	0.774365	0.650569	0.795264	0.868329	0.706909	0.647411						BT	A01H	0.81003	0.896944	0.998586	0.996662	0.776881	0.910271	0.99538	0.996282	0	0	0.918942	0.92601
A42B	0.997793	0.997678	0.998593	0.998939	0.991376	0.993099	0.991128	0.997432			0.994863	0.998367		BT	A61K	0.996479	0.995468	0.999309	0.993795	0.995882	0.996327	0.998094	0.99398	0.496745	0.981823	0.937115	0.95059
A42C	0.971834	0.933178	0.940716	0.985958	0.81276	0.95209	0.518771	0.983658						BT	C02F	0.995001	0.998362	0.991789	0.989205	0.991478	0.99795	0.969359	0.987512	0	0.934674	0.494472	0.512953
A43B	0.999462	0.999306	0.999673	0.99943	0.998589	0.99748	0.999221	0.999581			0.988754	0.964317		BT	C07G	0.936003	0.973226	0.92955	0.874085	0.864593	0.925621	0.897611	0.858811	0	0.316228	0	0
A43C	0.974199	0.980812	0.991222	0.973688	0.985269	0.974375	0.990785	0.986236						BT	C07K	0.923317	0.979111	0.993289	0.998742	0.917556	0.982682	0.990863	0.998398	0	0	0.953485	0.963802
A43D	0.970611	0.677391	0.969227	0.990667	0.892603	0.710624	0.845345	0.982121				0.104257		BT	C12M	0.993659	0.958042	0.959225	0.964383	0.984308	0.984587	0.872039	0.962907	0	0.441367	0.381087	0.940401
A44B	0.99479	0.996106	0.975369	0.972731	0.987999	0.990623	0.917857	0.951448		0.089038	0.163216	0.313454		BT	C12N	0.981044	0.981567	0.995642	0.987123	0.977451	0.984696	0.992854	0.981326	0	0.93727	0.982193	0.969178
A44C	0.9752	0.995729	0.997167	0.943257	0.971599	0.978266	0.991932	0.809087				0.559085		BT	C12P	0.98582	0.920492	0.988472	0.985988	0.977855	0.940801	0.979792	0.987119	0	0.957776	0.947734	0.91596
A45B	0.988232	0.997269	0.99462	0.992953	0.92151	0.982551	0.967766	0.974845						BT	C12Q	0.989531	0.936642	0.992018	0.998616	0.987324	0.937835	0.992385	0.998119	0	0	0.707196	0.949509
A45C	0.991915	0.996055	0.989791	0.984665	0.976657	0.996911	0.977715	0.985998				0.411684		BT	C12S	0	0.935944	0.81841	0.749226	0	0.932823	0.744281	0.685435	0	0	0	0
A45D	0.988399	0.995382	0.997529	0.995747	0.977427	0.98629	0.985022	0.980233			0.886566	0.946586		BT	G01N	0.999317	0.997085	0.996785	0.998308	0.999134	0.997533	0.992641	0.998517	0.498226	0.948496	0.940124	0.946714
A45F	0.972624	0.994251	0.997439	0.989937	0.876303	0.969538	0.995528	0.984788		0.874539				NT	B01J	0.992346	0.97904	0.984371	0.973817	0.98995	0.968157	0.975475	0.965077	0.233833	0.690536	0.899521	0.745046
A46B	0.987552	0.986898	0.995753	0.994567	0.936465	0.984248	0.967051	0.986507			0.597765	0.800095		NT	B81B	0	0	0.853659	0.773167	0	0	0.587184	0.718736	0	0	0	0.0778646
A46D	0.969237	0.924648	0.931183	0.688924	0.938861	0.900034	0.711119	0.594525						NT	B82B	0	0	0.991884	0.692488	0	0	0.722128	0.667021	0	0	0	0
A47B	0.997766	0.996866	0.997258	0.998914	0.995613	0.996249	0.991954	0.997665	0.715581	0.734139	0.776232	0.88376		NT	C01B	0.996536	0.9926	0.989617	0.988439	0.994768	0.989536	0.973061	0.987278	0.377124	0.47797	0.697382	0.696256
A47C	0.999051	0.998993	0.999442	0.999427	0.997784	0.998936	0.997173	0.999111	0	0	0.978919	0.963789		NT	C01G	0.976844	0.879863	0.986821	0.938709	0.966266	0.839705	0.978641	0.854232	0.257248	0.459354	0.948203	0.880484
A47D	0.985232	0.994738	0.997589	0.975997	0.967301	0.990423	0.994105	0.968545						NT	C03B	0.996741	0.999188	0.998455	0.982221	0.99527	0.995654	0.980557	0.969203	0	0.537897	0.937026	0.959208
A47F	0.995761	0.998963	0.996625	0.992474	0.992406	0.996763	0.990887	0.991086		0.547381	0.554126	0.453517		NT	C03C	0.940737	0.986688	0.993921	0.967268	0.928104	0.983919	0.96143	0.914194	0	0.662245	0.929831	0.910763
A47G	0.993918	0.991056	0.96657	0.975127	0.976586	0.959489	0.973068	0.985731		0.213992	0.886693	0.796707		NT	C23C	0.997594	0.987038	0.995284	0.973708	0.995372	0.989461	0.988862	0.965991	0.91607	0.97966	0.992543	0.976091
A47H	0.977925	0.882041	0.995158	0.950958	0.958119	0.851906	0.977532	0.867861				0.417855
A47J	0.994116	0.998155	0.999197	0.9975	0.970921	0.996422	0.995054	0.995487	0.482711	0.801506	0.925577	0.923821		Telecomunications		0.960745	0.960459	0.971285	0.971007	0.956055	0.953454	0.95104	0.964535	0.495266	0.822512	0.851864	0.902333
A47K	0.996928	0.995393	0.993021	0.992275	0.974686	0.986032	0.948863	0.967793		0.742611	0.58169	0.550691		Consumer Electronics		0.965592	0.943821	0.899024	0.880186	0.954786	0.921989	0.868956	0.828322	0.466065	0.676421	0.671596	0.730175
A47L	0.998095	0.998785	0.995675	0.99682	0.996112	0.996349	0.989549	0.993655	0.995567	0.990643	0.937652	0.990022		Computers, office machinery		0.97167	0.988513	0.992102	0.911517	0.964249	0.985846	0.968785	0.897551	0.656391	0.785563	0.866462	0.869424
A61B	0.998	0.998677	0.999863	0.999129	0.998136	0.998405	0.99962	0.999052		0.976127	0.985848	0.994011
A61C	0.998212	0.999383	0.999512	0.997668	0.989401	0.997744	0.995845	0.998289			0.769273	0.573382		BT		0.873655	0.961171	0.96937	0.95783	0.861133	0.96283	0.947754	0.949855	0.0904519	0.501603	0.660214	0.734102
A61D	0.944681	0.690477	0.943215	0.944302	0.892903	0.943991	0.957536	0.947957						NT		0.7376	0.728052	0.974251	0.911227	0.733716	0.720804	0.895917	0.880216	0.223034	0.475958	0.675563	0.655714
A61F	0.999382	0.987879	0.994756	0.992012	0.998867	0.988866	0.987738	0.991725	0.441415	0.699408	0.972173	0.965872		ICT		0.966003	0.964264	0.954137	0.920903	0.958363	0.953763	0.929594	0.896803	0.53924	0.761498	0.79664	0.833977
A61G	0.989554	0.991003	0.995521	0.99643	0.989808	0.995923	0.98167	0.995697				0.13826		Average		0.890109	0.88441	0.914124	0.871756	0.0426395	0.218275	0.33095	0.36548	0.876904	0.861543	0.851511	0.828953
A61H	0.994534	0.987239	0.994566	0.938653	0.985421	0.989075	0.963616	0.923461				0.758929
A61J	0.927554	0.971701	0.989473	0.964879	0.747251	0.878339	0.910691	0.897608
A61K	0.996479	0.995468	0.999309	0.993795	0.995882	0.996327	0.998094	0.99398	0.496745	0.981823	0.937115	0.95059
A61L	0.990239	0.96722	0.983229	0.949694	0.988922	0.976118	0.971666	0.937419		0.663749	0.319735	0.588765
A61M	0.998737	0.996998	0.997924	0.998082	0.997405	0.997689	0.995381	0.998105			0.813251	0.965118
A61N	0.998648	0.998129	0.998986	0.996936	0.996841	0.995412	0.999431	0.995649		0.821848	0.595127	0.665838
A61P	0.92795	0.0256559	0.999514	0.996286	0	0.000232658	0.99564	0.997015				0.852972
A61Q			0	0.00704308
A62B	0.940588	0.995477	0.996829	0.996831	0.973023	0.991869	0.997042	0.988058				0.29422
A62C	0.986431	0.969987	0.943953	0.986894	0.979042	0.97427	0.905931	0.9901			0.410792	0.926933
A62D	0.738639	0.873802	0.95396	0.910557	0.671372	0.820702	0.93317	0.849174				0.207459
A63B	0.999768	0.999832	0.999613	0.999856	0.999245	0.999627	0.998764	0.999484	0.995871	0.987277	0.97522	0.952376
A63C	0.99911	0.99909	0.995819	0.99823	0.991659	0.998934	0.986575	0.994525
A63D	0.966257	0.976427	0.969606	0.960688	0.92143	0.951981	0.894971	0.870607
A63F	0.998784	0.994292	0.998691	0.99928	0.984123	0.992099	0.993348	0.998896			0.645087	0.866676
A63G	0.973649	0.9837	0.980795	0.977398	0.884254	0.940373	0.945232	0.949449				0.762713
A63H	0.997377	0.998309	0.999144	0.985619	0.996526	0.99755	0.997411	0.977182	0.838144	0.718185	0.841263	0.961249
A63J	0.888516	0.863454	0.826743	0.823188	0.852013	0.554227	0.388721	0.480602
A63K	0.825744	0.665576	0.756513	0.878282	0.113776	0.222816	0	0.214868
A99Z
B01B	0.547765	0.560856	0.6537	0.724161	0.620504	0.533654	0.407325	0.584026
B01D	0.99903	0.999446	0.998704	0.997814	0.998941	0.999054	0.997047	0.997328	0.968868	0.971167	0.990285	0.974401
B01F	0.997614	0.996876	0.991294	0.977874	0.991093	0.991242	0.986114	0.960214	0.201008	0.193448	0.665212	0.921254
B01J	0.992346	0.97904	0.984371	0.973817	0.98995	0.968157	0.975475	0.965077	0.233833	0.690536	0.899521	0.745046
B01L	0.97534	0.989644	0.995598	0.992273	0.960436	0.977041	0.991251	0.994824			0.550172	0.255744
B02B	0.916131	0.722966	0.927145	0.862012	0.0837246	0.239868	0.739691	0.514596			0.0707107	0.123508
B02C	0.998988	0.998998	0.997617	0.997236	0.996957	0.998024	0.993116	0.991848		0.867293	0.640991	0.724085
B03B	0.948162	0.974198	0.958109	0.810939	0.907988	0.929658	0.908203	0.778978
B03C	0.994073	0.988839	0.997156	0.97698	0.987234	0.965636	0.982423	0.975291		0.912421	0.770329	0.82935
B03D	0.987205	0.989832	0.989026	0.967803	0.986228	0.97301	0.976496	0.912646
B04B	0.996566	0.994846	0.995435	0.960461	0.994501	0.996323	0.982286	0.935464				0.972345
B04C	0.908241	0.949783	0.836314	0.848549	0.821414	0.897952	0.750916	0.270658
B05B	0.998021	0.995296	0.984182	0.978976	0.996088	0.997375	0.968673	0.964426		0.811637	0.639298	0.819552
B05C	0.993461	0.992283	0.984469	0.869059	0.985595	0.991283	0.96718	0.78124		0.497035	0.678919	0.574837
B05D	0.992777	0.986017	0.994192	0.961921	0.989419	0.98379	0.989262	0.948137	0.207931	0.765549	0.667195	0.747125
B06B	0.603864	0.723782	0.855063	0.789959	0.450742	0.667961	0.806879	0.731377				0.0449467
B07B	0.997344	0.982869	0.994712	0.960872	0.992198	0.955165	0.99764	0.945042				0
B07C	0.988382	0.988971	0.977282	0.836733	0.981411	0.980142	0.962412	0.802698		0.191908	0.718272	0.652179
B08B	0.995437	0.992517	0.992538	0.990775	0.990361	0.992615	0.983833	0.987099		0.735555	0.985626	0.921202
B09B	0.808207	0.915028	0.970151	0.96447	0.748592	0.879954	0.931673	0.934971			0.215265	0
B09C	0	0.521048	0.95655	0.949568		0.211547	0.850739	0.951221
B21B	0.993197	0.989611	0.987826	0.863774	0.974148	0.988261	0.914235	0.560972			0.634923	0.46023
B21C	0.983206	0.957378	0.957809	0.95124	0.939139	0.917735	0.831972	0.797609				0.933526
B21D	0.995887	0.995415	0.988672	0.955319	0.993055	0.993946	0.97992	0.89835		0.811107	0.468435	0.837464
B21F	0.986876	0.987245	0.923263	0.859474	0.952371	0.972933	0.902767	0.817933		0.331295
B21G	0.477775	0.812488	0.8014	0.356473	0.394658	0.725411	0.470122	0.192774
B21H	0.947481	0.863078	0.909693	0.92914	0.801026	0.834628	0.69326	0.871571
B21J	0.983707	0.987161	0.976543	0.968788	0.963464	0.98477	0.94958	0.93469			0	0.0889043
B21K	0.875816	0.920208	0.885368	0.816966	0.754511	0.855347	0.656625	0.680463			0.281774	0.144424
B21L	0.981894	0.984677	0.996549	0.947721	0.939004	0.971692	0.989946	0.948533
B22C	0.990556	0.980369	0.992823	0.970947	0.981997	0.9624	0.966475	0.969453			0.75	0
B22D	0.994238	0.996394	0.99806	0.989519	0.985511	0.988266	0.990848	0.985717			0.933258	0.979285
B22F	0.986996	0.994159	0.991976	0.976541	0.965341	0.9886	0.988082	0.95315		0.842746	0.957515	0.892832
B23B	0.998642	0.998449	0.999107	0.996222	0.996712	0.994663	0.998176	0.993226		0.500615	0.591757	0.535971
B23C	0.977521	0.986834	0.994109	0.990244	0.958525	0.96496	0.985121	0.982119		0.804132	0.933884	0.856439
B23D	0.983668	0.989181	0.99664	0.973535	0.972833	0.946448	0.986296	0.95948			0
B23F	0.934916	0.836379	0.97617	0.922368	0.772525	0.718927	0.960589	0.858388				0.739543
B23G	0.907293	0.945039	0.916746	0.93578	0.719815	0.924494	0.707698	0.741139
B23H	0.723869	0.973301	0.952009	0.610416	0.715436	0.834923	0.781069	0.672946		0
B23K	0.998908	0.995135	0.997155	0.995769	0.997668	0.991884	0.997179	0.993915	0.891702	0.908547	0.941804	0.813529
B23P	0.992155	0.990747	0.989339	0.953644	0.98379	0.983216	0.974048	0.923977		0.233407	0.737743	0.66367
B23Q	0.992534	0.98282	0.984991	0.971749	0.977886	0.963219	0.974708	0.915734		0.6003	0.800623	0.588067
B24B	0.995486	0.987593	0.99935	0.998353	0.987638	0.991752	0.995071	0.997212			0.936323	0.919847
B24C	0.988915	0.988415	0.989612	0.968418	0.973989	0.98261	0.986351	0.880096
B24D	0.990263	0.966909	0.979852	0.972038	0.978348	0.971236	0.960873	0.968754			0.422098	0.698916
B25B	0.998017	0.99805	0.999007	0.997968	0.990524	0.989701	0.99497	0.994485		0.712069	0.579429	0.700647
B25C	0.99745	0.998468	0.999378	0.996681	0.985853	0.995375	0.993256	0.987799
B25D	0.96214	0.990107	0.991032	0.955516	0.903719	0.95769	0.970034	0.882631			0.883269
B25F	0.900251	0.899711	0.916298	0.819497	0.52955	0.371324	0.797715	0.578266	0.169031
B25G	0.955362	0.899282	0.977761	0.835979	0.912715	0.90301	0.903891	0.770302			0.134535	0.24998
B25H	0.836521	0.94322	0.941119	0.965196	0.550276	0.69521	0.889261	0.859851
B25J	0.992427	0.975551	0.988752	0.935981	0.985851	0.95219	0.965469	0.88259		0.849961	0.773428	0.891173
B26B	0.997644	0.998957	0.998838	0.998719	0.986265	0.993683	0.99863	0.997886			1
B26D	0.997096	0.983722	0.99555	0.962478	0.995828	0.983473	0.974947	0.943569			0.856273	0.900377
B26F	0.986565	0.978497	0.984713	0.978113	0.94302	0.948962	0.963577	0.948615				0.238165
B27B	0.993313	0.9888	0.994274	0.972094	0.988107	0.990258	0.98229	0.961214
B27C	0.987233	0.987437	0.983355	0.971001	0.942807	0.890681	0.910676	0.965906
B27D	0.77359	0.529014	0.948367	0.875584	0.381385	0.308607	0.731382	0.860616
B27F	0.943497	0.899052	0.973861	0.992841	0.934197	0.902538	0.93647	0.986807
B27G	0.953166	0.964521	0.954509	0.850561	0.9195	0.948747	0.685423	0.603121
B27H	0.647243	0.684673	0.567504	0.669774	0.154083	0.322988	0.361315	0.193927
B27J	0.619283	0.823375	0.588933	0.540693	0.103547	0.729708	0.338695	0.460815
B27K	0.533058	0.758735	0.848275	0.797925	0.125	0.3297	0.678609	0.638979
B27L	0.994273	0.978446	0.977265	0.950767	0.988304	0.982577	0.825813	0.736963
B27M	0.879673	0.951734	0.939239	0.877646	0.575869	0.835166	0.719821	0.741315
B27N	0.911227	0.939175	0.960647	0.951855	0.87695	0.907244	0.926915	0.949419				0.460566
B28B	0.985517	0.938329	0.982981	0.912043	0.968275	0.909235	0.966836	0.863709			0.607694	0.707354
B28C	0.992122	0.994255	0.964892	0.942843	0.940831	0.989029	0.936596	0.841141
B28D	0.959862	0.980184	0.986689	0.984297	0.894261	0.922913	0.977129	0.931432		0.851943	0.827345	0.85844
B29B	0.935633	0.974586	0.984342	0.928625	0.905323	0.948257	0.946349	0.865253			0.503367	0.166667
B29C	0.971142	0.993492	0.997074	0.988264	0.978057	0.988801	0.991159	0.964735	0.239453	0.792615	0.921647	0.826295
B29D	0.987245	0.986805	0.978281	0.977488	0.989264	0.979602	0.952869	0.961271		0.371231	0.581348	0.454029
B29K	0.686952	0.730348	0.602667		0.679704	0.549271	0.275617
B29L	0.61319	0.742671	0.81028	0.246393	0.0467014	0.496707	0.408268	0.207351
B30B	0.995909	0.991728	0.990676	0.964192	0.986385	0.971868	0.982464	0.905509			0.166667	0.274411
B31B	0.979054	0.971152	0.977769	0.952773	0.970376	0.957992	0.919675	0.934548
B31C	0.904963	0.712845	0.720378	0.762348	0.893752	0.670911	0.680294	0.59161
B31D	0.687408	0.750087	0.57855	0.842561	0.719218	0.710139	0.540301	0.659575
B31F	0.97725	0.948606	0.96464	0.935069	0.964961	0.912535	0.916547	0.955523			0	0
B32B	0.997049	0.995883	0.996112	0.996044	0.995885	0.992999	0.993467	0.995808	0.245358	0.710674	0.942998	0.770799
B41B	0.522584	0.407004	0.983145	0.838178	0.264631	0.214328	0.959276	0.670773			0.824847
B41C	0.706513	0.94314	0.914638	0.883116	0.658743	0.920615	0.713829	0.626504
B41D	0.272048	0.338709	0.917847	0.848273			0.779982	0.714375
B41F	0.998485	0.996444	0.99851	0.997574	0.990427	0.98355	0.990426	0.990877		0.298511	0.305392	0.258007
B41G	0.559123	0.958373	0.830057	0.0467684				0.0352454
B41J	0.918399	0.994984	0.971431	0.977424	0.861239	0.990285	0.932678	0.989882	0.883737	0.988041	0.982813	0.964998
B41K	0.871217	0.94607	0.990248	0.262242	0.853463	0.925733	0.921908	0.173318
B41L	0.957443	0.931621	0.989718	0.961455	0.954409	0.891224	0.866191	0.849353
B41M	0.986354	0.970791	0.976857	0.987362	0.968806	0.969311	0.958042	0.980935		0.239474	0.548703	0.780572
B41N	0.831956	0.871255	0.982555	0.922921	0.757122	0.728773	0.961941	0.864736
B42B	0.868349	0.953886	0.940135	0.91934	0.938521	0.890164	0.899813	0.774859
B42C	0.946409	0.990426	0.984762	0.979093	0.927143	0.919538	0.967466	0.945894
B42D	0.985905	0.992485	0.995323	0.933601	0.984258	0.979344	0.983772	0.887529		0.30792	0.241209	0.585018
B42F	0.988615	0.990184	0.994867	0.957952	0.972003	0.97601	0.985933	0.970625
B43K	0.993819	0.993404	0.986022	0.970541	0.9572	0.900675	0.861453	0.971014				0.948429
B43L	0.979427	0.979074	0.994609	0.987849	0.921346	0.940092	0.933736	0.937898		0
B43M	0.669656	0.503814	0.835789	0.823065	0.696027	0.71069	0.511741	0.692055
B44B	0.400264	0.358477	0.897384	0.564038	0.126872	0.116699	0.0292401	0.438994
B44C	0.993329	0.919422	0.971502	0.962649	0.991767	0.914971	0.952895	0.942521	0.677725	0.890891	0.862612	0.884517
B44D	0.867254	0.837174	0.951367	0.913792	0.440971	0.680301	0.428407	0.510669
B44F	0.913068	0.860737	0.887851	0.841766	0.743687	0.501861	0.669391	0.777241
B60B	0.996148	0.996448	0.996753	0.997945	0.98714	0.994389	0.993385	0.994002		0	0.243931	0.272166
B60C	0.999113	0.998672	0.999004	0.994536	0.996614	0.997721	0.997974	0.990111			0.987421	0.899126
B60D	0.99005	0.990619	0.999181	0.998251	0.906829	0.969902	0.994908	0.994257			0.608844	0.0392327
B60F	0.566371	0.586265	0.781269	0.906045	0.158276	0.217397	0.420851	0.610964
B60G	0.999336	0.997841	0.996925	0.996231	0.988334	0.99709	0.996925	0.99414		0.994831	0.981246	0.991049
B60H	0.994932	0.993815	0.995783	0.979768	0.970797	0.951076	0.972323	0.939132			0.914599	0.726797
B60J	0.99752	0.992351	0.99179	0.998893	0.992961	0.993248	0.976787	0.99521			0.662094	0.937057
B60K	0.996413	0.981347	0.9957	0.988977	0.997395	0.987542	0.980474	0.986691		0.962214	0.944876	0.908079
B60L	0.912388	0.946429	0.96589	0.960118	0.79014	0.825118	0.857039	0.929628			0.197502	0.156512
B60M	0.93919	0.876853	0.635363	0.69785		0.758098	0.195203	0.158549
B60N	0.991304	0.985045	0.987463	0.994002	0.987826	0.991806	0.982542	0.994057			0.368937	0.944171
B60P	0.998203	0.998168	0.999166	0.99745	0.996252	0.996873	0.996064	0.996322		0.34687	0.61725	0.631328
B60Q	0.988882	0.993279	0.994013	0.981434	0.951278	0.980666	0.978877	0.979496	0	0.621762	0.692209	0.739286
B60R	0.988499	0.998783	0.999351	0.998334	0.982142	0.998703	0.9979	0.996575	0.547188	0.913921	0.977246	0.987337
B60S	0.991392	0.996072	0.995896	0.995733	0.936429	0.989965	0.980326	0.983631			0.840095	0.896773
B60T	0.997698	0.992788	0.994968	0.974918	0.997304	0.997914	0.994064	0.964766	0.995585	0.818615	0.924191	0.917901
B60V	0.9127	0.951541	0.922699	0.932366	0.788954	0.864242	0.920737	0.948952
B60W		0.348155	0	0.000597271				0.000695284
B61B	0.992395	0.978652	0.986514	0.940787	0.977798	0.958601	0.966898	0.79169
B61C	0.739835	0.747592	0.848732	0.807631	0.629556	0.656797	0.824849	0.894758
B61D	0.973327	0.987206	0.98801	0.993006	0.957136	0.97894	0.953793	0.983171
B61F	0.993321	0.99157	0.996233	0.99258	0.989206	0.98692	0.988348	0.854676
B61G	0.947273	0.984656	0.936174	0.84263	0.965436	0.982032	0.945464	0.766942
B61H	0.740445	0.893979	0.960844	0.948668	0.602443	0.710899	0.786898	0.93758
B61J	0.49967	0.476486	0.869917	0.835835	0.479177	0.264691	0.72774	0.438115
B61K	0.858738	0.876435	0.886594	0.904746	0.753341	0.78827	0.833808	0.834781
B61L	0.985299	0.977943	0.991793	0.980441	0.984387	0.985293	0.974434	0.977218			0.707107
B62B	0.997562	0.997472	0.997181	0.997035	0.989877	0.990952	0.988947	0.991612		0.703598	0.369274	0.268608
B62C	0.906569	0.451723	0.975724	0.880955	0.0845154	0.419537	0.817976	0.779776
B62D	0.999191	0.997175	0.998435	0.998922	0.998594	0.997833	0.994907	0.997551	0.92047	0.938281	0.971544	0.982542
B62H	0.95149	0.975166	0.986833	0.951419	0.771428	0.859725	0.792874	0.687318
B62J	0.99004	0.984953	0.991331	0.986017	0.969166	0.923295	0.931207	0.898099
B62K	0.995111	0.995967	0.996859	0.993326	0.977492	0.987045	0.993872	0.98984
B62L	0.985704	0.984379	0.975	0.931184	0.591872	0.596638	0.958275	0.554143
B62M	0.988354	0.984593	0.978182	0.988493	0.979263	0.940694	0.939328	0.967943		0.449078	0.797489	0.792605
B63B	0.995716	0.998795	0.997519	0.997088	0.98115	0.994769	0.99679	0.988892				0.661495
B63C	0.98793	0.994572	0.99627	0.993842	0.96311	0.988558	0.927178	0.971572
B63G	0.781852	0.85887	0.966927	0.889824	0.544422	0.81665	0.921982	0.769554
B63H	0.997899	0.99736	0.998539	0.996885	0.991375	0.991125	0.994066	0.98998		0	0.53936	0.53936
B63J	0.849496	0.685857	0.898702	0.34735	0
B64B	0.962009	0.970456	0.987614	0.939394	0.841013	0.920598	0.936164	0.817342
B64C	0.997242	0.99748	0.998273	0.998605	0.992018	0.994445	0.995742	0.997194			0.251649	0
B64D	0.992696	0.988337	0.995244	0.994334	0.988975	0.987398	0.992135	0.992888
B64F	0.940981	0.759918	0.821101	0.892141	0.543715	0.393252	0.462273	0.877053
B64G	0.984824	0.997123	0.998163	0.995845	0.972818	0.992229	0.997557	0.993926
B65B	0.997393	0.995432	0.996745	0.994901	0.996897	0.991419	0.994285	0.993116	0	0.782594	0.551231	0.98211
B65C	0.973662	0.977616	0.976934	0.902939	0.96972	0.966895	0.977078	0.842219			0.330719
B65D	0.999447	0.999566	0.999393	0.997177	0.999473	0.999245	0.998684	0.994973	0.924489	0.968553	0.663535	0.773187
B65F	0.984713	0.945041	0.977221	0.982072	0.962742	0.983983	0.988431	0.976112
B65G	0.999554	0.999021	0.999285	0.998473	0.999016	0.998786	0.9974	0.996766	0.461957	0.834345	0.900976	0.872036
B65H	0.999471	0.999	0.998451	0.996601	0.998979	0.998285	0.996267	0.995261	0.97389	0.917121	0.964544	0.983077
B66B	0.997002	0.998115	0.999002	0.998944	0.991918	0.996348	0.997441	0.995808		0.992332	0.991816	0.914936
B66C	0.991647	0.995726	0.981327	0.946225	0.990803	0.986332	0.911458	0.817628		0.210163	0.108893	0.330451
B66D	0.982024	0.981862	0.992415	0.994904	0.927725	0.929698	0.977393	0.968544				0.791762
B66F	0.984953	0.99271	0.994289	0.986274	0.960798	0.971554	0.973198	0.961102		0.608121	0.559113	0.0909091
B67B	0.973214	0.975917	0.986595	0.970345	0.962966	0.955014	0.975038	0.913593
B67C	0.982012	0.962111	0.954506	0.983183	0.939861	0.931502	0.931909	0.963182
B67D	0.995734	0.995818	0.996481	0.99596	0.992955	0.991207	0.98744	0.99447		0.698953	0.3648	0.872992
B68B	0.899998	0.7859	0.885994	0.932636	0.96013	0.71554	0.88971	0.717492
B68C	0.976278	0.965725	0.991136	0.992509	0.721606	0.979047	0.96246	0.946746
B68F
B68G	0.733163	0.910525	0.937188	0.858316	0.562638	0.831506	0.902348	0.892935
B81B			0.853659	0.773167			0.587184	0.718736				0.0778646
B81C			0.825624	0.842514				0.811045
B82B			0.991884	0.692488			0.722128	0.667021
B99Z
C01B	0.996536	0.9926	0.989617	0.988439	0.994768	0.989536	0.973061	0.987278	0.377124	0.47797	0.697382	0.696256
C01C	0.875221	0.959719	0.755751	0.726963	0.848852	0.935083	0.58138	0.571199
C01D	0.872285	0.765193	0.968432	0.92559	0.754537	0.7452	0.872507	0.876837				0.943237
C01F	0.976307	0.963603	0.96673	0.876855	0.952077	0.918098	0.901719	0.772059		0.696873	0.834685	0.780383
C01G	0.976844	0.879863	0.986821	0.938709	0.966266	0.839705	0.978641	0.854232	0.257248	0.459354	0.948203	0.880484
C02F	0.995001	0.998362	0.991789	0.989205	0.991478	0.99795	0.969359	0.987512		0.934674	0.494472	0.512953
C03B	0.996741	0.999188	0.998455	0.982221	0.99527	0.995654	0.980557	0.969203		0.537897	0.937026	0.959208
C03C	0.940737	0.986688	0.993921	0.967268	0.928104	0.983919	0.96143	0.914194		0.662245	0.929831	0.910763
C04B	0.998059	0.993064	0.99221	0.980122	0.99653	0.984771	0.977422	0.966775	0.938425	0.977619	0.980204	0.958294
C05B	0.870139	0.683978	0.836913	0.851404	0.708065	0.716385	0.729708	0.728884
C05C	0.929394	0.899235	0.951407	0.937064	0.91018	0.858557	0.855102	0.929869			0
C05D	0.549378	0.852691	0.899721	0.739674	0.447923	0.742649	0.900944	0.636916
C05F	0.947389	0.946784	0.927199	0.96596	0.904245	0.884996	0.74778	0.874328
C05G	0.882485	0.909275	0.955289	0.874322	0.795429	0.869277	0.908088	0.8667
C06B	0.994655	0.993506	0.998477	0.982704	0.994336	0.991444	0.997723	0.981705			0.428571	0.383326
C06C	0.980936	0.984822	0.969782	0.931203	0.980426	0.970386	0.947951	0.87759
C06D	0.863663	0.826899	0.986073	0.893814	0.85918	0.799517	0.959493	0.860043
C06F	0.929636	0.969588	0.967786	0.784742	0.914978	0.946256	0.990651	0.659444			0.000739239
C07B	0.941206	0.940233	0.875807	0.760267	0.825269	0.872931	0.726745	0.625253
C07C	0.997155	0.979106	0.999071	0.998175	0.997053	0.968157	0.998479	0.997246	0.975751	0.975235	0.954441	0.977151
C07D	0.993198	0.995652	0.999013	0.994025	0.984823	0.997301	0.996754	0.994998	0.979679	0.994834	0.991059	0.950706
C07F	0.993325	0.965032	0.98891	0.98425	0.988857	0.957578	0.97987	0.976791	0.816413	0.950698	0.836253	0.942487
C07G	0.936003	0.973226	0.92955	0.874085	0.864593	0.925621	0.897611	0.858811		0.316228	0
C07H	0.987402	0.927923	0.991683	0.991031	0.984027	0.966224	0.984137	0.990174		0.37349	0.891682	0.976315
C07J	0.990991	0.993252	0.991489	0.99274	0.984926	0.939433	0.98563	0.987495				0
C07K	0.923317	0.979111	0.993289	0.998742	0.917556	0.982682	0.990863	0.998398		0	0.953485	0.963802
C08B	0.9887	0.982962	0.990908	0.941455	0.971899	0.967961	0.981181	0.931551		0.707107	0.650444	0.702443
C08C	0.886792	0.868216	0.959298	0.935057	0.874637	0.85177	0.970981	0.927187			0.976725	0.786767
C08F	0.998939	0.995319	0.997089	0.997394	0.998919	0.987143	0.988897	0.996291	0.96393	0.891539	0.993143	0.99344
C08G	0.998025	0.993413	0.996204	0.987832	0.997064	0.993277	0.994765	0.981309	0.907439	0.975297	0.956903	0.969196
C08H	0.913654	0.63921	0.811101	0.540116	0.879031	0.458851	0.494086	0.526891
C08J	0.959966	0.988416	0.985985	0.978175	0.944875	0.985889	0.983235	0.970721	0.447214	0.602764	0.863712	0.695973
C08K	0.997002	0.991473	0.994195	0.993932	0.995142	0.989004	0.989727	0.990414	0.830404	0.849698	0.979698	0.938493
C08L	0.997014	0.987636	0.992065	0.995025	0.995684	0.988791	0.991019	0.992891	0.881421	0.933645	0.958194	0.954983
C09B	0.994362	0.982402	0.955261	0.978294	0.987901	0.977925	0.903979	0.931593		0.895465	0.818562	0.771664
C09C	0.96375	0.972965	0.966906	0.951384	0.927684	0.95169	0.937848	0.921387		0	0	0
C09D	0.933031	0.986569	0.993328	0.980879	0.92379	0.965374	0.991155	0.980935		0	0.688459	0.828547
C09F	0.935405	0.686404	0.864435	0.785162	0.906635	0.776439	0.743999	0.841006
C09G	0.676555	0.85397	0.768455	0.976647	0.539956	0.793588	0.637214	0.967818				0.273551
C09H	0.52366	0.20966	0.740765	0.544915	0.566045			0.37571
C09J	0.972312	0.97663	0.983022	0.939979	0.964363	0.95904	0.974562	0.915791		0	0.301511	0.218619
C09K	0.992881	0.980367	0.985129	0.929692	0.985218	0.980042	0.973899	0.917264	0.590094	0.899929	0.95699	0.840244
C10B	0.952671	0.977	0.951718	0.976942	0.818158	0.931159	0.894277	0.967031
C10C	0.981135	0.763762	0.943671	0.951621	0.904555	0.754676	0.940691	0.890558
C10F				0.0392837
C10G	0.997524	0.98934	0.996444	0.994647	0.997232	0.990473	0.991434	0.991409			0.771584	0.858115
C10H	0.57959	0.50902	0.0998675	0.151354		0.406726	0.0718782	0.161615
C10J	0.990427	0.987667	0.903384	0.631188	0.979308	0.955178	0.942202	0.665608
C10K	0.910445	0.772341	0.676782	0.886235	0.885037	0.78496	0.908708	0.868815
C10L	0.987521	0.998063	0.987289	0.976981	0.987426	0.99489	0.977756	0.955214		0.292685	0.878054	0.367405
C10M	0.99731	0.998368	0.999092	0.994382	0.996746	0.99804	0.99677	0.993603			0.945372
C10N		0.936679	0.922275			0.925631
C11B	0.727869	0.827411	0.876534	0.832887	0.766318	0.758815	0.831478	0.781046
C11C	0.919167	0.69368	0.88319	0.917141	0.836926	0.764071	0.617877	0.888489		0.789352	0	0.0122481
C11D	0.997999	0.999229	0.997374	0.994206	0.997379	0.999075	0.997216	0.993629		0.456465	0.697362	0.915097
C12C	0.962436	0.901386	0.82938	0.907961	0.966844	0.711619	0.591649	0.833711
C12F	0.616373	0.227289	0.378145	0.468431	0.2965	0.104828	0.262613	0.582843
C12G	0.77816	0.832499	0.896355	0.323184	0.749179	0.793136	0.82325	0.23491
C12H	0.883781	0.805382	0.658752	0.868089	0.750696	0.383708	0.781061	0.906798		0.924379	0.822613
C12J	0.645415	0.0530994	0.0908622	0		0
C12L		0.10515
C12M	0.993659	0.958042	0.959225	0.964383	0.984308	0.984587	0.872039	0.962907		0.441367	0.381087	0.940401
C12N	0.981044	0.981567	0.995642	0.987123	0.977451	0.984696	0.992854	0.981326		0.93727	0.982193	0.969178
C12P	0.98582	0.920492	0.988472	0.985988	0.977855	0.940801	0.979792	0.987119		0.957776	0.947734	0.91596
C12Q	0.989531	0.936642	0.992018	0.998616	0.987324	0.937835	0.992385	0.998119			0.707196	0.949509
C12R	0.966198	0.77945	0.685602	0.296695	0.942053	0.727506	0.603251
C12S		0.935944	0.81841	0.749226		0.932823	0.744281	0.685435
C13C
C13D	0.896298	0.81722	0.923751	0.498733	0.74277	0.881463	0.90343	0.331797
C13F	0.8152	0.691298	0.780227	0.543339	0.937868	0.550865	0.468326	0.169389
C13G
C13H
C13J	0.924923	0.884557	0.913603	0.96271	0.638448	0.912424	0.751113	0.280607
C13K	0.846571	0.945793	0.865579	0.539326	0.622914	0.898513	0.702875	0.530126
C14B	0.592157	0.667556	0.914502	0.807319	0.271696	0.176777	0.0562544	0.393781
C14C	0.961833	0.944565	0.792393	0.800504	0.797787	0.767199	0.656166	0.550717
C21B	0.982114	0.970406	0.964966	0.966557	0.814145	0.918497	0.981454	0.935355			0.991701	0.962711
C21C	0.996625	0.963383	0.918066	0.937363	0.984541	0.953373	0.90569	0.907605				0.377964
C21D	0.984451	0.960414	0.987972	0.98512	0.981676	0.930655	0.954823	0.937285		0.972094	0.956585	0.898714
C22B	0.994462	0.993096	0.994495	0.983466	0.990591	0.993284	0.990295	0.950239		0.730648	0.890106	0.582661
C22C	0.981497	0.994584	0.997279	0.967332	0.984789	0.991641	0.987596	0.926342	0.922054	0.904765	0.961999	0.869999
C22F	0.988654	0.985944	0.965108	0.682921	0.987379	0.985653	0.92243	0.508512	1	0.248069	0.55259	0.397779
C23C	0.997594	0.987038	0.995284	0.973708	0.995372	0.989461	0.988862	0.965991	0.91607	0.97966	0.992543	0.976091
C23D	0.849664	0.630468	0.761799	0.302192	0.844616	0.908956	0.82577	0
C23F	0.992663	0.834972	0.979486	0.969871	0.990317	0.902842	0.937688	0.959547		0.910306	0.836954	0.936941
C23G	0.922528	0.973115	0.934365	0.940652	0.927788	0.975489	0.937713	0.92852			0.741567	0.618669
C25B	0.983629	0.98554	0.924762	0.975035	0.973638	0.979405	0.891554	0.972769	0.980581	0.873828	0.543079	0.570791
C25C	0.959849	0.984216	0.93655	0.887915	0.936104	0.97852	0.934845	0.822966
C25D	0.995458	0.9923	0.995026	0.983204	0.995609	0.993469	0.984563	0.978126		0.218862	0.873497	0.934112
C25F	0.966537	0.838365	0.971278	0.909897	0.871585	0.883727	0.773774	0.938095	0	0.556304	0.602909	0.721995
C30B	0.98756	0.972251	0.99018	0.992743	0.976202	0.963741	0.971801	0.984262	0.546608	0.910295	0.968197	0.962052
C40B
C99Z
D01B	0.957311	0.967564	0.926179	0.817596	0.885495	0.894141	0.839152	0.919734
D01C	0.704101	0.597119	0.494683	0.522371	0.268633	0.637073	0.351987	0.247719
D01D	0.941456	0.96177	0.980724	0.935067	0.833425	0.945889	0.959395	0.910652	0	0.182574	0.375951	0.731139
D01F	0.890912	0.963022	0.968889	0.881652	0.889924	0.954717	0.961612	0.85153	0	0	0.0209175	0.715012
D01G	0.990267	0.988129	0.988381	0.968416	0.92624	0.838278	0.832111	0.842278
D01H	0.995803	0.996434	0.997521	0.993789	0.962572	0.988743	0.912935	0.863125
D02G	0.974085	0.964682	0.987299	0.959551	0.975631	0.982241	0.964867	0.958107	0	0.91906	0.854515	0.795549
D02H	0.846965	0.935203	0.987552	0.788556	0.824264	0.650196	0.658737	0.63576
D02J	0.952566	0.970425	0.983836	0.760544	0.862301	0.929831	0.962374	0.590028
D03C	0.983198	0.996196	0.997489	0.995043	0.939607	0.951808	0.970018	0.586128
D03D	0.982482	0.99483	0.992718	0.976621	0.977273	0.990902	0.980747	0.977061		0	0	0.487048
D03J	0.935302	0.960258	0.907686	0.371404	0.878699	0.558751	0.502169	0.00574228
D04B	0.995853	0.9962	0.997538	0.966154	0.953061	0.924206	0.991098	0.835325			0.612213	0.900975
D04C	0.986065	0.969879	0.872821	0.792038	0.976485	0.936006	0.69788	0.557442
D04D	0.968383	0.975568	0.849799	0.206616	0.960375	0.959851	0.51303
D04G	0.214442	0.30321	0.749002	0.12463		0	0.873069
D04H	0.992704	0.988514	0.995267	0.994693	0.98886	0.987263	0.992825	0.993391
D05B	0.999439	0.998684	0.996741	0.991499	0.996663	0.99916	0.96795	0.978252				0.933842
D05C	0.964669	0.984811	0.983665	0.979368	0.911229	0.957098	0.959323	0.977208				0.688368
D06B	0.978658	0.897316	0.895073	0.902394	0.933703	0.814389	0.74577	0.794235		0.107211	0.955395	0.0697265
D06C	0.986947	0.986553	0.950719	0.975784	0.95075	0.965651	0.949524	0.955672
D06F	0.991523	0.991189	0.992548	0.993495	0.982997	0.972347	0.976583	0.961708	0.989095	0.987554	0.991418	0.996055
D06G	0	0.275519	0.0509813	0		0.275519
D06H	0.930716	0.822276	0.63798	0.571674	0.813536	0.709394	0	0
D06J	0.527504	0.024774	0.274385	0	0	0
D06L	0.96081	0.969702	0.990036	0.927653	0.961296	0.957266	0.98451	0.918322
D06M	0.988259	0.984666	0.934391	0.982999	0.98672	0.987683	0.909032	0.960115	0.801784	0	0	0.11547
D06N	0.953401	0.976958	0.979166	0.948515	0.885691	0.968368	0.967688	0.93035
D06P	0.993369	0.993874	0.981829	0.900532	0.990505	0.992237	0.956048	0.864517			0.953206	0.313545
D06Q	0.307438	0.240371	0.423771	0.43368	0.172292	0.229983	0.391121	0.237675
D07B	0.90692	0.976451	0.96283	0.972174	0.979192	0.66056	0.892046	0.965257				0.138343
D21B	0.907433	0.926028	0.937816	0.932923	0.773534	0.771	0.852894	0.88293			0.848528
D21C	0.995148	0.996627	0.982703	0.994087	0.991237	0.993258	0.95524	0.986786				0.718132
D21D	0.720877	0.957717	0.447613	0.44084	0.47665	0.770278	0.241791	0.326434
D21F	0.993759	0.991457	0.97585	0.916663	0.97812	0.955498	0.945678	0.906648
D21G	0.650324	0.956133	0.875475	0.940809	0.549857	0.868384	0.906079	0.793686
D21H	0.976542	0.988132	0.993185	0.986706	0.966086	0.992681	0.986605	0.983763
D21J	0.834606	0.845965	0.895919	0.69815	0.490653	0.838015	0.74193	0.445627
D99Z
E01B	0.995108	0.993797	0.997834	0.993126	0.974277	0.973641	0.987009	0.979479				0.863868
E01C	0.996912	0.996303	0.99823	0.997248	0.992335	0.992952	0.986887	0.989995
E01D	0.963872	0.979477	0.996835	0.989373	0.910736	0.887288	0.98368	0.982487			0.313522	0.394495
E01F	0.996413	0.997357	0.997265	0.995174	0.99146	0.994577	0.988078	0.990847				0.882984
E01H	0.987741	0.993628	0.994881	0.990967	0.980466	0.993303	0.994729	0.989949
E02B	0.982014	0.997131	0.996803	0.99252	0.97656	0.986137	0.991166	0.9812
E02C	0.635378	0.586023	0.854211	0.840391	0.0384206	0.286393	0.576739	0.79669
E02D	0.989883	0.992489	0.996685	0.990758	0.98588	0.987292	0.995924	0.979109				0.820903
E02F	0.996812	0.996829	0.998897	0.997625	0.992688	0.992815	0.997517	0.997797		0.95904	0.945485	0.176221
E03B	0.894385	0.888549	0.973153	0.817657	0.72556	0.810112	0.803936	0.799407		0	0	0
E03C	0.988015	0.969752	0.984616	0.985147	0.965658	0.939505	0.978781	0.978191				0
E03D	0.996772	0.998841	0.996396	0.99337	0.986993	0.995111	0.980847	0.970618		0.57735	0.985527	0.440741
E03F	0.899454	0.917578	0.971454	0.96993	0.687512	0.629354	0.973494	0.945252
E04B	0.995417	0.997486	0.998915	0.993123	0.992304	0.989842	0.99672	0.990824		0	0.581346	0.933959
E04C	0.988964	0.991072	0.99495	0.992741	0.981277	0.974075	0.981348	0.988408				0.559548
E04D	0.990834	0.995116	0.998684	0.997008	0.989108	0.993999	0.992833	0.987495			0.84338	0.311086
E04F	0.972227	0.990936	0.971731	0.987134	0.941489	0.956803	0.908469	0.980584				0.388108
E04G	0.990095	0.974763	0.988313	0.957659	0.928558	0.924384	0.940191	0.955155				0.531603
E04H	0.991172	0.998221	0.996624	0.998217	0.992256	0.994674	0.980781	0.99161		0.904879	0.853435	0.950682
E05B	0.998831	0.999469	0.999143	0.997505	0.993339	0.997659	0.996502	0.992334	0.433861	0.932571	0.94325	0.954711
E05C	0.999205	0.998027	0.998154	0.998305	0.99761	0.996422	0.996037	0.98994	0.142314	0.457245	0.79993	0.927814
E05D	0.997408	0.996159	0.996885	0.996304	0.992533	0.987803	0.992006	0.995907	0.820627	0.938595	0.917015	0.970345
E05F	0.994217	0.991722	0.990758	0.993035	0.991825	0.974474	0.96726	0.983387	0.956365	0.651317	0.655863	0.94357
E05G	0.962938	0.939405	0.981618	0.914205	0.833589	0.702993	0.877558	0.802719
E06B	0.999042	0.999175	0.998258	0.99589	0.997768	0.998004	0.994127	0.991362		0.45733	0.444123	0.471451
E06C	0.99286	0.993361	0.997332	0.992706	0.930073	0.956468	0.970686	0.976709				0.253546
E21B	0.999182	0.998955	0.999834	0.998995	0.99876	0.998636	0.998694	0.998825		0	0	0.899122
E21C	0.980083	0.984722	0.99372	0.968228	0.984818	0.977974	0.983248	0.880492				0
E21D	0.993422	0.997263	0.984556	0.992588	0.993789	0.993526	0.956001	0.967939				0
E21F	0.547043	0.921143	0.92695	0.873071	0.504531	0.619894	0.89253	0.874392
E99Z
F01B	0.992123	0.971975	0.97798	0.954747	0.972269	0.952475	0.940668	0.926622	0	0.464606	0.388751	0.926778
F01C	0.971027	0.992617	0.99235	0.966618	0.976762	0.992655	0.981562	0.963467		0.716115	0.730297	0.672684
F01D	0.988414	0.995548	0.998794	0.996395	0.990574	0.997051	0.99413	0.993675			0.843246	0.883625
F01K	0.991748	0.973648	0.988326	0.975614	0.979218	0.979687	0.947597	0.944454				0.14092
F01L	0.998662	0.99716	0.998215	0.987136	0.996139	0.988731	0.995502	0.976346		0.952693	0.94734	0.967447
F01M	0.991319	0.992639	0.988883	0.961405	0.95657	0.980014	0.954296	0.922942	0.666667	0.727324	0.775348	0.777648
F01N	0.995025	0.995956	0.997694	0.995382	0.99424	0.995919	0.987188	0.991702		0.592963	0.921293	0.958368
F01P	0.994015	0.99195	0.996718	0.980247	0.969503	0.959948	0.994122	0.964811		0.695747	0.970181	0.964111
F02B	0.995765	0.998049	0.998648	0.996419	0.990373	0.993624	0.993112	0.99374		0.901344	0.96026	0.911463
F02C	0.993255	0.996641	0.997899	0.996427	0.987904	0.99619	0.995737	0.993516			0.720082	0.651974
F02D	0.981925	0.990982	0.995388	0.975311	0.965895	0.986751	0.96873	0.95458			0.952222	0.820068
F02F	0.979697	0.985058	0.969049	0.979468	0.950662	0.870124	0.978233	0.955752				0.567795
F02G	0.858806	0.954125	0.979355	0.983506	0.785243	0.948034	0.948359	0.968936		0.963546
F02K	0.995368	0.990583	0.996437	0.993001	0.994837	0.989051	0.994176	0.991881
F02M	0.996932	0.996623	0.998943	0.992128	0.996438	0.996064	0.994062	0.98537		0.893902	0.941942	0.980125
F02N	0.983015	0.962142	0.986584	0.933175	0.964142	0.943569	0.953122	0.887936				0.796584
F02P	0.996618	0.989589	0.995085	0.979256	0.995081	0.991197	0.966043	0.954837		0.697378	0.892862	0.674935
F03B	0.890337	0.87164	0.975383	0.840771	0.884674	0.905619	0.462538	0.683359				0.565685
F03C	0.941639	0.836258	0.898175	0.979774	0.952212	0.864154	0.845998	0.962755			0.915584	0.916818
F03D	0.99716	0.995715	0.996777	0.978739	0.957615	0.966992	0.950102	0.94706
F03G	0.964988	0.95108	0.965943	0.724754	0.914221	0.895794	0.892499	0.644655				0
F03H	0.666924	0.634459	0.695879	0.779486	0.552707	0.330991	0.580051	0.758664
F04B	0.997076	0.997218	0.995787	0.993475	0.996554	0.994544	0.991481	0.989213		0.979995	0.984607	0.99663
F04C	0.996883	0.995956	0.993578	0.959625	0.98976	0.987892	0.988078	0.942661	0.723747	0.974429	0.980402	0.878198
F04D	0.994611	0.983151	0.989546	0.987378	0.985085	0.96155	0.966922	0.984461	0	0.703871	0.95484	0.971351
F04F	0.970249	0.965379	0.946849	0.819831	0.889846	0.891921	0.692825	0.681183			0.352454	0.303959
F15B	0.996882	0.993619	0.99497	0.967611	0.99189	0.98776	0.988316	0.957252		0.559062	0.895592	0.583375
F15C	0.706319	0.656041	0.867194	0.835744	0.383491	0.389269	0.375538	0.779715
F15D	0.81739	0.886136	0.916267	0.949142	0.8292	0.858322	0.892952	0.930192
F16B	0.998691	0.998575	0.997995	0.997852	0.996625	0.998113	0.996328	0.996108		0.484929	0.329609	0.426528
F16C	0.998286	0.998212	0.998773	0.998517	0.994964	0.997871	0.995554	0.993193	0.717137	0.94721	0.898877	0.919058
F16D	0.998029	0.998015	0.998866	0.997871	0.996889	0.998055	0.996205	0.997594	0.0354107	0.962344	0.917597	0.93606
F16F	0.9989	0.998407	0.99669	0.995623	0.997706	0.99339	0.994392	0.989048	0.717137	0.779423	0.937905	0.904203
F16G	0.998022	0.993175	0.996467	0.987145	0.991449	0.972172	0.980686	0.926502			0.223607	0
F16H	0.990634	0.998657	0.996834	0.994948	0.992594	0.996869	0.996211	0.990267	0.50985	0.991955	0.983329	0.982476
F16J	0.998048	0.998931	0.999	0.998081	0.997199	0.999182	0.997705	0.996883		0	0.106917	0.203131
F16K	0.998725	0.99793	0.999321	0.994384	0.998323	0.998015	0.997193	0.988335		0.977	0.977735	0.984276
F16L	0.999312	0.998926	0.999162	0.997563	0.998744	0.997235	0.997461	0.996015			0.980032	0.987138
F16M	0.992441	0.986256	0.988816	0.980743	0.981208	0.982589	0.953724	0.940551		0.908161	0.915458	0.876668
F16N	0.964408	0.958384	0.97182	0.897947	0.834998	0.942387	0.965159	0.816303				0
F16P	0.67153	0.729439	0.624726	0.603004	0.504128	0.613988	0.662428	0.561874			0.3849
F16S	0.437814	0.422837	0.731648	0.0920287	0.588295	0.412228	0.510324	0.070877
F16T	0.665633	0.943751	0.902497	0.464457	0.204881	0.796827	0.793005	0.330795		0.0905822
F17B	0.30327	0.105507	0.0189934	0.070338	0.179983	0.205263
F17C	0.971915	0.985214	0.9749	0.940846	0.968901	0.973955	0.97002	0.921824				0.0340085
F17D	0.935613	0.732464	0.895714	0.750514	0.879943	0.765116	0.659855	0.676009
F21H	0.57239	0.645305	0.378915	0.148348	0.432801	0.577317	0.182156
F21K	0.826584	0.801833	0.968445	0.914646	0.681928	0.526031	0.926714	0.73247			0.218218	0.175581
F21L	0.992926	0.997718	0.995843	0.987568	0.987657	0.991419	0.990229	0.986461				0.512272
F21S	0.997954	0.989042	0.990631	0.980571	0.993456	0.992416	0.955982	0.964491		0.885615	0.530288	0.682575
F21V	0.99437	0.997394	0.996439	0.99225	0.994692	0.997007	0.991354	0.981088		0.785252	0.971892	0.972964
F21W			0.951233	0.866517				0.802611
F21Y	0.909135	0.844092	0.871917	0.951182	0.845228	0.240772	0.0402368	0.90243			0.566139	0.792594
F22B	0.984359	0.975652	0.976328	0.956474	0.979207	0.9742	0.937281	0.906865			0.439155	0.302407
F22D	0.946065	0.864887	0.948566	0.620292	0.914735	0.845391	0.614615	0.324466
F22G	0.903034	0.788283	0.912095	0.855439	0.912871	0.712065	0.86927	0.515681
F23B	0.964022	0.967942	0.981334	0.911747	0.885875	0.926716	0.930932	0.900356
F23C	0.925616	0.934934	0.958883	0.902761	0.938141	0.929974	0.952449	0.839841
F23D	0.976376	0.989759	0.985231	0.955535	0.945781	0.983764	0.968279	0.926202	0.516398	0.774597	0.342438	0.481978
F23G	0.987702	0.982092	0.98007	0.968258	0.975036	0.961977	0.962872	0.940183		0.723627	0.6134	0.630699
F23H	0.914754	0.851977	0.941911	0.697211	0.682508	0.676865	0.554964	0.537547				0.866025
F23J	0.969527	0.953562	0.935789	0.792427	0.945084	0.881085	0.83938	0.860223
F23K	0.97448	0.826529	0.922557	0.713054	0.91865	0.770832	0.463736	0.517254
F23L	0.886782	0.686844	0.877492	0.882331	0.694279	0.653053	0.78728	0.782774				0
F23M	0.817392	0.968466	0.986604	0.897358	0.746889	0.951812	0.925399	0.87836			0	0.0535032
F23N	0.985531	0.9709	0.963799	0.94354	0.976904	0.961642	0.957292	0.940647		0.869796	0.895763
F23Q	0.964248	0.976921	0.936996	0.941657	0.907375	0.922973	0.846912	0.833076			0.460131	0.107134
F23R	0.973632	0.994604	0.997881	0.996183	0.966668	0.993905	0.991734	0.992082
F24B	0.936954	0.978267	0.985323	0.968747	0.91269	0.835308	0.952232	0.934672
F24C	0.992572	0.991628	0.989552	0.982535	0.984802	0.989074	0.974493	0.975028		0.556552	0.824235	0.881647
F24D	0.90384	0.951233	0.945768	0.760231	0.833002	0.871802	0.760532	0.585578			0.2965	0
F24F	0.993525	0.966553	0.995004	0.976041	0.987899	0.984056	0.943233	0.960899	0.671937	0.941625	0.886981	0.862017
F24H	0.980901	0.967276	0.963124	0.970536	0.966205	0.964521	0.894621	0.936201		0.302588	0.57131	0.59416
F24J	0.994038	0.99525	0.995187	0.952994	0.951913	0.96154	0.965727	0.880304
F25B	0.998131	0.997941	0.998506	0.996463	0.997969	0.99759	0.994343	0.993254		0.98556	0.984516	0.995754
F25C	0.992866	0.992235	0.99244	0.990813	0.985116	0.987233	0.981091	0.994029		0.987526	0.992387	0.91612
F25D	0.996207	0.98982	0.995938	0.983501	0.992267	0.980322	0.980302	0.970786	0.7386	0.992715	0.988619	0.985908
F25J	0.995483	0.999621	0.999118	0.990482	0.995376	0.997643	0.996642	0.988491				0.0691714
F26B	0.996056	0.993547	0.983188	0.982862	0.989867	0.992078	0.985605	0.972453		0.943223	0.976536	0.96412
F27B	0.977716	0.922972	0.949144	0.950238	0.972713	0.860992	0.933016	0.928162		0.153133	0.518411	0.571621
F27D	0.984167	0.951909	0.954084	0.894691	0.975045	0.901442	0.926006	0.827283	0.30657	0.815505	0.81363	0.836211
F28B	0.929857	0.924278	0.898541	0.861388	0.732649	0.826312	0.699921	0.570786		0	0.805823	0.131244
F28C	0.690961	0.512732	0.791851	0.787293	0.559471	0.500567	0.469069	0.740627
F28D	0.990386	0.980801	0.996957	0.958233	0.97633	0.975236	0.982731	0.955929			0.93562	0.864324
F28F	0.99614	0.991024	0.984952	0.926637	0.993026	0.982991	0.971435	0.937881			0.933637	0.882677
F28G	0.937874	0.962798	0.865883	0.845108	0.791216	0.927811	0.712163	0.635895
F41A	0.949737	0.871368	0.953551	0.997014	0.902754	0.922224	0.87866	0.994321		0.306786
F41B	0.996259	0.993211	0.998029	0.996448	0.988845	0.978085	0.993936	0.991121
F41C	0.996332	0.971578	0.992385	0.973681	0.994678	0.979079	0.951222	0.942361
F41F	0.984823	0.941036	0.958451	0.980298	0.979582	0.930011	0.952386	0.962141			0.99948	0.976924
F41G	0.99478	0.997384	0.997407	0.996984	0.989472	0.991438	0.991224	0.995683
F41H	0.982422	0.976838	0.979435	0.994464	0.957249	0.953365	0.960846	0.991439				0
F41J	0.989921	0.985684	0.993306	0.978947	0.975034	0.98235	0.983869	0.976892
F42B	0.995422	0.997323	0.997894	0.99509	0.994785	0.994531	0.993007	0.99415			0.833496	0.827688
F42C	0.983211	0.979008	0.996853	0.981685	0.984699	0.979295	0.995954	0.977419
F42D	0.912601	0.924249	0.934357	0.919831	0.736856	0.884434	0.808943	0.820605
F99Z
G01B	0.997529	0.996333	0.998564	0.995357	0.994072	0.993975	0.993849	0.989654	0.809753	0.923723	0.975288	0.956754
G01C	0.998188	0.9349	0.983871	0.992312	0.994455	0.944461	0.932329	0.982295		0.706487	0.853677	0.977635
G01D	0.982244	0.952495	0.940947	0.976261	0.979915	0.949615	0.881326	0.959046	0.658974	0.827043	0.488157	0.607015
G01F	0.999001	0.994414	0.996592	0.996638	0.997452	0.991397	0.990129	0.992909		0.95875	0.938265	0.565106
G01G	0.99311	0.992888	0.990184	0.994302	0.984223	0.981266	0.95473	0.978562		0.920263	0.172458	0.134257
G01H	0.944314	0.965945	0.976203	0.913009	0.896567	0.969346	0.964934	0.881979			0.0449467	0
G01J	0.991935	0.976126	0.989846	0.990381	0.992466	0.982384	0.976406	0.988844	0.157019	0.418854	0.723827	0.872765
G01K	0.992462	0.992302	0.993603	0.983653	0.992416	0.98391	0.973777	0.968369		0.773371	0.392021	0.386935
G01L	0.993459	0.989261	0.991066	0.994119	0.992559	0.991641	0.968246	0.984887			0.840682	0.856558
G01M	0.993408	0.989354	0.988622	0.964685	0.990755	0.989407	0.962938	0.94781		0.0313921	0.83905	0.659816
G01N	0.999317	0.997085	0.996785	0.998308	0.999134	0.997533	0.992641	0.998517	0.498226	0.948496	0.940124	0.946714
G01P	0.984648	0.975501	0.971472	0.989231	0.975652	0.99581	0.988736	0.980955		0.902492	0.930861	0.915423
G01R	0.998517	0.988671	0.995575	0.9964	0.998572	0.992703	0.990022	0.994279	0.626005	0.909038	0.946856	0.969934
G01S	0.998103	0.993147	0.997797	0.998264	0.997452	0.987814	0.997666	0.996727		0.85047	0.808721	0.960787
G01T	0.991855	0.990684	0.998249	0.991773	0.993348	0.990761	0.990997	0.985845				0.699609
G01V	0.976818	0.993457	0.998315	0.984735	0.985794	0.981457	0.99663	0.982972			0.244656	0.720992
G01W	0.947745	0.961712	0.807816	0.972735	0.858753	0.88932	0.691098	0.960564		0.09759
G02B	0.999213	0.998109	0.999246	0.995263	0.999056	0.996265	0.995695	0.992623	0.824065	0.968149	0.991439	0.991219
G02C	0.988153	0.994442	0.997931	0.985807	0.973446	0.98726	0.973889	0.957573			0.771188	0.704535
G02F	0.977593	0.990747	0.99584	0.993706	0.99051	0.99383	0.943399	0.963919	0.889614	0.963849	0.983486	0.998778
G03B	0.997902	0.99439	0.986852	0.986632	0.996237	0.996132	0.953866	0.962708	0.97396	0.979657	0.92215	0.990755
G03C	0.998713	0.99599	0.984154	0.923989	0.993718	0.995447	0.979889	0.912339		0.869307	0.810009	0.98056
G03D	0.995606	0.989425	0.90241	0.845476	0.9856	0.984787	0.813875	0.845202		0.0839674	0.424759	0.718079
G03F	0.938099	0.900406	0.97778	0.979177	0.981428	0.932115	0.943923	0.97266		0.904952	0.964009	0.962615
G03G	0.998942	0.999487	0.999597	0.999617	0.998727	0.998952	0.99772	0.99713	0.973262	0.986011	0.998772	0.999273
G03H	0.974758	0.988732	0.985014	0.990236	0.968239	0.983087	0.969936	0.966819		0.83942	0.733302	0.898267
G04B	0.990875	0.990045	0.997696	0.993706	0.954105	0.953214	0.96556	0.972204		0.489834	0.00591178	0.63295
G04C	0.986316	0.976832	0.980502	0.948984	0.940788	0.882413	0.908862	0.892459		0.478051	0.76603	0.780937
G04D	0	0.59113	0.569095	0.318728				0.682191
G04F	0.972998	0.956052	0.983376	0.93256	0.917248	0.92685	0.921482	0.874121		0.615457	0.517207	0.0656532
G04G	0.696668	0.423171	0.779061	0.38092	0.471451	0.249805	0.206793	0.336678
G05B	0.996846	0.94262	0.991258	0.973782	0.97994	0.971042	0.974278	0.963073	0.32865	0.874178	0.923412	0.901216
G05D	0.940855	0.94149	0.970902	0.981817	0.928725	0.958093	0.889358	0.97385		0.500408	0.546214	0.771957
G05F	0.979888	0.9912	0.995016	0.995246	0.969738	0.98658	0.991703	0.993798	0.8202	0.951274	0.970567	0.990082
G05G	0.989595	0.99077	0.988834	0.977381	0.983572	0.974957	0.955621	0.932982	0	0.130546	0.950245	0.941563
G06C	0.892407	0.796011	0.844142	0.875678	0.851627	0.640453	0.843173	0.840039				0.235702
G06D	0.81473	0.339683	0.379282	0.455012	0.778499	0	0.107592	0.332263
G06E	0.729838	0.814098	0.974196	0.986436	0.736547	0.822343	0.965995	0.985732			0	0
G06F	0.998898	0.998023	0.99972	0.999336	0.999004	0.998579	0.999382	0.999304		0.986297	0.996919	0.982409
G06G	0.941537	0.90748	0.977643	0.965341	0.913899	0.904704	0.980508	0.956188		0.212139	0.704713	0.777384
G06J	0.893452	0.858179	0.8152	0.98709	0.945172	0.882563	0.834503	0.981209
G06K	0.993907	0.98537	0.996097	0.992678	0.991467	0.99156	0.990988	0.988366		0.870786	0.993899	0.993743
G06M	0.936959	0.814221	0.872176	0.76917	0.827508	0.869425	0.647733	0.588119	0.109109	0.597614	0.592349	0.281917
G06N		0.293264	0.996178	0.990992		0.259589	0.96982	0.986095				0.0108053
G06Q			1	0.98479				0.984749
G06T	0.868125	0.963325	0.957573	0.994773		0.967796	0.949031	0.993318			0.890416	0.843628
G07B	0.990975	0.980052	0.992052	0.934153	0.982214	0.960243	0.990697	0.894296
G07C	0.852742	0.831088	0.728289	0.845936	0.614274	0.336316	0.525042	0.824092
G07D	0.946004	0.945733	0.993134	0.706085	0.892592	0.978327	0.905236	0.722785		0.760639	0.415384	0.457745
G07F	0.98497	0.900315	0.991101	0.752307	0.976413	0.909849	0.926356	0.737929		0.672692	0.701953	0.708338
G07G	0.954147	0.935069	0.925403	0.82788	0.905692	0.941605	0.676497	0.686017
G08B	0.998756	0.992074	0.994255	0.954318	0.99694	0.993503	0.984018	0.956188	0.763027	0.922858	0.868049	0.846064
G08C	0.986754	0.95195	0.895586	0.957333	0.978513	0.955531	0.839691	0.951464	0.486664	0.82753	0.943395	0.671026
G08G	0.965287	0.986933	0.990946	0.988772	0.942333	0.957562	0.980912	0.971428	0.412479	0.341657	0.892522	0.971889
G09B	0.995592	0.991423	0.995242	0.995841	0.989598	0.991132	0.993609	0.989788	0.83205	0.869386	0.809851	0.895495
G09C	0.827415	0.825117	0.756936	0.897993	0.841904	0.71464	0.69087	0.883537				0.685994
G09D	0.777416	0.872596	0.807162	0.903635	0.0839181	0.594318	0.317645	0.366235
G09F	0.996888	0.996138	0.995804	0.9756	0.994524	0.992716	0.982641	0.971272			0.0611132	0.397533
G09G	0.965881	0.988365	0.996338	0.992733	0.963159	0.990565	0.960992	0.987369	0.843009	0.913347	0.982403	0.98815
G10B	0.489118	0.200821	0.0896654	0.0285086	0.495074
G10C	0.96768	0.97248	0.949871	0.959734	0.449467	0.644946	0.476433	0.468734				0.0707107
G10D	0.997103	0.999107	0.998416	0.998539	0.994669	0.99285	0.993338	0.990716				0.740233
G10F	0.956513	0.860875	0.883083	0.899373	0.861329	0.594473	0.400239	0.313871
G10G	0.982081	0.974184	0.913316	0.960108	0.967844	0.935617	0.713301	0.636698				0.290701
G10H	0.998479	0.993582	0.994417	0.993635	0.984341	0.995745	0.961146	0.982986	0.958972	0.911037	0.90615	0.864907
G10K	0.900371	0.969456	0.967431	0.958073	0.820063	0.948127	0.912016	0.924484			0	0
G10L	0.998406	0.996803	0.99341	0.993018	0.998064	0.998109	0.978983	0.989399		0.75803	0.968959	0.995644
G11B	0.998405	0.999368	0.999519	0.998481	0.997843	0.999124	0.999137	0.99801	0.992577	0.994184	0.998529	0.994196
G11C	0.99765	0.998235	0.999222	0.998166	0.998418	0.999239	0.990645	0.99851	0.993722	0.98532	0.999079	0.999446
G12B	0.585648	0.575345	0.951349	0.801192	0.589703	0.861428	0.444254	0.766648
G21B	0.957723	0.591534	0.901321	0.665514	0.922293	0.594396	0.502465	0.631672
G21C	0.998605	0.998816	0.991151	0.876554	0.997913	0.997948	0.971845	0.823926		0.947991	0.998406	0.980175
G21D	0.767592	0.79893	0.777601	0.543175	0.579376	0.534877	0.50899	0.253362
G21F	0.991198	0.979376	0.97065	0.970618	0.981939	0.966741	0.945144	0.939532				0.048795
G21G	0.843027	0.651922	0.954942	0.964002	0.740712	0.839798	0.716543	0.93498				0.571821
G21H	0.416165	0.868499	0.887726	0.32959	0.402331	0.807643	0.672933	0.320541
G21J	0.0899843	0.0567657	1
G21K	0.901825	0.938282	0.982093	0.960669	0.906858	0.951769	0.902727	0.95258		0	0.340267	0.834075
G99Z
H01B	0.984304	0.995363	0.992944	0.991189	0.988485	0.993243	0.989617	0.986764		0.515782	0.659731	0.69096
H01C	0.980672	0.990802	0.993969	0.983996	0.968873	0.965892	0.979484	0.968265		0.896594	0.79245	0.810912
H01F	0.996706	0.989725	0.996124	0.989211	0.991109	0.988816	0.97808	0.96855		0.888649	0.927403	0.93648
H01G	0.982364	0.983298	0.991902	0.99038	0.958789	0.979384	0.965674	0.976874	0.31053	0.719796	0.958577	0.881741
H01H	0.999397	0.998046	0.997378	0.995318	0.999027	0.998478	0.99233	0.986525	0.708663	0.802806	0.959597	0.95141
H01J	0.997903	0.991431	0.997446	0.994562	0.996998	0.985553	0.985783	0.996663	0.953075	0.996416	0.994888	0.936113
H01K	0.87601	0.88396	0.98515	0.97282	0.833852	0.874772	0.960564	0.983604		0.68744	0.765197	0.680615
H01L	0.999568	0.998424	0.99983	0.999493	0.999419	0.998581	0.999079	0.999402	0.996834	0.999171	0.999392	0.999211
H01M	0.997244	0.995498	0.99272	0.999157	0.995579	0.995355	0.989641	0.999168		0.943615	0.907084	0.998821
H01P	0.997245	0.998567	0.999068	0.979883	0.994186	0.996616	0.992875	0.981771		0.689746	0.983252	0.990289
H01Q	0.997768	0.999065	0.999866	0.998024	0.99734	0.997934	0.999474	0.992672	0.817506	0.938287	0.996325	0.998172
H01R	0.999666	0.999566	0.999626	0.99826	0.99947	0.999281	0.997858	0.996621	0.140676	0.676361	0.961559	0.976265
H01S	0.997805	0.995376	0.99894	0.997771	0.997663	0.998772	0.98828	0.997799	0.90962	0.959537	0.993511	0.993111
H01T	0.973596	0.978031	0.990186	0.974855	0.914266	0.938291	0.930011	0.919634		0	0.570483	0.569614
H02B	0.962222	0.936082	0.953496	0.957334	0.934282	0.908759	0.897519	0.939702		0.0964135	0.672953	0.567007
H02G	0.990841	0.989537	0.995341	0.99448	0.982774	0.992267	0.985949	0.990409		0.443678	0.552529	0.562488
H02H	0.997701	0.990089	0.880188	0.887372	0.994432	0.993138	0.877904	0.856577	0.93401	0.883312	0.751769	0.738662
H02J	0.99281	0.985528	0.970394	0.985005	0.990255	0.978224	0.9663	0.984517	0.926506	0.907108	0.961551	0.970541
H02K	0.997258	0.999117	0.999365	0.999096	0.995543	0.997087	0.997255	0.998722	0.879608	0.943646	0.972557	0.994615
H02M	0.99547	0.992859	0.998983	0.994825	0.996179	0.989983	0.996338	0.992454	0.915849	0.963103	0.983722	0.98767
H02N	0.890436	0.976292	0.97631	0.976144	0.807953	0.902767	0.843017	0.900917			0.859785	0.791691
H02P	0.998967	0.995753	0.99797	0.991181	0.996423	0.995859	0.995036	0.987599	0.534252	0.974689	0.989223	0.992515
H03B	0.97816	0.985937	0.985647	0.988016	0.981873	0.96526	0.983378	0.982454		0.783109	0.840329	0.898091
H03C	0.958524	0.865054	0.986482	0.959083	0.940393	0.868381	0.963466	0.942218		0.88739	0.44096	0.578055
H03D	0.97431	0.988377	0.994676	0.965244	0.971128	0.990707	0.985818	0.944825	0.75649	0.885439	0.973646	0.965739
H03F	0.995507	0.987068	0.998096	0.998566	0.994596	0.990449	0.995799	0.997933	0.300263	0.899085	0.983947	0.988128
H03G	0.923365	0.987065	0.988358	0.983092	0.902017	0.985148	0.959125	0.96054	0.904774	0.910901	0.95147	0.951846
H03H	0.985407	0.965904	0.990117	0.986949	0.974694	0.948801	0.964694	0.968258	0.65372	0.758949	0.882753	0.829444
H03J	0.918809	0.681748	0.870249	0.751793	0.864894	0.517417	0.797214	0.473196
H03K	0.999382	0.992134	0.99714	0.985696	0.99935	0.995803	0.99235	0.984982	0.983719	0.993306	0.995342	0.994629
H03L	0.992632	0.986654	0.997603	0.992106	0.992662	0.985072	0.983849	0.992057	0.833034	0.910111	0.931385	0.980483
H03M	0.747952	0.95188	0.994962	0.994842	0.722449	0.970676	0.987973	0.983301	0.704159	0.943951	0.989648	0.943308
H04B	0.991409	0.981104	0.997543	0.994022	0.988526	0.975959	0.995167	0.99313	0.878676	0.935742	0.976273	0.985894
H04H	0.976005	0.960045	0.963188	0.965898	0.966648	0.957995	0.915147	0.953061		0.776097	0.559694	0.93983
H04J	0.989071	0.939981	0.99152	0.972193	0.985696	0.95205	0.978781	0.973182	0.754312	0.934933	0.980092	0.973075
H04K	0.968238	0.962311	0.943698	0.892146	0.951313	0.961264	0.858934	0.881419		0.852526	0.789615	0.917522
H04L	0.948673	0.971982	0.99611	0.965775	0.947226	0.985995	0.982021	0.960793	0.759303	0.888462	0.994694	0.988922
H04M	0.997333	0.995907	0.994195	0.98211	0.9975	0.995543	0.988799	0.985726	0.950237	0.988709	0.923472	0.967125
H04N	0.99923	0.996469	0.996721	0.98906	0.998298	0.995916	0.991773	0.987399	0.99685	0.997708	0.996955	0.994637
H04Q	0.988503	0.956141	0.988701	0.977476	0.985074	0.942769	0.969796	0.977826	0.748834	0.857918	0.964998	0.993114
H04R	0.993884	0.992983	0.992694	0.997176	0.975716	0.983747	0.978617	0.99511	0.534052	0.83339	0.882172	0.972763
H04S	0.919532	0.945821	0.383366	0.357419	0.938278	0.946118	0.314839	0.261324			0
H05B	0.998251	0.995857	0.996608	0.984495	0.997451	0.995429	0.994055	0.974224	0.994862	0.99768	0.992579	0.962167
H05C	0.533872	0.15641	0.657041	0.3005	0.250108	0.0238559	0.405131	0.110189
H05F	0.950089	0.935151	0.898883	0.899918	0.926295	0.838907	0.787099	0.837069				0.626099
H05G	0.854607	0.915227	0.993972	0.975957	0.786318	0.929278	0.928502	0.953275			0	0.2372
H05H	0.901954	0.790446	0.980263	0.967573	0.903518	0.710517	0.97724	0.967476		0.566638	0.975638	0.925567
H05K	0.988574	0.995507	0.998707	0.996098	0.980162	0.993943	0.996322	0.992423	0.809581	0.913044	0.988973	0.976377

## Sheet: Diversity
	All_9195	All_9600	All_0105	All_0610	US_9195	US_9600	US_0105	US_0610	KR_9195	KR_9600	KR_0105	KR_0610		Industry	IPC	ALL9195	ALL9600	ALL0105	ALL0610	US9195	US9600	US0105	US0610	KR9195	KR9600	KR0105	KR0610
A01B	0.708381	0.783979	0.803883	0.752358	0.721371	0.807413	0.828049	0.708343		0.532665	0.502469	0.796717		Telecomunications	G01S	0.311766	0.320323	0.319601	0.319476	0.313756	0.326272	0.316462	0.318495	0.354637	0.391123	0.319623	0.314176
A01C	0.362501	0.373961	0.379018	0.380959	0.363989	0.389538	0.375435	0.400189			0	0.310819		Telecomunications	G08C	0.346411	0.346907	0.333332	0.305962	0.343399	0.345414	0.337627	0.304339	0.21597	0.281004	0.270299	0.245123
A01D	0.266322	0.27708	0.296179	0.279971	0.246134	0.280567	0.30549	0.269296		0.321949				Telecomunications	G09C	0.36593	0.349347	0.36806	0.348864	0.357739	0.331428	0.373432	0.353047	0.215256	0	0.20969	0.207887
A01F	0.357434	0.392925	0.344652	0.323271	0.314799	0.400285	0.345271	0.313084		0.340417				Telecomunications	H01P	0.300639	0.326807	0.336837	0.386739	0.316942	0.338328	0.36637	0.401214	0.356828	0.228893	0.26891	0.30604
A01G	0.361294	0.379075	0.36675	0.420308	0.387434	0.399166	0.41135	0.433443		0.0675832	0.419895	0.429904		Telecomunications	H01Q	0.277983	0.269382	0.272389	0.314653	0.294849	0.287769	0.293164	0.350837	0.356481	0.187586	0.217009	0.225104
A01H	0.330849	0.186959	0.171498	0.142106	0.31158	0.194379	0.165476	0.137253		0.131122	0.232416	0.281979		Telecomunications	H03B	0.329994	0.339081	0.335995	0.329816	0.329919	0.345615	0.335302	0.330207	0.305259	0.250707	0.275171	0.271542
A01J	0.414413	0.399631	0.37062	0.404294	0.414639	0.418346	0.425553	0.412266	0.292975	0.30347	0.268231	0		Telecomunications	H03C	0.304967	0.314307	0.319804	0.310522	0.302497	0.315845	0.306178	0.313495	0.253383	0.275184	0.226666	0.285439
A01K	0.275155	0.291567	0.321775	0.358242	0.312657	0.323221	0.36241	0.399038	0.112538	0.2042	0.225382	0.310021		Telecomunications	H03D	0.277486	0.290293	0.300485	0.304747	0.281862	0.282033	0.307913	0.308768	0.223958	0.289231	0.295387	0.295934
A01L	0.3573	0.347569	0.321343	0.38502	0.380466	0.343672	0.314082	0.387951	0.227546	0.209855	0.165357			Telecomunications	H03H	0.356223	0.365326	0.370256	0.368153	0.362075	0.375814	0.383018	0.371797	0.349366	0.361267	0.373217	0.337857
A01M	0.33112	0.328853	0.300848	0.325571	0.323695	0.339715	0.301153	0.347183				0.0867878		Telecomunications	H03M	0.31552	0.314745	0.311606	0.308246	0.309456	0.312748	0.313006	0.308801	0.29178	0.276168	0.275301	0.301368
A01N	0.262658	0.282631	0.290843	0.273562	0.288693	0.290513	0.309254	0.28615	0.147893	0.187333	0.254719	0.21524		Telecomunications	H04B	0.308444	0.292475	0.299867	0.312564	0.306612	0.282154	0.302907	0.315412	0.290148	0.27738	0.260716	0.281962
A01P	0	0.0439422	0.140461	0.178225	0	0.336469	0.175669	0.202106						Telecomunications	H04J	0.210086	0.230128	0.253141	0.250838	0.21716	0.226312	0.260012	0.251892	0.16455	0.220441	0.193805	0.227134
A21B	0.356321	0.387562	0.380976	0.354282	0.359058	0.377007	0.385386	0.345994		0.315943	0.328795	0.275941		Telecomunications	H04K	0.240387	0.252889	0.29953	0.255161	0.235191	0.239647	0.300842	0.257426	0.186968	0.223056	0.233211	0.217227
A21C	0.350257	0.356033	0.350754	0.394103	0.374844	0.37171	0.36078	0.405448	0.323055	0.238959	0.235976	0.305475		Telecomunications	H04L	0.232766	0.227563	0.228428	0.240829	0.233974	0.223084	0.230404	0.238247	0.221444	0.239772	0.22989	0.233743
A21D	0.297924	0.351295	0.33391	0.364633	0.283446	0.357807	0.337358	0.370801				0.322323		Telecomunications	H04M	0.253023	0.242167	0.247745	0.275683	0.249244	0.228895	0.243015	0.267949	0.228653	0.182901	0.228142	0.293166
A22B	0.283983	0.3078	0.338646	0.394581	0.296965	0.29381	0.34183	0.41811						Telecomunications	H04Q	0.251451	0.251624	0.247688	0.270318	0.251121	0.255473	0.25954	0.273763	0.276457	0.218064	0.183589	0.186345
A22C	0.284921	0.326888	0.327929	0.365546	0.309612	0.354058	0.311441	0.394756						Telecomunications	H01S	0.272674	0.303499	0.305745	0.331387	0.28769	0.292725	0.31792	0.341551	0.254859	0.294976	0.292316	0.303482
A23B	0.331414	0.388323	0.388774	0.412729	0.313245	0.386715	0.397847	0.41514	0.362112	0.311412	0.262388	0.156058		Consumer Electronics	G11B	0.261959	0.258369	0.23951	0.271821	0.276873	0.277117	0.253704	0.304894	0.242757	0.214281	0.18178	0.225986
A23C	0.310317	0.352675	0.338377	0.363825	0.317495	0.348084	0.326501	0.361791	0.34741	0.27113	0.265982	0.344257		Consumer Electronics	H03F	0.34154	0.322575	0.308181	0.331947	0.344208	0.313058	0.319548	0.345962	0.285572	0.225294	0.310573	0.273962
A23D	0.297767	0.301163	0.315654	0.352532	0.303581	0.309155	0.313095	0.364883	0.329384					Consumer Electronics	H03G	0.334525	0.342239	0.34593	0.36524	0.344998	0.345057	0.353268	0.375687	0.282246	0.297913	0.319223	0.32305
A23F	0.345373	0.34708	0.353357	0.381672	0.348192	0.349973	0.3411	0.394966		0		0.255716		Consumer Electronics	H03J	0.375991	0.399634	0.384374	0.365669	0.37685	0.371209	0.372097	0.363227	0	0	0	0.285667
A23G	0.297329	0.332452	0.339198	0.349005	0.287509	0.324743	0.342802	0.342838	0.294459	0.104183	0.361088	0.415839		Consumer Electronics	H04H	0.281547	0.294515	0.320969	0.309795	0.282064	0.298197	0.324809	0.308696	0.269912	0.264518	0.247342	0.28308
A23J	0.300885	0.310568	0.309713	0.315054	0.292523	0.327298	0.311715	0.315614				0.268214		Consumer Electronics	H04N	0.268563	0.28341	0.296754	0.303383	0.278198	0.284213	0.303176	0.301225	0.194242	0.235597	0.249611	0.275252
A23K	0.317422	0.31795	0.315313	0.361808	0.319471	0.325819	0.31965	0.367763	0.246376	0.225676	0.302703	0.245037		Consumer Electronics	H04R	0.368578	0.368705	0.373232	0.372748	0.383742	0.370112	0.378837	0.378617	0.332024	0.368898	0.377192	0.37424
A23L	0.320121	0.348255	0.359576	0.373014	0.313504	0.331718	0.349204	0.371841	0.209143	0.373186	0.383639	0.350619		Consumer Electronics	H04S	0.238208	0.335216	0.355685	0.252274	0.24084	0.325778	0.339628	0.206834	0	0.286952	0.231731	0
A23N	0.341192	0.360825	0.360926	0.384618	0.355679	0.369881	0.347735	0.396012		0.339231		0.356436		Computers, office machinery	B07C	0.377049	0.376613	0.384784	0.42068	0.37514	0.380811	0.384541	0.420835	0.327344	0.300683	0.188143	0.357275
A23P	0.338002	0.371036	0.376376	0.367157	0.331934	0.377558	0.38483	0.371933		0.238959	0.210423			Computers, office machinery	B41J	0.298829	0.329905	0.333697	0.321291	0.321322	0.341825	0.351692	0.363526	0.316907	0.334662	0.285986	0.304646
A24B	0.255549	0.285792	0.287835	0.360572	0.251126	0.301915	0.284286	0.355101				0		Computers, office machinery	B41K	0.340521	0.361021	0.365518	0.257097	0.360561	0.383051	0.377303	0.229329	0	0	0	0
A24C	0.346726	0.341129	0.337302	0.323053	0.371144	0.37073	0.320146	0.313774						Computers, office machinery	G02F	0.324637	0.328528	0.336159	0.353759	0.342638	0.341896	0.37212	0.383106	0.274683	0.319543	0.229576	0.260662
A24D	0.212652	0.327613	0.301093	0.296805	0.213728	0.272167	0.293627	0.293721	0					Computers, office machinery	G03G	0.249196	0.243041	0.235328	0.248604	0.268757	0.287845	0.314699	0.326305	0.288165	0.199118	0.21143	0.197045
A24F	0.350938	0.400524	0.427065	0.410331	0.355452	0.39761	0.434238	0.405924		0.207709	0.241072	0.383202		Computers, office machinery	G05F	0.348267	0.349726	0.348522	0.347067	0.347596	0.344428	0.361225	0.361809	0.329789	0.304668	0.318642	0.300362
A41B	0.31604	0.327101	0.312126	0.33275	0.32558	0.34253	0.345819	0.357151	0.104646	0.143541	0.145341	0.225315		Computers, office machinery	G09G	0.354578	0.353934	0.351146	0.345644	0.356263	0.359386	0.361728	0.365194	0.325266	0.320361	0.306579	0.275164
A41C	0.303144	0.297603	0.289848	0.300971	0.285247	0.317396	0.295214	0.31496						Computers, office machinery	G10L	0.260236	0.274275	0.301184	0.300838	0.250638	0.259246	0.305646	0.299448	0.345452	0.25055	0.301915	0.310632
A41D	0.313025	0.34536	0.341576	0.361387	0.332774	0.349295	0.360742	0.365592		0.262393	0.26492	0.335023		Computers, office machinery	G11C	0.253098	0.254199	0.25614	0.26925	0.278054	0.271371	0.278889	0.281097	0.216422	0.166202	0.182555	0.206695
A41F	0.409732	0.396885	0.416292	0.451348	0.40669	0.418736	0.43955	0.453438				0.297543		Computers, office machinery	H03K	0.278422	0.305432	0.30996	0.335142	0.277252	0.292495	0.305553	0.329872	0.266591	0.272534	0.292881	0.308188
A41G	0.335832	0.37057	0.40617	0.334119	0.277829	0.378444	0.409739	0.320015	0		0.344256			Computers, office machinery	H03L	0.269995	0.297003	0.29957	0.310685	0.269894	0.300196	0.299827	0.318301	0.286785	0.324338	0.265203	0.258945
A41H	0.396691	0.417437	0.414406	0.437962	0.414384	0.421139	0.402283	0.417305						BT	A01H	0.330849	0.186959	0.171498	0.142106	0.31158	0.194379	0.165476	0.137253	0	0.131122	0.232416	0.281979
A42B	0.316933	0.327964	0.319196	0.334016	0.321337	0.328993	0.338289	0.354581		0.247168	0.178671	0.120632		BT	A61K	0.225118	0.237005	0.240594	0.247931	0.235601	0.245243	0.245108	0.254252	0.172617	0.188648	0.25737	0.233679
A42C	0.308926	0.315757	0.360793	0.3448	0.28657	0.249483	0.362352	0.36221		0.108172		0.0834779		BT	C02F	0.344016	0.344292	0.356538	0.367141	0.351664	0.35126	0.363252	0.373755	0.268805	0.316503	0.324035	0.327299
A43B	0.20072	0.221721	0.207802	0.222919	0.232936	0.220885	0.195346	0.221375		0.0740883	0.118588	0.244266		BT	C07G	0.328686	0.314629	0.346936	0.276223	0.32529	0.32298	0.358289	0.261018	0.0568466	0	0	0
A43C	0.188043	0.193041	0.18689	0.201943	0.203099	0.184363	0.153514	0.191363						BT	C07K	0.243691	0.232249	0.225702	0.2199	0.24648	0.236259	0.227392	0.222598	0.0907912	0.193714	0.210211	0.186065
A43D	0.290923	0.285369	0.249536	0.282171	0.296363	0.324949	0.211531	0.273935	0.149354		0	0.151911		BT	C12M	0.331188	0.326703	0.308594	0.307141	0.326023	0.336216	0.310769	0.306017	0.332693	0.395149	0.290559	0.302751
A44B	0.377154	0.374846	0.387619	0.391961	0.391668	0.388246	0.391134	0.38975	0.343508	0.347235	0.318666	0.212293		BT	C12N	0.255206	0.241528	0.232686	0.231319	0.258975	0.241407	0.229352	0.23391	0.16437	0.180743	0.253094	0.215367
A44C	0.344233	0.351835	0.357259	0.400337	0.345838	0.337471	0.358076	0.396072	0		0.177701	0.380223		BT	C12P	0.236223	0.213546	0.208833	0.214357	0.242379	0.213608	0.208305	0.215208	0.165709	0.174023	0.222524	0.226426
A45B	0.344256	0.338091	0.335732	0.349165	0.340023	0.390351	0.365749	0.374984				0.344358		BT	C12Q	0.250892	0.241654	0.233238	0.232281	0.254566	0.242575	0.234546	0.233615	0	0.119129	0.280099	0.244673
A45C	0.316081	0.333559	0.366198	0.373908	0.294279	0.299229	0.369546	0.361291			0.337397	0.404325		BT	C12S	0.36678	0.365496	0.38739	0.39061	0.362782	0.371452	0.374091	0.387755	0	0	0	0
A45D	0.3685	0.358172	0.369824	0.383406	0.378354	0.365733	0.394295	0.402309		0.363012	0.28572	0.333807		BT	G01N	0.325981	0.343885	0.355161	0.367667	0.329594	0.338962	0.355173	0.36746	0.3698	0.353306	0.400307	0.381339
A45F	0.37844	0.366023	0.363302	0.40197	0.378817	0.358465	0.361181	0.402992	0	0.335407		0.364371		NT	B01J	0.347426	0.374974	0.370498	0.379263	0.345349	0.383504	0.380244	0.38667	0.324499	0.282692	0.223709	0.34135
A46B	0.336034	0.35667	0.360245	0.381446	0.335611	0.381027	0.380785	0.388413		0.132686	0.355244	0.266593		NT	B81B	0	0.4104	0.425492	0.440765	0	0.160043	0.425147	0.439808	0	0	0.368455	0.300836
A46D	0.349164	0.310287	0.361671	0.252109	0.336099	0.32883	0.386391	0.357389			0.180386			NT	B82B	0	0.395585	0.3984	0.421965	0	0.160043	0.400267	0.419504	0	0	0	0.394562
A47B	0.385978	0.387123	0.391521	0.396826	0.38488	0.386451	0.388129	0.394497	0.265235	0.40855	0.430084	0.421289		NT	C01B	0.33389	0.371661	0.382379	0.391302	0.33589	0.377364	0.394007	0.393411	0.369458	0.259275	0.368859	0.359022
A47C	0.276994	0.277579	0.270656	0.298276	0.267578	0.279503	0.275471	0.299903	0.27537	0.129335	0.24947	0.295359		NT	C01G	0.370159	0.388902	0.383834	0.400322	0.3762	0.393539	0.384552	0.403438	0.301798	0.308792	0.311649	0.381449
A47D	0.313454	0.324089	0.310699	0.30334	0.265606	0.315611	0.29628	0.294943				0.207142		NT	C03B	0.3119	0.328619	0.340326	0.388971	0.321364	0.32772	0.351992	0.401325	0.407817	0.360247	0.306002	0.369522
A47F	0.358092	0.369134	0.385181	0.403245	0.340586	0.360189	0.381183	0.39298	0.398467	0.399583	0.425802	0.410737		NT	C03C	0.356915	0.361101	0.380684	0.39813	0.359684	0.368778	0.402638	0.410041	0.29424	0.345412	0.365248	0.382288
A47G	0.394248	0.397277	0.398385	0.404406	0.405953	0.413621	0.402062	0.403762	0.154666	0.394086	0.421271	0.418905		NT	C23C	0.326513	0.336467	0.335366	0.353419	0.329039	0.337028	0.33592	0.348471	0.282758	0.278052	0.30002	0.324023
A47H	0.371043	0.388972	0.392756	0.421684	0.370094	0.393402	0.394587	0.431473			0.328059	0.310306
A47J	0.346555	0.356485	0.349253	0.36201	0.356667	0.365522	0.355424	0.366561	0.376499	0.331997	0.259065	0.290631		Telecomunications		0.291515	0.296286	0.302971	0.30788	0.293735	0.29468	0.308654	0.312191	0.267412	0.246927	0.256055	0.266678
A47K	0.386114	0.399417	0.405847	0.425228	0.410854	0.418952	0.420591	0.438398	0.265526	0.263364	0.406966	0.39659		Consumer Electronics		0.308864	0.325583	0.328079	0.32161	0.315972	0.323093	0.330633	0.323143	0.200844	0.236682	0.239682	0.255155
A47L	0.358168	0.358418	0.3641	0.377946	0.362348	0.337661	0.352714	0.382469	0.20785	0.266857	0.320344	0.250378		Computers, office machinery		0.304984	0.315789	0.320183	0.319096	0.313465	0.323868	0.337566	0.334438	0.270673	0.253878	0.23481	0.252692
A61B	0.286715	0.269177	0.26208	0.258504	0.286604	0.273602	0.258847	0.262128	0	0.299442	0.262888	0.276907
A61C	0.291582	0.305629	0.325967	0.342228	0.316911	0.310437	0.346814	0.352231		0.30718	0.168701	0.329528		BT		0.294421	0.277086	0.278833	0.272425	0.294994	0.281304	0.27925	0.272077	0.147421	0.186576	0.224601	0.218143
A61D	0.384893	0.353789	0.343395	0.248395	0.297064	0.347761	0.327161	0.243346						NT		0.25585	0.370963	0.377122	0.396767	0.258441	0.313502	0.384346	0.400334	0.247571	0.229309	0.280493	0.356632
A61F	0.305056	0.308396	0.30279	0.288547	0.3123	0.319529	0.304421	0.290804	0.409257	0.34385	0.306821	0.331247		ICT		0.301788	0.312553	0.317078	0.316195	0.307724	0.31388	0.325618	0.323257	0.24631	0.245829	0.243516	0.258175
A61G	0.373869	0.366671	0.355874	0.353859	0.363516	0.361984	0.348	0.344565			0.328774	0.298199		Average		0.33546	0.347454	0.35417	0.364415	0.0913785	0.15014	0.185446	0.215312	0.341077	0.3482	0.360014	0.366086
A61H	0.35876	0.351408	0.354707	0.359996	0.356433	0.345199	0.347002	0.345223	0		0.196882	0.340348
A61J	0.363655	0.371323	0.374158	0.382996	0.387499	0.396238	0.3746	0.404443
A61K	0.225118	0.237005	0.240594	0.247931	0.235601	0.245243	0.245108	0.254252	0.172617	0.188648	0.25737	0.233679
A61L	0.393723	0.397126	0.395709	0.397718	0.388268	0.391531	0.393651	0.395907	0.370598	0.394275	0.394129	0.377126
A61M	0.227808	0.262319	0.276336	0.297787	0.234553	0.268355	0.277413	0.298695		0.380923	0.309736	0.316668
A61N	0.245669	0.264531	0.286346	0.27217	0.235391	0.258568	0.278051	0.264497	0.160181	0.339116	0.420041	0.371278
A61P	0.265586	0.13244	0.137783	0.145571	0.295188	0.131595	0.136224	0.140475			0.0902194	0.146206
A61Q		0.341641	0.0472972	0.26913		0.341641		0.288594				0.202314
A62B	0.333536	0.349047	0.340762	0.348313	0.340895	0.352127	0.35398	0.363294	0.305127		0.368464	0.370961
A62C	0.329255	0.383524	0.391639	0.395294	0.311697	0.377397	0.391935	0.395312		0.33058	0.280894	0.264043
A62D	0.414527	0.421286	0.400271	0.420479	0.412962	0.424843	0.401368	0.418778	0.279741		0.386834	0.345808
A63B	0.219489	0.213629	0.231038	0.225558	0.231524	0.224671	0.239301	0.231724	0.016499	0.254489	0.233123	0.39312
A63C	0.230912	0.212442	0.232317	0.298413	0.227767	0.215831	0.253606	0.339882		0.118433		0.118834
A63D	0.379693	0.37132	0.348644	0.339191	0.397954	0.407386	0.353538	0.359823				0
A63F	0.281585	0.273126	0.274017	0.249059	0.328984	0.289243	0.259745	0.239139		0.338727	0.379928	0.245267
A63G	0.399952	0.390497	0.383921	0.400973	0.410442	0.398475	0.385727	0.40633			0.395108	0.233693
A63H	0.353551	0.372518	0.36319	0.402978	0.341059	0.361054	0.369416	0.406429	0.383389	0.219174	0.33955	0.319606
A63J	0.39156	0.433411	0.435213	0.429305	0.349004	0.447603	0.427283	0.431181			0
A63K	0.421482	0.404337	0.36126	0.430301	0.389921	0.299062	0.253014	0.437511
A99Z				0.213657				0.213657
B01B	0.439182	0.429896	0.455314	0.408356	0.416678	0.370617	0.451725	0.406491
B01D	0.326919	0.34209	0.352638	0.371282	0.328516	0.340855	0.361891	0.374787	0.285167	0.299148	0.317837	0.30189
B01F	0.394619	0.395454	0.41607	0.423657	0.4051	0.408544	0.422294	0.429767	0.365044	0.416492	0.380234	0.415995
B01J	0.347426	0.374974	0.370498	0.379263	0.345349	0.383504	0.380244	0.38667	0.324499	0.282692	0.223709	0.34135
B01L	0.329996	0.332445	0.335952	0.329252	0.326151	0.340852	0.335846	0.330164		0.375	0.393935	0.369763
B02B	0.384279	0.430234	0.42073	0.415798	0.442316	0.431603	0.413865	0.412415		0.360358	0.299725	0.347657
B02C	0.316676	0.344219	0.380534	0.377256	0.324765	0.346565	0.404203	0.398834	0.120607	0.301092	0.422008	0.367985
B03B	0.393704	0.403494	0.41891	0.431098	0.395652	0.414757	0.422226	0.428797		0.192971		0.19047
B03C	0.367017	0.365579	0.369141	0.351116	0.371124	0.403981	0.387292	0.361199	0.112004	0.268622	0.326004	0.166747
B03D	0.3375	0.37235	0.366716	0.381261	0.335452	0.390104	0.368026	0.388379				0.19047
B04B	0.294065	0.28325	0.284621	0.325595	0.29533	0.284217	0.290362	0.333889			0	0.271045
B04C	0.317644	0.361432	0.367524	0.412725	0.306299	0.328906	0.405951	0.367402		0.236435		0.174129
B05B	0.370063	0.396778	0.406187	0.414374	0.367103	0.39076	0.409086	0.418935	0.370776	0.398167	0.432303	0.431865
B05C	0.391224	0.3988	0.409242	0.429372	0.398452	0.401038	0.411689	0.428485	0.365023	0.381737	0.417464	0.407523
B05D	0.380457	0.397465	0.404736	0.419833	0.380866	0.397999	0.405997	0.419621	0.360635	0.382044	0.421231	0.409307
B06B	0.436438	0.435686	0.443532	0.441069	0.442621	0.438152	0.435533	0.43567			0.349728	0.415326
B07B	0.33496	0.317289	0.334568	0.400674	0.333702	0.31219	0.316896	0.406872			0.18219	0.30495
B07C	0.377049	0.376613	0.384784	0.42068	0.37514	0.380811	0.384541	0.420835	0.327344	0.300683	0.188143	0.357275
B08B	0.39791	0.399892	0.404639	0.426095	0.402934	0.39638	0.408138	0.427901	0.354103	0.313278	0.351252	0.409226
B09B	0.428342	0.421749	0.419221	0.408658	0.431074	0.426873	0.420571	0.401281		0.348056	0.348779	0.414744
B09C	0.404469	0.393304	0.37735	0.393473	0.377429	0.407211	0.356749	0.383504
B21B	0.376576	0.380595	0.412571	0.434577	0.395424	0.401165	0.436261	0.439366		0.396173	0.316378	0.374734
B21C	0.399665	0.400225	0.430288	0.434066	0.390349	0.425187	0.44708	0.442531			0.21545	0.315592
B21D	0.370674	0.390235	0.421577	0.434077	0.380163	0.384691	0.431668	0.440555	0	0.336177	0.420467	0.422273
B21F	0.396088	0.419741	0.447632	0.441899	0.386095	0.42026	0.43885	0.435816	0.354253	0.217951		0.416142
B21G	0.411662	0.388778	0.3581	0.385656	0.407287	0.390103	0.380978	0.373145
B21H	0.349869	0.361124	0.378022	0.404212	0.334503	0.348121	0.353245	0.401302
B21J	0.333728	0.341025	0.371741	0.364807	0.331883	0.350698	0.378801	0.371026		0.28893	0.19922	0.344791
B21K	0.430359	0.439835	0.454235	0.458513	0.43599	0.433213	0.459333	0.455431		0.323244	0.388602	0.384933
B21L	0.289124	0.273609	0.216083	0.362317	0.329844	0.236689	0.213562	0.36354
B22C	0.348563	0.372722	0.360312	0.399613	0.347317	0.399642	0.357703	0.399001		0.12016	0.34778	0.247137
B22D	0.335043	0.355767	0.338757	0.388564	0.353254	0.393159	0.375568	0.409112		0.255374	0.27824	0.254
B22F	0.371125	0.380247	0.388645	0.415605	0.380898	0.393058	0.399682	0.422733	0.378412	0.311961	0.360101	0.354114
B23B	0.326462	0.335101	0.350201	0.342738	0.344708	0.353741	0.365204	0.347352	0.306134	0.381102	0.377561	0.375175
B23C	0.353742	0.343764	0.344095	0.332855	0.382494	0.355457	0.361614	0.337406	0.161539	0.308306	0.249265	0.233492
B23D	0.346816	0.353265	0.345974	0.377201	0.373515	0.368667	0.352255	0.386915		0.371551	0.294774
B23F	0.376063	0.384096	0.366834	0.391094	0.373227	0.37765	0.368601	0.402078			0.252311	0.291187
B23G	0.334421	0.293111	0.349311	0.353457	0.29403	0.248762	0.348611	0.371363
B23H	0.33077	0.338004	0.39315	0.381496	0.37432	0.382159	0.414004	0.371798	0.169506	0.205234		0.281985
B23K	0.3528	0.374027	0.378166	0.394365	0.360661	0.374337	0.379288	0.397715	0.360879	0.359889	0.375346	0.412534
B23P	0.425511	0.439627	0.446785	0.456778	0.429307	0.440854	0.451559	0.459852	0.378013	0.409587	0.420228	0.434655
B23Q	0.406929	0.420524	0.430786	0.434584	0.412734	0.430766	0.441098	0.445927	0.367187	0.346999	0.37594	0.392196
B24B	0.323902	0.32291	0.30622	0.328404	0.344917	0.336071	0.308965	0.328374		0.313119	0.317741	0.350248
B24C	0.362086	0.376423	0.387503	0.425749	0.357067	0.387661	0.38825	0.441458				0.305937
B24D	0.348702	0.37535	0.355372	0.3576	0.358839	0.3772	0.354636	0.358521		0.357504	0.24913	0.33585
B25B	0.34629	0.335645	0.317175	0.356181	0.36206	0.364116	0.3531	0.37545	0	0.357801	0.409221	0.397561
B25C	0.273157	0.257623	0.282058	0.301282	0.255371	0.255058	0.330039	0.32676		0.328528		0.155973
B25D	0.388387	0.399423	0.398689	0.397847	0.396141	0.411144	0.402298	0.407273		0.270958	0.342999
B25F	0.414957	0.440548	0.447047	0.45291	0.425975	0.447463	0.448799	0.448682	0.190345			0.245037
B25G	0.441763	0.448652	0.447694	0.439941	0.451738	0.451074	0.450943	0.449142		0.406521	0.378824	0.376664
B25H	0.414697	0.404911	0.397528	0.405452	0.423349	0.39441	0.413178	0.414903				0.242549
B25J	0.410501	0.416679	0.419832	0.4142	0.416516	0.417455	0.429912	0.417231	0.35013	0.410286	0.41249	0.424842
B26B	0.311294	0.288175	0.282913	0.291222	0.305935	0.275581	0.262049	0.27716		0	0
B26D	0.360122	0.389073	0.396778	0.413511	0.368698	0.389908	0.408713	0.414389		0.292915	0.357473	0.313257
B26F	0.373059	0.390519	0.398604	0.411775	0.382433	0.381875	0.39734	0.425793			0.37982	0.243708
B27B	0.284202	0.317611	0.328447	0.362951	0.293847	0.274435	0.344638	0.375882			0.182996
B27C	0.340311	0.337702	0.32218	0.346312	0.352248	0.36085	0.325567	0.345777
B27D	0.357416	0.426256	0.405023	0.419294	0.37934	0.422637	0.403165	0.41746
B27F	0.356437	0.357156	0.348667	0.330764	0.380514	0.367685	0.319898	0.334282
B27G	0.376587	0.345533	0.389453	0.393128	0.344018	0.308745	0.407956	0.415398				0.308867
B27H	0.350507	0.374084	0.39365	0.398326	0.329741	0.359133	0.385911	0.285519
B27J	0.349995	0.382793	0.319174	0.412468	0.335703	0.371338	0.324447	0.371876
B27K	0.41175	0.366679	0.39342	0.380846	0.438149	0.372963	0.33454	0.383486				0.293793
B27L	0.289423	0.340232	0.350927	0.417438	0.259501	0.293603	0.376757	0.435638
B27M	0.37454	0.381746	0.384421	0.409305	0.384277	0.394932	0.425024	0.424122
B27N	0.353168	0.364846	0.369307	0.373018	0.35012	0.356756	0.368779	0.373072			0.17243	0.217653
B28B	0.37396	0.393842	0.402409	0.414507	0.384585	0.397938	0.405505	0.419056		0.402028	0.35749	0.328374
B28C	0.357771	0.353559	0.402575	0.425189	0.365268	0.377143	0.405116	0.434338
B28D	0.369677	0.384011	0.398457	0.402031	0.381442	0.396855	0.407249	0.402234	0.273094	0.131928	0.350576	0.293828
B29B	0.384389	0.385759	0.399101	0.413931	0.392199	0.383383	0.39772	0.421865		0.301766	0.381085	0.32445
B29C	0.344323	0.362414	0.37183	0.398846	0.357929	0.374759	0.387927	0.413419	0.367589	0.28543	0.389619	0.417686
B29D	0.365062	0.383777	0.382453	0.403399	0.371109	0.38644	0.378787	0.405575	0.323888	0.370098	0.383301	0.378034
B29K	0.318783	0.315492	0.319249		0.321103	0.291567	0.314453
B29L	0.402636	0.381745	0.318676	0.392337	0.397376	0.397818	0.264989	0.385431	0
B30B	0.379123	0.395618	0.404243	0.41561	0.397301	0.41142	0.412349	0.419605		0.231649	0.237669	0.402022
B31B	0.345039	0.362786	0.381317	0.360413	0.352857	0.360502	0.3893	0.355273	0.153269			0.406863
B31C	0.405183	0.430546	0.398333	0.3999	0.399569	0.419678	0.38849	0.396786
B31D	0.358929	0.380352	0.416926	0.404769	0.359847	0.38038	0.424705	0.413698				0.367935
B31F	0.359135	0.380607	0.379392	0.367332	0.359806	0.388417	0.375084	0.361932		0	0.375703	0.243708
B32B	0.368394	0.383927	0.390012	0.399642	0.367004	0.382981	0.389786	0.398674	0.336822	0.407238	0.410319	0.411511
B41B	0.421719	0.364376	0.373441	0.379599	0.422261	0.337311	0.366302	0.384246		0.265287	0.264275
B41C	0.391153	0.398777	0.376948	0.417894	0.392506	0.391931	0.371106	0.426014		0.36543
B41D	0.40499	0.406455	0.418971	0.387902		0.256286	0.405064	0.346443
B41F	0.314245	0.344761	0.345165	0.370662	0.351058	0.37875	0.380455	0.407577	0.357274	0	0.409193	0.397306
B41G	0.269563	0	0.41262	0.354777	0.293434		0.313971	0.33059
B41J	0.298829	0.329905	0.333697	0.321291	0.321322	0.341825	0.351692	0.363526	0.316907	0.334662	0.285986	0.304646
B41K	0.340521	0.361021	0.365518	0.257097	0.360561	0.383051	0.377303	0.229329				0
B41L	0.359595	0.36826	0.38281	0.390365	0.38808	0.413582	0.433498	0.425577		0.139213		0.363231
B41M	0.335802	0.355315	0.373168	0.393295	0.353566	0.356862	0.36913	0.394636	0.327271	0.279157	0.354874	0.384482
B41N	0.39989	0.353135	0.350759	0.372438	0.395778	0.350886	0.338313	0.393636				0.259451
B42B	0.305319	0.365429	0.375957	0.395387	0.341044	0.362786	0.387175	0.417932				0.255304
B42C	0.356412	0.343369	0.350931	0.354629	0.348006	0.374571	0.35123	0.311648				0.267305
B42D	0.36855	0.37798	0.374209	0.404041	0.372983	0.387257	0.373044	0.403209	0.263142	0.426577	0.33256	0.391764
B42F	0.365343	0.355295	0.356978	0.326139	0.376369	0.359952	0.359486	0.35702				0.407749
B43K	0.33986	0.366155	0.387121	0.408768	0.34938	0.422325	0.410572	0.41658			0.284775	0.142021
B43L	0.39583	0.402185	0.40717	0.391725	0.397642	0.417695	0.429867	0.415242	0.24457	0.336971
B43M	0.389198	0.412868	0.422001	0.410492	0.382548	0.389554	0.424962	0.416737				0
B44B	0.37609	0.445522	0.436952	0.426769	0.361625	0.416384	0.412137	0.426842
B44C	0.34017	0.385006	0.391959	0.409238	0.341718	0.395169	0.391601	0.411465	0.205815	0.312743	0.374048	0.382499
B44D	0.40342	0.393261	0.384	0.397054	0.40068	0.41354	0.395947	0.352107
B44F	0.3831	0.385507	0.396054	0.385158	0.385903	0.406944	0.39615	0.395989				0.304379
B60B	0.358177	0.38187	0.372733	0.364748	0.360154	0.37063	0.393155	0.374755	0	0.378771	0.416505	0
B60C	0.26232	0.278386	0.28608	0.356514	0.270503	0.292019	0.308218	0.380339		0.144537	0.249682	0.382307
B60D	0.351084	0.343079	0.346055	0.338166	0.396045	0.350613	0.354871	0.341789		0.252608	0.226198	0.307124
B60F	0.435943	0.417215	0.42843	0.417858	0.393181	0.392449	0.392726	0.431674
B60G	0.264524	0.304289	0.337612	0.342055	0.295781	0.291227	0.339771	0.352831	0.111696	0.186987	0.264349	0.274882
B60H	0.353354	0.369079	0.367883	0.39509	0.369122	0.367857	0.384053	0.401663		0.33988	0.258823	0.431074
B60J	0.320019	0.346564	0.366326	0.36797	0.331093	0.351555	0.386018	0.390331		0.356261	0.306867	0.374061
B60K	0.310375	0.366352	0.383698	0.401637	0.323418	0.360543	0.398776	0.410536	0.140268	0.264789	0.318439	0.383868
B60L	0.427009	0.436975	0.438732	0.445457	0.441488	0.451523	0.439371	0.443892		0.411558	0.426256	0.442545
B60M	0.383306	0.376161	0.42381	0.434632	0.212696	0.360515	0.422563	0.414335
B60N	0.330266	0.312332	0.325568	0.314694	0.318015	0.313667	0.341992	0.320634		0.327737	0.336421	0.293805
B60P	0.351199	0.349139	0.351979	0.373902	0.354778	0.355549	0.358023	0.375285	0.298745	0.40319	0.363664	0.416183
B60Q	0.373404	0.384778	0.394294	0.402543	0.395827	0.405315	0.40863	0.407235	0.220149	0.38729	0.411128	0.359193
B60R	0.337561	0.33206	0.337073	0.364774	0.330979	0.310069	0.344546	0.382351	0.302163	0.316709	0.31286	0.248659
B60S	0.353201	0.379176	0.385527	0.379085	0.359545	0.382701	0.408058	0.390509		0.30921	0.368034	0.359099
B60T	0.274774	0.335781	0.351893	0.4038	0.293231	0.32577	0.374692	0.406482	0.0906095	0.406961	0.385587	0.401877
B60V	0.418903	0.329945	0.41144	0.356929	0.379997	0.267548	0.380661	0.370966
B60W	0.269512	0	0.257909	0.352716			0.257909	0.357654				0.248321
B61B	0.376882	0.385793	0.405736	0.417106	0.369555	0.38304	0.404073	0.411343		0.0325871		0.21418
B61C	0.431695	0.434826	0.434556	0.411138	0.434828	0.434792	0.427918	0.411052				0.315893
B61D	0.389514	0.376654	0.395287	0.38716	0.374654	0.371203	0.406665	0.391616		0.302399		0.219612
B61F	0.35871	0.330566	0.350753	0.271337	0.329482	0.358283	0.336296	0.437462
B61G	0.269409	0.322363	0.415455	0.395107	0.24993	0.258718	0.413775	0.395438			0.267464
B61H	0.415993	0.361115	0.354142	0.365064	0.379379	0.228219	0.310888	0.312243
B61J	0.418349	0.384149	0.41284	0.375624	0.415458	0.40414	0.411511	0.359168				0.379665
B61K	0.427936	0.407646	0.432553	0.414922	0.426698	0.400868	0.431182	0.402155
B61L	0.364908	0.370791	0.375035	0.348201	0.346636	0.369821	0.38318	0.348009		0	0.241846
B62B	0.350748	0.354316	0.363001	0.368843	0.370657	0.354259	0.369078	0.380643	0.0571131	0.224723	0.366999	0.402263
B62C	0.366348	0.383433	0.381451	0.414519	0.384775	0.410217	0.358681	0.388372			0.237618
B62D	0.328978	0.359026	0.37551	0.382701	0.352051	0.359494	0.386182	0.3934	0.345917	0.290929	0.349521	0.296502
B62H	0.382738	0.385161	0.398866	0.393244	0.368785	0.405725	0.406163	0.399855			0
B62J	0.374706	0.385177	0.386422	0.405226	0.401485	0.386553	0.402528	0.430047
B62K	0.329174	0.33459	0.339337	0.359059	0.317338	0.319265	0.336127	0.367948			0.203213
B62L	0.328128	0.304656	0.340712	0.384632	0.355245	0.316058	0.325161	0.402078
B62M	0.367746	0.375103	0.381779	0.391807	0.363592	0.372945	0.402291	0.399273	0	0.278704	0.263309	0.293645
B63B	0.350043	0.360191	0.36788	0.378339	0.384409	0.377328	0.379169	0.402307			0.278744	0.397299
B63C	0.351938	0.362789	0.388004	0.403986	0.346213	0.327396	0.405507	0.416101				0
B63G	0.436069	0.421395	0.41904	0.447651	0.429344	0.418241	0.409165	0.445398				0.216946
B63H	0.337568	0.348568	0.36053	0.37241	0.366772	0.379017	0.374909	0.402824	0.291826	0	0.356381	0
B63J	0.341024	0.26723	0.341133	0.435577	0.256892			0.403697
B64B	0.391814	0.352051	0.380615	0.379255	0.417078	0.379119	0.383601	0.360429
B64C	0.357542	0.379484	0.366032	0.369576	0.36605	0.384493	0.378071	0.374334		0.410978	0.295629	0.372821
B64D	0.399311	0.419351	0.414299	0.419006	0.39571	0.417829	0.418519	0.417638				0.416517
B64F	0.419246	0.433807	0.445587	0.428843	0.43749	0.426925	0.427386	0.409126
B64G	0.36579	0.336226	0.350217	0.375953	0.357167	0.330201	0.348973	0.38083		0.290363		0.289891
B65B	0.329986	0.361657	0.36614	0.381984	0.340003	0.379743	0.377806	0.385067	0.298596	0.410411	0.394299	0.390895
B65C	0.333273	0.359686	0.367049	0.412416	0.327	0.347934	0.375685	0.410357		0.339824	0.366312
B65D	0.286196	0.305053	0.316144	0.345012	0.284475	0.308077	0.311346	0.349586	0.177895	0.348356	0.374803	0.410518
B65F	0.351998	0.315593	0.368045	0.384139	0.336775	0.29053	0.330192	0.348101		0.216743
B65G	0.343229	0.358818	0.368209	0.365035	0.34938	0.353578	0.377876	0.36788	0.399354	0.398699	0.423375	0.388635
B65H	0.332612	0.347389	0.360141	0.369835	0.343034	0.359117	0.365665	0.393515	0.296101	0.329011	0.375759	0.277077
B66B	0.320363	0.317388	0.319532	0.309189	0.324898	0.308032	0.346875	0.351584	0	0.234381	0.211814	0.388487
B66C	0.399043	0.399799	0.421345	0.433694	0.411353	0.390405	0.436175	0.44466	0.377096	0.376146	0.366574	0.382063
B66D	0.421553	0.409489	0.408397	0.419513	0.437043	0.40156	0.428135	0.420236			0.229884	0.344746
B66F	0.386453	0.411542	0.420144	0.437416	0.382333	0.413081	0.427238	0.445769	0.212857	0.362189	0.388152	0.378467
B67B	0.346779	0.3497	0.353883	0.366975	0.362329	0.376429	0.374637	0.38623				0.15691
B67C	0.305039	0.387016	0.398433	0.392117	0.326386	0.406378	0.410501	0.378619			0.324427
B67D	0.357319	0.364845	0.370339	0.394021	0.357627	0.365458	0.372671	0.397513	0.159962	0.382143	0.391492	0.408297
B68B	0.379049	0.406273	0.363913	0.392716	0.308168	0.310276	0.367036	0.392654
B68C	0.360661	0.306081	0.298324	0.327765	0.271192	0.256606	0.372313	0.342667
B68F
B68G	0.397183	0.402547	0.421954	0.383364	0.379232	0.395647	0.415831	0.388352
B81B		0.4104	0.425492	0.440765		0.160043	0.425147	0.439808			0.368455	0.300836
B81C		0.376624	0.384248	0.408586			0.380933	0.413905			0.380119
B82B		0.395585	0.3984	0.421965		0.160043	0.400267	0.419504				0.394562
B99Z
C01B	0.33389	0.371661	0.382379	0.391302	0.33589	0.377364	0.394007	0.393411	0.369458	0.259275	0.368859	0.359022
C01C	0.353181	0.352313	0.401917	0.409202	0.35895	0.323766	0.406022	0.418233
C01D	0.389988	0.371676	0.372219	0.388074	0.399049	0.383304	0.375902	0.391287			0.191839	0.334531
C01F	0.360269	0.367293	0.373979	0.408137	0.375766	0.381207	0.386949	0.416656	0.301798	0.240881	0.310325	0.353743
C01G	0.370159	0.388902	0.383834	0.400322	0.3762	0.393539	0.384552	0.403438	0.301798	0.308792	0.311649	0.381449
C02F	0.344016	0.344292	0.356538	0.367141	0.351664	0.35126	0.363252	0.373755	0.268805	0.316503	0.324035	0.327299
C03B	0.3119	0.328619	0.340326	0.388971	0.321364	0.32772	0.351992	0.401325	0.407817	0.360247	0.306002	0.369522
C03C	0.356915	0.361101	0.380684	0.39813	0.359684	0.368778	0.402638	0.410041	0.29424	0.345412	0.365248	0.382288
C04B	0.346348	0.372286	0.379591	0.391785	0.354723	0.379662	0.38401	0.394708	0.282448	0.284851	0.303562	0.370448
C05B	0.382061	0.410999	0.362856	0.37892	0.385239	0.381767	0.33444	0.394422
C05C	0.316697	0.378111	0.370814	0.329663	0.326488	0.365169	0.362174	0.358255		0.35246	0.330608
C05D	0.337926	0.365606	0.35856	0.377517	0.346555	0.380957	0.344815	0.358395			0
C05F	0.399275	0.395303	0.373994	0.393504	0.403025	0.417502	0.366786	0.393503		0.278119
C05G	0.372621	0.378493	0.369896	0.368176	0.359349	0.353555	0.379328	0.359888			0.337293
C06B	0.308619	0.308976	0.305296	0.382638	0.31729	0.306258	0.311822	0.38163		0	0.245304	0.17665
C06C	0.262781	0.235864	0.332162	0.320503	0.252818	0.20487	0.339744	0.346927
C06D	0.409285	0.345227	0.360338	0.302559	0.412483	0.328607	0.352397	0.285941				0.356493
C06F	0.326753	0.269292	0.269687	0.401633	0.326514	0.215753	0.227372	0.380649		0.281301	0.13342
C07B	0.280967	0.370305	0.400324	0.348291	0.253923	0.368449	0.414947	0.340688		0.120553		0.154429
C07C	0.290137	0.314392	0.316004	0.31896	0.293954	0.322789	0.322268	0.324946	0.208567	0.227559	0.336342	0.343763
C07D	0.188027	0.187765	0.183516	0.175159	0.204547	0.195968	0.190765	0.178323	0.0826548	0.122513	0.220026	0.313992
C07F	0.298058	0.314736	0.333035	0.351645	0.300484	0.316308	0.339291	0.353372	0.121025	0.266508	0.370077	0.36917
C07G	0.328686	0.314629	0.346936	0.276223	0.32529	0.32298	0.358289	0.261018	0.0568466	0	0
C07H	0.240693	0.223973	0.213183	0.210787	0.236681	0.221046	0.212671	0.213552	0.228726	0.158394	0.227855	0.219066
C07J	0.120176	0.170489	0.161409	0.163222	0.129673	0.251399	0.159881	0.171889			0	0.200927
C07K	0.243691	0.232249	0.225702	0.2199	0.24648	0.236259	0.227392	0.222598	0.0907912	0.193714	0.210211	0.186065
C08B	0.328413	0.333886	0.357032	0.382204	0.342337	0.34539	0.359841	0.383232	0.262356	0	0.293958	0.328363
C08C	0.338935	0.302233	0.286243	0.302843	0.344695	0.307123	0.28844	0.332496		0.224124	0.116682	0.30938
C08F	0.278328	0.31278	0.313997	0.327611	0.283598	0.331044	0.322081	0.334388	0.232067	0.25828	0.256989	0.292312
C08G	0.280976	0.309674	0.319639	0.352143	0.290567	0.311349	0.328253	0.360227	0.210598	0.278008	0.322573	0.359772
C08H	0.351168	0.349375	0.347892	0.283581	0.349075	0.306912	0.345301	0.285831				0.14837
C08J	0.300876	0.328607	0.340865	0.371099	0.308299	0.337343	0.34916	0.378443	0.200749	0.300628	0.31033	0.356569
C08K	0.278893	0.314804	0.321171	0.334289	0.288983	0.321868	0.331208	0.34328	0.294504	0.217284	0.264626	0.273718
C08L	0.251818	0.293515	0.308165	0.323044	0.262891	0.297467	0.316761	0.332924	0.139936	0.24697	0.277117	0.319586
C09B	0.297587	0.330896	0.368994	0.394137	0.337959	0.341685	0.381956	0.407414	0.0645338	0.264958	0.303142	0.380125
C09C	0.362789	0.365391	0.372486	0.400187	0.369423	0.361113	0.373343	0.405357	0	0.307033	0.337734	0.40729
C09D	0.354665	0.362271	0.363641	0.372074	0.358334	0.371113	0.363071	0.380846	0	0.344721	0.337022	0.362109
C09F	0.348231	0.371162	0.390943	0.357056	0.34339	0.34726	0.372404	0.36422			0.24218
C09G	0.369613	0.418779	0.376301	0.37471	0.348651	0.422975	0.377205	0.378514			0.383135	0.299649
C09H	0.337103	0.365684	0.376536	0.297158	0.326949		0.369723	0.231035
C09J	0.309028	0.344826	0.327183	0.353073	0.307085	0.347744	0.327047	0.359479	0.199436	0.299645	0.19988	0.376471
C09K	0.380216	0.39843	0.409597	0.406091	0.403441	0.408815	0.415623	0.40215	0.339443	0.373094	0.353155	0.404725
C10B	0.354122	0.374248	0.385687	0.394326	0.348008	0.366666	0.382435	0.397109	0.231755
C10C	0.309376	0.366736	0.355762	0.385963	0.324362	0.354592	0.356047	0.394194
C10F			0.242597	0.378317			0.242597
C10G	0.259807	0.300268	0.297439	0.301444	0.249059	0.302951	0.296781	0.287227		0.282484	0.322013	0.359155
C10H	0.385042	0.382953	0.356395	0.319804	0.38663	0.277845	0.337516	0.228566
C10J	0.340307	0.357062	0.395751	0.387546	0.341463	0.356765	0.386555	0.384669				0.287059
C10K	0.301788	0.392102	0.381546	0.369777	0.257803	0.349619	0.356457	0.364052
C10L	0.343913	0.343139	0.370668	0.384624	0.340106	0.341348	0.368714	0.390683	0.200958	0.223065	0.211287	0.261242
C10M	0.30339	0.299229	0.330551	0.367745	0.300127	0.301099	0.341623	0.368797		0.127413	0.338186
C10N	0.36522	0.3405	0.363165		0.349369	0.186513
C11B	0.351334	0.401583	0.367064	0.364	0.332508	0.409889	0.353138	0.365632	0.137738
C11C	0.356536	0.404321	0.401899	0.398485	0.349594	0.403491	0.389657	0.40013	0.198184	0.140037	0.237485	0.172853
C11D	0.295406	0.308424	0.336975	0.35938	0.290141	0.306765	0.332559	0.360869	0.201381	0.363914	0.353209	0.373082
C12C	0.303788	0.365262	0.360175	0.371731	0.295468	0.380202	0.353122	0.368042				0
C12F	0.346768	0.38812	0.337425	0.161206	0.356805	0	0.312042	0.154075
C12G	0.273645	0.366882	0.374424	0.367745	0.271998	0.356778	0.379811	0.354924
C12H	0.345708	0.332296	0.324965	0.319655	0.339204	0.296832	0.27128	0.292392	0.372997	0.359664	0.37625
C12J	0.340047	0.241229	0.121307	0	0.352975	0.0298171
C12L	0.202175	0.236054		0.238351
C12M	0.331188	0.326703	0.308594	0.307141	0.326023	0.336216	0.310769	0.306017	0.332693	0.395149	0.290559	0.302751
C12N	0.255206	0.241528	0.232686	0.231319	0.258975	0.241407	0.229352	0.23391	0.16437	0.180743	0.253094	0.215367
C12P	0.236223	0.213546	0.208833	0.214357	0.242379	0.213608	0.208305	0.215208	0.165709	0.174023	0.222524	0.226426
C12Q	0.250892	0.241654	0.233238	0.232281	0.254566	0.242575	0.234546	0.233615		0.119129	0.280099	0.244673
C12R	0.228759	0.265064	0.37798	0	0.228283	0.240645	0.382169
C12S	0.36678	0.365496	0.38739	0.39061	0.362782	0.371452	0.374091	0.387755
C13C			0.245409				0.245409			0
C13D	0.320912	0.370236	0.296014	0.320454	0.323772	0.353798	0.280033	0.288196
C13F	0.305032	0.362517	0.368101	0.395582	0.274857	0.365594	0.341965	0.351664
C13G				0.188376
C13H
C13J	0.302669	0.312875	0.310564	0.306766	0.277115	0.291041	0.162749	0.35912
C13K	0.355982	0.350236	0.358291	0.370801	0.350017	0.355975	0.363075	0.311632
C14B	0.397975	0.406975	0.356524	0.375794	0.340251	0.319868	0.368331	0.237161
C14C	0.376478	0.356487	0.399576	0.351762	0.365985	0.381584	0.392318	0.357737
C21B	0.366305	0.382801	0.363585	0.387825	0.381452	0.396562	0.403482	0.407249		0.190406	0.191516	0.302626
C21C	0.306536	0.403059	0.392492	0.411757	0.320074	0.3971	0.389514	0.416262			0.274426	0.367394
C21D	0.356082	0.388278	0.388614	0.408625	0.36359	0.406483	0.403289	0.417757	0.100653	0.252158	0.282355	0.286978
C22B	0.346457	0.360897	0.364215	0.397639	0.348131	0.361298	0.374796	0.419206	0.272505	0.23952	0.331761	0.363947
C22C	0.29669	0.330205	0.354881	0.403987	0.308983	0.33986	0.367393	0.417613	0.321144	0.277125	0.299703	0.335756
C22F	0.247049	0.309855	0.370528	0.404862	0.237224	0.298913	0.374284	0.403614	0	0.226782	0.369256	0
C23C	0.326513	0.336467	0.335366	0.353419	0.329039	0.337028	0.33592	0.348471	0.282758	0.278052	0.30002	0.324023
C23D	0.33395	0.396998	0.380074	0.383381	0.29911	0.316488	0.338088	0.12817
C23F	0.358815	0.363676	0.362189	0.360675	0.369147	0.371385	0.36871	0.364123	0.197128	0.284753	0.333202	0.357281
C23G	0.32545	0.355279	0.372878	0.410936	0.324056	0.353718	0.37378	0.408781		0.357427	0.37186	0.296874
C25B	0.350695	0.378023	0.405621	0.419237	0.357198	0.389949	0.407661	0.422937	0.1326	0.286468	0.416511	0.38361
C25C	0.348448	0.375487	0.366376	0.403108	0.338207	0.366253	0.372546	0.40498	0.205247			0
C25D	0.361929	0.36757	0.381902	0.387105	0.363134	0.368044	0.381164	0.388398	0.189949	0.301164	0.347527	0.383521
C25F	0.360068	0.372481	0.37487	0.393216	0.384684	0.395776	0.375081	0.393007	0.187834	0.291789	0.208326	0.345425
C30B	0.329706	0.308036	0.303165	0.327642	0.342241	0.342237	0.312352	0.343904	0.285332	0.307621	0.242797	0.297159
C40B				0.278151				0.295913				0.29753
C99Z				0.351896
D01B	0.339483	0.331196	0.335846	0.3788	0.349158	0.372708	0.348043	0.373652
D01C	0.370813	0.390276	0.423401	0.410534	0.355915	0.392669	0.415287	0.413657				0.24795
D01D	0.319426	0.33192	0.329755	0.363244	0.320505	0.359765	0.329774	0.357709	0.100038	0.380103	0.23423	0.346894
D01F	0.325068	0.352147	0.355364	0.388582	0.327591	0.353952	0.358103	0.392159	0.170606	0.2524	0.303408	0.371653
D01G	0.320152	0.353342	0.318706	0.374473	0.369238	0.38032	0.377947	0.379686			0.209089
D01H	0.294054	0.310967	0.345696	0.319952	0.33485	0.331254	0.397964	0.276085	0.15703		0.310922
D02G	0.342144	0.361563	0.364522	0.378452	0.343241	0.354035	0.359183	0.378793	0.231852	0.283026	0.293092	0.316209
D02H	0.323166	0.281043	0.258666	0.318219	0.323373	0.360907	0.397746	0.322738
D02J	0.315854	0.313119	0.3052	0.39126	0.324625	0.30764	0.298594	0.365627				0
D03C	0.283633	0.245197	0.256843	0.222004	0.326367	0.248868	0.229729	0.286475
D03D	0.347195	0.359429	0.370945	0.358393	0.356747	0.365137	0.373909	0.374118	0.266858	0	0.283066	0.361026
D03J	0.306137	0.374764	0.373672	0.350457	0.337251	0.43772	0.315418	0.233472
D04B	0.335344	0.321884	0.305723	0.38112	0.392689	0.341201	0.350117	0.411612		0.359436	0.281024	0.297825
D04C	0.355997	0.375976	0.424523	0.37771	0.359056	0.375318	0.4327	0.380665
D04D	0.326141	0.352053	0.398336	0.369557	0.336554	0.326606	0.263758
D04G	0.306147	0.396333	0.403285	0.328093	0.187994	0.238462	0.388076
D04H	0.319053	0.329715	0.330003	0.340116	0.31444	0.327619	0.326086	0.340626	0.215218		0.261508
D05B	0.195618	0.247533	0.302827	0.334527	0.220853	0.215476	0.360011	0.373421			0.160996	0.0498127
D05C	0.349674	0.340544	0.348993	0.320555	0.346881	0.31701	0.3644	0.321055			0.225179	0.285846
D06B	0.353727	0.409715	0.413803	0.420443	0.34612	0.400747	0.410967	0.422602	0	0.117678	0.24823	0.371489
D06C	0.385888	0.381746	0.374255	0.402352	0.379991	0.364236	0.366444	0.400438
D06F	0.366593	0.389193	0.387645	0.398143	0.368346	0.415335	0.403747	0.424896	0.229827	0.224275	0.290547	0.331644
D06G	0.294921	0.270625	0.217858	0.318197	0.294921	0.270625
D06H	0.38678	0.411415	0.386358	0.370069	0.389307	0.390245	0.175014	0.296249		0.256038
D06J	0.400116	0.282936	0.209244	0.328137	0.335461	0.282936
D06L	0.30821	0.335584	0.337331	0.388683	0.31045	0.335417	0.326042	0.381555
D06M	0.351747	0.377222	0.380494	0.381663	0.346507	0.362798	0.377924	0.381733	0.29935	0	0.30468	0.352403
D06N	0.327632	0.352091	0.365054	0.319765	0.337948	0.336681	0.372597	0.320643			0.14612
D06P	0.261496	0.295628	0.350776	0.399246	0.281537	0.309764	0.371437	0.400624		0.0261829	0.192195	0.2766
D06Q	0.370615	0.344367	0.3952	0.369688	0.357702	0.382263	0.394932	0.301616
D07B	0.31607	0.343578	0.321574	0.358286	0.308441	0.21938	0.321438	0.334484			0.216615	0.388414
D21B	0.391556	0.395329	0.384912	0.383809	0.412214	0.408797	0.380955	0.38158		0.0306341	0.299355
D21C	0.294547	0.330266	0.372721	0.37875	0.290624	0.333788	0.387675	0.387954	0		0.350165	0.280342
D21D	0.351411	0.315934	0.417975	0.416049	0.364684	0.346382	0.40101	0.412101
D21F	0.326903	0.346976	0.332354	0.333288	0.355047	0.388327	0.333378	0.334908		0.148482
D21G	0.368917	0.353237	0.354852	0.380058	0.374366	0.338518	0.339167	0.355899				0.328268
D21H	0.344147	0.356264	0.363844	0.3546	0.333588	0.342977	0.361318	0.350885	0.15897			0.280342
D21J	0.366725	0.349995	0.340516	0.393393	0.332492	0.324079	0.347597	0.356747			0
D99Z
E01B	0.315132	0.330344	0.349715	0.387714	0.374974	0.344501	0.365685	0.380629			0	0.296961
E01C	0.364137	0.379448	0.397078	0.39741	0.372568	0.383191	0.401138	0.400379		0.313425		0.395163
E01D	0.399657	0.349253	0.377999	0.378102	0.401158	0.352109	0.365403	0.364118		0.313425	0.337064	0.357921
E01F	0.360926	0.369429	0.36564	0.375787	0.370139	0.358728	0.365515	0.371968			0.356301	0.392957
E01H	0.372805	0.33759	0.31962	0.344844	0.335304	0.313129	0.290423	0.317597
E02B	0.346209	0.364903	0.376138	0.391905	0.360425	0.386319	0.372552	0.397211				0.267485
E02C	0.403819	0.385104	0.383098	0.336468	0.321525	0.393155	0.377809	0.275606
E02D	0.372362	0.370608	0.37797	0.39146	0.376121	0.390558	0.383509	0.39834	0.212697		0.372189	0.375548
E02F	0.362219	0.367568	0.35866	0.369275	0.355564	0.368531	0.360143	0.355574	0.368217	0.343367	0.239112	0.124223
E03B	0.419128	0.418287	0.426373	0.442625	0.412567	0.409599	0.435921	0.440799	0.213392	0.219093	0.279586	0.403019
E03C	0.38619	0.358863	0.371	0.378686	0.386419	0.343579	0.374157	0.359416	0		0	0.300444
E03D	0.274999	0.286092	0.33575	0.330983	0.273472	0.321319	0.364986	0.358932	0.295508	0	0.130891	0.213574
E03F	0.418807	0.354991	0.340983	0.299381	0.427927	0.383616	0.357128	0.341808				0.152465
E04B	0.336034	0.337691	0.341871	0.341669	0.343852	0.352337	0.358392	0.364812	0.402585	0.194345	0.333838	0.310817
E04C	0.331215	0.349904	0.359643	0.360454	0.335967	0.363493	0.376807	0.370663			0.315628	0.345765
E04D	0.321057	0.334248	0.341078	0.371312	0.315504	0.329238	0.333702	0.385131		0.117102	0.210019	0.24626
E04F	0.379102	0.371082	0.36009	0.370452	0.368461	0.37129	0.362077	0.394141			0	0.372441
E04G	0.400385	0.41696	0.424594	0.42565	0.40669	0.416025	0.426452	0.426488	0.32252		0.389397	0.405257
E04H	0.382112	0.385761	0.378804	0.388695	0.385897	0.385926	0.379113	0.390888	0.3595	0.342163	0.320074	0.37235
E05B	0.323111	0.311637	0.31746	0.328571	0.341187	0.327076	0.336744	0.333383	0.101478	0.314862	0.171435	0.346559
E05C	0.286983	0.314054	0.327751	0.346186	0.285622	0.319068	0.346045	0.36907	0.277961	0.394834	0.356602	0.359429
E05D	0.346659	0.332335	0.347795	0.378163	0.360136	0.344268	0.362605	0.371304	0.351959	0.347489	0.341629	0.38156
E05F	0.358964	0.395221	0.378447	0.398924	0.349579	0.410098	0.384021	0.413857	0.272675	0.41868	0.313733	0.377376
E05G	0.392202	0.385094	0.403541	0.400761	0.397427	0.382685	0.415204	0.381235
E06B	0.325698	0.343036	0.363001	0.372685	0.329763	0.343688	0.374107	0.384172	0.354022	0.353846	0.382722	0.302527
E06C	0.316824	0.352326	0.362781	0.384234	0.320746	0.387149	0.398099	0.380455			0.237531	0.309643
E21B	0.266743	0.273859	0.286925	0.294357	0.267433	0.250998	0.284437	0.293103	0.159399	0.31524	0.275076	0.229736
E21C	0.37665	0.345275	0.359626	0.353053	0.360966	0.319278	0.323455	0.367655			0.196881	0.339278
E21D	0.315199	0.339013	0.376982	0.361862	0.293794	0.334343	0.374816	0.356179			0.300738	0.162827
E21F	0.391341	0.352534	0.40171	0.36053	0.410107	0.310607	0.379071	0.345035
E99Z
F01B	0.398504	0.40662	0.426069	0.443679	0.414656	0.41641	0.437358	0.440207	0	0.374163	0.325982	0.358775
F01C	0.302425	0.320873	0.332861	0.364888	0.293626	0.313253	0.354516	0.381714	0.268405	0.219988	0.321653	0.26291
F01D	0.340644	0.369531	0.353342	0.350596	0.33784	0.35659	0.360214	0.350038		0.348837	0.270924	0.363623
F01K	0.368283	0.386604	0.412955	0.418211	0.385653	0.335786	0.40775	0.405202	0.304325		0.315049	0.414028
F01L	0.258228	0.266337	0.266221	0.298929	0.274412	0.295415	0.275145	0.295828	0.104231	0.247602	0.271016	0.264065
F01M	0.387089	0.387215	0.392511	0.412906	0.393401	0.388552	0.410985	0.419608	0.339947	0.361042	0.34242	0.360128
F01N	0.34657	0.325097	0.295692	0.346579	0.359175	0.362534	0.305009	0.366127	0.410416	0.292075	0.293546	0.334629
F01P	0.379543	0.367559	0.382704	0.395174	0.401535	0.380027	0.39267	0.401045	0.177408	0.227423	0.172625	0.326547
F02B	0.304198	0.326514	0.318423	0.36304	0.335462	0.344589	0.339596	0.363679	0	0.25436	0.262168	0.378275
F02C	0.295026	0.313425	0.308701	0.344417	0.301788	0.322709	0.317673	0.366116		0.325984	0.196573	0.419879
F02D	0.278195	0.324519	0.337291	0.360246	0.302382	0.330283	0.344513	0.368698		0.260876	0.277848	0.377959
F02F	0.390195	0.371722	0.367335	0.377888	0.410345	0.370099	0.377869	0.378935	0.261538		0.348787	0.359514
F02G	0.377526	0.362247	0.380425	0.361121	0.365548	0.344904	0.396663	0.370764	0.186182	0.101899
F02K	0.349675	0.346471	0.370405	0.350762	0.352523	0.358215	0.372072	0.351738				0.411317
F02M	0.252545	0.278763	0.297566	0.321296	0.280988	0.280554	0.307996	0.329047	0.320499	0.323755	0.289043	0.314677
F02N	0.358656	0.384268	0.392819	0.401363	0.356448	0.392763	0.40436	0.405551			0.301929	0.404243
[truncated: 208 more rows]
