# Supplementary material for: Understanding the Dynamic Convergence Phenomenon from the Perspective of Diversity and Persistence: A Cross-Sector Comparative Analysis between the United States and South Korea
Source: PLoS One. 2016 Jul 14;11(7):e0159249. doi: 10.1371/journal.pone.0159249 (PMC4945011; doi:10.1371/journal.pone.0159249)
Supplement: S5 File — The process for calculating the values of diversity and persistence of CitingIPC A01B in the US at the 1991–1995 time period has been demonstrated. This file contains seven sheets. The description for each sheet is as follows. A. Material_US_19861990_Raw_Matrix: the matrix is arranged in CitedIPC and CitingIPC in the US at the 1986–1990 time period to calculate the value of persistence. Yellow background color cells (B2:B639) are the element of vector A01B in the US at the 1986–1990 time period. B. Material_US_19911995_Raw_Matrix: the matrix is arranged in CitedIPC and CitingIPC in the US at the 1991–1995 time period to calculate the value of diversity and persistence. Yellow background color cells (B2:B639) are the element of vector A01B in the US at the 1991–1995 time period. C. Material_Wholetime_IPC Matrix: the matrix is arranged in CitedIPC and CitingIPC during the whole time period (1976–2010). A pair of column vectors is utilized to calculate distance between i and j (dij) in Eq (2)(dij=1−vi∙vj‖vi‖‖vj‖). D. Diversity_Proportion(Pi, Pj): values in the yellow background color cells are used for calculating pi and pj in Eq (1) and are calculated by dividing each element (i or j) by the sum of all elements of vector A01B in the US at the 1991–1995 time period. Please refer to the Excel function of the D3:D640 cells. E. Diversity_Cosine Distance(Dij): values that indicate the distance between elements i and j (dij) in Eq (2) are computed based on sheet C. Material_Wholetime_IPC Matrix. vi and vj in Eq (2) are a pair of column vectors in sheet C. Please refer to the Excel function in the B2 cell. F. Diversity_PiPjDij: value of diversity (0.721371) of CitingIPC A01B in the US at 1991–1995 time period is the sum of pi*pj*dij in the range of C3:XP640, where the value of pi and pj from sheet D are indicated in the range of B3:B640 and C2:XP2, respectively, and dij is the same as the value in the cells, matching elements i and j in sheet E. Please refer to the Excel fun [file pone.0159249.s005.xlsx]

## Sheet: A.Material_US_8690_Raw_Matrix
	A01B	A01C	A01D	A01F	A01G	A01H	A01J	A01K	A01L	A01M	A01N	A01P	A21B	A21C	A21D	A22B	A22C	A23B	A23C	A23D	A23F	A23G	A23J	A23K	A23L	A23N	A23P	A24B	A24C	A24D	A24F	A41B	A41C	A41D	A41F	A41G	A41H	A42B	A42C	A43B	A43C	A43D	A44B	A44C	A45B	A45C	A45D	A45F	A46B
A01B	601	85	43	1	2	3	0	0	0	5	7	0	0	0	0	0	0	0	0	0	0	0	0	0	0	0	0	0	0	0	0	0	0	0	0	0	0	0	0	0	1	0	0	0	0	0	0	0	0
A01C	127	324	6	2	27	4	0	0	4	6	12	0	0	1	0	0	0	0	0	0	0	1	0	0	0	0	1	0	1	0	0	0	0	0	0	0	0	0	0	0	0	0	0	0	0	0	0	0	0
A01D	44	8	1322	50	23	0	0	2	0	0	3	8	0	0	0	0	0	1	0	0	0	0	1	2	0	3	0	1	0	0	0	0	0	0	0	0	0	0	0	0	0	0	0	0	0	0	0	0	0
A01F	1	1	13	161	0	0	0	2	0	0	0	1	0	0	0	0	0	1	0	0	0	0	0	0	1	0	0	0	0	0	0	0	0	0	0	0	0	0	0	0	0	0	0	0	0	0	0	0	0
A01G	4	38	34	1	385	31	0	3	0	4	35	0	0	0	0	0	1	3	0	0	0	0	0	2	8	0	1	0	0	0	0	0	0	0	0	7	0	0	0	0	0	0	0	0	0	0	0	1	0
A01H	2	1	0	0	5	36	0	0	0	0	6	0	0	0	0	0	0	0	0	0	0	0	1	0	1	0	0	0	0	0	0	0	0	0	0	1	0	0	0	0	0	0	0	0	0	0	0	0	0
A01J	0	0	0	0	0	0	82	1	0	0	0	0	2	4	1	0	0	2	5	0	0	0	0	1	2	0	5	0	0	0	0	0	0	0	0	0	0	0	0	0	0	0	0	0	0	0	0	0	0
A01K	2	0	0	0	3	0	1	1194	0	3	17	0	0	0	1	0	6	1	0	1	0	0	0	6	11	1	6	0	0	0	0	1	0	8	0	1	0	0	0	0	0	0	0	0	2	1	0	0	1
A01L	1	2	1	0	1	0	0	0	12	0	1	0	0	0	0	0	0	0	0	0	0	0	0	0	0	0	0	0	0	0	0	0	0	0	0	1	0	0	0	1	0	0	0	0	0	0	0	0	0
A01M	1	0	1	0	1	0	0	11	0	200	12	0	0	0	0	0	1	0	0	0	0	0	0	0	2	0	0	0	0	0	0	0	0	0	0	0	0	0	0	0	0	0	0	0	1	0	0	31	1
A01N	4	11	6	1	23	31	0	24	0	24	3342	0	0	0	4	0	2	9	3	7	2	11	0	23	20	0	0	3	5	5	1	0	0	2	0	7	0	0	0	0	0	0	0	0	0	0	1	0	0
A01P	0	0	2	0	0	0	0	0	0	0	0	1	0	0	0	0	0	0	0	0	0	0	0	0	0	0	0	0	0	0	0	0	0	0	0	0	0	0	0	0	0	0	0	0	0	0	0	0	0
A21B	0	0	0	0	1	0	0	0	0	0	0	0	64	4	5	0	0	8	0	0	0	0	0	0	32	1	4	0	0	0	0	0	0	0	0	0	0	0	0	0	0	0	0	0	0	0	0	0	0
A21C	0	0	0	0	0	0	0	0	0	0	0	0	4	120	73	0	10	3	1	2	0	31	0	3	17	0	85	0	0	0	0	0	0	0	0	0	0	0	0	0	0	0	0	0	0	0	0	0	0
A21D	0	0	0	0	0	0	0	1	0	0	3	0	1	144	508	0	4	37	21	37	0	42	2	25	224	0	199	1	0	0	0	0	0	0	0	0	0	0	0	0	0	0	0	0	0	0	0	0	0
A22B	0	0	0	0	0	0	0	1	0	0	0	0	0	0	0	23	24	0	0	0	0	0	0	0	0	0	0	0	0	0	0	0	0	0	0	0	0	0	0	0	0	0	0	0	0	0	0	0	0
A22C	1	0	0	0	0	0	0	0	0	0	0	0	1	6	1	14	777	11	1	0	0	7	4	1	72	0	32	0	0	0	0	1	0	1	1	0	0	0	0	0	0	0	0	0	0	0	0	0	0
A23B	0	0	0	0	0	0	0	2	0	0	3	0	10	1	12	4	17	178	10	2	2	13	6	22	196	7	22	1	1	0	0	0	0	0	0	0	0	0	0	0	0	0	0	0	0	0	0	0	0
A23C	0	0	0	0	0	0	7	0	0	0	9	0	4	6	16	0	2	12	314	24	1	35	10	11	158	1	10	0	0	1	0	0	0	0	0	0	0	0	0	0	0	0	0	0	0	0	0	0	0
A23D	0	0	0	0	0	0	0	0	0	0	2	0	0	6	31	0	1	5	55	253	0	64	3	2	92	0	7	0	0	0	0	0	0	0	0	0	0	0	0	0	0	0	0	0	0	0	0	0	0
A23F	0	0	0	0	0	0	0	0	0	0	0	0	0	6	0	0	0	4	1	1	102	6	0	5	18	0	7	1	0	0	0	0	0	0	0	0	0	0	0	0	0	0	0	0	0	0	0	0	0
A23G	0	0	0	0	0	0	0	1	0	0	15	0	0	30	28	0	3	4	29	28	3	916	1	9	248	0	52	2	0	0	0	0	0	0	0	0	0	0	0	0	0	0	0	0	0	0	0	0	0
A23J	0	0	1	0	2	0	0	0	0	0	8	0	0	25	14	0	7	2	27	19	1	18	75	50	144	0	39	0	0	0	0	0	0	0	0	0	0	0	0	0	0	0	0	0	0	0	1	0	0
A23K	0	0	2	1	0	0	0	18	0	0	9	0	0	6	6	0	7	8	8	6	1	5	5	325	66	5	10	0	0	0	0	0	0	0	0	0	0	0	0	0	0	0	0	0	0	0	0	0	0
A23L	0	0	0	0	0	0	0	10	0	0	39	0	26	113	234	3	73	168	148	104	7	362	52	113	1759	19	274	9	0	0	0	0	0	0	0	0	0	0	0	0	0	0	0	0	0	0	0	0	0
A23N	0	0	0	0	0	0	0	0	0	0	0	0	0	0	5	0	1	6	0	0	1	0	0	9	36	95	22	0	0	0	0	0	0	0	0	0	0	0	0	0	0	0	0	0	0	0	0	0	0
A23P	0	0	0	0	0	0	0	0	0	0	0	0	1	74	14	0	7	6	5	2	4	14	1	7	71	10	96	0	0	0	0	0	0	0	0	0	0	0	0	0	0	0	0	0	0	0	0	0	0
A24B	0	0	2	0	0	0	0	0	0	0	0	0	0	0	0	0	0	6	10	1	0	2	0	0	9	5	3	380	77	211	9	0	0	0	0	0	0	0	0	0	0	0	0	0	0	0	0	0	0
A24C	0	0	0	2	0	0	0	0	0	0	1	0	0	0	0	0	0	0	0	0	0	7	0	0	4	0	0	29	76	43	0	0	0	0	0	0	0	0	0	0	0	0	0	0	0	0	0	0	0
A24D	0	0	0	0	0	0	0	0	0	0	0	0	0	0	0	0	0	0	0	0	0	0	0	0	0	0	0	137	52	543	40	0	0	0	0	0	0	0	0	0	0	0	0	0	0	0	0	0	0
A24F	0	0	0	0	0	0	0	0	0	0	4	0	1	0	0	0	0	0	0	0	0	0	0	0	0	0	0	30	4	102	57	0	0	0	0	0	0	0	0	0	0	0	0	0	0	0	0	0	0
A41B	0	0	0	0	0	0	0	1	0	0	1	0	0	0	0	0	0	0	0	0	0	1	0	0	0	0	0	0	0	0	0	148	0	51	9	0	1	1	0	9	0	1	1	0	0	0	0	1	2
A41C	0	0	0	0	0	0	0	0	0	0	0	0	0	0	0	0	0	0	0	0	0	0	0	0	0	0	0	0	0	0	0	5	13	6	0	0	0	0	0	0	0	0	0	0	0	0	0	0	0
A41D	1	0	0	0	0	0	0	3	0	0	1	0	0	0	0	0	0	0	0	0	0	0	0	0	0	0	0	0	0	0	1	32	0	409	4	0	0	13	0	25	0	2	3	1	0	0	0	2	0
A41F	0	0	0	0	0	0	0	0	0	0	0	0	0	0	0	0	0	0	0	0	0	0	0	0	0	0	0	0	0	0	0	1	0	9	6	0	0	0	0	2	0	0	5	1	0	0	0	2	0
A41G	0	0	0	0	3	0	0	0	0	0	6	0	0	0	0	0	0	0	0	0	0	0	0	0	0	0	0	0	0	0	0	0	0	0	0	12	0	1	0	0	0	0	0	0	0	0	0	0	0
A41H	0	0	0	0	0	0	0	0	0	0	0	0	0	0	0	0	1	0	0	0	0	0	0	0	0	0	0	0	0	0	0	0	4	1	0	0	36	0	0	0	0	0	6	0	0	0	0	0	0
A42B	0	0	0	0	0	0	1	0	0	0	0	0	0	0	0	0	0	0	0	0	0	0	0	0	0	0	0	0	0	0	0	1	0	25	0	4	0	199	8	6	0	0	3	0	0	0	0	0	0
A42C	0	0	0	0	0	0	0	0	0	0	0	0	0	0	0	0	1	0	0	0	0	0	0	0	0	0	0	0	0	0	0	1	0	1	0	0	0	12	1	0	0	0	0	0	0	0	0	0	0
A43B	0	0	0	0	0	0	0	0	0	0	2	0	0	0	0	0	0	0	0	0	0	0	0	0	0	0	0	0	0	0	0	1	0	12	2	0	0	0	0	1071	61	16	0	0	0	0	0	0	0
A43C	0	0	0	0	0	0	0	0	0	0	0	0	0	0	0	0	0	0	0	0	0	0	0	0	0	0	0	0	0	0	0	1	0	0	0	0	0	0	0	77	39	2	4	0	0	0	0	0	0
A43D	0	0	0	0	0	0	0	0	0	0	0	0	0	0	0	0	0	0	0	0	0	0	0	0	0	0	0	0	0	0	0	0	0	1	0	0	1	0	0	39	3	94	0	0	0	0	0	0	0
A44B	7	0	0	0	2	0	0	0	0	0	0	0	0	0	0	0	0	0	0	0	0	0	0	0	0	0	0	0	0	0	0	8	0	1	19	0	0	12	0	0	1	0	360	11	3	5	1	6	0
A44C	0	1	0	0	0	0	0	0	0	0	0	0	0	0	0	0	0	0	0	0	0	0	0	0	0	0	0	0	0	0	0	0	0	1	1	0	0	0	0	0	1	0	11	64	1	0	0	0	0
A45B	0	0	0	0	2	0	0	0	0	0	0	0	0	0	0	0	0	0	0	0	0	0	0	0	0	0	0	0	0	0	0	0	0	0	0	0	0	1	0	2	0	0	0	0	33	1	4	0	0
A45C	0	0	0	0	0	0	0	6	0	1	0	0	0	0	0	0	0	0	0	0	0	0	0	0	0	0	0	0	0	0	0	2	0	0	0	0	1	10	0	1	0	0	11	2	0	214	6	30	0
A45D	0	0	0	0	0	0	0	4	0	0	10	0	0	0	0	0	0	0	0	0	0	0	0	0	2	0	1	0	0	0	0	0	0	1	0	0	0	0	0	0	0	0	2	0	0	3	428	0	16
A45F	0	0	0	0	0	0	0	0	0	8	0	0	0	0	0	0	0	0	0	0	0	0	0	0	0	0	0	0	0	0	0	0	0	0	0	0	0	0	0	0	0	0	11	0	1	18	0	124	0
A46B	0	0	0	0	0	0	0	3	0	0	0	0	0	0	0	0	0	0	0	0	0	0	0	0	0	0	0	0	0	0	0	0	0	2	0	0	0	0	0	0	0	0	1	0	0	0	54	2	135
A46D	0	0	0	0	0	0	0	0	0	0	0	0	0	0	0	0	0	0	0	0	0	0	0	0	0	0	0	0	0	0	0	0	0	0	0	0	0	0	0	0	0	0	0	0	0	0	3	0	5
A47B	0	1	0	0	1	0	0	6	0	0	0	0	1	0	0	0	0	0	0	0	0	0	0	0	3	0	0	0	0	0	1	0	0	0	0	0	0	0	0	1	0	0	3	1	2	8	3	0	0
A47C	0	0	0	0	0	1	0	3	0	9	0	0	0	0	0	0	0	0	0	0	0	0	0	0	0	0	0	0	0	0	0	0	0	3	0	1	0	1	3	11	0	0	3	4	0	0	4	38	0
A47D	0	0	0	0	0	0	0	0	0	0	0	0	0	0	0	0	0	0	0	0	0	0	0	0	0	0	0	0	0	0	0	0	0	0	0	0	0	0	0	0	0	0	0	0	0	1	0	2	0
A47F	1	0	1	0	0	0	0	5	0	0	0	0	0	0	0	0	0	1	0	0	0	1	0	0	0	0	0	0	0	0	0	0	0	1	0	1	0	0	0	0	0	0	5	0	0	3	3	5	1
A47G	0	0	0	0	6	1	0	3	0	2	1	0	3	0	0	0	0	1	0	0	1	0	0	0	1	0	0	0	0	0	0	0	0	0	3	3	0	0	0	3	0	0	10	2	1	4	5	1	0
A47H	0	0	0	0	0	0	0	1	0	0	0	0	0	0	0	0	0	0	0	0	0	0	0	0	0	0	0	0	0	0	0	0	0	2	0	0	0	0	0	0	0	0	3	0	1	1	0	1	0
A47J	0	0	0	0	2	0	0	0	0	1	0	0	60	20	10	0	9	9	0	0	7	3	2	2	95	18	30	0	0	0	0	0	0	3	0	0	1	0	1	0	0	0	2	0	0	2	1	0	0
A47K	0	0	0	0	1	0	0	2	0	1	0	0	0	0	0	0	0	0	0	0	0	0	0	0	0	0	0	0	0	0	0	0	0	3	0	0	0	0	0	0	0	0	2	1	0	1	0	1	2
A47L	3	0	3	0	0	0	0	5	0	1	1	0	0	0	0	0	0	0	0	0	0	0	1	0	0	0	0	0	0	0	0	0	0	4	0	0	0	0	0	0	0	0	1	0	0	0	7	0	19
A61B	4	0	0	1	0	0	2	14	0	0	34	0	0	0	0	0	0	0	0	0	0	0	0	0	0	0	0	0	0	0	4	0	0	11	9	0	0	0	0	0	0	3	14	1	0	9	3	0	1
A61C	0	9	0	0	0	0	0	0	0	0	10	0	0	0	0	0	0	0	0	0	0	0	0	0	0	0	0	0	0	0	0	0	0	0	0	0	0	0	0	0	0	0	0	0	0	0	3	0	5
A61D	0	0	0	0	0	0	0	3	0	0	3	0	0	0	0	0	0	0	0	0	0	0	0	1	0	0	0	0	0	0	0	0	0	0	0	0	0	0	0	1	1	0	0	0	1	0	0	0	0
A61F	0	0	0	1	0	0	0	8	0	0	135	0	0	0	1	0	0	1	1	0	0	2	2	3	2	0	0	3	0	5	4	137	1	31	16	0	0	46	2	57	1	4	1	1	0	32	11	4	4
A61G	0	0	0	0	2	0	0	2	0	0	0	0	0	0	1	0	0	0	0	0	0	0	0	0	0	0	1	0	0	0	0	1	0	0	0	0	0	0	0	0	0	0	1	2	0	0	2	0	0
A61H	0	0	0	0	0	2	0	0	0	0	2	0	0	0	0	0	0	0	0	0	0	0	0	0	0	0	0	0	0	0	0	0	0	0	0	0	0	0	0	7	0	0	1	0	3	0	1	0	7
A61J	0	0	0	0	0	0	0	1	0	0	19	0	0	0	0	0	0	0	0	0	0	0	0	2	0	0	0	0	0	0	0	0	0	0	0	0	0	0	0	0	0	0	0	0	0	1	0	2	0
A61K	0	7	1	1	2	8	2	44	0	7	947	0	0	7	24	0	0	8	77	38	1	139	15	107	163	0	9	3	1	1	2	0	0	2	0	0	0	0	0	0	0	0	3	0	0	1	65	0	0
A61L	0	1	0	0	0	2	3	4	0	9	109	0	0	0	0	0	0	3	0	0	0	6	4	0	28	0	0	0	0	0	8	1	0	3	0	1	0	0	0	1	0	0	0	1	0	10	3	0	1
A61M	0	2	0	0	2	0	1	2	0	8	115	0	0	0	0	0	0	1	0	0	0	0	0	33	2	0	0	5	0	10	3	1	0	12	1	0	0	0	0	0	0	0	1	1	2	5	17	0	4
A61N	0	0	0	0	0	0	0	2	0	0	8	0	0	0	0	0	0	0	0	0	0	0	0	0	0	0	0	0	0	0	0	0	0	0	0	0	0	0	0	3	0	0	0	0	0	0	1	1	0
A61P	0	0	0	0	0	0	0	0	0	0	0	0	0	0	0	0	0	0	0	0	0	0	0	0	0	0	0	0	0	0	0	0	0	0	0	0	0	0	0	0	0	0	0	0	0	0	0	0	0
A61Q	0	0	0	0	0	0	0	0	0	0	0	0	0	0	0	0	0	0	0	0	0	0	0	0	0	0	0	0	0	0	0	0	0	0	0	0	0	0	0	0	0	0	0	0	0	0	0	0	0
A62B	0	0	0	0	0	0	0	5	0	0	0	0	0	0	0	0	0	0	0	0	0	0	0	0	0	0	0	0	0	0	0	1	0	28	0	0	0	4	0	0	0	0	8	0	0	0	0	0	0
A62C	0	0	0	0	2	0	0	0	0	0	1	0	0	0	0	0	0	0	0	0	0	0	0	0	0	0	0	0	0	0	0	0	0	0	0	0	0	0	0	0	0	0	0	0	0	0	1	0	1
A62D	0	0	0	0	0	0	0	0	0	0	0	0	0	0	0	0	0	0	0	0	0	0	0	0	0	0	0	0	0	0	0	0	0	0	0	0	0	0	0	0	0	0	0	0	0	0	0	0	0
A63B	2	1	0	0	0	0	0	4	0	4	1	0	0	0	0	0	0	0	0	0	0	0	0	0	0	0	0	0	0	0	1	0	0	27	2	2	0	10	0	13	0	0	3	1	0	8	0	10	0
A63C	0	0	0	0	1	0	0	0	0	0	0	0	0	0	0	0	0	0	0	0	0	0	0	0	0	0	0	0	0	0	0	0	0	2	0	0	0	0	0	1	0	1	0	0	3	0	0	1	0
A63D	0	0	0	0	0	0	0	2	0	0	0	0	0	0	0	0	0	0	0	0	0	0	0	0	0	0	0	0	0	0	0	0	0	2	0	0	0	0	0	0	0	0	0	0	0	0	0	0	0
A63F	0	0	0	0	0	0	0	0	0	0	0	0	0	0	0	0	0	0	0	0	0	0	0	0	0	0	0	0	0	0	0	0	0	1	0	1	0	0	0	0	0	0	1	0	0	0	0	0	0
A63G	0	0	0	0	0	0	0	0	0	0	0	0	0	0	0	0	0	0	0	0	0	0	0	0	0	0	0	0	0	0	0	0	0	0	0	0	0	0	0	0	0	0	0	0	0	0	0	0	0
A63H	0	0	0	0	0	0	0	11	0	0	1	0	0	0	0	0	0	0	0	0	0	0	0	0	0	0	0	0	0	0	0	0	0	1	0	0	0	1	0	0	0	0	2	1	0	7	0	1	0
A63J	0	0	0	0	0	0	0	0	0	0	0	0	0	0	0	0	0	0	0	0	0	0	0	0	0	0	0	0	0	0	0	0	0	0	0	0	0	0	0	0	0	0	0	0	0	0	0	0	0
A63K	0	0	0	0	0	0	0	1	0	0	0	0	0	0	0	0	0	0	0	0	0	0	0	0	0	0	0	0	0	0	0	0	0	0	0	0	0	0	0	0	0	0	0	0	0	0	0	0	0
A99Z	0	0	0	0	0	0	0	0	0	0	0	0	0	0	0	0	0	0	0	0	0	0	0	0	0	0	0	0	0	0	0	0	0	0	0	0	0	0	0	0	0	0	0	0	0	0	0	0	0
B01B	0	0	0	0	0	0	1	0	0	0	0	0	0	0	0	0	0	0	0	0	0	0	0	0	0	0	0	0	0	0	0	0	0	0	0	0	0	0	0	0	0	0	0	0	0	0	0	0	0
B01D	0	0	5	0	7	0	5	20	0	2	29	0	0	1	4	0	0	4	13	1	11	4	2	3	57	2	5	3	1	10	9	0	0	1	0	0	0	0	0	0	0	0	0	0	0	0	0	0	0
B01F	0	3	0	0	9	0	1	6	0	0	18	0	3	15	1	0	8	2	2	8	1	9	1	2	38	3	15	1	2	1	0	0	0	0	0	0	0	0	0	0	0	0	0	0	0	2	1	0	1
B01J	4	7	0	0	3	0	0	5	4	1	118	0	0	0	1	0	0	0	16	4	3	15	0	15	31	1	1	0	1	2	1	0	0	0	0	0	0	0	0	1	0	0	0	0	0	0	1	0	0
B01L	0	0	0	0	0	0	0	0	0	0	1	0	0	0	0	0	0	0	0	0	0	0	0	0	0	0	0	0	0	0	0	0	0	0	0	0	0	0	0	0	0	0	0	0	0	0	0	0	1
B02B	0	1	0	1	0	0	0	0	0	1	1	0	0	0	3	0	1	0	0	0	0	0	0	1	6	8	2	0	0	0	0	0	0	0	0	0	0	0	0	0	0	0	0	0	0	0	0	0	0
B02C	0	1	6	1	2	0	0	0	0	1	1	0	0	0	0	0	3	0	1	0	0	0	0	3	9	6	3	5	3	2	0	0	0	0	0	0	0	0	0	1	0	0	0	0	0	0	0	0	0
B03B	0	0	0	0	0	0	0	0	0	0	0	0	1	0	0	0	0	0	0	0	0	0	0	1	0	0	0	2	2	0	0	0	0	0	0	0	0	0	0	0	0	0	0	0	0	0	0	0	0
B03C	0	0	0	0	1	0	0	0	0	0	0	0	0	0	1	0	0	0	0	0	0	0	0	0	1	0	0	2	2	0	0	0	0	0	0	0	0	0	0	0	0	0	0	0	0	0	0	0	0
B03D	0	0	0	0	0	0	0	0	0	0	3	0	0	0	0	0	0	0	0	0	0	0	0	0	0	0	0	0	0	0	0	0	0	0	0	0	0	0	0	0	0	0	0	0	0	0	0	0	0
B04B	0	0	0	0	0	0	0	0	0	0	0	0	0	0	0	0	0	0	0	0	0	0	0	0	0	1	2	0	0	0	0	0	0	0	0	0	0	0	0	0	0	0	1	0	0	0	0	0	0
B04C	0	0	1	0	0	0	0	0	0	0	0	0	0	0	0	0	0	0	0	0	0	0	0	0	0	0	0	0	0	0	0	0	0	0	0	0	0	0	0	0	0	0	0	0	0	0	0	0	0
B05B	2	46	3	0	57	0	1	0	0	2	5	0	0	1	1	0	1	3	0	0	0	3	1	0	7	0	0	0	2	1	1	0	0	0	0	0	0	0	0	2	0	3	0	0	0	0	3	1	16
B05C	1	0	2	0	3	0	2	1	0	1	2	0	0	0	0	0	0	0	0	0	0	5	0	0	2	0	0	0	1	0	0	0	0	0	0	0	0	0	0	0	0	1	0	0	0	0	14	0	10
B05D	9	3	0	0	7	0	1	3	1	0	66	0	0	1	4	0	3	4	1	0	0	3	2	0	14	0	0	0	1	3	0	2	0	10	1	2	0	1	0	5	0	5	0	0	2	1	3	0	1
B06B	0	0	0	0	0	0	0	0	0	0	0	0	0	0	0	0	0	0	0	0	0	0	0	0	0	0	0	0	0	0	0	1	0	0	1	0	0	0	0	0	0	0	0	0	0	0	0	0	0
B07B	0	0	3	1	0	0	0	3	0	0	0	0	0	0	0	0	0	1	0	0	0	0	0	2	3	1	0	8	7	0	0	0	0	0	0	0	0	0	0	0	0	0	0	0	0	0	0	0	0
B07C	0	2	2	0	0	0	0	3	0	0	0	0	0	0	0	0	2	0	0	0	0	0	0	0	1	3	0	3	9	0	0	0	0	0	0	0	1	0	0	0	0	2	0	0	0	0	0	0	0
B08B	0	3	0	0	1	0	1	2	0	1	12	0	0	0	0	0	1	1	0	0	0	1	0	2	1	1	3	0	0	0	0	0	0	1	0	0	0	0	0	0	0	0	0	0	0	11	2	0	9
B09B	0	1	0	0	0	0	0	0	0	0	0	0	0	0	0	0	0	0	0	0	0	0	0	0	0	0	0	0	0	0	0	0	0	0	0	0	0	0	0	0	0	0	0	0	0	0	0	0	0
B09C	0	0	0	0	0	0	0	0	0	0	0	0	0	0	0	0	0	0	0	0	0	0	0	0	0	0	0	0	0	0	0	0	0	0	0	0	0	0	0	0	0	0	0	0	0	0	0	0	0
B21B	0	0	0	0	0	0	1	0	0	0	1	0	0	0	0	0	0	0	0	0	0	0	0	0	0	0	0	0	0	0	0	0	0	0	0	0	0	0	0	0	0	0	0	0	0	0	0	0	0
B21C	0	0	0	0	0	0	0	0	0	0	0	0	0	11	3	0	0	0	0	0	0	1	0	1	0	0	14	0	0	0	0	0	0	0	0	0	0	0	0	0	0	0	0	0	0	0	0	0	0
B21D	0	0	0	0	0	0	2	1	0	0	2	0	0	0	0	0	1	0	0	0	0	0	0	1	0	0	0	0	0	0	0	1	0	0	0	0	11	0	0	0	0	0	3	0	0	0	0	0	0
B21F	0	0	0	0	0	0	0	1	0	0	0	0	0	0	0	0	0	0	0	0	0	0	0	0	0	0	0	0	0	0	0	0	0	0	0	0	0	0	0	0	0	0	0	0	0	0	0	0	0
B21G	0	0	0	0	0	0	0	0	0	0	0	0	0	0	0	0	0	0	0	0	0	0	0	0	0	0	0	0	0	0	0	0	0	0	0	0	0	0	0	0	0	0	0	0	0	0	0	0	0
B21H	0	0	0	0	0	0	1	0	0	0	1	0	0	0	0	0	0	0	0	0	0	0	0	0	0	0	0	0	0	0	0	0	0	0	0	0	0	0	0	0	0	0	0	0	0	0	0	0	0
B21J	0	0	0	0	0	0	0	0	0	0	0	0	0	0	0	0	0	0	0	0	0	0	0	0	0	0	0	0	0	0	0	0	0	0	0	0	2	0	0	0	0	0	0	0	0	0	0	0	0
B21K	0	0	0	0	0	0	0	0	0	0	0	0	0	0	0	0	0	0	0	0	0	0	0	0	0	0	0	0	0	0	0	0	0	0	0	0	0	0	0	0	0	0	0	0	0	0	0	0	0
B21L	0	0	0	0	0	0	0	0	0	0	0	0	0	0	0	0	0	0	0	0	0	0	0	0	0	0	0	0	0	0	0	0	0	0	0	0	0	0	0	0	0	0	0	0	0	0	0	0	0
B22C	0	2	0	0	0	0	1	0	0	0	3	0	0	0	0	0	0	0	0	0	0	0	0	0	0	0	0	0	0	0	0	0	0	0	0	0	0	0	0	0	0	0	0	0	0	0	0	0	0
B22D	0	1	0	0	1	0	0	0	0	0	0	0	0	0	0	0	0	0	0	1	0	0	0	0	0	0	0	0	0	0	0	0	0	0	0	0	0	0	0	0	0	0	0	0	0	0	0	0	0
B22F	1	0	0	0	0	0	0	0	0	0	1	0	0	0	0	0	0	0	0	0	0	0	0	0	0	0	0	0	0	0	0	0	0	0	0	0	0	0	0	0	0	0	0	0	0	0	0	0	0
B23B	0	0	0	0	1	0	0	0	0	0	0	0	0	1	0	0	0	2	0	0	0	0	0	0	2	0	0	0	1	2	0	0	0	1	0	0	0	0	0	0	0	0	0	0	0	0	0	0	0
B23C	0	0	0	0	0	0	0	0	0	0	0	0	0	0	0	0	0	0	0	0	0	0	0	0	0	0	0	0	0	0	0	0	0	0	0	0	0	0	0	0	0	0	0	0	0	0	0	0	0
B23D	0	0	1	0	0	0	0	0	0	0	0	0	0	4	0	0	1	0	0	0	0	0	0	0	0	0	0	0	0	0	0	0	0	0	0	0	0	0	0	0	0	0	0	0	0	0	0	0	0
B23F	0	0	0	0	0	0	0	0	0	0	0	0	0	0	0	0	0	0	0	0	0	0	0	0	0	0	0	0	0	0	0	0	0	0	0	0	0	0	0	0	0	0	0	0	0	0	0	0	0
B23G	0	0	0	0	0	0	0	0	0	0	0	0	0	0	0	0	0	0	0	0	0	0	0	0	0	0	0	0	0	0	0	0	0	0	0	0	0	0	0	0	0	0	0	0	0	0	0	0	0
B23H	0	0	0	0	0	0	0	0	0	0	0	0	0	0	0	0	0	0	0	0	0	0	0	0	0	0	0	0	0	0	0	0	0	0	0	0	0	0	0	0	0	0	0	0	0	0	0	0	0
B23K	0	0	0	0	0	0	0	0	0	0	2	0	0	0	0	0	1	0	0	0	0	0	0	4	0	0	0	0	3	1	0	1	0	1	1	0	0	0	0	0	0	0	1	1	0	0	0	0	0
B23P	0	0	4	0	1	0	1	1	0	0	0	0	0	0	0	0	2	0	0	0	0	0	0	0	0	0	0	0	0	0	0	2	0	0	2	0	2	0	0	0	0	4	3	1	0	0	2	0	0
B23Q	1	1	1	0	1	0	0	0	0	0	1	0	0	1	0	0	2	0	0	0	0	1	0	0	0	0	0	0	0	0	0	0	0	0	0	0	0	0	0	0	0	0	1	0	0	0	1	0	0
B24B	0	0	0	0	0	0	0	0	0	0	0	0	0	0	0	0	0	0	0	0	0	0	0	0	0	1	0	9	0	0	0	0	0	0	0	0	0	0	0	0	0	2	0	0	0	0	1	0	2
B24C	0	0	0	0	0	0	0	0	0	0	0	0	0	0	0	0	2	0	0	0	0	0	0	0	0	0	0	3	0	0	0	0	0	0	0	0	0	0	0	0	0	0	0	0	0	0	0	0	0
B24D	0	0	0	0	0	0	0	0	0	0	0	0	0	1	0	0	0	0	0	0	0	1	0	0	0	0	1	0	0	0	0	0	0	0	0	0	0	0	0	0	0	0	0	0	0	0	2	0	1
B25B	2	0	1	0	0	0	0	5	0	0	0	0	0	0	0	0	0	0	0	0	0	0	0	0	0	0	0	0	0	0	0	0	0	0	1	0	0	0	0	0	0	0	5	0	0	3	1	0	0
B25C	5	0	0	0	0	0	0	0	0	0	0	0	0	0	0	0	0	0	0	0	0	0	0	0	0	0	0	0	0	0	0	0	0	0	0	0	17	0	0	0	0	24	1	0	0	0	0	0	0
B25D	0	0	0	0	0	0	0	0	0	0	1	0	0	0	0	0	0	0	0	0	0	0	0	0	0	0	0	0	0	0	0	0	0	0	0	0	0	0	0	0	0	0	0	0	0	0	0	0	0
B25F	0	0	0	0	1	0	0	2	0	0	0	0	0	1	0	0	0	0	0	0	0	0	0	0	0	0	0	0	0	0	0	0	0	0	0	0	0	0	0	0	0	0	0	0	0	1	1	0	0
B25G	1	0	0	0	0	0	0	2	0	0	0	0	0	0	0	0	0	0	0	0	0	0	0	0	0	0	0	0	0	0	0	0	0	0	0	0	0	1	0	0	0	0	6	0	0	1	0	1	4
B25H	0	0	0	0	0	0	0	0	0	0	0	0	0	0	0	0	0	0	0	0	0	0	0	0	0	0	0	0	0	0	0	0	0	0	0	0	0	0	0	0	0	0	0	0	0	0	0	0	0
B25J	0	1	0	0	0	0	0	0	0	0	0	0	0	0	0	0	0	0	0	0	0	0	0	0	0	0	0	0	0	0	0	0	0	0	0	0	0	0	0	0	0	5	0	0	0	0	0	0	0
B26B	0	4	22	4	5	0	0	0	0	0	0	1	0	1	0	1	13	1	0	0	0	0	0	0	2	7	2	0	0	0	0	0	0	0	0	0	0	0	0	0	1	0	2	0	0	1	2	4	0
B26D	0	1	2	1	0	0	1	0	0	0	0	0	0	7	2	1	14	3	1	0	0	1	0	0	6	4	3	1	5	0	0	1	0	0	0	0	6	0	0	0	0	0	0	0	0	0	0	0	0
B26F	0	0	0	0	0	0	0	0	0	0	0	0	0	4	0	0	3	4	0	0	0	0	0	0	3	4	0	1	1	0	0	0	0	0	0	0	1	0	0	0	0	0	0	0	0	0	0	1	0
B27B	0	0	11	0	1	0	0	0	0	0	0	0	0	0	0	0	2	0	0	0	0	0	0	0	0	0	0	0	0	0	0	0	0	0	0	0	0	0	0	0	0	0	0	0	0	0	0	0	0
B27C	0	0	0	0	5	0	0	0	0	0	0	0	0	0	0	0	2	0	0	0	0	0	0	0	0	0	0	0	0	0	0	0	0	0	0	0	0	0	0	0	0	0	0	0	0	0	0	0	0
B27D	0	0	0	0	0	0	0	0	0	0	0	0	0	0	0	0	0	0	0	0	0	0	0	0	0	0	0	0	0	0	0	0	0	0	0	0	0	0	0	0	0	0	0	0	0	0	0	0	0
B27F	0	0	0	0	0	0	0	0	0	0	0	0	0	0	0	1	0	0	0	0	0	0	0	0	0	0	0	0	0	0	0	0	0	0	0	0	1	0	0	0	1	2	0	0	0	0	0	0	0
B27G	0	0	0	0	2	0	0	0	0	0	0	0	0	0	0	0	0	0	0	0	0	0	0	0	0	0	0	0	0	0	0	0	0	0	0	0	0	0	0	0	0	0	0	0	0	0	0	0	0
B27H	0	0	0	0	0	0	0	0	0	0	0	0	0	0	0	0	0	0	0	0	0	0	0	0	0	0	0	0	0	0	0	0	0	0	0	0	0	0	0	0	0	0	0	0	0	0	0	0	0
B27J	0	0	0	0	0	0	0	0	0	0	0	0	0	0	0	0	0	0	0	0	0	11	0	0	4	0	0	0	0	0	0	0	0	0	0	0	0	0	0	0	0	0	0	0	0	0	0	0	0
B27K	0	0	0	0	1	0	0	0	0	0	1	0	0	0	0	0	0	0	0	0	0	0	0	0	0	0	0	0	0	0	0	0	0	0	0	0	0	0	0	0	0	0	0	0	0	0	0	0	0
B27L	0	0	1	0	0	0	0	0	0	0	0	0	0	0	0	0	0	0	0	0	0	0	0	0	0	0	0	0	0	0	0	0	0	0	0	0	0	0	0	0	0	0	0	0	0	0	1	0	0
B27M	0	0	0	0	1	0	0	0	0	0	0	0	0	0	0	0	0	0	0	0	0	0	0	0	0	0	0	0	0	0	0	0	0	0	0	0	0	0	0	0	0	0	0	0	0	0	0	0	0
B27N	0	0	0	0	0	0	0	0	0	0	0	0	0	0	0	0	0	0	0	0	0	0	0	0	0	0	0	0	0	0	0	0	0	0	0	0	0	0	0	0	0	0	0	0	0	0	0	0	0
B28B	0	0	0	0	0	0	4	0	0	0	0	0	0	8	1	0	1	0	1	0	0	3	1	0	1	0	8	1	0	0	0	0	0	0	0	0	0	0	0	3	0	1	0	0	0	0	1	0	0
B28C	0	0	0	0	0	0	1	0	0	0	0	0	0	0	0	0	0	0	1	0	0	0	0	0	0	1	0	0	0	0	0	0	0	0	0	0	0	0	0	0	0	0	0	0	0	0	0	0	0
B28D	0	0	0	0	0	0	0	0	0	0	0	0	1	0	0	0	0	0	0	0	0	0	0	0	0	0	0	0	0	0	0	0	0	0	0	0	0	0	0	0	0	0	0	0	0	0	0	0	0
B29B	0	0	0	0	1	0	0	0	0	0	1	0	0	3	5	0	0	0	0	6	0	5	1	1	5	0	3	0	0	0	0	0	0	2	0	0	0	0	0	0	0	0	0	0	0	0	0	0	0
B29C	0	2	0	0	3	0	13	5	0	0	9	0	0	54	18	0	21	6	2	0	0	14	0	2	5	0	42	1	1	2	0	15	0	10	7	3	0	0	0	14	1	1	7	0	1	2	3	0	0
B29D	0	0	0	0	3	0	1	4	0	0	6	0	0	21	25	0	3	1	0	0	0	11	3	3	3	0	22	10	1	4	0	3	0	2	1	0	3	0	0	4	4	3	11	0	0	6	3	0	0
B29K	0	0	0	0	0	0	0	0	0	0	0	0	0	0	0	0	0	0	0	0	0	0	0	0	0	0	0	0	0	0	0	0	0	0	0	0	0	0	0	0	0	0	0	0	0	0	0	0	0
B29L	0	0	0	0	0	0	0	0	0	0	0	0	0	0	0	0	0	0	0	0	0	0	0	0	0	0	0	0	0	0	0	0	0	0	0	0	0	0	0	0	0	0	0	0	0	0	0	0	0
B30B	0	0	62	6	0	0	4	0	0	0	0	0	0	1	1	0	1	1	1	0	0	1	1	3	7	25	6	0	0	0	0	0	0	0	1	0	1	0	0	0	0	0	1	0	0	0	0	0	0
B31B	1	0	0	1	0	0	2	0	0	0	0	0	0	2	1	0	0	0	0	0	0	0	0	0	0	0	0	0	1	0	0	0	1	0	0	0	1	0	0	0	0	0	7	0	0	0	1	0	0
B31C	0	0	0	0	0	0	0	0	0	0	0	0	0	1	4	0	0	0	0	0	0	0	0	0	0	0	0	0	5	0	0	0	0	0	0	0	0	0	0	0	0	0	0	0	0	0	0	0	0
B31D	0	0	0	0	0	0	0	0	0	0	0	0	0	0	0	0	0	0	0	0	0	0	0	0	0	0	0	0	0	0	0	0	0	0	0	0	0	0	0	0	0	0	0	0	0	0	0	0	0
B31F	0	0	0	0	0	0	0	0	0	0	1	0	0	0	0	0	0	0	0	0	0	0	0	0	0	0	0	1	0	0	0	0	0	1	0	0	0	0	0	0	0	19	0	0	1	0	0	0	0
B32B	7	2	3	2	12	1	8	13	1	2	58	0	0	10	2	0	2	9	0	0	0	13	0	1	36	0	7	4	4	3	10	51	1	78	26	2	2	5	0	55	1	4	13	1	3	4	10	0	10
B41B	0	0	0	0	0	0	0	0	0	0	0	0	0	0	0	0	0	0	0	0	0	0	0	0	0	0	0	0	0	0	0	0	0	0	0	0	0	0	0	0	0	0	0	0	0	0	0	0	0
B41C	0	0	0	0	0	0	0	0	0	0	1	0	0	0	0	0	0	0	0	0	0	0	0	0	0	0	0	0	0	0	0	0	0	0	0	0	0	0	0	0	0	0	0	0	0	0	0	0	0
B41D	0	0	0	0	0	0	0	0	0	0	0	0	0	0	0	0	0	0	0	0	0	0	0	0	0	0	0	0	0	0	0	0	0	0	0	0	0	0	0	0	0	0	0	0	0	0	0	0	0
B41F	0	0	0	0	0	0	0	0	0	0	0	0	0	1	1	0	0	0	0	0	0	3	0	0	1	1	1	0	0	0	0	0	0	0	0	0	0	0	0	0	0	0	0	0	0	0	0	0	0
B41G	0	0	0	0	0	0	0	0	0	0	0	0	0	0	0	0	0	0	0	0	0	0	0	0	0	0	0	0	0	0	0	0	0	0	0	0	0	0	0	0	0	0	0	0	0	0	0	0	0
B41J	0	0	0	0	0	0	0	0	0	0	0	0	0	0	0	0	0	0	0	0	0	0	0	0	0	0	0	0	0	0	0	0	0	0	0	0	0	0	0	0	0	0	0	0	1	0	5	0	0
B41K	0	0	0	0	0	0	0	0	0	0	0	0	0	0	0	0	0	0	0	0	0	0	0	0	0	0	0	0	0	0	0	0	0	0	0	0	0	0	0	0	0	0	0	0	0	0	0	0	0
B41L	0	0	0	0	0	0	0	0	0	0	1	0	0	0	0	0	0	0	0	0	0	0	0	0	0	0	0	0	0	0	0	0	0	0	0	0	0	0	0	0	0	0	0	0	0	0	0	0	0
B41M	0	0	0	0	0	0	0	0	0	0	4	0	0	0	0	0	0	3	0	0	0	1	0	1	5	0	0	0	2	0	0	0	0	1	0	1	0	0	0	0	0	0	0	0	0	0	0	0	0
B41N	0	0	0	0	0	0	0	0	0	0	0	0	0	0	0	0	0	0	0	0	0	0	0	0	0	0	0	0	0	0	0	0	0	0	0	0	0	0	0	0	0	0	0	0	0	0	0	0	0
B42B	0	0	0	0	0	0	0	0	0	0	0	0	0	0	0	0	0	0	0	0	0	0	0	0	0	0	0	0	0	0	0	0	0	0	0	0	0	0	0	0	0	0	0	0	0	0	0	0	0
B42C	0	0	0	0	0	0	3	0	0	0	0	0	0	0	0	0	0	0	0	0	0	0	0	0	0	0	0	0	0	0	0	0	0	0	0	0	0	0	0	0	0	0	0	0	0	0	0	0	0
B42D	0	0	0	0	0	0	0	0	0	0	0	0	0	0	0	0	0	0	0	0	0	0	0	0	0	0	0	0	0	0	1	1	0	0	0	1	3	0	0	0	0	0	2	1	0	6	1	0	0
B42F	0	0	0	0	0	0	0	0	0	0	0	0	0	0	0	0	1	0	0	0	0	0	0	0	0	0	0	0	0	0	0	1	0	0	0	0	1	0	0	0	0	0	3	1	2	3	0	0	0
B43K	0	0	0	0	0	1	0	1	0	1	0	0	0	0	0	0	0	0	0	0	0	0	0	0	2	0	0	0	0	0	2	0	0	0	0	0	0	0	0	0	0	0	0	0	0	0	23	2	21
B43L	0	0	1	0	0	0	0	0	0	0	0	0	0	0	0	0	0	0	0	0	0	1	0	0	0	0	0	0	0	0	0	0	0	0	0	0	0	0	0	0	0	0	0	0	0	0	0	0	0
B43M	0	0	0	0	0	1	0	0	0	0	0	0	0	0	0	0	0	0	0	0	0	0	0	0	0	0	0	0	0	0	0	0	0	0	0	0	0	0	0	0	0	0	0	0	0	0	10	0	5
B44B	0	0	0	0	0	0	0	0	0	0	0	0	0	0	0	0	0	0	0	0	0	0	0	0	0	0	0	0	0	0	0	0	0	0	0	0	0	0	0	0	0	0	0	0	0	0	0	0	0
B44C	0	1	0	0	0	0	0	2	0	0	2	0	0	0	0	0	0	0	0	0	0	1	0	0	0	0	0	0	0	0	1	2	0	1	1	2	0	0	0	0	0	0	0	0	0	0	0	0	0
B44D	0	0	0	0	0	0	0	0	0	0	0	0	0	0	0	0	2	0	0	0	0	0	0	0	0	0	0	0	0	0	0	0	0	2	0	0	0	0	0	0	0	0	1	0	0	1	4	0	0
B44F	0	0	0	0	0	0	0	2	0	0	1	0	0	0	0	0	0	0	0	0	0	0	0	0	0	0	0	0	0	0	0	0	0	0	0	2	0	0	0	0	0	0	0	0	0	0	0	0	0
B60B	1	0	2	0	0	0	0	0	0	0	0	0	0	0	0	0	0	0	0	0	0	0	0	0	0	0	0	0	0	0	0	0	0	0	0	0	0	0	0	0	0	0	0	0	0	2	0	0	0
B60C	2	0	0	0	0	0	0	0	0	0	2	0	0	0	0	0	0	0	0	0	0	0	0	0	0	0	0	0	0	0	0	1	0	0	1	0	0	0	0	4	0	0	2	0	0	0	0	0	0
B60D	36	1	17	0	0	0	0	0	0	0	0	0	0	0	0	0	0	0	0	0	0	0	0	0	0	0	0	0	0	0	1	0	0	0	0	0	0	0	0	0	0	0	1	0	0	0	0	0	0
B60F	0	0	0	0	0	0	0	0	0	0	0	0	0	0	0	0	0	0	0	0	0	0	0	0	0	0	0	0	0	0	0	0	0	0	0	0	0	0	0	0	0	0	0	0	0	0	0	0	0
B60G	0	1	2	0	0	0	0	0	0	0	0	0	0	0	0	0	0	0	0	0	0	0	0	0	0	0	0	0	0	0	0	0	0	0	0	0	0	0	0	0	0	0	0	0	0	0	0	0	0
B60H	0	0	0	0	0	0	0	0	0	0	0	0	0	1	0	0	0	0	0	0	0	0	0	0	0	0	0	0	0	0	0	0	0	0	0	0	0	0	0	0	0	0	0	0	0	0	0	0	0
B60J	0	0	0	0	0	0	0	0	0	0	0	0	0	0	0	0	0	0	0	0	0	0	0	0	0	0	0	0	0	0	0	0	0	0	0	0	0	0	0	0	0	0	4	0	0	1	0	0	0
B60K	6	0	22	0	1	0	0	0	0	0	0	0	0	0	0	0	0	0	0	0	0	0	0	0	0	0	0	0	0	0	0	0	0	0	0	0	0	0	0	0	0	0	0	0	0	0	0	0	0
B60L	0	0	0	0	0	0	0	0	0	0	0	0	0	0	0	0	0	0	0	0	0	0	0	0	0	0	0	0	0	0	0	0	0	0	0	0	0	0	0	0	0	0	0	0	0	0	0	0	0
B60M	0	0	0	0	0	0	0	0	0	0	0	0	0	0	0	0	0	0	0	0	0	0	0	0	0	0	0	0	0	0	0	0	0	0	0	0	0	0	0	0	0	0	0	0	0	0	0	0	0
B60N	0	0	3	0	0	0	0	0	0	0	0	0	0	0	0	0	0	0	0	0	0	0	0	0	0	0	0	0	0	0	0	0	0	0	0	0	0	0	2	0	0	0	0	1	0	0	2	0	0
B60P	1	5	18	0	0	0	0	0	0	0	0	0	0	0	0	0	0	0	0	0	0	0	0	0	1	0	0	1	0	0	0	0	0	0	0	0	0	0	0	0	0	0	2	0	0	0	0	1	1
B60Q	1	0	1	0	0	0	0	0	0	0	0	0	0	0	0	0	0	0	0	0	0	0	0	0	0	0	0	0	0	0	0	0	0	0	0	0	0	0	0	0	0	0	0	0	0	0	0	0	0
B60R	1	0	4	0	0	0	0	5	1	0	0	0	0	0	0	0	0	0	1	0	0	0	0	1	1	0	0	0	0	0	0	0	0	0	0	0	0	0	0	1	0	0	6	0	0	1	0	2	0
B60S	3	2	0	0	0	0	0	0	0	0	0	0	0	0	0	0	0	0	0	0	0	0	0	0	0	0	0	0	0	0	0	0	0	0	0	0	0	0	0	0	0	0	0	0	0	0	0	0	8
B60T	1	0	0	0	0	0	0	1	0	0	0	0	0	0	0	0	0	0	0	0	0	0	0	0	0	0	0	0	0	0	0	0	0	0	0	0	0	0	0	0	0	0	0	0	0	0	0	0	0
B60V	0	1	0	0	0	0	0	0	0	0	0	0	0	0	0	0	0	0	0	0	0	0	0	0	0	0	0	0	0	0	0	0	0	0	0	0	0	0	0	0	0	0	0	0	0	0	0	0	0
B60W	0	0	0	0	0	0	0	0	0	0	0	0	0	0	0	0	0	0	0	0	0	0	0	0	0	0	0	0	0	0	0	0	0	0	0	0	0	0	0	0	0	0	0	0	0	0	0	0	0
B61B	0	0	0	0	0	0	1	1	0	0	0	0	0	0	0	0	0	1	0	0	0	0	0	0	0	0	0	0	0	0	0	0	0	0	0	0	0	0	0	1	0	0	0	0	0	0	0	0	0
B61C	0	0	0	0	0	0	0	0	0	0	0	0	0	0	0	0	0	0	0	0	0	0	0	0	0	0	0	0	0	0	0	0	0	0	0	0	0	0	0	0	0	0	0	0	0	0	0	0	0
B61D	1	0	0	0	0	0	0	0	0	0	0	0	0	0	0	0	0	0	0	0	0	0	0	0	0	0	0	0	0	0	0	0	0	0	0	0	0	0	0	1	0	0	0	0	0	0	0	0	1
B61F	0	0	0	0	0	0	0	0	0	0	0	0	0	0	0	0	0	0	0	0	0	0	0	0	0	0	0	0	0	0	0	0	0	0	0	0	0	0	0	0	0	0	0	0	0	0	0	0	0
B61G	0	0	0	0	0	0	0	0	0	0	0	0	0	0	0	0	0	0	0	0	0	0	0	0	0	0	0	0	0	0	0	0	0	0	0	0	0	0	0	0	0	0	0	0	0	0	0	0	0
B61H	0	0	0	0	0	0	0	0	0	0	0	0	0	0	0	0	0	0	0	0	0	0	0	0	0	0	0	0	0	0	0	0	0	0	0	0	0	0	0	0	0	0	0	0	0	0	0	0	0
B61J	0	0	0	0	0	0	1	0	0	0	0	0	0	0	0	0	0	0	0	0	0	0	0	0	0	0	0	0	0	0	0	0	0	0	0	0	0	0	0	0	0	0	0	0	0	0	0	0	0
B61K	0	0	0	0	0	0	0	0	0	0	0	0	0	0	0	0	0	0	0	0	0	0	0	0	0	0	0	0	0	0	0	0	0	0	0	0	0	0	0	0	0	0	0	0	0	0	0	0	0
B61L	0	0	0	0	0	0	0	0	0	0	0	0	0	0	0	0	0	0	0	0	0	0	0	0	0	0	0	0	0	0	0	0	0	0	0	0	0	0	0	0	0	0	0	0	0	1	0	1	0
B62B	4	4	1	0	0	0	0	0	0	0	0	0	0	0	0	0	0	0	0	0	0	0	0	0	0	0	0	1	0	0	0	0	0	0	0	0	0	0	0	0	0	0	0	0	0	2	0	0	2
B62C	0	0	0	0	0	0	0	0	0	0	0	0	0	0	0	0	0	0	0	0	0	0	0	0	0	0	0	0	0	0	0	0	0	0	0	0	0	0	0	0	0	0	0	0	0	0	0	0	0
B62D	31	1	21	0	0	0	0	3	0	0	0	0	0	0	0	0	0	0	0	0	0	0	0	0	0	0	0	0	0	0	0	1	0	0	0	0	0	0	0	0	0	0	1	0	0	0	0	0	0
B62H	0	0	0	0	0	0	0	0	0	0	0	0	0	0	0	0	0	0	0	0	0	0	0	0	0	0	0	0	0	0	0	0	0	0	0	0	0	0	0	0	0	0	0	0	0	0	0	0	0
B62J	0	0	0	0	0	0	0	0	0	0	0	0	0	0	0	0	0	0	0	0	0	0	0	0	0	0	0	0	0	0	0	0	0	1	0	0	0	0	0	5	0	0	0	0	0	9	0	2	0
B62K	0	0	0	0	0	0	0	1	0	0	0	0	0	0	0	0	0	0	0	0	0	0	0	0	0	0	0	0	0	0	0	0	0	0	0	0	0	0	0	0	0	0	0	0	0	0	0	0	0
B62L	0	0	0	0	0	0	0	0	0	0	0	0	0	0	0	0	0	0	0	0	0	0	0	0	0	0	0	0	0	0	0	0	0	0	0	0	0	0	0	0	0	0	0	0	0	0	0	0	0
B62M	0	0	0	0	0	0	0	0	0	0	0	0	0	0	0	0	0	0	0	0	0	0	0	0	0	0	0	0	0	0	0	0	0	0	0	0	0	0	0	1	0	0	0	0	0	0	0	0	0
B63B	1	0	0	0	0	0	0	9	0	1	1	0	0	0	0	0	0	0	0	0	0	0	0	0	0	0	0	0	0	0	0	0	0	0	0	0	0	0	0	0	0	0	4	0	0	0	0	4	0
B63C	0	0	0	0	0	0	0	0	0	0	0	0	0	0	0	0	0	0	0	0	0	0	0	0	0	0	0	0	0	0	0	0	0	1	0	0	0	0	0	1	0	0	1	0	0	0	0	1	0
B63G	0	0	0	0	0	0	0	0	0	0	0	0	0	0	0	0	0	0	0	0	0	0	0	0	0	0	0	0	0	0	0	0	0	0	0	0	0	0	0	0	0	0	0	0	0	0	0	0	0
B63H	0	0	0	0	0	0	0	0	0	0	0	0	0	0	0	0	0	0	0	0	0	0	0	0	0	0	0	0	0	0	0	0	0	0	0	0	0	0	0	0	0	0	0	0	0	0	0	0	1
B63J	0	0	0	0	0	0	0	0	0	0	0	0	0	0	0	0	0	0	0	0	0	0	0	0	0	0	0	0	0	0	0	0	0	0	0	0	0	0	0	0	0	0	0	0	0	0	0	0	0
B64B	0	0	0	0	0	0	0	0	0	0	0	0	0	0	0	0	0	0	0	0	0	0	0	0	0	0	0	0	0	0	0	0	0	0	0	0	0	0	0	0	0	0	0	0	0	0	0	0	0
B64C	0	0	0	0	0	0	0	0	0	0	0	0	0	0	0	0	0	0	0	0	0	0	0	0	0	0	0	0	0	0	0	0	0	1	0	0	0	0	0	0	0	0	0	0	0	0	0	0	0
B64D	0	0	0	0	0	0	0	1	0	0	0	0	0	0	0	0	0	0	0	0	0	0	0	0	0	0	0	0	0	0	0	0	0	0	0	0	0	6	0	0	0	0	0	0	0	0	0	0	0
B64F	0	0	0	0	0	0	0	0	0	0	0	0	0	0	0	0	0	0	0	0	0	0	0	0	0	0	0	0	0	0	0	0	0	0	0	0	0	0	0	0	0	0	0	0	0	0	0	0	0
B64G	0	0	0	0	0	0	0	0	0	0	0	0	0	0	0	0	0	0	0	0	0	0	0	0	0	0	0	0	0	0	0	0	0	0	0	0	0	0	0	0	0	0	0	0	0	0	0	0	0
B65B	6	1	28	13	2	1	0	5	0	0	2	0	1	8	16	0	40	36	13	1	6	11	0	0	53	1	8	0	4	0	0	1	1	0	1	0	1	0	0	0	0	0	10	0	0	4	8	1	0
B65C	0	0	0	0	0	0	1	1	0	0	0	0	0	0	0	0	0	0	0	1	0	0	0	0	0	0	0	0	0	0	0	0	0	0	0	0	4	0	0	0	0	11	2	2	0	0	0	0	0
B65D	2	2	6	5	34	2	0	39	0	4	9	0	0	0	20	0	18	39	16	1	23	22	0	3	71	0	3	1	1	1	24	3	0	11	7	6	3	10	0	2	0	0	57	2	1	167	24	13	39
B65F	0	0	1	0	0	0	0	0	0	0	0	0	0	0	0	0	0	0	0	0	0	0	0	0	0	0	0	0	0	0	0	0	0	0	0	0	0	0	0	0	0	0	0	0	0	0	0	0	0
B65G	0	24	17	22	2	0	4	16	0	1	0	0	2	2	3	0	4	1	0	0	0	5	0	0	4	5	1	3	3	0	0	0	0	0	0	0	0	0	0	0	0	7	1	0	0	1	0	0	0
B65H	1	3	1	0	0	0	1	10	0	0	4	0	3	2	0	0	1	0	0	0	1	1	0	0	0	0	0	0	1	3	0	5	0	1	6	0	0	0	0	0	0	1	2	0	0	8	0	1	0
B66B	0	1	0	0	0	0	0	0	0	0	1	0	0	0	0	0	0	0	0	0	0	0	0	0	0	0	0	0	0	0	0	0	0	0	0	0	0	0	0	0	0	0	0	0	0	0	0	0	0
B66C	2	0	0	0	0	0	0	2	0	0	0	0	0	0	0	0	0	0	0	0	0	0	0	0	0	0	0	0	0	0	0	0	0	0	0	0	0	0	0	0	0	4	9	0	0	0	0	0	0
B66D	0	0	0	0	1	0	0	3	0	0	0	0	0	0	0	0	0	0	0	0	0	0	0	0	0	0	0	0	0	0	0	0	0	0	0	0	0	0	0	0	0	0	2	0	0	0	0	2	0
B66F	3	0	1	0	0	0	0	0	0	0	0	0	0	0	0	0	0	0	0	0	0	0	0	0	0	0	0	0	0	0	0	0	0	0	0	0	0	0	0	0	0	0	6	0	0	0	0	0	0
B67B	0	0	0	0	0	0	0	0	0	0	0	0	0	0	0	0	0	0	0	0	1	0	0	0	3	0	0	0	0	0	0	0	0	0	0	0	0	0	0	0	0	0	0	1	0	0	2	0	2
B67C	0	0	0	0	0	0	1	1	0	0	0	0	0	1	0	0	0	0	0	0	0	1	0	0	0	0	0	0	0	0	0	0	0	0	0	0	0	0	0	0	0	0	0	0	0	0	0	0	1
B67D	5	8	1	1	5	0	0	4	0	1	0	0	0	1	6	0	1	0	0	0	0	4	0	0	11	0	1	1	1	0	1	0	0	0	0	0	0	0	0	0	0	0	0	1	0	1	7	0	11
B68B	0	0	0	0	0	0	0	13	0	0	0	0	0	0	0	0	0	0	0	0	0	0	0	0	0	0	0	0	0	0	0	0	0	0	0	0	0	0	0	0	0	0	0	0	0	0	0	0	0
B68C	0	0	0	0	0	0	0	0	0	0	0	0	0	0	0	0	0	0	0	0	0	0	0	0	0	0	0	0	0	0	0	0	0	1	0	0	0	0	0	5	0	0	0	0	0	0	0	0	0
B68F	0	0	0	0	0	0	0	0	0	0	0	0	0	0	0	0	0	0	0	0	0	0	0	0	0	0	0	0	0	0	0	0	0	0	0	0	0	0	0	0	0	0	0	0	0	0	0	0	0
B68G	0	0	0	0	0	0	0	0	0	0	0	0	0	0	0	0	0	0	0	0	0	0	0	0	0	0	0	0	0	0	0	0	0	1	0	0	0	0	0	1	0	0	0	0	0	0	0	0	0
B81B	0	0	0	0	0	0	0	0	0	0	0	0	0	0	0	0	0	0	0	0	0	0	0	0	0	0	0	0	0	0	0	0	0	0	0	0	0	0	0	0	0	0	0	0	0	0	0	0	0
B81C	0	0	0	0	0	0	0	0	0	0	0	0	0	0	0	0	0	0	0	0	0	0	0	0	0	0	0	0	0	0	0	0	0	0	0	0	0	0	0	0	0	0	0	0	0	0	0	0	0
B82B	0	0	0	0	0	0	0	0	0	0	0	0	0	0	0	0	0	0	0	0	0	0	0	0	0	0	0	0	0	0	0	0	0	0	0	0	0	0	0	0	0	0	0	0	0	0	0	0	0
B99Z	0	0	0	0	0	0	0	0	0	0	0	0	0	0	0	0	0	0	0	0	0	0	0	0	0	0	0	0	0	0	0	0	0	0	0	0	0	0	0	0	0	0	0	0	0	0	0	0	0
C01B	0	1	0	0	1	0	0	2	0	1	28	0	0	0	0	0	0	0	0	4	0	0	0	1	1	0	0	1	1	1	0	0	0	0	0	1	0	0	0	0	0	0	0	0	0	0	0	0	0
C01C	0	0	0	0	0	0	0	0	0	0	2	0	0	0	0	0	0	0	0	0	0	0	0	0	0	0	0	0	0	3	0	0	0	0	0	0	0	0	0	0	0	0	0	0	0	0	0	0	0
C01D	0	0	0	0	0	0	0	0	0	0	0	0	0	0	0	0	0	0	0	0	0	0	0	0	0	0	0	0	1	0	0	0	0	0	0	0	0	0	0	0	0	0	0	0	0	0	0	0	0
C01F	0	0	0	0	0	0	0	0	0	0	5	0	0	0	0	0	0	0	0	0	0	0	0	0	0	0	0	1	0	0	0	0	0	0	0	0	0	0	0	0	0	0	0	0	0	0	0	0	0
C01G	0	0	0	0	0	0	0	0	0	0	3	0	0	0	0	0	0	0	0	0	0	0	0	0	0	0	1	0	0	0	0	0	0	0	0	0	0	0	0	0	0	0	0	0	0	0	0	0	0
C02F	0	1	0	0	1	0	0	5	0	0	32	0	0	0	0	0	0	1	5	2	0	0	1	1	7	1	0	0	0	0	0	0	0	0	0	0	0	0	0	0	0	0	0	0	0	0	0	0	0
C03B	0	2	0	0	0	0	0	0	0	0	3	0	0	0	0	0	0	0	0	0	0	0	0	0	0	0	0	0	0	1	0	0	0	0	0	0	0	0	0	0	0	0	0	0	0	0	0	0	0
C03C	0	0	0	0	0	0	0	0	0	2	4	0	0	0	0	0	0	0	0	0	0	0	0	0	0	0	0	0	0	1	0	0	0	0	0	0	0	0	0	0	0	0	0	0	0	0	0	0	0
C04B	0	0	1	0	1	0	0	1	0	0	4	0	0	0	0	0	0	0	0	0	0	0	0	0	0	0	0	0	0	0	0	0	0	0	0	0	0	1	0	1	0	0	0	1	0	0	0	1	0
C05B	0	2	0	0	1	0	0	0	0	2	11	0	0	0	0	0	0	0	1	0	0	0	0	2	0	0	0	0	0	0	0	0	0	0	0	0	0	0	0	0	0	0	0	0	0	0	0	0	0
C05C	0	8	0	0	1	0	0	4	0	0	42	0	0	0	0	0	0	0	0	0	0	0	0	8	0	0	0	0	0	0	0	0	0	0	0	0	0	0	0	0	0	0	0	0	0	0	0	0	0
C05D	0	0	0	0	0	0	0	0	0	0	1	0	0	0	0	0	0	0	0	0	0	0	0	0	0	0	0	0	0	0	0	0	0	0	0	0	0	0	0	0	0	0	0	0	0	0	0	0	0
C05F	0	3	0	0	15	0	0	5	0	1	2	0	0	0	0	0	0	0	0	0	0	0	0	1	0	0	0	0	0	0	0	0	0	0	0	0	0	0	0	0	0	0	0	0	0	0	0	0	0
C05G	0	0	0	0	1	0	0	0	0	2	5	0	0	0	0	0	0	0	0	0	0	0	0	1	0	0	0	0	0	0	0	0	0	0	0	0	0	0	0	0	0	0	0	0	0	0	0	0	0
C06B	0	0	0	0	3	0	0	0	0	0	0	0	0	0	0	0	0	0	0	0	0	0	0	0	0	0	0	0	0	0	0	0	0	0	0	0	0	0	0	0	0	0	0	0	0	0	0	0	0
C06C	0	0	0	0	0	0	0	0	0	0	0	0	0	0	0	0	0	0	0	0	0	0	0	0	0	0	0	0	0	0	0	0	0	0	0	0	0	0	0	0	0	0	0	0	0	0	0	0	0
C06D	0	0	0	0	0	0	0	0	0	0	0	0	0	0	0	0	0	0	0	0	0	0	0	0	0	0	0	0	0	0	0	0	0	0	0	0	0	0	0	0	0	0	0	0	0	0	0	0	0
C06F	0	0	0	0	0	0	0	0	0	0	0	0	0	0	0	0	0	0	0	0	0	0	0	0	0	0	0	0	0	0	0	0	0	0	0	0	0	0	0	0	0	0	0	0	0	0	0	0	0
C07B	0	0	0	0	0	0	0	0	0	0	2	0	0	0	0	0	0	0	0	0	0	0	0	0	2	0	0	0	0	0	0	0	0	0	0	0	0	0	0	0	0	0	0	0	0	0	0	0	0
C07C	0	0	0	0	4	1	0	8	0	9	571	0	0	0	0	0	0	2	7	10	0	8	1	9	65	0	1	13	2	2	0	1	0	1	0	0	0	0	0	0	0	0	0	0	0	0	1	0	1
C07D	2	0	1	0	1	29	0	40	0	4	2426	0	0	0	1	0	0	0	0	1	2	4	2	4	15	0	0	6	4	5	0	0	0	0	0	1	0	0	0	0	0	0	0	0	0	0	2	0	0
C07F	2	0	1	0	0	0	0	3	0	0	228	0	0	0	0	0	0	3	0	0	0	0	0	5	13	0	0	1	2	2	0	0	0	1	0	0	0	0	0	0	0	0	0	0	0	0	5	0	0
C07G	0	0	1	0	0	0	0	0	0	0	40	0	0	0	0	0	0	2	15	2	2	5	29	9	6	0	0	0	0	0	0	0	0	0	0	0	0	0	0	0	0	0	0	0	0	0	3	0	0
C07H	0	1	0	0	0	0	0	0	0	1	27	0	0	0	5	0	0	0	2	17	0	14	3	2	24	0	0	4	0	3	0	0	0	0	0	0	0	0	0	0	0	0	0	0	0	1	0	0	0
C07J	0	0	0	0	0	0	0	0	0	0	15	0	0	0	0	0	1	0	0	0	0	0	0	0	0	0	0	0	0	0	0	0	0	0	0	0	0	0	0	0	0	0	0	0	0	0	0	0	0
C07K	0	1	0	0	0	0	0	0	0	0	12	0	0	0	0	0	0	0	0	0	0	0	1	1	8	0	0	0	0	0	0	0	0	0	0	0	0	0	0	0	0	0	0	0	0	0	0	0	0
C08B	0	1	0	0	0	0	0	0	0	0	16	0	0	18	2	0	6	0	2	6	0	9	0	1	11	0	18	1	0	0	0	0	0	0	0	0	0	0	0	0	0	0	0	0	0	0	0	0	0
C08C	0	0	0	0	0	0	0	0	0	0	2	0	0	0	0	0	0	0	0	0	0	0	0	0	0	0	0	0	0	0	0	0	0	0	0	0	0	0	0	0	0	0	0	0	0	0	1	0	0
C08F	9	3	0	0	0	0	0	0	0	0	43	0	0	0	0	0	0	1	16	1	0	1	3	5	17	0	0	0	0	0	0	1	0	2	0	0	0	0	0	3	0	0	1	0	0	1	11	0	0
C08G	2	1	1	0	3	1	3	0	1	3	51	0	0	0	2	0	0	0	2	0	0	6	0	2	4	0	0	5	1	0	0	0	0	3	0	0	0	0	0	2	0	0	0	0	0	2	10	0	1
C08H	0	1	0	0	0	0	0	0	0	0	6	0	0	0	1	0	0	0	0	0	0	0	5	1	0	0	0	0	0	0	0	0	0	0	0	0	0	0	0	0	0	0	0	0	0	0	3	0	0
C08J	0	0	0	0	0	1	0	1	0	0	19	0	0	0	2	0	0	1	4	0	0	4	0	1	8	0	0	1	0	2	0	0	0	0	0	1	0	0	0	0	0	0	0	0	0	0	5	0	0
C08K	3	0	0	0	1	0	0	4	2	1	49	0	0	0	0	0	0	0	0	0	0	0	0	0	0	0	0	3	0	0	0	1	0	0	0	0	0	0	0	6	0	0	0	0	0	0	5	0	0
C08L	2	10	1	0	3	0	2	2	1	3	72	0	0	0	8	0	6	1	6	7	0	5	2	5	17	0	0	1	0	0	0	2	0	3	1	0	0	0	0	7	0	0	0	0	0	0	10	0	2
C09B	0	0	0	0	0	0	0	0	0	0	17	0	0	0	0	0	0	0	0	0	0	0	0	0	0	0	0	0	0	0	0	0	0	0	0	0	0	0	0	0	0	0	0	0	0	0	0	0	0
C09C	0	0	0	0	0	0	0	0	0	0	6	0	0	0	1	0	0	0	0	0	0	0	0	0	1	0	0	0	0	0	0	0	0	0	0	0	0	0	0	0	0	0	0	0	0	0	0	0	0
C09D	1	1	0	0	2	0	0	1	0	1	33	0	0	0	8	0	0	0	0	0	0	1	0	0	3	0	0	0	0	0	0	0	0	0	0	1	0	0	0	0	0	0	0	0	0	0	3	0	0
C09F	0	0	0	0	0	0	0	0	0	0	3	0	0	0	2	0	0	0	2	24	0	5	1	0	8	0	0	0	0	0	0	0	0	0	0	0	0	0	0	0	0	0	0	0	0	0	1	0	0
C09G	0	0	0	0	0	0	0	0	0	0	0	0	0	0	0	0	0	0	0	0	0	0	0	0	0	0	0	0	0	0	0	0	0	0	0	0	0	0	0	0	0	0	0	0	0	0	2	0	0
C09H	0	0	0	0	0	0	0	0	0	0	1	0	0	0	0	0	0	0	0	0	0	0	1	0	1	0	0	0	0	0	0	0	0	0	0	0	0	0	0	0	0	0	0	0	0	0	0	0	0
C09J	1	1	0	0	0	0	0	0	0	0	3	0	0	0	0	0	0	0	0	0	0	0	0	0	5	0	0	0	0	0	1	2	0	9	0	0	1	0	0	1	0	0	0	0	0	0	0	0	0
C09K	0	0	1	0	9	0	0	8	0	1	54	0	0	0	0	0	0	1	0	0	0	2	0	8	6	0	0	0	0	1	1	0	0	2	0	5	0	0	0	1	0	0	0	0	0	0	1	0	1
C10B	0	0	0	0	0	0	0	0	0	0	1	0	0	0	0	0	0	0	0	0	0	0	0	3	0	0	0	0	0	0	0	0	0	0	0	0	0	0	0	0	0	0	0	0	0	0	0	0	0
C10C	0	0	0	0	0	0	0	0	0	0	0	0	0	0	0	0	0	0	0	0	0	0	0	0	0	0	0	0	0	0	0	0	0	0	0	0	0	0	0	0	0	0	0	0	0	0	0	0	0
C10F	0	0	0	0	0	0	0	0	0	0	0	0	0	0	0	0	0	0	0	0	0	0	0	0	0	0	0	0	0	0	0	0	0	0	0	0	0	0	0	0	0	0	0	0	0	0	0	0	0
C10G	0	0	0	0	0	0	0	0	0	0	2	0	0	0	0	0	0	1	0	0	3	0	0	1	2	0	0	1	1	0	0	0	0	0	0	0	0	0	0	0	0	0	0	0	0	0	0	0	0
C10H	0	0	0	0	0	0	0	0	0	0	0	0	0	0	0	0	0	0	0	0	0	0	0	0	0	0	0	0	0	0	0	0	0	0	0	0	0	0	0	0	0	0	0	0	0	0	0	0	0
C10J	0	0	0	0	0	0	0	0	0	0	0	0	0	0	0	0	0	0	0	0	0	0	0	0	0	0	0	1	0	0	0	0	0	0	0	0	0	0	0	0	0	0	0	0	0	0	0	0	0
C10K	0	0	0	0	0	0	0	0	0	0	0	0	0	0	0	0	0	0	0	0	0	0	0	0	0	0	0	0	0	0	0	0	0	0	0	0	0	0	0	0	0	0	0	0	0	0	0	0	0
C10L	0	0	0	0	2	0	0	0	0	9	4	0	0	0	0	0	0	0	0	0	0	0	0	2	0	0	0	0	0	0	0	0	0	0	0	0	0	0	0	0	0	0	0	0	0	0	0	0	0
C10M	0	0	0	0	0	0	0	0	0	4	9	0	0	0	0	0	0	0	0	1	0	0	0	0	1	0	0	0	0	0	0	0	0	1	0	0	0	0	0	0	0	0	0	0	0	0	0	0	0
C10N	0	0	0	0	0	0	0	0	0	0	0	0	0	0	0	0	0	0	0	0	0	0	0	0	0	0	0	0	0	0	0	0	0	0	0	0	0	0	0	0	0	0	0	0	0	0	0	0	0
C11B	0	0	0	0	0	0	0	4	0	0	6	0	0	0	0	0	0	0	4	17	0	1	6	0	22	1	0	10	0	0	0	0	0	0	0	0	0	0	0	0	0	0	0	0	0	0	0	0	0
C11C	0	0	0	0	0	0	0	1	0	0	4	0	0	0	0	0	0	0	0	22	0	4	1	0	2	0	0	0	0	0	0	0	0	0	0	0	0	0	0	0	0	0	0	0	0	0	0	0	0
C11D	0	1	0	0	0	9	0	2	0	1	97	0	0	0	0	0	0	1	0	4	0	0	0	2	4	0	0	1	0	3	3	0	0	0	0	0	0	0	0	0	0	0	0	0	0	1	5	0	9
C12C	0	0	0	0	0	0	0	0	0	0	0	0	0	0	2	0	0	3	4	1	0	0	3	4	20	0	2	0	0	0	0	0	0	0	0	0	0	0	0	0	0	0	0	0	0	0	0	0	0
C12F	0	0	0	0	0	0	0	0	0	0	0	0	0	0	0	0	0	0	0	0	0	0	0	0	0	0	0	0	0	0	0	0	0	0	0	0	0	0	0	0	0	0	0	0	0	0	0	0	0
C12G	0	0	0	0	0	0	0	0	0	0	1	0	0	0	1	0	0	1	2	0	0	0	1	0	15	0	0	0	0	0	0	0	0	0	0	0	0	0	0	0	0	0	0	0	0	0	0	0	0
C12H	0	0	0	0	0	0	0	0	0	0	0	0	0	0	3	0	0	4	0	1	0	0	0	0	11	0	0	0	0	0	0	0	0	0	0	0	0	0	0	0	0	0	0	0	0	0	0	0	0
C12J	0	0	0	0	0	0	0	0	0	0	0	0	0	0	0	0	0	0	0	0	0	0	0	0	0	0	0	0	0	0	0	0	0	0	0	0	0	0	0	0	0	0	0	0	0	0	0	0	0
C12L	0	0	0	0	0	0	0	0	0	0	0	0	0	0	0	0	0	0	0	0	0	0	0	0	0	0	0	0	0	0	0	0	0	0	0	0	0	0	0	0	0	0	0	0	0	0	0	0	0
C12M	0	0	0	0	0	0	0	0	0	0	5	0	0	0	0	0	0	0	2	0	0	0	0	0	0	0	0	0	0	0	0	0	0	0	0	0	0	0	0	0	0	0	0	0	0	0	0	0	0
C12N	4	3	0	0	3	6	0	0	0	0	85	0	0	0	11	0	0	3	27	1	1	7	8	7	29	0	0	2	0	0	0	0	0	0	0	0	0	0	0	0	0	0	0	0	0	0	0	0	0
C12P	0	0	0	0	1	3	0	0	0	0	24	0	0	0	11	0	0	1	10	7	1	4	4	10	48	0	4	0	0	0	0	0	0	0	0	0	0	0	0	0	0	0	0	0	0	0	1	0	0
C12Q	0	0	0	0	0	0	0	0	0	0	6	0	0	0	0	0	0	0	2	0	0	1	2	1	1	0	0	0	0	0	0	0	0	0	0	0	0	0	0	0	0	0	0	0	0	0	0	0	0
C12R	0	0	0	0	1	0	0	0	0	0	16	0	0	0	6	0	0	2	10	0	0	2	1	4	15	0	0	0	0	0	0	0	0	0	0	0	0	0	0	0	0	0	0	0	0	0	0	0	0
C12S	0	0	0	0	0	0	0	0	0	0	0	0	0	0	0	0	0	0	0	0	0	0	0	0	0	0	0	0	0	0	0	0	0	0	0	0	0	0	0	0	0	0	0	0	0	0	0	0	0
C13C	0	0	0	0	0	0	0	0	0	0	0	0	0	0	0	0	0	0	0	0	0	0	0	0	0	0	0	0	0	0	0	0	0	0	0	0	0	0	0	0	0	0	0	0	0	0	0	0	0
C13D	0	0	0	0	0	0	0	0	0	0	0	0	0	0	0	0	0	2	0	0	0	0	3	0	6	0	1	0	0	0	0	0	0	0	0	0	0	0	0	0	0	0	0	0	0	0	0	0	0
C13F	0	0	0	0	0	0	0	0	0	0	1	0	0	0	0	0	0	0	0	0	0	3	0	2	1	0	2	0	0	0	0	0	0	0	0	0	0	0	0	0	0	0	0	0	0	0	0	0	0
C13G	0	0	0	0	0	0	0	0	0	0	0	0	0	0	0	0	0	0	0	0	0	0	0	0	0	0	0	0	0	0	0	0	0	0	0	0	0	0	0	0	0	0	0	0	0	0	0	0	0
C13H	0	0	0	0	0	0	0	0	0	0	0	0	0	0	0	0	0	0	0	0	0	0	0	0	0	0	0	0	0	0	0	0	0	0	0	0	0	0	0	0	0	0	0	0	0	0	0	0	0
C13J	0	0	0	0	0	0	0	0	0	0	0	0	0	0	0	0	0	0	0	0	0	0	0	0	2	0	0	0	0	0	0	0	0	0	0	0	0	0	0	0	0	0	0	0	0	0	0	0	0
C13K	0	1	0	0	0	0	0	0	0	0	3	0	0	0	3	0	0	0	0	2	0	14	3	7	17	0	0	0	0	0	0	0	0	0	0	0	0	0	0	0	0	0	0	0	0	0	0	0	0
C14B	0	0	0	0	0	0	0	0	0	0	0	0	0	0	0	0	0	0	0	0	0	0	0	0	0	0	0	0	0	0	0	0	0	0	0	0	0	0	0	0	0	32	0	0	0	0	0	0	0
C14C	0	0	0	0	0	0	0	0	0	0	1	0	0	0	0	0	0	0	0	0	0	0	0	1	1	0	0	0	0	0	0	0	0	0	0	0	0	0	0	0	0	0	0	0	0	0	1	0	0
C21B	0	0	0	0	0	0	0	0	0	0	0	0	0	0	0	0	0	0	0	0	0	0	0	0	1	0	0	0	0	0	0	0	0	0	0	0	0	0	0	0	0	0	0	0	0	0	0	0	0
C21C	0	0	0	0	0	0	0	0	0	0	0	0	0	0	0	0	0	0	0	0	0	0	0	0	0	0	0	0	0	0	0	0	0	0	0	0	0	0	0	0	0	0	0	0	0	0	0	0	0
C21D	0	0	0	0	0	0	0	0	0	0	0	0	1	0	0	0	0	0	0	0	0	0	0	0	0	0	0	0	0	0	0	0	0	0	0	0	0	0	0	0	0	0	0	0	0	0	0	0	0
C22B	0	0	0	0	0	0	0	1	0	0	0	0	1	0	0	0	0	0	0	0	0	0	1	0	0	0	1	0	0	0	0	0	0	0	0	0	0	0	0	0	0	0	0	0	0	0	0	0	0
C22C	0	2	0	0	0	0	0	0	0	1	1	0	0	0	0	0	0	0	0	0	0	0	0	0	0	0	0	0	0	0	0	0	0	0	0	0	0	0	0	0	0	0	0	0	0	0	1	0	0
C22F	0	0	0	0	0	0	0	0	0	0	0	0	0	0	0	0	0	0	0	0	0	0	0	0	0	0	0	0	0	0	0	0	0	0	0	0	0	0	0	0	0	0	0	0	0	0	0	0	0
C23C	0	0	0	0	0	0	0	0	0	0	3	0	0	0	0	0	0	0	0	0	0	0	0	0	0	0	0	0	0	0	0	0	0	0	0	0	0	0	0	0	0	0	0	1	0	0	0	0	0
C23D	0	0	0	0	0	0	0	0	0	0	1	0	0	0	0	0	0	0	0	0	0	0	0	0	0	0	0	0	0	0	0	0	0	0	0	0	0	0	0	0	0	0	0	0	0	0	0	0	0
C23F	0	2	0	0	0	0	1	0	1	0	11	0	0	0	1	0	0	1	0	0	0	0	0	2	0	0	0	0	0	0	0	0	0	0	0	0	0	0	0	0	0	0	0	0	0	0	0	0	1
C23G	0	2	0	0	0	0	0	0	0	0	6	0	0	0	0	0	0	0	0	0	0	0	0	2	0	0	1	0	0	0	0	0	0	0	0	0	0	0	0	0	0	0	0	0	0	0	0	0	0
C25B	0	0	0	0	0	0	0	0	0	0	0	0	0	0	0	0	0	0	0	1	0	0	0	0	12	0	0	0	0	0	0	0	0	0	0	0	0	0	0	0	0	0	0	0	0	0	0	0	0
C25C	0	0	0	0	0	0	0	0	0	0	0	0	0	0	0	0	0	0	0	0	0	0	0	0	1	0	0	0	0	0	0	0	0	0	0	0	0	0	0	0	0	0	0	0	0	0	0	0	0
C25D	0	2	0	0	0	0	0	0	0	0	8	0	0	0	0	0	0	0	0	0	0	0	0	0	3	0	0	0	0	0	0	0	0	0	0	0	0	0	0	0	0	0	0	0	0	0	0	0	0
C25F	0	1	0	0	0	0	0	0	0	0	3	0	0	0	0	0	0	0	0	0	0	0	0	0	0	0	0	0	0	0	0	0	0	0	0	0	0	0	0	0	0	0	0	0	0	0	0	0	0
C30B	0	0	0	0	0	0	0	0	0	0	1	0	0	0	0	0	0	0	0	0	0	0	0	0	0	0	0	0	0	0	0	0	0	0	0	0	0	0	0	0	0	0	0	0	0	0	0	0	0
C40B	0	0	0	0	0	0	0	0	0	0	0	0	0	0	0	0	0	0	0	0	0	0	0	0	0	0	0	0	0	0	0	0	0	0	0	0	0	0	0	0	0	0	0	0	0	0	0	0	0
C99Z	0	0	0	0	0	0	0	0	0	0	0	0	0	0	0	0	0	0	0	0	0	0	0	0	0	0	0	0	0	0	0	0	0	0	0	0	0	0	0	0	0	0	0	0	0	0	0	0	0
D01B	0	0	0	0	0	0	0	0	0	0	0	0	0	0	0	0	0	0	0	0	0	0	0	0	0	0	0	0	0	0	0	0	0	0	0	0	0	0	0	0	0	0	0	0	0	0	0	0	0
D01C	0	0	0	0	0	0	0	0	0	0	0	0	0	0	0	0	0	0	0	0	0	0	0	2	0	0	0	0	0	0	0	0	0	0	0	0	0	0	0	0	0	0	0	0	0	0	0	0	0
D01D	0	0	0	0	0	0	0	0	0	0	1	0	0	2	0	0	0	0	0	0	0	1	0	0	0	0	2	0	0	2	0	0	0	0	0	0	0	0	0	0	0	0	0	0	0	0	0	0	1
D01F	0	0	0	0	0	0	0	0	0	0	1	0	0	0	0	0	1	0	0	0	0	0	0	0	0	0	0	0	0	1	1	0	0	0	0	0	1	0	0	0	0	0	0	0	0	0	0	0	0
D01G	0	0	0	0	0	0	0	0	0	0	0	0	0	0	0	0	0	0	0	0	0	0	0	0	0	0	0	2	1	0	0	0	0	0	0	0	0	0	0	0	0	0	0	0	0	0	0	0	0
D01H	0	0	2	0	0	0	0	0	0	0	0	0	0	0	0	0	0	0	0	0	0	0	0	0	0	0	0	0	0	0	0	1	0	0	0	0	0	0	0	1	0	0	0	0	0	0	1	0	0
D02G	0	0	3	0	1	0	0	6	0	0	2	0	0	4	0	0	0	0	0	0	0	4	0	0	0	0	4	0	1	3	0	2	0	7	0	1	1	0	0	2	0	0	2	0	0	0	0	0	3
D02H	0	0	0	0	0	0	0	0	0	0	0	0	0	0	0	0	0	0	0	0	0	0	0	0	0	0	0	0	0	0	0	0	0	0	0	0	0	0	0	0	0	0	0	0	0	0	0	0	0
D02J	0	0	0	0	0	0	0	0	0	0	0	0	0	0	0	0	0	0	0	0	0	0	0	0	0	0	0	0	1	0	0	0	0	0	0	0	0	0	0	0	0	0	0	0	0	0	0	0	0
D03C	0	0	0	0	0	0	0	0	0	0	0	0	0	0	0	0	0	0	0	0	0	0	0	0	0	0	0	0	0	0	0	0	0	0	0	0	0	0	0	0	0	0	0	0	0	0	0	0	0
D03D	0	0	0	0	1	0	0	1	0	0	3	0	0	1	0	0	5	0	0	0	0	1	0	0	6	0	1	0	0	0	0	0	0	10	0	0	0	0	0	5	0	0	2	0	0	0	0	0	3
D03J	0	0	0	0	0	0	0	0	0	0	0	0	0	0	0	0	0	0	0	0	0	0	0	0	0	0	0	0	0	0	0	0	0	0	0	0	0	0	0	0	0	0	0	0	0	0	0	0	0
D04B	0	0	0	0	0	0	0	0	0	0	4	0	0	0	0	0	0	0	0	0	0	0	0	0	0	0	0	0	0	0	0	7	0	6	0	0	1	1	0	2	0	0	0	0	0	0	0	0	0
D04C	0	0	0	0	0	0	0	1	0	0	0	0	0	0	0	0	0	0	0	0	0	0	0	0	0	0	0	0	0	0	0	0	0	0	0	0	0	0	0	0	0	0	0	0	0	0	3	0	0
D04D	0	0	0	0	0	0	0	0	0	0	0	0	0	0	0	0	0	0	0	0	0	0	0	0	0	0	0	0	0	0	0	0	0	0	0	0	0	0	0	0	0	0	0	0	0	0	0	0	0
D04G	0	0	0	0	1	0	0	0	0	0	0	0	0	0	0	0	1	0	0	0	0	0	0	0	0	0	0	0	0	0	0	0	0	0	0	0	0	0	0	0	0	0	0	0	0	0	0	0	0
D04H	0	0	0	0	2	0	0	0	0	0	8	0	0	7	2	0	0	0	0	0	0	2	0	1	0	0	8	1	0	0	1	0	0	4	0	1	0	0	0	0	0	0	1	0	0	0	0	0	5
D05B	0	0	0	0	0	0	0	0	0	0	0	0	0	0	0	0	0	0	0	0	0	0	0	0	0	0	0	0	0	0	0	3	0	6	0	0	7	0	0	0	0	3	2	0	0	0	0	0	0
D05C	0	0	0	0	0	0	0	0	0	0	0	0	0	0	0	0	0	0	0	0	0	0	0	0	0	0	0	0	0	0	0	0	0	0	0	0	1	0	0	0	0	0	0	0	0	0	0	0	0
D06B	0	0	0	0	0	0	0	0	0	0	0	0	0	0	0	0	0	0	0	0	0	0	0	0	0	0	0	1	4	2	0	0	0	0	0	0	0	0	0	0	0	0	0	0	0	0	0	0	0
D06C	0	0	0	0	0	0	0	0	0	0	0	0	0	0	0	0	0	1	0	0	0	0	0	0	1	0	0	0	0	0	0	0	1	0	0	0	1	0	0	0	0	0	0	0	0	0	0	0	0
D06F	0	0	0	0	0	0	0	0	0	0	0	0	0	0	0	0	0	0	0	0	0	0	0	0	0	0	0	0	0	0	0	0	0	1	0	0	0	0	0	0	0	0	1	0	0	0	5	0	0
D06G	0	0	0	0	0	0	0	0	0	0	0	0	0	0	0	0	0	0	0	0	0	0	0	0	0	0	0	0	0	0	0	0	0	0	0	0	0	0	0	0	0	0	0	0	0	0	0	0	0
D06H	0	0	0	0	0	0	0	0	0	0	0	0	0	1	0	0	2	0	0	0	0	0	0	0	0	2	0	0	0	0	0	0	0	0	0	0	0	0	0	0	0	0	0	0	0	0	0	0	0
D06J	0	0	0	0	0	0	0	0	0	0	0	0	0	0	0	0	0	0	0	0	0	0	0	0	0	0	0	0	0	0	0	0	0	0	0	0	0	0	0	0	0	0	0	0	0	0	0	0	0
D06L	0	0	0	0	0	2	0	0	0	0	23	0	0	0	0	0	0	0	0	0	0	0	0	0	0	0	0	0	0	0	0	0	0	0	0	0	0	0	0	0	0	0	0	0	0	0	0	0	5
D06M	0	0	0	0	0	0	0	0	0	0	4	0	0	0	1	0	0	0	0	0	0	1	0	0	3	0	0	1	2	0	0	0	0	0	0	0	0	0	0	0	0	0	0	0	0	0	1	0	0
D06N	0	0	0	0	0	0	0	0	0	0	0	0	0	0	0	0	0	0	0	0	0	0	0	0	0	0	0	0	0	0	0	0	0	0	0	0	0	0	0	0	0	0	0	0	0	0	0	0	2
D06P	0	0	0	0	0	0	0	0	0	0	11	0	0	0	1	0	1	0	0	0	0	0	0	0	2	0	0	1	3	2	0	1	0	0	0	0	0	0	0	1	0	1	0	0	0	0	0	0	0
D06Q	0	0	0	0	0	0	0	0	0	0	0	0	0	0	0	0	0	0	0	0	0	0	0	0	0	0	0	0	0	0	0	0	0	0	0	0	0	0	0	0	0	0	0	0	0	0	0	0	0
D07B	0	0	0	0	0	0	0	0	0	0	0	0	0	0	0	0	0	0	0	0	0	0	0	0	0	0	0	0	0	0	0	0	0	0	0	0	0	0	0	0	0	0	0	0	0	0	0	0	0
D21B	0	0	0	0	0	0	0	0	0	0	0	0	0	0	0	0	0	0	0	0	0	0	0	6	0	0	0	0	0	0	0	0	0	0	0	0	0	0	0	0	0	0	0	0	0	0	0	0	0
D21C	0	0	0	0	0	0	0	0	0	0	2	0	0	0	0	0	0	0	0	0	0	0	0	12	1	0	3	0	0	0	0	0	0	0	0	0	0	0	0	0	0	0	0	0	0	0	0	0	0
D21D	0	0	0	0	0	0	0	0	0	0	6	0	0	0	1	0	0	0	0	0	0	0	0	1	0	0	1	0	0	0	0	0	0	0	0	0	0	0	0	0	0	0	0	0	0	0	0	0	0
D21F	0	0	0	0	0	0	0	0	0	0	1	0	0	0	0	0	0	0	0	0	0	0	0	0	0	0	0	0	0	0	0	0	0	0	0	1	0	0	0	0	0	0	0	0	0	0	0	0	2
D21G	0	0	0	0	0	0	0	0	0	0	0	0	0	0	0	0	0	0	0	0	0	0	0	0	0	0	0	0	0	0	0	0	0	0	0	0	0	0	0	0	0	0	0	0	0	0	0	0	0
D21H	0	0	0	0	1	0	0	0	0	0	13	0	0	0	1	0	3	0	0	0	0	0	0	0	1	0	1	1	0	6	0	0	0	0	0	0	0	0	0	0	0	0	0	0	0	0	0	0	0
D21J	0	0	0	0	0	0	0	0	0	0	0	0	0	0	0	0	0	0	0	0	0	0	0	0	0	0	0	0	0	0	0	0	0	0	0	0	0	0	0	0	0	0	0	0	0	0	0	0	0
D99Z	0	0	0	0	0	0	0	0	0	0	0	0	0	0	0	0	0	0	0	0	0	0	0	0	0	0	0	0	0	0	0	0	0	0	0	0	0	0	0	0	0	0	0	0	0	0	0	0	0
E01B	0	0	0	0	0	0	0	0	0	0	0	0	0	0	0	0	0	0	0	0	0	0	0	0	0	0	0	0	0	0	0	0	0	0	0	0	0	0	0	0	0	0	0	0	0	0	0	0	0
E01C	8	5	0	2	0	0	0	0	0	1	0	0	0	0	0	0	0	0	0	0	0	0	0	0	0	0	0	0	0	0	0	0	0	0	0	0	0	0	0	0	0	0	0	0	0	0	0	0	0
E01D	0	0	0	0	0	0	0	0	0	0	0	0	0	0	0	0	0	0	0	0	0	0	0	0	0	0	0	0	0	0	0	0	0	0	0	0	0	0	0	0	0	0	0	0	0	0	0	0	0
E01F	0	0	0	0	1	0	0	20	0	0	0	0	0	0	0	0	0	0	0	0	0	1	0	0	0	0	0	0	0	0	0	0	0	0	0	0	0	0	0	0	0	0	0	0	0	0	0	2	0
E01H	5	2	2	1	5	0	0	0	0	0	0	0	0	0	0	0	0	0	0	0	0	0	0	0	0	0	0	0	0	0	0	0	0	0	0	0	0	0	0	0	0	0	0	0	0	0	0	0	0
E02B	0	0	0	0	6	0	0	0	0	1	1	0	0	1	0	0	0	0	0	0	0	1	0	0	0	0	1	0	0	0	0	0	0	0	0	1	0	0	0	0	0	0	0	0	0	0	0	0	0
E02C	0	0	0	0	0	0	0	0	0	0	0	0	0	0	0	0	0	0	0	0	0	0	0	0	0	0	0	0	0	0	0	0	0	0	0	0	0	0	0	0	0	0	0	0	0	0	0	0	0
E02D	2	0	0	0	0	0	0	0	0	0	0	0	0	0	0	0	0	0	0	0	0	0	0	0	0	0	0	0	0	0	0	0	0	0	0	0	0	0	0	0	0	0	1	0	0	0	0	0	0
E02F	48	1	9	0	1	0	0	0	0	0	0	0	0	0	0	0	0	0	0	0	0	0	0	0	0	0	0	0	0	0	0	0	0	0	0	0	0	0	0	1	0	0	0	0	0	0	0	0	0
E03B	0	0	1	0	0	0	0	2	0	0	0	0	0	0	0	0	0	0	0	0	0	0	0	0	0	0	0	0	0	0	0	0	0	0	0	0	0	0	0	0	0	0	0	0	0	0	0	0	0
E03C	0	0	0	0	0	0	0	1	0	0	1	0	0	0	0	0	0	0	0	0	0	0	0	0	0	0	0	0	0	0	0	0	0	0	0	0	0	0	0	0	0	0	0	0	0	0	0	0	0
E03D	0	0	0	0	0	0	0	0	0	0	21	0	0	1	0	0	0	0	0	0	1	0	0	0	0	0	0	0	0	0	0	0	0	1	0	0	0	0	0	0	0	0	0	0	0	0	0	0	0
E03F	1	0	0	0	0	0	0	0	0	0	0	0	0	0	0	0	0	0	0	0	0	0	0	0	0	0	0	0	0	0	0	0	0	0	0	0	0	0	0	0	0	0	0	0	0	0	0	0	0
E04B	0	1	1	0	2	0	0	1	0	0	0	0	1	0	0	0	2	0	0	0	0	0	0	0	1	0	0	0	0	0	0	0	0	3	1	0	0	0	0	6	2	0	4	1	0	1	0	2	0
E04C	0	0	0	0	0	0	0	1	0	0	0	0	2	0	0	0	0	0	0	0	0	0	0	0	0	0	0	0	0	0	0	0	0	0	0	0	0	0	0	0	0	0	4	0	0	0	1	0	0
E04D	0	0	0	2	0	0	0	0	0	0	0	0	0	0	0	0	0	0	0	0	0	0	0	0	0	0	0	0	0	0	0	0	0	1	0	0	0	0	0	0	1	0	0	1	0	0	0	1	0
E04F	1	0	0	0	0	0	0	0	0	0	0	0	0	0	0	0	0	0	0	0	0	0	0	0	1	0	0	0	0	0	0	0	0	0	0	0	0	0	0	0	0	0	1	0	0	0	0	1	0
E04G	1	0	1	0	1	0	0	2	0	3	0	0	0	0	0	0	0	0	0	0	0	0	0	0	0	0	0	0	0	0	0	0	0	0	0	0	0	0	0	5	0	0	2	0	1	0	0	5	0
E04H	1	0	3	3	7	1	0	27	0	0	0	0	0	0	0	0	0	0	1	0	0	1	0	0	1	0	0	0	0	0	0	0	0	2	1	0	0	0	0	2	0	0	3	0	0	0	0	3	0
E05B	0	0	0	0	1	0	0	0	0	0	15	0	0	0	0	0	0	0	0	0	0	0	0	0	0	0	0	0	0	0	0	0	0	0	2	0	0	0	0	0	0	0	6	0	1	19	0	0	0
E05C	1	0	0	0	0	0	0	0	0	0	0	0	0	0	0	0	1	0	0	0	0	0	0	0	1	0	1	0	0	0	0	0	0	0	1	0	0	0	0	0	0	0	2	0	0	2	0	0	0
E05D	0	0	1	0	0	0	0	1	0	0	0	0	0	0	0	0	0	0	0	0	0	0	0	0	0	0	0	0	0	0	1	0	0	0	0	0	0	0	0	0	0	0	1	0	0	0	1	2	0
E05F	0	0	0	0	0	0	0	3	0	0	0	0	0	0	0	0	0	1	0	0	0	0	0	0	0	0	0	0	0	0	0	0	0	0	0	0	0	1	0	0	0	0	0	0	0	0	0	0	0
E05G	0	0	0	0	0	0	0	0	0	0	0	0	0	0	0	0	0	0	0	0	0	0	0	0	0	0	0	0	0	0	0	0	0	0	0	0	0	0	0	0	0	0	0	0	0	0	0	0	0
E06B	0	0	0	0	1	0	0	1	0	0	1	0	0	0	0	0	0	0	0	0	0	0	0	0	0	0	0	0	0	0	0	0	0	1	0	0	0	0	0	1	0	0	3	0	1	0	1	1	0
E06C	0	0	0	0	0	0	0	1	0	1	0	0	0	0	0	0	0	0	0	0	0	0	0	0	0	0	0	0	0	0	0	0	0	0	0	0	0	0	0	0	0	0	0	0	0	0	0	2	0
E21B	0	0	1	0	1	0	0	0	0	0	2	0	0	0	0	0	0	0	0	0	0	0	0	0	0	0	0	0	0	0	0	0	0	0	0	0	0	0	0	0	0	0	0	0	0	0	0	0	0
E21C	1	0	0	0	2	0	0	0	0	0	0	0	0	0	0	0	0	0	0	0	0	0	0	0	0	0	0	0	0	0	0	0	0	0	0	0	0	0	0	0	0	0	0	0	0	0	0	0	0
E21D	2	0	0	0	0	0	0	0	0	0	0	0	0	0	0	0	0	0	0	0	0	0	0	0	0	0	0	0	0	0	0	0	0	0	0	0	0	0	0	0	0	0	0	0	0	0	0	0	0
E21F	0	0	0	0	0	0	0	0	0	0	0	0	0	0	0	0	0	0	0	0	0	0	0	0	0	0	0	0	0	0	0	0	0	0	0	0	0	0	0	0	0	0	0	0	0	0	0	0	0
E99Z	0	0	0	0	0	0	0	0	0	0	0	0	0	0	0	0	0	0	0	0	0	0	0	0	0	0	0	0	0	0	0	0	0	0	0	0	0	0	0	0	0	0	0	0	0	0	0	0	0
F01B	1	1	0	0	0	0	0	0	0	0	0	0	0	0	1	0	1	0	0	0	0	0	0	0	0	0	0	0	1	1	0	0	0	0	0	0	0	0	0	0	0	0	0	0	0	0	2	0	0
F01C	0	0	0	0	1	0	0	0	0	0	0	0	0	0	0	0	0	0	0	0	0	0	0	0	1	0	0	0	0	0	0	0	0	0	0	0	0	0	0	0	0	0	0	0	0	0	0	0	0
F01D	0	0	0	0	0	0	0	0	0	0	0	0	0	0	0	0	0	0	0	0	0	0	0	0	0	0	0	0	0	0	0	0	0	0	0	0	0	0	0	0	0	0	0	0	0	0	0	0	0
F01K	0	0	0	0	0	0	0	0	0	0	0	0	0	1	0	0	0	0	0	0	0	0	0	0	0	0	0	0	0	0	0	0	0	0	0	0	0	0	0	0	0	0	0	0	0	0	0	0	0
F01L	0	0	0	0	0	0	0	1	0	0	0	0	0	0	0	0	0	0	0	0	0	0	0	0	0	0	0	0	0	0	0	0	0	0	0	0	0	0	0	0	0	0	0	0	0	0	0	0	0
F01M	0	0	0	0	0	0	0	1	0	0	0	0	0	0	0	0	0	0	0	0	0	0	0	0	0	0	0	0	0	0	0	0	0	0	0	0	0	0	0	0	0	0	0	0	0	0	0	1	0
F01N	0	0	0	0	0	0	0	0	0	0	0	0	0	0	0	0	0	0	0	0	0	0	0	0	0	0	0	0	0	0	0	0	0	0	0	0	0	0	0	0	0	0	0	0	0	0	0	0	0
F01P	0	0	0	0	1	0	0	0	0	0	0	0	0	0	0	0	0	0	0	0	0	0	0	0	0	0	0	0	0	0	0	0	0	0	0	0	0	0	0	0	0	0	0	0	0	0	0	0	0
F02B	0	0	1	0	0	0	0	0	0	0	0	0	0	0	0	0	0	0	0	0	0	0	0	0	1	0	0	0	0	0	0	0	0	0	0	0	0	0	0	0	0	0	0	0	0	0	0	0	0
F02C	0	0	0	0	0	0	0	0	0	0	0	0	0	0	0	0	0	0	0	0	0	0	0	0	0	0	0	0	0	0	0	0	0	1	0	0	0	0	0	0	0	0	0	0	0	0	0	0	0
F02D	0	0	0	0	0	0	0	0	0	0	0	0	0	0	0	0	0	1	0	0	0	0	0	0	0	0	0	0	0	0	0	0	0	0	0	0	0	0	0	0	0	0	0	0	0	0	0	0	0
F02F	1	0	0	0	0	0	0	0	0	0	0	0	0	0	0	0	0	0	0	0	0	0	0	0	0	0	0	0	0	0	0	0	0	0	0	0	0	0	0	0	0	0	0	0	0	0	0	0	0
F02G	0	0	0	0	0	0	0	0	0	0	0	0	0	0	0	0	0	0	0	0	0	0	0	0	0	0	0	0	0	0	0	0	0	0	0	0	0	0	0	0	0	0	0	0	0	0	0	0	0
F02K	0	0	0	0	0	0	0	0	0	0	0	0	0	0	0	0	0	0	0	0	0	0	0	0	0	0	0	0	0	0	0	0	0	0	0	0	0	0	0	0	0	0	0	0	0	0	0	0	0
F02M	0	0	0	0	0	0	0	0	0	0	0	0	0	0	0	0	1	0	0	0	0	1	0	0	0	0	0	0	1	1	0	0	0	0	0	0	0	0	0	0	0	0	0	0	0	0	1	0	0
F02N	0	0	2	0	0	0	0	0	1	0	0	0	0	0	0	0	0	0	0	0	0	0	0	0	0	0	0	0	0	0	0	0	0	0	0	0	0	0	0	0	0	0	0	0	0	0	0	0	0
F02P	0	0	1	0	0	0	0	0	0	0	0	0	0	0	0	0	0	0	0	0	0	0	0	0	0	0	0	0	0	0	0	0	0	0	0	0	0	0	0	0	0	0	0	0	0	0	0	0	0
F03B	0	0	0	0	0	0	0	0	0	0	0	0	0	0	0	0	0	0	0	0	0	0	0	0	0	0	0	0	0	0	0	0	0	0	0	0	0	0	0	0	0	0	0	0	0	0	0	0	0
F03C	0	0	0	0	1	0	0	0	0	0	0	0	0	0	0	0	0	0	0	0	0	0	0	0	0	0	0	0	0	0	0	0	0	0	0	0	0	0	0	0	0	0	0	0	0	0	0	0	0
F03D	0	0	0	0	0	0	0	0	0	0	0	0	0	0	0	0	0	0	0	0	0	0	0	0	0	0	0	0	0	0	0	0	0	0	0	0	0	0	0	0	0	0	0	0	0	0	0	0	0
F03G	0	0	0	0	0	0	0	0	0	0	0	0	0	0	0	0	0	0	0	0	0	0	0	0	0	0	0	0	0	0	0	0	0	0	0	0	0	0	0	0	0	0	0	0	0	0	0	0	0
F03H	0	0	0	0	0	0	0	0	0	0	0	0	0	0	0	0	0	0	0	0	0	0	0	0	0	0	0	0	0	0	0	0	0	0	0	0	0	0	0	0	0	0	0	0	0	0	0	0	0
F04B	0	2	0	0	0	0	0	2	0	0	0	0	0	0	0	0	0	0	0	0	0	0	0	0	0	0	0	0	0	0	0	0	0	1	0	0	0	0	0	0	0	0	1	0	0	0	1	0	2
F04C	0	0	0	0	0	0	0	0	0	0	0	0	0	0	0	0	0	0	0	0	0	0	0	0	0	0	0	0	0	0	0	0	0	0	0	0	0	0	0	1	0	0	0	0	0	0	0	1	0
F04D	0	0	1	3	3	0	0	0	0	0	0	1	2	0	0	0	0	0	0	0	0	0	0	0	0	0	0	0	0	0	0	0	0	0	0	0	0	0	0	0	0	0	0	0	0	0	0	0	0
F04F	0	0	0	0	1	0	0	0	0	0	0	0	0	1	0	0	0	0	0	0	0	0	0	0	0	0	0	0	0	0	0	0	0	0	0	0	0	0	0	0	0	0	0	0	0	0	0	0	0
F15B	19	1	2	5	2	0	0	2	0	0	0	0	0	0	0	0	0	0	0	0	0	0	0	0	0	0	0	0	0	0	0	0	0	0	0	0	0	0	0	0	0	0	0	0	0	0	0	0	0
F15C	0	0	0	0	0	0	0	0	0	0	0	0	0	0	0	0	0	0	0	0	0	0	0	0	0	0	0	0	0	0	0	0	0	0	0	0	0	0	0	0	0	0	0	0	0	0	0	0	0
F15D	0	0	0	0	0	0	0	0	0	0	0	0	0	0	0	0	0	0	0	0	0	0	0	0	0	0	0	0	0	0	0	0	0	0	0	0	0	0	0	0	0	0	0	0	0	0	0	0	0
F16B	5	2	1	0	2	1	0	5	1	0	0	0	0	0	0	0	1	0	0	0	0	0	0	0	0	0	0	0	0	0	0	0	0	0	7	0	1	0	0	1	1	0	17	2	6	1	0	0	3
F16C	1	1	10	0	0	0	0	0	0	0	0	0	0	0	0	0	0	0	0	0	1	0	0	0	1	0	0	0	0	0	0	0	0	0	0	0	1	0	0	0	0	0	0	0	0	0	0	0	0
F16D	4	1	31	0	0	0	0	4	1	0	1	0	0	0	0	0	1	0	0	0	0	1	0	0	0	3	0	1	0	1	0	0	0	0	0	0	0	0	0	0	0	0	1	1	3	0	0	0	0
F16F	1	0	6	0	1	0	0	3	0	0	0	0	0	0	0	0	0	0	0	0	0	0	0	0	1	0	0	0	0	0	0	0	0	1	0	0	0	2	0	6	0	0	1	0	0	0	0	0	0
F16G	1	0	8	0	1	0	0	0	0	0	1	0	0	0	0	0	0	0	0	0	0	0	0	0	0	0	0	0	0	0	0	0	0	0	0	0	0	0	0	6	5	0	9	1	0	0	0	0	0
F16H	3	3	30	0	0	0	0	2	1	0	2	0	1	0	0	0	0	0	0	0	0	0	0	0	0	0	0	0	0	0	0	0	0	0	0	0	0	0	0	0	0	0	1	0	0	0	0	0	0
F16J	0	0	0	0	0	0	0	0	0	0	0	0	0	0	0	0	1	1	0	0	0	0	0	0	0	0	0	0	0	0	0	0	0	0	0	0	0	0	0	0	0	0	0	0	0	0	1	0	1
F16K	2	2	7	0	25	0	2	16	0	2	0	0	0	0	0	0	0	0	4	0	0	2	0	1	5	0	0	0	0	0	0	0	0	1	0	0	0	0	0	0	0	0	5	0	0	0	0	0	0
F16L	18	2	1	0	9	0	0	5	0	2	0	0	0	2	1	0	37	0	4	0	0	0	0	3	2	0	1	0	0	0	0	7	0	0	10	0	0	0	0	0	0	0	9	0	2	0	0	0	2
F16M	2	0	0	0	0	1	0	7	0	0	0	0	0	0	0	0	0	0	0	0	0	0	0	0	0	0	0	0	0	0	0	0	0	0	0	0	0	0	2	0	0	0	0	0	0	0	3	0	0
F16N	0	0	0	0	0	0	0	0	0	0	0	0	0	0	0	0	0	0	0	0	0	0	0	0	0	0	0	0	0	0	0	0	0	0	0	0	0	0	0	0	0	0	2	0	0	0	0	0	0
F16P	0	0	0	0	0	0	0	0	0	0	0	0	0	0	0	0	0	0	0	0	0	0	0	1	0	0	0	0	0	0	0	0	0	0	0	0	0	0	0	0	0	0	0	0	0	0	0	0	0
F16S	0	0	0	0	0	0	0	0	0	0	0	0	0	0	0	0	0	0	0	0	0	0	0	0	0	0	0	0	0	0	0	0	0	0	0	0	0	0	0	0	0	0	0	0	0	0	0	0	0
F16T	0	0	0	0	0	0	0	0	0	0	0	0	0	0	0	0	0	0	0	0	0	0	0	0	0	0	0	0	0	0	0	0	0	0	0	0	0	0	0	0	0	0	0	0	0	0	0	0	0
F17B	0	0	0	0	0	0	0	0	0	0	0	0	0	0	0	0	0	0	0	0	0	0	0	0	0	0	0	0	0	0	0	0	0	0	0	0	0	0	0	0	0	0	0	0	0	0	0	0	0
F17C	0	0	0	0	0	0	0	0	0	0	0	0	0	0	2	0	0	1	0	0	0	0	0	1	0	0	0	0	0	0	0	0	0	0	0	0	0	0	0	0	0	0	0	0	0	0	0	0	0
F17D	0	0	1	0	3	0	0	0	0	1	2	0	0	6	0	0	0	0	0	0	0	0	0	1	0	0	6	0	0	0	0	0	0	0	0	0	0	0	0	0	0	0	0	0	0	0	0	0	0
F21H	0	0	0	0	0	0	0	0	0	0	0	0	0	0	0	0	0	0	0	0	0	0	0	0	0	0	0	0	0	0	0	0	0	0	0	0	0	0	0	0	0	0	0	0	0	0	0	0	0
F21K	0	0	0	0	0	0	0	2	0	0	0	0	0	0	0	0	0	0	0	0	0	0	0	0	0	0	0	0	0	0	0	0	0	0	0	0	0	0	0	0	0	0	0	0	0	0	0	0	0
F21L	0	0	0	0	0	0	0	3	0	0	0	0	0	0	0	0	0	0	0	0	0	0	0	0	0	0	0	0	0	0	0	0	0	1	0	0	0	0	0	0	0	0	0	0	0	0	0	1	0
F21S	0	0	0	0	0	0	0	0	0	0	0	0	0	0	0	0	0	0	0	0	0	0	0	0	0	0	0	0	0	0	0	0	0	0	0	0	0	0	0	0	0	0	0	0	0	0	0	0	0
F21V	0	0	0	0	0	0	0	2	0	0	1	0	0	0	0	0	0	0	0	0	0	0	0	0	0	0	0	0	0	0	0	0	0	0	0	0	0	0	0	0	0	0	0	1	0	1	0	0	0
F21W	0	0	0	0	0	0	0	0	0	0	0	0	0	0	0	0	0	0	0	0	0	0	0	0	0	0	0	0	0	0	0	0	0	0	0	0	0	0	0	0	0	0	0	0	0	0	0	0	0
F21Y	0	0	0	0	0	0	0	0	0	0	0	0	0	0	0	0	0	0	0	0	0	0	0	0	0	0	0	0	0	0	0	0	0	0	0	0	0	0	0	0	0	0	0	0	0	0	0	0	0
F22B	0	0	0	0	1	0	0	0	0	3	0	0	0	0	0	0	0	0	0	0	0	0	0	0	0	1	2	0	0	0	0	0	0	0	0	0	0	0	0	0	0	0	0	0	0	0	4	0	0
F22D	0	0	0	0	0	0	0	0	0	0	0	0	0	0	0	0	0	0	0	0	0	0	0	0	0	0	0	0	0	0	0	0	0	0	0	0	0	0	0	0	0	0	0	0	0	0	0	0	0
F22G	0	0	0	0	0	0	0	0	0	0	0	0	0	0	0	0	0	0	0	0	0	0	0	0	0	0	0	0	0	0	0	0	0	0	0	0	0	0	0	0	0	0	0	0	0	0	0	0	0
F23B	0	1	0	0	0	0	0	0	0	0	0	0	0	0	0	0	0	0	0	0	0	0	0	0	0	0	0	0	0	0	0	0	0	0	0	0	0	0	0	0	0	0	0	0	0	0	0	0	0
F23C	0	0	0	0	0	0	0	0	0	0	0	0	0	0	0	0	0	0	0	0	0	0	0	0	0	0	0	0	0	0	0	0	0	0	0	0	0	0	0	0	0	0	0	0	0	0	0	0	0
F23D	0	0	0	0	0	0	0	0	0	0	0	0	1	0	0	0	0	0	0	0	0	0	0	0	0	0	0	0	0	0	0	0	0	0	0	1	0	0	0	0	0	0	0	0	0	0	0	0	0
F23G	0	0	0	0	0	0	0	0	0	0	0	0	0	0	0	0	0	0	0	0	0	0	0	0	0	0	0	0	0	0	0	0	0	0	0	0	0	0	0	0	0	0	0	0	0	0	0	0	0
F23H	0	0	0	0	0	0	0	0	0	0	0	0	0	0	0	0	0	0	0	0	0	0	0	0	0	0	0	0	0	0	0	0	0	0	0	0	0	0	0	0	0	0	0	0	0	0	0	0	0
F23J	0	0	0	0	0	0	0	3	0	0	0	0	0	0	0	0	0	1	0	0	0	0	0	0	0	0	0	0	0	0	0	0	0	0	0	0	0	0	0	0	0	0	0	0	0	0	0	0	0
F23K	0	1	0	0	0	0	0	0	0	0	0	0	0	0	0	0	0	0	0	0	0	0	0	0	0	0	0	0	0	0	0	0	0	0	0	0	0	0	0	0	0	0	0	0	0	0	0	0	0
F23L	0	0	0	0	0	0	0	0	0	0	0	0	1	0	1	0	0	0	0	0	0	0	0	0	0	0	0	0	0	0	0	0	0	0	0	0	0	0	0	0	0	0	0	0	0	0	0	0	0
F23M	0	0	0	0	0	0	0	0	0	0	0	0	0	0	0	0	0	0	0	0	0	0	0	0	0	0	0	0	0	0	0	0	0	0	0	0	0	0	0	0	0	0	0	0	0	0	0	0	0
F23N	0	0	0	0	0	0	0	0	0	0	0	0	0	0	0	0	0	0	0	0	0	0	0	0	0	0	0	0	0	0	2	0	0	0	0	0	0	0	0	0	0	0	0	0	0	0	0	0	0
F23Q	0	0	0	0	0	0	0	0	0	0	0	0	0	0	0	0	0	0	0	0	0	0	0	0	0	0	0	0	0	0	1	0	0	0	0	0	0	2	0	0	0	0	0	0	0	0	1	0	0
F23R	0	0	0	0	0	0	0	0	0	0	0	0	0	0	0	0	0	0	0	0	0	0	0	0	0	0	0	0	0	0	0	0	0	0	0	0	0	0	0	0	0	0	0	0	0	0	0	0	0
F24B	0	0	0	0	0	0	0	0	0	0	0	0	0	0	0	0	0	1	0	0	0	0	0	0	0	0	0	0	0	0	0	0	0	0	0	0	0	0	0	0	0	0	0	0	0	0	1	0	0
F24C	1	0	0	0	1	0	0	0	0	0	0	0	33	2	0	0	0	2	0	0	0	0	1	0	5	0	0	0	0	0	0	0	0	0	0	0	0	0	0	0	0	0	0	0	0	0	0	0	0
F24D	0	0	0	0	0	0	0	0	0	0	0	0	4	0	0	0	0	3	0	0	0	0	0	0	2	0	0	0	0	0	0	0	0	1	0	0	0	0	0	0	0	0	0	0	0	0	0	0	0
F24F	0	0	1	0	2	0	0	3	0	0	1	0	1	1	0	0	0	0	0	0	0	0	0	0	0	0	0	0	0	0	0	0	0	0	0	0	0	0	0	0	0	0	0	0	0	0	0	0	0
F24H	0	0	0	0	1	0	0	2	0	0	0	0	3	1	0	0	0	0	0	0	0	0	0	3	0	0	1	0	0	0	0	0	0	0	0	0	0	0	0	0	0	0	0	0	0	0	17	0	0
F24J	0	0	0	0	6	0	0	0	0	1	0	0	0	0	0	0	0	0	0	0	0	0	0	0	1	0	0	1	0	6	4	0	0	0	0	0	0	0	0	0	0	0	0	0	0	1	0	0	0
F25B	0	0	0	0	0	0	0	1	0	1	1	0	3	0	0	0	0	5	0	0	0	1	0	0	4	0	0	0	0	0	0	0	0	1	0	0	0	0	0	0	0	0	0	0	0	0	0	0	0
F25C	0	0	0	0	25	0	0	0	0	0	1	0	0	1	0	0	1	0	2	0	0	10	0	0	0	0	1	0	0	0	0	0	0	0	0	0	0	0	0	0	0	0	0	0	0	0	0	0	0
F25D	0	0	1	0	1	0	0	5	0	0	3	0	1	0	0	0	3	2	0	0	0	5	0	0	7	0	1	0	0	0	0	0	0	0	0	0	0	0	0	0	0	0	0	0	0	2	0	0	0
F25J	0	0	0	0	0	0	0	0	0	0	0	0	0	0	0	0	0	0	1	0	0	0	0	0	0	0	0	0	0	0	0	0	0	0	0	0	0	0	0	1	0	0	0	0	0	0	0	0	0
F26B	0	0	2	0	1	0	0	0	0	0	0	0	17	0	0	3	0	8	1	0	2	0	0	7	11	4	0	10	4	0	0	0	0	0	0	0	0	0	0	0	0	0	0	0	0	0	6	0	1
F27B	0	0	0	0	0	0	0	0	0	0	0	0	32	0	2	0	1	4	0	0	0	0	0	1	20	0	0	0	0	0	0	0	0	0	0	0	0	0	0	0	0	0	0	0	0	0	0	0	0
F27D	0	0	0	0	1	0	0	0	0	0	0	0	16	2	1	0	0	2	0	0	0	0	0	1	10	0	0	0	0	0	0	0	0	0	0	0	0	0	0	0	0	0	0	0	0	0	2	0	0
F28B	0	0	0	0	0	0	0	0	0	0	0	0	0	0	0	0	0	0	0	0	0	0	0	0	0	0	0	0	0	0	0	0	0	0	0	0	0	0	0	0	0	0	0	0	0	0	0	0	0
F28C	0	0	0	0	0	0	0	0	0	0	0	0	0	0	0	0	0	0	0	0	0	0	0	0	0	0	0	0	0	0	0	0	0	0	0	0	0	0	0	0	0	0	0	0	0	0	0	0	0
F28D	0	1	0	0	1	0	0	0	0	0	1	0	0	0	0	1	0	0	0	0	0	4	0	2	1	0	0	0	0	0	0	0	0	0	0	0	0	0	0	0	0	0	0	0	0	0	0	0	0
F28F	0	0	1	0	0	0	0	0	0	0	0	0	0	0	0	0	0	0	1	0	0	2	0	1	3	0	0	0	0	0	0	0	0	0	0	0	0	0	0	0	0	0	0	0	0	0	0	0	0
F28G	0	0	0	0	0	0	0	0	0	0	0	0	0	0	0	0	0	0	1	0	0	0	0	0	0	0	0	0	0	0	0	0	0	0	0	0	0	0	0	0	0	0	0	0	0	0	0	0	0
F41A	0	0	0	0	0	0	0	0	0	0	0	0	0	0	0	0	0	0	0	0	0	0	0	0	0	0	0	0	0	0	0	0	0	0	0	0	0	0	0	0	0	0	0	0	0	0	0	0	0
F41B	0	0	0	0	0	0	0	3	0	0	0	0	0	0	0	0	0	0	0	0	0	0	0	0	0	0	0	0	0	0	0	0	0	0	0	0	0	0	0	0	0	0	1	0	2	1	0	1	0
F41C	0	0	0	0	0	0	0	0	0	0	0	0	0	0	0	0	0	0	0	0	0	0	0	0	0	0	0	0	0	1	1	0	0	0	0	0	0	0	0	0	0	0	2	0	0	3	0	8	0
F41F	0	0	0	0	0	0	0	0	0	0	0	0	0	0	0	0	0	0	0	0	0	0	0	0	0	0	0	0	0	0	0	0	0	0	0	0	0	0	0	0	0	0	1	0	1	0	0	0	0
F41G	0	0	0	0	0	0	0	0	0	0	0	0	0	0	0	0	0	0	0	0	0	0	0	0	0	0	0	0	0	0	0	0	0	0	0	0	0	0	0	0	0	0	0	0	0	0	0	0	0
F41H	0	0	0	0	0	0	0	0	0	0	0	0	0	0	0	0	0	0	0	0	0	0	0	0	0	0	0	0	0	0	0	0	0	6	0	0	0	5	0	0	0	0	0	0	0	0	0	0	0
F41J	0	0	0	0	0	0	0	2	0	0	0	0	0	0	0	0	0	0	0	0	0	0	0	0	0	0	0	0	0	0	0	0	0	1	0	0	0	0	0	0	0	0	0	0	0	0	0	0	0
F42B	0	0	0	0	1	0	0	0	0	2	1	0	0	0	0	0	0	0	0	0	0	0	0	0	0	0	0	0	0	0	0	0	0	0	0	0	0	0	0	0	0	0	2	0	0	0	0	0	0
F42C	0	0	0	0	0	0	0	0	0	0	0	0	0	0	0	0	0	0	0	0	0	0	0	0	0	0	0	0	0	0	0	0	0	0	0	0	0	0	0	0	0	0	1	0	0	0	0	0	0
F42D	0	0	0	0	0	0	0	0	0	0	0	0	0	0	0	0	0	0	0	0	0	0	0	0	0	0	0	0	0	0	0	0	0	0	0	0	0	0	0	0	0	0	0	0	0	0	0	0	0
F99Z	0	0	0	0	0	0	0	0	0	0	0	0	0	0	0	0	0	0	0	0	0	0	0	0	0	0	0	0	0	0	0	0	0	0	0	0	0	0	0	0	0	0	0	0	0	0	0	0	0
G01B	4	2	1	0	0	0	1	0	0	0	0	0	0	1	0	0	2	0	0	0	0	0	0	0	0	0	0	0	0	0	0	0	0	0	0	0	2	0	0	0	0	3	0	0	1	0	0	1	0
G01C	3	2	0	0	0	0	0	4	0	0	0	0	0	0	0	0	0	0	0	0	0	0	0	0	0	1	0	0	0	0	0	0	0	1	0	0	0	0	0	7	1	0	0	0	1	0	0	1	0
G01D	4	0	9	0	0	0	0	2	0	0	3	0	0	0	0	0	0	0	0	0	0	0	0	0	2	1	0	0	1	0	0	0	0	0	0	0	0	0	0	0	0	1	0	0	0	1	0	0	0
G01F	2	3	1	0	2	0	1	2	0	0	1	0	0	2	0	0	2	0	0	0	0	1	0	0	1	0	0	0	0	1	0	0	0	0	0	0	0	0	0	0	0	0	0	0	0	2	1	0	5
G01G	0	0	0	0	0	0	0	2	0	0	0	0	0	0	0	0	1	0	0	0	0	0	0	0	0	0	0	0	0	0	1	0	0	0	0	0	0	0	0	0	0	0	0	0	0	0	0	0	0
G01H	0	0	0	0	0	0	0	0	0	0	0	0	0	0	0	0	0	0	0	0	0	0	0	0	0	1	0	0	0	0	0	0	0	0	0	0	0	0	0	0	0	0	0	0	0	0	0	0	0
G01J	0	0	0	0	8	0	3	1	0	0	0	0	0	0	0	0	0	0	0	0	0	0	0	0	0	0	0	0	5	0	0	0	0	0	0	0	1	0	0	0	0	0	0	0	0	0	0	0	0
G01K	0	0	0	0	1	0	0	6	0	0	2	0	0	0	0	0	0	0	0	0	0	3	0	0	2	0	0	0	0	0	0	0	0	0	0	0	0	0	0	0	0	0	0	0	0	1	0	0	0
G01L	2	0	2	0	2	0	1	1	0	0	0	0	0	0	0	0	0	0	0	0	0	0	0	0	1	0	0	0	0	2	1	0	0	0	0	0	2	0	0	0	0	0	1	0	0	0	0	0	0
G01M	0	0	0	0	0	0	0	0	0	0	0	0	0	0	0	0	0	0	0	0	0	0	0	0	0	0	0	0	0	0	0	0	0	1	0	0	0	0	0	0	0	0	0	0	0	0	0	0	0
G01N	1	2	1	0	14	0	6	5	0	0	70	0	0	8	6	0	3	3	2	0	0	3	7	0	10	2	10	1	5	0	0	0	0	0	0	0	2	2	0	1	0	0	0	0	0	0	0	0	0
G01P	0	1	0	1	0	0	1	0	0	0	0	0	0	0	0	0	0	0	0	0	0	0	0	0	0	0	0	0	0	0	0	0	0	0	0	0	0	0	0	0	0	0	0	0	0	0	0	0	0
G01R	1	0	4	0	6	0	0	1	0	0	2	0	0	0	0	0	0	0	0	0	0	0	0	0	0	0	0	0	1	0	0	0	0	0	0	0	0	0	0	0	0	0	0	0	0	0	0	0	0
G01S	7	3	0	0	0	0	0	8	0	0	0	0	0	0	0	0	0	0	0	0	0	0	0	0	0	0	0	0	0	0	0	0	0	0	0	0	0	0	0	0	0	2	1	0	1	0	0	0	0
G01T	0	0	0	0	1	0	0	0	0	0	0	0	0	0	0	0	0	0	0	0	0	0	0	0	0	0	0	0	0	0	0	0	0	0	0	0	0	0	0	0	0	0	0	0	0	0	0	0	0
G01V	0	0	2	0	4	0	0	0	0	0	0	0	0	0	0	0	0	0	0	0	0	0	0	0	0	0	0	0	0	0	0	0	0	0	0	0	0	0	0	0	0	0	0	0	0	0	0	0	0
G01W	0	0	0	0	0	0	0	0	0	0	0	0	0	0	0	0	0	0	0	0	0	0	0	0	0	0	0	0	0	0	0	0	0	0	0	0	0	0	0	0	0	0	0	0	0	0	0	0	0
G02B	0	1	3	0	0	0	3	0	0	0	3	0	0	0	0	0	0	0	0	0	0	1	0	0	0	0	0	0	0	0	0	0	0	1	0	0	0	4	0	2	0	0	0	1	0	3	0	0	0
G02C	0	0	0	0	0	0	0	3	0	0	0	0	0	0	0	0	0	0	0	0	0	0	0	1	0	0	0	0	0	0	0	0	0	0	0	0	0	0	0	0	0	0	0	0	0	2	0	0	0
G02F	0	0	0	0	1	0	0	0	0	0	1	0	0	0	0	0	0	0	0	0	0	0	0	0	0	0	0	0	0	0	0	0	0	1	0	0	0	0	0	0	0	0	0	0	0	0	0	0	0
G03B	1	0	0	0	7	0	0	1	0	0	0	0	0	0	0	0	0	0	0	0	0	0	0	0	0	0	0	0	0	0	0	0	0	0	0	0	1	2	0	0	0	0	0	0	0	3	0	4	0
G03C	15	0	0	0	0	0	0	0	0	0	14	0	0	0	0	0	0	0	0	0	0	0	0	0	4	0	0	0	0	0	0	0	0	0	0	0	0	0	0	1	0	0	0	0	0	0	0	0	0
G03D	0	0	0	0	0	0	0	0	0	0	0	0	0	0	0	0	0	0	0	0	0	0	0	0	0	0	0	0	0	0	0	0	0	0	0	0	0	0	0	0	0	0	0	0	0	0	0	0	3
G03F	0	0	0	0	0	0	0	0	0	0	1	0	0	0	0	0	0	0	0	0	0	1	0	0	0	0	0	0	0	0	0	0	0	0	0	0	0	0	0	0	0	0	0	0	0	0	1	0	0
G03G	0	0	0	0	0	0	0	1	0	0	3	0	0	0	0	0	0	0	0	0	0	1	0	0	0	0	0	0	0	0	0	0	0	0	0	0	0	0	0	0	0	0	0	0	0	0	0	0	15
G03H	0	0	0	0	0	0	0	0	0	0	0	0	0	0	0	0	0	0	0	0	0	0	0	0	0	0	0	0	0	0	0	0	0	0	0	0	0	0	0	0	0	0	0	0	0	0	0	0	0
G04B	0	0	2	1	0	0	0	1	0	0	1	0	0	0	0	0	0	0	1	0	0	0	0	0	0	0	0	0	0	0	1	0	0	1	1	0	0	0	0	0	0	0	2	19	0	0	0	0	0
G04C	0	0	0	0	1	0	0	0	0	0	0	0	0	0	0	0	0	0	0	0	0	0	0	0	0	0	0	0	0	0	2	0	0	0	0	0	0	0	0	0	0	0	0	5	0	0	0	0	0
G04D	0	0	0	0	0	0	0	0	0	0	0	0	0	0	0	0	0	0	0	0	0	0	0	0	0	0	0	0	0	0	0	0	0	0	0	0	0	0	0	0	0	0	0	0	0	0	0	0	0
G04F	0	0	0	0	0	0	0	0	0	0	0	0	0	0	0	0	0	0	0	0	0	0	0	0	0	0	0	0	0	0	2	0	0	0	0	0	0	0	0	0	0	0	0	0	0	0	0	0	0
G04G	0	0	0	0	0	0	0	0	0	0	0	0	0	0	0	0	0	0	0	0	0	0	0	0	0	0	0	0	0	0	0	0	0	0	0	0	0	0	0	0	0	0	0	0	0	0	0	0	0
G05B	13	0	1	0	10	0	0	2	0	0	0	0	0	0	0	0	1	0	0	0	0	0	1	1	1	4	4	0	0	0	0	0	0	0	0	0	0	0	0	0	0	0	0	0	0	0	0	0	0
G05D	1	1	2	0	11	0	0	2	0	0	0	0	0	0	0	0	0	0	0	0	0	0	0	0	0	1	0	0	0	0	0	0	0	0	0	0	0	0	0	0	0	0	0	0	0	0	0	0	0
G05F	0	0	0	0	0	0	0	1	0	0	0	0	0	0	0	0	0	0	0	0	0	0	0	0	0	0	0	0	0	0	0	0	0	0	0	0	0	0	0	0	0	0	0	0	0	0	0	0	0
G05G	1	0	10	0	1	0	0	1	1	1	0	0	0	0	0	0	0	0	0	0	0	0	0	0	0	0	0	0	0	1	0	0	0	0	1	0	0	0	0	3	1	0	0	0	0	0	0	0	0
G06C	0	0	1	0	0	0	0	0	0	0	0	0	0	0	0	0	0	0	0	0	0	0	0	0	0	0	0	0	0	0	0	0	0	0	0	0	0	0	0	0	0	0	2	0	0	0	0	0	0
G06D	0	0	0	0	0	0	0	0	0	0	0	0	0	0	0	0	0	0	0	0	0	0	0	0	0	0	0	0	0	0	0	0	0	0	0	0	0	0	0	0	0	0	0	0	0	0	0	0	0
G06E	0	0	0	0	0	0	0	0	0	0	0	0	0	0	0	0	0	0	0	0	0	0	0	0	0	0	0	0	0	0	0	0	0	0	0	0	0	0	0	0	0	0	0	0	0	0	0	0	0
G06F	8	4	15	0	34	0	0	4	0	0	2	0	1	0	0	0	3	0	0	0	0	3	0	0	1	2	1	0	0	0	7	0	0	0	0	0	3	0	0	0	0	0	0	0	0	0	0	0	0
G06G	1	0	0	0	0	0	0	0	0	0	0	0	0	0	0	0	0	0	0	0	0	0	0	0	0	0	0	0	0	0	0	0	0	0	0	0	0	0	0	0	0	0	0	0	0	0	0	0	0
G06J	0	0	0	0	0	0	0	0	0	0	0	0	0	0	0	0	0	0	0	0	0	0	0	0	0	0	0	0	0	0	0	0	0	0	0	0	0	0	0	0	0	0	0	0	0	0	0	0	0
G06K	0	0	0	0	0	0	0	2	0	0	0	0	0	0	0	0	0	0	0	0	0	1	0	0	0	0	0	0	2	0	0	0	0	0	0	0	0	0	0	0	0	0	0	0	0	0	0	0	0
G06M	0	0	1	0	0	0	0	1	0	0	0	0	0	0	0	0	0	0	0	0	0	0	0	0	0	0	0	0	0	0	1	0	0	0	0	0	0	0	0	0	0	0	0	0	0	0	0	0	0
G06N	0	0	0	0	0	0	0	0	0	0	0	0	0	0	0	0	0	0	0	0	0	0	0	0	0	0	0	0	0	0	0	0	0	0	0	0	0	0	0	0	0	0	0	0	0	0	0	0	0
G06Q	0	0	0	0	0	0	0	0	0	0	0	0	0	0	0	0	0	0	0	0	0	0	0	0	0	0	0	0	0	0	0	0	0	0	0	0	0	0	0	0	0	0	0	0	0	0	0	0	0
G06T	0	0	0	0	0	0	0	0	0	0	0	0	0	0	0	0	0	0	0	0	0	0	0	0	0	0	0	0	0	0	0	0	0	0	0	0	0	0	0	0	0	0	0	0	0	0	0	0	0
G07B	0	0	0	0	0	0	0	0	0	0	0	0	0	0	0	0	0	0	0	0	0	0	0	0	0	0	0	0	0	0	0	0	0	0	0	0	0	0	0	0	0	0	0	0	0	0	0	0	0
G07C	0	0	1	0	0	0	0	4	0	0	0	0	0	0	0	0	1	0	0	0	0	0	0	0	1	0	0	0	0	0	0	0	0	0	0	0	0	0	0	0	0	0	0	0	0	0	0	0	0
G07D	0	0	0	0	0	0	0	0	0	0	8	0	0	0	0	0	0	0	0	0	0	0	0	0	0	0	0	0	0	0	0	0	0	0	0	0	0	0	0	0	0	0	0	0	0	0	0	0	0
G07F	0	0	0	0	0	0	0	1	0	0	0	0	0	0	0	0	0	0	0	0	0	0	0	0	0	0	0	0	0	0	0	0	0	0	0	0	0	0	0	0	0	1	0	0	0	0	0	0	0
G07G	0	0	0	0	0	0	0	0	0	0	0	0	0	0	0	0	0	0	0	0	0	0	0	0	0	0	0	0	0	0	0	0	0	0	0	0	0	0	0	0	0	0	0	0	0	0	0	0	0
G08B	2	2	18	0	2	0	3	15	0	2	0	0	0	0	0	0	0	0	0	0	0	0	0	0	1	0	0	0	0	0	2	1	0	0	0	0	0	0	0	1	0	0	6	0	0	7	2	0	0
G08C	0	0	0	0	0	0	0	0	0	0	0	0	0	0	0	0	0	0	0	0	0	0	0	0	0	0	0	0	0	0	0	0	0	0	0	0	0	0	0	0	0	0	0	0	0	0	0	0	0
G08G	1	1	2	0	0	0	0	2	0	0	0	0	0	0	0	0	0	0	0	0	0	0	0	0	0	0	0	0	0	0	0	0	0	0	0	0	0	0	0	0	0	0	0	0	0	0	0	0	0
G09B	0	0	0	0	0	0	0	0	0	0	0	0	0	0	0	0	0	0	0	0	0	0	0	0	0	0	0	0	0	0	3	1	0	1	0	1	0	0	0	0	0	0	0	0	0	0	0	0	0
G09C	0	0	0	0	0	0	0	0	0	0	0	0	0	0	0	0	0	0	0	0	0	0	0	0	0	0	0	0	0	0	0	0	0	0	0	0	0	0	0	0	0	0	0	0	0	0	0	0	0
G09D	0	0	0	0	0	0	0	0	0	0	0	0	0	0	0	0	0	0	0	0	0	0	0	0	0	0	0	0	0	0	0	0	0	0	0	0	0	0	0	0	0	0	0	0	0	0	0	0	0
G09F	0	0	1	0	1	0	0	13	0	0	0	0	0	0	0	0	0	0	0	0	0	0	0	0	0	0	0	0	0	0	1	1	0	1	1	2	0	0	0	3	0	0	5	9	2	9	1	0	0
G09G	0	0	0	0	0	0	0	0	0	0	0	0	0	0	0	0	0	0	0	0	0	0	0	0	0	0	0	0	0	0	0	0	0	0	0	0	0	0	0	0	0	0	0	0	0	0	0	0	0
G10B	0	0	0	0	0	0	0	0	0	0	0	0	0	0	0	0	0	0	0	0	0	0	0	0	0	0	0	0	0	0	0	0	0	0	0	0	0	0	0	0	0	0	0	0	0	0	0	0	0
G10C	0	0	0	0	0	0	0	0	0	0	0	0	0	0	0	0	0	0	0	0	0	0	0	0	0	0	0	0	0	0	0	0	0	0	0	0	0	0	0	0	0	0	0	0	0	0	0	0	0
G10D	0	0	0	0	0	0	0	0	0	0	0	0	0	0	0	0	0	0	0	0	0	0	0	0	0	0	0	0	0	0	0	0	0	0	0	0	0	0	0	0	0	0	0	0	0	0	0	0	0
G10F	0	0	0	0	0	0	0	0	0	0	0	0	0	0	0	0	0	0	0	0	0	0	0	0	0	0	0	0	0	0	0	0	0	0	0	0	0	0	0	0	0	0	0	0	0	3	0	0	0
G10G	0	0	0	0	0	0	0	0	0	0	0	0	0	0	0	0	0	0	0	0	0	0	0	0	0	0	0	0	0	0	0	0	0	0	0	0	0	0	0	0	0	0	0	0	0	0	0	0	0
G10H	0	0	0	0	0	0	0	0	0	0	0	0	0	0	0	0	0	0	0	0	0	0	0	0	0	0	0	0	0	0	0	0	0	0	0	0	0	0	0	0	0	0	0	0	0	0	0	0	0
G10K	0	0	0	0	0	0	0	0	0	0	0	0	0	0	0	0	0	0	0	0	0	0	0	0	0	0	0	0	0	0	0	0	0	0	0	0	0	0	0	0	0	0	0	0	0	0	0	0	0
G10L	0	0	0	0	0	0	0	0	0	0	0	0	0	0	0	0	0	0	0	0	0	0	0	0	0	0	0	0	0	0	0	0	0	0	0	0	0	0	0	0	0	0	0	0	0	0	0	0	0
G11B	0	0	1	0	0	0	0	0	0	0	0	0	0	0	0	0	0	0	0	0	0	1	0	0	0	0	0	0	0	0	1	0	0	0	0	0	0	0	0	0	0	0	0	0	0	0	1	2	2
G11C	0	0	0	0	0	0	0	0	0	0	1	0	0	0	0	0	0	0	0	0	0	0	0	0	0	0	0	0	0	0	0	0	0	0	0	0	0	0	0	0	0	0	0	0	0	0	0	0	0
G12B	0	0	0	0	0	0	0	0	0	0	0	0	0	0	0	0	0	0	0	0	0	0	0	0	0	0	0	0	0	0	0	0	0	0	0	0	0	0	0	0	0	0	0	0	0	0	0	0	0
G21B	0	0	0	0	0	0	0	0	0	0	0	0	0	0	0	0	0	0	0	0	0	0	0	0	0	0	0	0	0	0	0	0	0	0	0	0	0	0	0	0	0	0	0	0	0	0	0	0	0
G21C	0	0	0	0	0	0	0	0	0	0	2	0	0	0	0	0	1	0	0	0	0	0	0	0	0	0	0	0	0	0	0	0	0	0	0	0	0	0	0	0	0	0	0	0	0	0	0	0	0
G21D	0	0	0	0	0	0	0	0	0	0	0	0	0	0	0	0	0	0	0	0	0	0	0	0	0	0	0	0	0	0	0	0	0	0	0	0	0	0	0	0	0	0	0	0	0	0	0	0	0
G21F	0	0	0	0	1	1	0	0	0	0	0	0	0	0	0	0	0	0	0	0	0	0	0	0	0	0	0	0	0	0	0	0	0	11	0	0	0	2	0	0	0	0	0	0	0	0	0	0	0
G21G	0	0	0	0	0	0	0	0	0	0	0	0	0	0	0	0	0	0	0	0	0	0	0	0	0	0	0	0	0	0	0	0	0	0	0	0	0	0	0	0	0	0	0	0	0	0	0	0	0
G21H	0	0	0	0	0	0	0	0	0	0	2	0	0	0	0	0	0	0	0	0	0	0	0	0	0	0	0	0	0	0	0	0	0	0	0	0	0	0	0	0	0	0	0	0	0	0	0	0	0
G21J	0	0	0	0	0	0	0	0	0	0	0	0	0	0	0	0	0	0	0	0	0	0	0	0	0	0	0	0	0	0	0	0	0	0	0	0	0	0	0	0	0	0	0	0	0	0	0	0	0
G21K	0	0	0	0	0	0	0	0	0	0	0	0	0	0	0	0	0	0	0	0	0	0	0	0	0	0	0	0	0	0	0	0	0	0	0	0	0	0	0	0	0	0	0	0	0	0	1	0	0
G99Z	0	0	0	0	0	0	0	0	0	0	0	0	0	0	0	0	0	0	0	0	0	0	0	0	0	0	0	0	0	0	0	0	0	0	0	0	0	0	0	0	0	0	0	0	0	0	0	0	0
H01B	31	0	0	0	1	0	0	9	0	0	3	0	0	0	0	0	0	0	0	0	0	0	0	0	0	0	0	0	0	0	0	1	0	0	2	0	0	0	0	0	0	0	0	0	0	0	0	0	0
H01C	1	0	0	0	0	0	0	0	0	0	0	0	0	0	0	0	0	0	1	0	0	0	0	0	0	0	0	0	0	0	0	0	0	0	0	0	0	0	0	0	0	0	0	0	0	0	9	0	0
H01F	0	0	0	10	0	0	0	1	0	0	0	0	0	6	0	0	0	0	0	0	0	0	0	0	0	0	6	0	0	0	0	0	0	0	0	0	0	0	0	0	0	0	6	1	0	0	0	0	0
H01G	0	0	0	0	1	0	1	0	0	0	0	0	0	0	0	0	0	0	0	0	0	0	0	0	0	0	0	0	0	0	0	0	0	0	0	0	0	0	0	0	0	0	1	0	0	0	0	0	0
H01H	0	0	0	0	5	11	3	2	0	0	0	0	0	0	0	0	0	0	0	0	0	1	0	0	0	0	0	0	0	0	1	0	0	0	0	0	0	0	0	0	0	0	7	0	0	1	3	1	0
H01J	0	1	0	0	4	0	22	1	0	1	1	0	0	0	0	0	0	0	0	0	0	0	0	0	0	0	0	0	0	0	0	0	0	0	0	0	0	5	0	0	0	0	0	0	0	1	0	0	0
H01K	0	0	0	0	0	0	3	1	0	0	0	0	0	0	0	0	0	0	0	0	0	0	0	0	0	0	0	0	0	0	0	0	0	0	0	0	0	0	0	0	0	0	0	0	0	0	0	0	0
H01L	1	0	0	0	2	0	3	2	28	0	1	0	0	0	0	0	1	0	0	0	0	0	0	0	0	0	0	0	0	1	0	0	0	1	0	0	0	0	0	0	0	0	0	0	0	0	0	0	0
H01M	0	0	0	0	1	0	0	5	0	0	1	0	0	0	0	0	0	0	0	0	0	0	0	0	0	0	0	0	0	0	0	0	0	0	0	1	0	0	0	0	0	0	0	0	0	0	0	0	0
H01P	0	0	0	0	0	0	0	0	0	0	0	0	0	0	0	0	0	0	0	0	0	0	0	0	0	0	0	0	0	0	0	0	0	0	0	0	0	0	0	0	0	0	0	0	0	0	0	0	0
H01Q	0	0	0	0	0	0	0	1	0	0	1	0	0	0	0	0	0	0	0	0	0	0	0	0	0	0	0	0	0	0	0	0	0	0	0	0	0	0	0	0	0	0	4	1	0	0	0	1	0
H01R	0	0	0	0	0	0	0	2	0	0	1	0	0	0	0	0	0	0	1	0	0	0	0	0	0	0	0	0	0	0	0	0	0	1	2	0	0	0	0	0	0	0	0	0	1	0	4	0	0
H01S	0	1	2	0	0	0	0	0	0	0	0	0	0	0	0	0	0	0	0	0	0	0	0	0	0	0	0	0	0	0	0	0	0	0	0	0	0	0	0	1	0	0	0	0	0	0	0	0	0
H01T	0	0	0	0	0	0	0	0	0	0	0	0	0	0	0	0	0	0	0	0	0	0	0	0	0	0	0	0	0	0	0	0	0	0	0	0	0	0	0	0	0	0	0	0	0	0	0	0	0
H02B	0	0	0	0	1	0	0	0	0	0	0	0	0	0	0	0	0	0	0	0	0	0	0	0	0	0	0	0	0	0	0	0	0	0	0	0	0	1	0	0	0	0	0	0	1	0	0	0	0
H02G	0	0	0	0	0	0	0	0	0	0	1	0	0	0	0	0	0	0	0	0	0	0	0	0	0	0	0	0	0	0	0	4	0	0	3	0	0	0	0	0	0	0	1	0	2	0	0	1	0
H02H	0	0	0	0	0	0	0	0	0	0	0	0	0	0	0	0	0	0	0	0	0	0	0	0	0	0	0	0	0	0	0	0	0	0	0	0	0	0	0	0	0	0	0	0	0	0	2	0	0
H02J	0	0	0	1	1	1	0	1	0	0	0	0	0	0	0	0	0	0	0	0	0	0	0	0	0	0	0	0	0	0	0	0	0	0	0	0	0	0	0	0	0	0	0	0	0	0	0	0	1
H02K	1	0	2	0	0	0	0	0	5	0	0	0	0	0	0	0	0	0	0	0	0	0	0	0	0	0	0	0	0	0	0	0	0	0	0	0	0	0	0	0	0	0	0	0	0	0	0	0	1
H02M	0	0	0	0	0	0	0	0	0	0	0	0	0	0	0	0	0	0	0	0	0	0	0	0	0	0	0	0	0	0	0	0	0	0	0	0	0	0	0	0	0	0	0	0	0	0	0	0	0
H02N	0	0	0	0	0	0	0	0	0	0	0	0	0	0	0	0	0	0	0	0	0	0	0	0	0	0	0	0	0	0	0	0	0	0	0	0	0	0	0	0	0	0	0	0	0	0	0	0	0
H02P	0	1	0	0	0	0	0	0	0	0	0	0	0	0	0	0	0	0	0	0	0	0	0	0	0	0	0	0	0	1	0	0	0	0	0	0	0	0	0	0	0	0	0	0	0	0	0	0	0
H03B	0	0	0	0	0	0	0	0	0	0	0	0	0	0	1	0	0	0	0	0	0	0	0	0	1	0	0	0	0	0	0	0	0	0	0	0	0	0	0	0	0	0	0	0	0	0	0	0	0
H03C	0	0	0	0	0	0	0	0	0	0	0	0	0	0	0	0	0	0	0	0	0	0	0	0	0	0	0	0	0	0	0	0	0	0	0	0	0	0	0	0	0	0	0	0	0	0	0	0	0
H03D	0	0	0	0	0	0	0	0	0	0	0	0	0	0	0	0	0	0	0	0	0	0	0	0	0	0	0	0	0	0	0	0	0	0	0	0	0	0	0	0	0	0	0	0	0	0	0	1	0
H03F	0	0	0	0	0	0	0	0	0	0	0	0	0	0	0	0	0	0	0	0	0	0	0	0	0	0	0	0	0	0	0	0	0	0	0	0	0	0	0	0	0	0	0	0	0	0	0	0	0
H03G	0	0	0	0	0	0	0	0	0	0	0	0	0	0	0	0	0	0	0	0	0	0	0	0	0	0	0	0	0	0	0	0	0	0	0	0	0	0	0	0	0	0	0	0	0	0	0	0	0
H03H	0	0	1	0	0	0	0	0	0	0	0	0	0	0	0	0	0	0	0	0	0	0	0	0	0	0	0	0	0	0	0	0	0	0	0	0	0	0	0	0	0	0	0	0	0	0	0	0	0
H03J	0	0	0	0	0	0	0	0	0	0	1	0	0	0	0	0	0	0	0	0	0	1	0	0	0	0	0	0	0	0	0	0	0	0	0	0	0	0	0	0	0	0	0	0	0	0	0	0	0
H03K	2	0	0	0	3	0	0	1	0	0	2	0	0	0	0	0	0	0	0	0	0	0	0	0	0	0	0	0	0	0	0	0	0	0	0	0	0	0	0	0	0	0	0	0	0	0	1	0	0
H03L	0	0	0	0	0	0	0	0	0	0	1	0	0	0	0	0	0	0	0	0	0	0	0	0	0	0	0	0	0	0	0	0	0	0	0	0	0	0	0	0	0	0	0	0	0	0	0	0	0
H03M	0	0	1	0	0	0	0	0	0	0	0	0	0	0	0	0	0	0	0	0	0	0	0	0	0	0	0	0	0	0	0	0	0	0	0	0	0	0	0	0	0	0	0	0	0	0	0	0	0
H04B	0	0	1	0	1	0	0	9	0	8	0	0	0	0	0	0	0	0	0	0	0	0	0	0	1	0	0	0	0	0	0	0	0	4	0	0	0	0	0	0	0	0	0	1	0	1	0	11	0
H04H	0	0	0	0	0	0	0	0	0	0	0	0	0	0	0	0	0	0	0	0	0	0	0	0	0	0	0	0	0	0	0	0	0	0	0	0	0	0	0	0	0	0	0	0	0	0	0	0	0
H04J	0	0	0	0	0	0	0	0	0	0	0	0	0	0	1	0	0	0	0	0	0	0	0	0	0	0	0	0	0	0	0	0	0	0	0	0	0	0	0	0	0	0	0	0	0	0	0	0	0
H04K	0	0	0	0	0	0	0	0	0	0	0	0	0	0	0	0	0	0	0	0	0	0	0	0	0	0	0	0	0	0	0	0	0	0	0	0	0	0	0	0	0	0	0	0	0	0	0	0	0
H04L	0	0	0	0	0	0	0	0	0	0	0	0	0	0	0	0	0	0	0	0	0	0	0	0	0	0	0	0	0	0	0	0	0	0	0	0	0	0	0	0	0	0	0	0	0	0	0	0	0
H04M	0	0	0	0	2	0	0	0	0	0	1	0	0	0	0	0	0	0	0	0	0	0	0	0	0	0	0	0	0	0	0	0	0	4	0	0	0	0	0	0	0	0	1	1	0	0	0	0	0
H04N	0	0	1	0	0	0	0	2	0	0	0	0	0	0	0	0	0	0	0	0	0	5	0	0	2	1	0	0	0	0	0	0	0	0	0	0	0	0	0	0	0	0	0	0	1	0	0	0	0
H04Q	1	0	0	0	1	0	0	5	0	0	0	0	0	0	0	0	0	0	0	0	0	0	0	0	0	0	0	0	0	0	1	0	0	0	0	0	0	0	0	0	0	0	0	0	0	0	0	1	0
H04R	0	0	0	0	0	0	0	0	0	0	1	0	0	0	0	0	0	0	0	0	0	0	0	0	0	0	0	0	0	0	0	0	0	1	0	0	0	2	0	0	0	0	1	0	0	0	0	1	0
H04S	0	0	0	0	0	0	0	0	0	0	0	0	0	0	0	0	0	0	0	0	0	0	0	0	0	0	0	0	0	0	0	0	0	0	0	0	0	0	0	0	0	0	0	0	0	0	0	0	0
H05B	0	0	0	0	1	0	0	3	0	5	0	0	27	8	13	0	0	4	8	1	3	2	0	2	57	0	1	0	0	3	2	1	0	4	0	0	1	4	0	2	1	2	2	0	0	1	99	0	1
H05C	0	0	0	0	0	0	0	2	0	1	0	0	0	0	0	0	0	0	0	0	0	0	0	0	0	0	0	0	0	0	0	0	0	0	0	0	0	0	0	0	0	0	0	0	0	0	0	0	0
H05F	0	0	0	0	0	0	0	0	0	0	0	0	0	0	0	0	0	0	0	0	0	0	0	0	0	0	0	0	0	0	0	0	0	0	0	0	0	0	0	0	0	0	0	0	0	0	0	0	0
H05G	0	0	0	0	0	0	0	0	0	0	0	0	0	0	0	0	0	0	0	0	0	0	0	0	0	0	0	0	0	0	0	0	0	0	0	0	0	0	0	0	0	0	0	0	0	0	0	0	0
H05H	0	0	0	0	0	0	0	0	0	0	0	0	0	0	0	0	0	0	0	0	0	0	0	0	0	0	0	0	0	0	0	0	0	0	0	0	0	0	0	0	0	0	0	0	0	0	0	0	0
H05K	2	0	0	0	0	0	0	0	0	0	0	0	0	0	0	0	0	0	0	0	0	0	1	0	0	0	0	0	0	0	0	0	0	0	0	0	0	0	0	0	0	0	0	0	0	0	0	0	0
[truncated: 589 more columns]

## Sheet: B.Material_US_9195_Raw_Matrix
	A01B	A01C	A01D	A01F	A01G	A01H	A01J	A01K	A01L	A01M	A01N	A01P	A21B	A21C	A21D	A22B	A22C	A23B	A23C	A23D	A23F	A23G	A23J	A23K	A23L	A23N	A23P	A24B	A24C	A24D	A24F	A41B	A41C	A41D	A41F	A41G	A41H	A42B	A42C	A43B	A43C	A43D	A44B	A44C	A45B	A45C	A45D	A45F	A46B
A01B	867	107	62	2	18	14	0	0	4	0	24	0	0	0	0	0	0	0	0	0	0	0	0	0	0	1	0	0	0	0	0	0	0	0	0	0	0	0	0	0	0	0	0	0	0	0	0	0	0
A01C	175	495	3	1	67	26	0	0	5	0	43	0	0	0	0	0	0	1	0	0	0	0	0	0	2	0	2	0	0	1	0	0	0	0	0	0	0	0	0	0	0	0	0	0	0	0	0	0	0
A01D	95	15	1825	134	25	0	0	0	0	1	6	0	0	10	0	0	0	2	0	0	0	0	0	0	0	0	0	4	0	1	0	0	0	0	0	0	0	0	0	0	0	0	0	0	0	0	0	0	0
A01F	0	0	52	270	0	0	0	0	0	0	0	0	0	0	0	0	0	1	0	0	0	0	0	0	0	0	0	0	0	0	0	0	0	0	0	0	0	0	0	0	0	0	0	0	0	0	0	0	0
A01G	44	87	73	0	640	53	0	14	0	6	54	0	0	0	0	0	0	2	0	0	0	0	0	0	4	0	2	0	0	1	0	0	0	0	0	1	0	0	0	0	0	0	0	0	0	2	0	3	0
A01H	1	5	0	0	12	140	0	2	0	4	19	0	0	0	2	0	0	0	0	1	0	0	1	0	4	0	0	0	0	0	0	0	0	0	0	0	0	0	0	0	0	0	0	0	0	0	0	0	0
A01J	0	0	0	0	0	0	80	5	0	0	0	0	3	5	2	0	5	1	29	0	0	2	0	0	4	0	4	0	0	0	0	0	0	0	0	0	0	0	0	0	0	0	0	0	0	0	0	0	0
A01K	1	2	7	0	5	1	9	2515	0	14	44	0	0	0	4	2	7	2	3	0	5	2	1	23	31	1	5	0	0	0	0	1	0	4	1	0	0	0	0	0	0	0	9	0	1	4	0	9	2
A01L	0	3	0	0	0	0	0	0	26	0	6	0	0	0	0	0	0	0	0	0	0	0	0	0	0	0	0	0	0	0	0	0	0	0	0	0	0	0	0	0	0	0	0	0	0	0	0	1	0
A01M	2	4	1	0	4	0	0	11	0	434	127	0	0	0	0	0	0	0	0	0	0	0	0	0	0	0	0	0	0	0	0	0	0	1	0	0	0	0	0	0	0	0	0	0	1	0	2	0	0
A01N	6	27	2	0	31	51	2	39	0	17	3839	0	0	0	12	0	0	32	4	11	1	38	10	19	58	0	2	0	3	0	0	0	0	3	0	2	0	0	0	1	0	0	0	0	0	0	2	0	0
A01P	0	0	3	0	0	0	0	0	0	0	4	0	0	0	0	0	0	0	0	0	0	0	0	0	0	0	0	0	0	0	0	0	0	0	0	0	0	0	0	0	0	0	0	0	0	0	0	0	0
A21B	0	0	0	0	0	0	3	0	0	0	0	0	133	9	13	0	0	3	0	0	0	1	0	0	55	0	5	0	0	1	0	0	0	0	0	0	0	0	0	0	0	0	0	0	0	0	0	0	0
A21C	0	0	0	0	1	0	2	0	0	0	0	0	14	142	100	3	9	3	2	4	0	22	0	3	47	3	70	0	0	0	0	0	0	0	0	0	0	0	0	0	0	0	0	0	0	0	0	0	0
A21D	0	0	0	0	1	0	0	0	0	0	4	0	14	102	726	0	2	26	20	119	1	84	3	15	564	1	144	0	0	0	0	0	0	0	0	0	0	0	0	0	0	0	0	0	0	0	0	0	0
A22B	1	0	0	0	0	0	0	0	0	0	0	0	0	0	0	108	47	2	1	0	0	0	0	0	5	0	0	0	0	0	0	0	0	0	0	0	0	0	0	0	0	0	0	0	0	0	0	2	0
A22C	0	0	0	0	0	0	1	2	0	0	4	0	0	17	9	84	993	27	19	0	1	3	2	6	139	6	19	0	0	0	0	0	0	1	0	0	0	0	0	0	0	0	0	0	0	1	0	0	0
A23B	0	0	0	0	1	0	0	5	0	0	16	0	12	5	33	7	28	214	18	23	2	16	3	23	338	11	16	0	0	0	0	0	0	0	0	0	0	0	0	0	0	0	0	0	0	0	0	0	0
A23C	0	0	0	0	0	0	33	2	0	0	6	0	1	3	29	0	1	23	496	53	6	114	25	26	342	2	18	6	0	0	0	0	0	0	0	0	0	0	0	0	0	0	0	0	0	0	0	0	0
A23D	0	0	0	0	0	1	0	0	0	0	4	0	0	4	62	0	0	14	56	668	0	99	14	5	450	0	12	0	0	0	0	0	0	0	0	0	0	0	0	0	0	0	0	0	0	0	0	0	0
A23F	0	0	0	0	0	0	0	0	0	0	0	0	0	1	8	0	0	2	4	2	105	7	0	1	39	1	3	3	0	0	0	0	0	0	0	0	0	0	0	0	0	0	0	0	0	0	0	0	0
A23G	0	2	0	0	0	0	0	2	0	0	9	0	0	19	54	1	3	9	42	79	9	2160	4	15	477	1	63	2	0	1	0	0	0	0	0	0	0	0	0	0	0	0	0	1	0	0	0	0	0
A23J	0	0	0	0	0	0	1	8	0	0	16	0	1	6	49	0	1	23	54	41	0	33	141	36	327	2	27	0	0	0	0	0	0	0	0	0	0	0	0	0	0	0	0	0	0	0	0	0	0
A23K	0	0	0	0	0	0	0	30	0	0	31	0	0	7	18	0	2	21	25	6	1	0	14	379	183	5	18	0	0	0	0	0	0	0	0	0	0	0	0	1	0	0	0	0	0	0	0	0	0
A23L	0	0	0	1	1	1	2	25	0	1	64	0	47	62	472	15	55	267	172	243	24	807	101	132	3738	102	240	9	0	0	1	0	0	3	0	0	0	0	0	0	0	0	0	1	0	1	0	0	0
A23N	0	1	0	1	0	0	2	1	0	0	0	0	2	0	0	0	7	3	0	0	0	1	1	3	97	240	19	4	0	0	0	0	0	0	0	0	0	0	0	0	0	0	0	0	0	0	0	0	0
A23P	0	0	0	0	0	0	0	2	0	0	1	0	1	47	129	0	15	9	6	5	5	20	4	9	195	22	105	2	0	0	0	0	0	0	0	0	0	0	0	0	0	0	0	0	0	0	1	0	0
A24B	0	2	0	0	2	0	0	0	0	0	5	0	1	0	0	0	0	1	0	0	0	3	0	2	8	0	0	690	59	443	58	0	0	0	0	0	0	0	0	0	0	0	0	0	0	0	0	0	0
A24C	0	0	0	2	0	0	0	0	0	0	0	0	0	0	0	0	0	0	0	0	0	22	0	1	1	0	0	54	108	110	5	0	0	0	0	0	0	0	0	0	0	0	0	0	0	0	0	0	0
A24D	0	0	0	0	0	0	0	0	0	0	0	0	0	0	0	0	0	0	0	0	0	3	0	0	3	0	0	459	43	1198	109	0	0	0	0	0	0	0	0	0	0	0	0	0	0	0	0	0	0
A24F	0	1	0	0	0	0	0	0	0	0	0	0	0	0	0	0	0	1	0	0	0	0	0	0	0	0	0	67	17	140	134	0	0	0	0	0	0	0	0	0	0	0	0	0	0	2	0	3	0
A41B	0	0	0	8	0	0	0	0	0	0	1	0	0	0	0	0	0	0	0	0	0	3	0	0	8	0	1	0	0	0	0	190	7	195	5	0	0	9	0	8	3	0	4	0	0	2	0	7	0
A41C	0	0	0	0	0	0	0	0	0	0	0	0	0	0	0	0	0	0	0	0	0	0	0	0	0	0	0	0	0	0	0	2	59	15	4	0	0	0	0	0	0	0	0	0	0	0	0	0	0
A41D	1	0	0	0	0	0	0	0	1	0	14	0	0	0	0	0	0	0	0	0	0	0	0	0	1	0	0	0	0	0	0	92	26	1083	29	0	3	57	2	42	2	0	20	1	0	4	1	26	7
A41F	0	0	0	0	0	0	0	2	0	0	0	0	0	0	0	0	0	0	0	0	0	0	0	0	0	0	0	0	0	0	0	4	2	15	36	0	0	0	0	3	0	0	18	1	0	0	0	5	0
A41G	0	1	0	0	1	0	0	2	0	0	0	0	0	0	0	0	0	0	0	0	0	0	0	0	1	0	0	0	0	0	0	0	0	0	0	61	0	1	0	1	0	0	0	0	0	0	4	0	0
A41H	0	0	0	0	0	0	0	0	0	0	0	0	0	0	0	0	0	0	0	0	0	0	0	0	0	0	0	0	0	0	0	0	0	2	1	0	23	0	0	0	0	0	9	0	0	0	0	0	0
A42B	0	0	0	0	0	0	0	0	0	0	0	0	0	0	0	0	0	0	0	0	0	0	0	0	0	0	0	0	0	0	0	1	0	37	3	1	0	570	23	15	0	0	6	0	1	0	4	1	0
A42C	0	0	0	0	0	0	0	0	0	0	0	0	0	0	0	0	0	0	0	0	0	0	0	0	0	0	0	0	0	0	0	0	0	2	0	0	0	46	12	0	0	0	0	0	0	0	1	0	0
A43B	0	0	0	0	0	0	0	0	0	0	2	0	0	0	0	0	0	0	0	0	0	0	0	0	0	0	0	0	0	0	0	20	0	109	0	0	0	8	2	1973	62	6	22	0	0	0	0	0	0
A43C	0	0	0	0	0	0	0	0	0	0	0	0	0	0	0	0	0	0	0	0	0	0	0	0	0	0	0	0	0	0	0	3	0	0	0	0	0	1	0	132	52	0	13	0	0	4	0	0	0
A43D	0	0	0	0	0	0	0	0	0	0	0	0	0	0	1	0	1	0	0	0	0	0	0	0	0	0	0	0	0	0	0	0	0	1	0	0	3	0	0	40	1	22	0	0	0	0	0	0	0
A44B	1	0	1	0	3	0	0	16	0	1	0	0	0	0	1	0	0	0	0	0	0	1	0	0	0	0	0	0	0	0	0	5	0	11	30	0	8	12	0	15	4	2	699	13	0	8	3	15	0
A44C	0	0	0	0	2	0	0	0	0	0	0	0	0	0	0	0	0	0	0	0	0	0	0	0	0	0	0	0	0	0	0	0	0	0	0	0	0	0	0	8	1	0	30	131	0	0	1	6	0
A45B	0	0	0	0	0	0	0	1	0	0	1	0	0	0	0	0	0	0	0	0	0	0	0	0	0	0	0	0	0	0	0	0	0	0	0	0	0	0	0	4	0	0	0	0	98	0	4	1	0
A45C	0	0	0	0	0	0	0	2	0	1	1	0	0	0	0	0	0	0	0	0	0	0	0	0	1	0	0	0	0	0	1	0	0	7	2	0	0	0	0	1	0	0	6	1	0	569	10	75	0
A45D	0	0	1	0	0	0	0	1	0	1	6	0	0	0	0	0	3	0	0	0	0	1	0	0	0	0	1	0	0	0	2	0	0	1	0	3	0	4	0	0	0	0	0	0	5	20	536	0	47
A45F	0	2	1	0	1	0	0	4	0	20	1	0	0	0	0	0	0	0	1	0	0	0	0	0	0	0	0	0	0	0	0	0	0	5	6	0	1	0	0	0	0	0	35	5	0	25	0	207	0
A46B	0	1	1	0	0	0	0	4	1	0	2	0	0	0	0	0	0	0	0	0	0	0	0	0	0	0	0	0	0	0	0	0	0	1	0	0	0	0	0	0	0	0	0	0	1	0	89	3	427
A46D	0	0	0	0	0	0	0	0	0	0	0	0	0	0	0	0	0	0	0	0	0	0	0	0	0	0	0	0	0	0	0	0	0	0	0	0	0	0	0	0	0	0	0	0	0	0	4	0	16
A47B	0	0	0	0	0	0	2	12	0	0	1	0	2	2	0	0	0	0	2	0	0	2	0	0	4	0	0	0	0	0	1	0	0	1	0	0	0	0	0	0	0	0	12	0	2	20	7	2	8
A47C	1	1	0	0	0	0	0	2	0	15	1	0	0	0	0	0	0	0	0	0	0	0	0	0	0	0	0	0	0	0	0	0	0	10	13	0	1	1	0	12	0	0	5	0	8	1	1	4	1
A47D	1	0	0	0	0	0	0	0	0	0	0	0	0	0	0	0	0	0	0	0	0	0	0	0	0	0	0	0	0	0	0	0	0	0	2	0	0	0	0	0	0	0	6	0	4	1	0	3	0
A47F	0	1	1	0	0	0	2	4	0	0	0	0	6	1	0	0	7	0	3	0	0	0	1	0	10	0	0	0	0	0	1	0	0	6	3	0	0	0	0	0	0	0	9	1	0	22	10	7	1
A47G	1	0	0	0	43	1	0	11	0	0	6	0	6	0	0	0	0	0	0	0	0	2	0	0	6	0	0	0	0	0	0	3	0	11	4	5	1	0	0	8	1	0	30	0	0	5	2	2	3
A47H	0	0	0	0	3	0	0	1	0	0	0	0	0	0	0	0	0	0	0	0	0	0	0	0	0	0	0	0	0	0	0	0	0	0	2	0	0	0	0	0	0	0	2	0	0	0	1	0	0
A47J	2	0	2	2	0	0	3	4	0	0	0	0	65	44	58	0	11	6	10	3	21	4	4	1	219	84	32	0	0	1	0	0	0	0	0	0	0	0	0	0	0	0	5	0	1	1	0	2	1
A47K	0	0	1	0	3	0	0	7	0	0	2	0	0	0	0	0	0	0	0	0	0	0	0	0	0	0	0	0	0	0	0	0	0	1	0	0	0	0	0	0	0	0	0	0	0	1	3	0	3
A47L	1	0	3	0	0	0	0	4	1	3	2	0	1	0	0	0	0	0	0	0	0	1	0	0	0	0	0	1	1	0	0	0	0	3	0	0	0	1	0	1	0	0	1	0	1	0	8	3	55
A61B	43	0	0	0	5	0	3	25	0	33	73	0	0	0	0	0	9	1	0	0	0	1	0	1	3	0	0	0	1	5	2	0	0	34	1	0	3	4	0	11	1	0	17	17	1	6	57	6	7
A61C	4	0	0	0	0	0	0	6	4	0	22	0	0	0	0	0	0	0	0	0	0	0	0	0	0	0	0	0	0	0	0	0	0	0	0	0	0	0	0	0	0	0	1	0	0	0	1	0	36
A61D	0	0	0	0	0	0	1	10	0	1	0	0	0	0	0	2	0	0	0	0	0	0	0	4	0	0	0	0	0	0	0	0	0	3	0	0	0	0	0	1	0	0	0	0	0	0	0	1	0
A61F	3	2	0	27	10	0	19	22	2	3	261	0	1	0	0	2	2	1	0	0	0	12	0	9	21	0	2	6	0	9	2	150	20	216	9	0	0	106	3	154	2	2	48	0	0	17	6	28	0
A61G	1	0	0	0	8	0	0	2	0	0	3	0	0	0	0	0	0	0	0	0	0	3	0	0	0	0	0	0	0	0	0	0	0	5	8	0	0	1	0	1	0	0	0	0	3	0	1	1	2
A61H	0	0	0	0	0	0	0	4	0	0	1	0	0	0	0	0	0	0	0	0	0	0	0	1	0	0	0	0	0	0	0	0	0	4	0	0	0	0	0	4	0	0	0	0	27	0	6	0	16
A61J	0	0	0	0	2	0	0	3	0	0	29	0	0	0	0	0	0	0	0	4	0	2	2	12	9	0	0	0	0	0	0	0	0	0	0	0	0	0	1	0	0	0	4	0	0	3	1	1	2
A61K	0	14	1	5	3	22	25	150	0	7	2552	0	0	7	91	0	5	23	49	163	1	370	40	252	609	1	25	5	1	5	5	0	0	3	0	0	0	0	0	0	0	0	0	0	0	1	101	0	6
A61L	1	0	0	1	0	1	2	6	4	6	185	0	6	0	2	0	3	8	4	4	0	27	2	2	99	2	5	0	0	0	11	1	0	5	0	0	0	1	1	1	0	0	0	0	0	6	6	0	0
A61M	1	0	1	1	1	0	12	25	0	66	188	0	0	0	1	11	0	0	0	0	0	4	0	90	7	0	0	5	0	13	21	0	0	16	0	0	0	0	0	4	0	0	3	1	0	1	13	3	2
A61N	1	0	1	0	9	0	3	11	0	1	33	0	1	0	0	0	0	0	0	0	0	0	0	0	0	0	0	0	0	0	0	0	0	3	0	0	0	0	0	18	0	0	0	0	0	0	0	3	4
A61P	0	0	0	0	0	0	0	0	0	0	0	0	0	0	0	0	0	0	0	0	0	0	0	0	0	0	0	0	0	0	0	0	0	0	0	0	0	0	0	0	0	0	0	0	0	0	0	0	0
A61Q	0	0	0	0	0	0	0	0	0	0	0	0	0	0	0	0	0	0	0	0	0	0	0	0	0	0	0	0	0	0	0	0	0	0	0	0	0	0	0	0	0	0	0	0	0	0	0	0	0
A62B	0	0	0	0	0	0	0	5	0	0	0	0	0	0	0	0	0	0	0	0	0	0	0	0	0	0	0	0	0	2	0	3	0	52	0	1	0	25	0	4	0	0	24	0	0	0	0	6	0
A62C	0	1	0	0	0	0	0	1	0	0	1	0	0	0	0	0	0	0	0	0	0	1	0	0	0	0	0	0	0	0	0	0	0	0	0	0	0	0	0	0	0	0	0	0	0	0	0	0	0
A62D	0	0	0	0	0	0	0	1	0	0	1	0	0	0	0	0	0	0	0	0	0	0	0	0	0	0	0	0	0	0	0	0	0	6	0	0	0	0	0	0	0	0	0	0	0	0	0	0	0
A63B	4	0	3	0	0	0	0	12	0	1	0	0	0	0	0	0	0	0	1	0	0	0	0	0	1	0	0	0	0	0	0	0	0	44	6	0	0	35	0	16	1	0	10	0	6	11	3	16	2
A63C	0	0	0	0	0	0	0	4	0	0	0	0	0	0	0	0	0	0	0	0	0	0	0	0	0	0	0	0	0	0	0	0	0	5	0	0	0	1	0	46	1	0	11	0	0	3	0	5	0
A63D	0	0	1	0	0	0	0	0	0	0	0	0	0	0	0	0	0	0	0	0	0	0	0	0	0	0	0	0	0	0	0	0	0	1	0	0	0	0	0	0	0	0	1	0	0	0	0	0	0
A63F	0	0	0	0	0	0	0	9	0	0	0	0	0	0	0	0	0	0	0	0	0	0	0	0	0	0	0	0	0	0	1	0	0	1	0	0	0	1	0	0	0	0	0	0	0	0	0	0	0
A63G	0	0	0	0	0	0	0	0	0	0	0	0	0	0	0	0	0	0	0	0	0	0	0	0	0	0	0	0	0	0	0	0	0	0	0	0	0	3	0	2	0	0	0	0	0	0	0	0	0
A63H	0	0	0	0	1	0	0	13	0	1	7	0	1	0	0	0	0	0	0	0	0	2	0	0	0	0	0	0	0	0	0	4	0	6	3	8	0	16	0	2	0	0	1	3	2	3	0	4	2
A63J	0	0	0	0	1	0	0	0	0	0	0	0	0	0	0	0	0	0	0	0	0	0	0	0	0	0	0	0	0	0	0	0	0	0	0	0	0	0	0	0	0	0	0	0	0	0	0	1	0
A63K	0	0	0	0	1	0	0	0	0	0	0	0	0	0	0	0	0	0	0	0	0	0	0	0	0	0	0	0	0	0	0	0	0	0	0	0	0	0	0	0	0	0	0	0	0	0	0	0	0
A99Z	0	0	0	0	0	0	0	0	0	0	0	0	0	0	0	0	0	0	0	0	0	0	0	0	0	0	0	0	0	0	0	0	0	0	0	0	0	0	0	0	0	0	0	0	0	0	0	0	0
B01B	0	0	0	0	0	0	0	0	0	0	0	0	0	0	0	0	0	0	0	0	0	0	0	0	0	0	0	0	0	0	0	0	0	0	0	0	0	0	0	0	0	0	0	0	0	0	0	0	0
B01D	0	1	16	6	3	0	32	35	0	0	112	0	3	2	2	0	0	7	55	17	20	10	5	1	60	7	6	2	2	14	4	0	0	6	0	0	0	0	0	2	0	0	0	0	0	0	0	1	0
B01F	2	14	0	1	2	1	11	12	0	0	45	0	0	11	14	0	1	11	15	13	5	37	2	5	77	24	8	0	0	0	0	0	0	0	0	0	0	0	0	0	0	0	0	0	0	1	2	0	0
B01J	0	0	1	0	5	0	3	44	1	0	333	0	3	1	2	0	4	3	6	56	4	45	15	12	70	0	0	14	0	4	4	0	0	0	0	0	0	0	0	3	0	0	0	1	0	0	1	0	0
B01L	0	0	0	0	1	0	0	1	0	0	1	0	0	0	0	0	0	0	0	0	0	0	0	0	0	0	0	0	0	0	0	0	0	0	0	0	0	0	0	0	0	0	1	0	0	0	0	0	0
B02B	0	0	0	1	0	0	0	0	0	0	0	0	0	0	0	0	0	0	0	0	0	0	1	0	30	10	24	0	0	0	1	0	0	0	0	0	0	0	0	0	0	0	0	0	0	0	0	0	0
B02C	5	3	27	0	2	0	0	0	0	0	6	0	0	2	0	0	5	1	4	1	0	9	0	5	25	16	8	3	3	0	0	0	0	0	0	0	0	0	0	0	0	0	0	0	0	0	1	0	0
B03B	0	0	0	0	0	0	0	0	0	0	0	0	0	0	0	0	0	0	0	0	0	0	0	1	0	0	0	0	0	0	0	0	0	0	0	0	0	0	0	0	0	0	0	0	0	0	0	0	0
B03C	0	0	0	0	0	0	0	0	0	0	2	0	0	0	0	0	0	0	0	1	2	0	2	0	1	0	0	0	0	0	4	0	0	0	0	0	0	0	0	0	0	0	0	0	0	0	0	0	0
B03D	0	0	0	0	0	0	0	0	0	2	0	0	0	0	0	0	0	0	0	0	0	1	0	0	1	0	0	0	0	0	0	0	0	0	0	0	0	0	0	0	0	0	0	0	0	0	0	0	0
B04B	0	0	0	0	0	0	0	0	0	0	0	0	0	0	0	0	0	0	0	0	0	0	0	0	4	1	0	0	0	0	0	0	0	0	0	0	0	0	0	0	0	0	0	0	0	0	0	0	0
B04C	0	0	0	0	0	0	0	0	0	0	0	0	0	0	0	0	0	0	0	0	0	0	0	0	0	0	0	0	0	0	0	0	0	0	0	0	0	0	0	0	0	0	1	0	0	0	0	0	0
B05B	25	69	7	0	40	0	0	12	0	5	5	0	0	0	1	0	0	1	0	0	0	17	0	0	5	0	0	0	3	1	0	1	0	0	0	0	0	0	0	0	0	0	0	0	0	0	7	2	1
B05C	1	5	0	0	1	1	1	2	0	3	5	0	0	11	3	0	0	3	5	1	0	16	0	0	5	0	9	2	2	3	0	1	0	2	0	0	0	0	0	0	0	0	6	0	0	0	16	0	14
B05D	3	8	1	0	6	3	0	7	0	0	142	0	2	0	7	0	6	4	3	2	0	14	1	0	7	0	2	6	1	18	2	2	1	12	4	0	0	5	0	7	1	0	12	0	0	1	8	0	0
B06B	0	0	0	0	0	0	0	0	0	0	0	0	0	0	0	0	0	0	0	0	0	0	0	0	0	0	0	0	0	0	0	0	0	0	0	0	0	0	0	0	0	0	1	0	0	0	0	0	0
B07B	1	0	5	2	0	0	0	6	0	0	1	0	0	3	0	0	1	0	3	0	0	0	0	0	0	0	0	37	2	0	0	0	0	0	0	0	0	0	0	0	0	0	0	0	0	0	0	0	0
B07C	0	1	1	1	0	0	0	4	0	0	5	0	0	0	0	0	4	0	0	0	0	0	0	0	4	1	0	4	17	0	0	0	0	0	0	0	0	0	0	0	0	0	0	0	0	0	1	0	0
B08B	0	0	1	0	0	0	1	0	0	0	54	0	3	0	0	0	5	3	1	0	0	0	0	0	10	13	1	0	0	0	0	0	0	0	0	0	0	0	0	0	0	0	0	1	0	9	4	0	13
B09B	1	0	0	0	0	0	0	0	0	0	17	0	0	0	0	0	0	0	0	0	0	0	0	0	0	0	0	0	0	0	0	0	0	0	0	0	0	0	0	0	0	0	0	0	0	0	0	0	0
B09C	0	0	0	0	0	0	0	0	0	0	0	0	0	0	0	0	0	0	0	0	0	0	0	0	0	0	0	0	0	0	0	0	0	0	0	0	0	0	0	0	0	0	0	0	0	0	0	0	0
B21B	0	0	1	0	0	0	0	0	0	0	0	0	0	2	1	0	0	0	0	0	0	0	0	0	0	0	1	0	1	0	0	0	0	0	1	0	0	0	0	0	0	0	0	0	0	0	0	0	0
B21C	0	0	0	0	0	0	0	0	0	0	0	0	0	1	8	0	0	0	0	0	0	0	0	0	1	0	2	0	0	0	0	0	0	0	0	0	0	0	0	0	0	0	0	0	0	0	0	0	0
B21D	2	1	2	0	0	0	0	1	0	0	1	0	0	2	2	0	1	0	0	0	0	0	0	2	2	0	0	0	0	1	0	0	0	0	0	0	0	0	0	0	0	0	0	0	0	4	0	2	3
B21F	0	0	0	0	0	0	0	2	0	0	1	0	0	0	0	0	0	0	0	0	0	0	0	0	0	0	0	0	0	0	0	0	0	0	0	0	0	0	0	0	0	0	1	0	0	0	0	0	0
B21G	0	0	0	0	0	0	0	0	0	0	0	0	0	0	0	0	0	0	0	0	0	0	0	0	0	0	0	0	0	0	0	0	0	0	1	0	0	0	0	0	0	0	2	0	0	0	0	0	0
B21H	0	0	0	0	0	0	0	0	0	0	0	0	0	0	0	0	0	0	0	0	0	0	0	0	0	0	0	0	0	0	0	0	0	0	1	0	0	0	0	0	0	0	0	0	0	0	0	0	0
B21J	0	0	0	0	0	0	0	0	0	0	0	0	0	0	0	0	0	0	0	0	0	0	0	0	0	0	0	0	0	0	0	0	0	0	0	0	0	0	0	0	0	0	0	0	0	0	0	1	0
B21K	0	0	0	0	0	0	0	0	0	0	0	0	0	0	0	0	0	0	0	0	0	0	0	0	0	0	0	0	0	0	0	0	0	0	0	0	0	0	0	0	0	0	0	0	0	0	0	0	0
B21L	0	0	0	0	0	0	0	0	0	0	0	0	0	0	0	0	0	0	0	0	0	0	0	0	0	0	0	0	0	0	0	0	0	0	0	1	0	0	0	0	0	0	1	0	0	0	0	0	0
B22C	0	0	0	0	0	0	0	0	0	0	3	0	0	0	0	0	0	0	0	0	0	0	0	0	0	0	0	0	0	0	0	0	0	0	0	0	0	0	0	0	0	0	0	0	0	0	0	0	0
B22D	2	1	0	0	0	0	0	0	1	1	1	0	0	1	0	0	0	0	0	1	0	2	0	0	1	0	0	0	0	1	0	0	0	0	0	0	0	0	0	0	0	0	1	0	0	0	0	0	0
B22F	3	2	0	0	0	0	0	0	0	0	1	0	1	0	0	0	0	0	0	0	0	0	0	2	1	0	0	1	0	1	0	0	0	0	0	0	0	0	0	0	0	0	0	0	0	0	1	0	0
B23B	1	1	1	0	0	0	0	0	0	0	1	0	0	3	0	1	1	0	0	0	0	0	0	0	2	0	1	0	0	0	0	2	0	0	0	0	0	0	0	0	0	0	0	0	0	0	0	0	1
B23C	0	0	0	0	0	0	0	0	0	0	0	0	0	0	0	0	0	0	0	0	0	0	0	0	0	0	0	0	0	0	0	0	0	0	0	0	0	0	0	0	0	0	0	0	0	0	0	0	0
B23D	1	0	3	0	9	0	0	0	0	0	0	0	0	0	0	3	12	0	0	0	0	0	0	0	1	2	0	0	0	0	0	0	0	0	0	0	0	0	0	0	0	0	0	0	0	0	0	1	1
B23F	0	0	0	0	0	0	0	0	0	0	0	0	0	0	0	0	0	0	0	0	0	0	0	0	0	0	0	0	0	0	0	0	0	0	0	0	0	0	0	0	0	0	0	0	0	0	0	0	0
B23G	0	0	0	0	1	0	0	0	0	0	0	0	0	2	0	0	0	0	0	0	0	0	0	0	0	0	0	0	0	0	0	0	0	0	0	0	0	0	0	0	0	0	0	0	0	0	0	0	0
B23H	0	0	0	0	0	0	0	0	0	0	0	0	0	0	0	0	0	0	0	0	0	0	0	0	0	0	0	0	0	0	0	0	0	0	0	0	0	0	0	0	0	0	0	0	0	0	0	0	0
B23K	1	0	0	0	0	0	0	0	0	0	3	0	2	0	2	0	0	0	0	0	0	0	0	6	3	0	0	0	0	0	9	1	0	0	0	0	0	0	0	0	0	0	2	0	0	0	0	2	0
B23P	2	0	1	0	15	0	0	0	0	0	2	0	0	0	1	0	3	0	0	0	0	3	0	0	1	0	0	4	1	3	0	0	0	0	1	2	3	0	0	0	0	3	11	1	0	1	1	0	2
B23Q	0	2	0	0	1	0	0	0	0	0	0	0	5	0	1	1	1	1	0	0	0	6	0	0	0	0	0	0	0	0	0	0	0	0	0	0	3	0	0	0	0	1	0	0	0	0	0	0	0
B24B	0	0	1	0	0	0	0	0	0	0	1	0	0	0	0	0	3	0	0	0	0	0	0	0	0	0	0	2	0	0	0	0	0	0	0	0	0	0	0	0	0	0	0	0	0	0	0	0	13
B24C	0	8	0	0	0	0	0	0	0	0	0	0	0	0	0	0	13	0	0	0	0	0	0	0	0	0	0	0	0	0	0	0	0	0	0	0	0	0	0	0	0	0	0	0	0	0	1	0	0
B24D	1	0	0	0	0	0	0	0	0	0	1	0	0	0	0	0	0	0	0	0	0	0	0	0	1	0	0	0	0	0	0	0	0	0	0	0	0	0	0	0	0	0	0	0	0	0	2	0	20
B25B	0	0	0	0	0	0	0	0	0	1	0	0	0	0	0	1	0	0	0	0	0	0	0	0	0	0	0	0	0	0	0	0	0	0	0	0	0	0	0	0	0	0	13	0	0	2	2	2	0
B25C	1	0	0	0	0	0	0	0	0	0	0	0	0	0	0	0	0	0	0	0	0	0	0	0	0	0	0	0	0	0	0	0	0	0	1	0	10	0	0	0	0	0	3	0	0	0	0	0	2
B25D	2	0	0	0	0	0	0	1	0	0	0	0	0	0	0	0	0	0	0	0	0	0	0	0	0	0	0	0	0	0	0	0	0	0	0	0	0	0	0	0	0	0	0	0	0	0	0	0	0
B25F	0	0	1	0	1	0	0	0	0	0	0	0	0	0	0	0	0	0	0	0	0	0	0	0	0	0	0	0	0	0	0	0	0	0	0	0	0	0	0	0	0	0	0	0	1	0	1	1	0
B25G	12	0	1	0	0	0	0	0	0	0	0	0	0	2	0	0	0	0	0	0	0	0	0	0	0	0	0	0	0	0	0	0	0	0	0	0	0	0	0	1	0	0	9	0	0	2	0	2	9
B25H	0	0	0	0	0	0	0	0	0	0	0	0	0	0	0	0	0	0	0	0	0	0	0	0	0	0	0	0	0	0	0	0	0	0	0	0	0	0	0	0	0	0	0	0	0	1	0	0	0
B25J	1	2	0	0	1	0	0	0	0	0	0	0	0	0	0	0	0	0	0	0	0	0	0	0	0	0	0	0	0	0	0	0	0	0	0	0	0	0	0	0	0	0	0	0	0	0	0	0	0
B26B	3	0	41	0	6	0	0	0	0	0	0	0	0	1	0	7	7	0	0	0	0	0	0	0	3	1	2	0	0	0	0	0	0	0	0	0	0	0	0	0	0	0	0	0	0	2	6	4	1
B26D	1	0	5	0	2	0	0	0	0	0	1	0	0	9	4	2	33	0	0	0	0	5	0	0	31	10	16	0	6	1	0	0	0	0	0	0	1	0	0	0	0	2	3	0	0	0	0	0	0
B26F	0	1	0	0	1	0	0	1	0	0	0	0	0	5	2	0	12	0	0	0	0	0	0	0	4	1	0	0	4	0	0	0	0	0	0	0	0	0	0	0	0	0	1	0	0	1	0	1	0
B27B	0	0	6	0	19	0	0	0	0	0	0	0	0	0	0	1	3	0	0	0	0	0	0	0	0	0	0	0	0	0	0	0	0	0	0	0	0	0	0	0	0	0	0	0	0	0	0	0	0
B27C	0	0	0	0	3	0	0	0	0	0	0	0	0	0	0	0	0	0	0	0	0	0	0	0	0	0	0	0	0	0	0	0	0	0	0	0	0	0	0	0	0	0	0	1	0	0	0	1	0
B27D	0	0	0	0	0	0	0	0	0	0	0	0	0	0	0	0	0	0	0	0	0	0	0	0	0	0	0	0	0	0	0	0	0	0	0	0	0	0	0	0	0	0	0	0	0	0	0	0	0
B27F	0	1	0	0	0	0	0	0	0	0	0	0	0	0	0	0	0	0	0	0	0	0	0	0	0	0	0	0	0	0	0	0	0	0	0	0	0	0	0	0	0	0	0	0	0	0	0	0	0
B27G	0	0	0	0	5	0	0	0	0	0	0	0	0	0	0	1	0	0	0	0	0	0	0	0	0	0	0	0	0	0	0	0	0	0	0	0	0	0	0	0	0	0	0	0	0	0	0	0	0
B27H	0	0	0	0	0	0	0	0	0	0	0	0	0	0	0	0	0	0	0	0	0	0	0	0	0	0	0	0	0	0	0	0	0	0	0	0	0	0	0	0	0	0	0	0	0	0	0	0	0
B27J	0	0	0	0	0	0	0	0	0	0	0	0	0	0	1	0	0	0	0	0	0	7	0	0	4	0	1	0	0	0	0	0	0	0	0	0	0	0	0	0	0	0	0	0	0	0	0	0	0
B27K	0	0	0	0	0	0	0	0	0	0	7	0	0	0	0	0	0	0	0	0	0	0	0	0	0	0	0	0	0	0	0	0	0	0	0	0	0	0	0	0	0	0	0	0	0	0	0	0	0
B27L	1	0	1	0	5	0	0	0	0	0	0	0	0	0	0	0	0	0	0	0	0	0	0	0	0	0	0	0	0	0	0	0	0	0	0	0	0	0	0	0	0	0	0	0	0	0	0	0	0
B27M	0	0	0	0	0	0	0	0	0	0	0	0	0	0	0	0	0	0	0	0	0	0	0	0	0	0	0	0	0	0	0	0	0	0	0	0	0	0	0	0	0	0	0	0	0	0	0	0	0
B27N	0	0	0	0	0	0	0	0	0	0	3	0	0	0	0	0	0	0	0	0	0	0	0	0	0	0	0	0	0	0	1	0	0	0	0	0	0	2	0	2	0	0	0	0	0	0	0	0	0
B28B	2	0	0	0	1	0	2	0	0	0	2	0	0	7	11	0	5	0	0	0	0	11	0	0	7	0	8	0	0	2	0	0	0	1	0	0	0	0	0	1	0	0	3	0	0	0	1	0	0
B28C	0	0	0	0	0	0	2	0	0	0	0	0	0	1	1	0	0	0	2	0	0	0	0	0	3	1	0	1	0	0	0	0	0	0	0	0	0	0	0	0	0	0	0	0	0	0	0	0	0
B28D	1	0	0	0	2	0	0	0	0	0	0	0	0	0	0	0	0	0	0	0	0	0	0	0	0	0	0	0	0	0	0	0	0	0	0	0	0	0	0	0	0	0	0	1	0	0	0	0	0
B29B	0	0	1	0	0	0	5	0	0	0	9	0	0	8	1	0	0	0	2	0	0	16	0	1	6	1	3	0	0	0	1	0	0	0	0	0	0	0	0	0	0	0	4	0	0	0	1	0	3
B29C	0	0	0	0	29	0	5	12	0	0	44	0	0	72	57	1	32	3	3	0	0	54	3	2	42	0	51	0	0	5	5	8	3	14	0	1	0	0	0	19	0	0	41	0	0	5	13	0	3
B29D	0	0	0	0	8	0	0	3	0	0	18	0	0	15	8	0	4	3	0	1	0	15	0	1	1	0	4	0	1	4	1	0	0	6	2	1	0	1	0	11	0	0	18	0	1	10	7	0	2
B29K	0	0	0	0	0	0	0	0	0	0	0	0	0	0	0	0	0	0	0	0	0	0	0	0	0	0	0	0	0	0	0	0	0	0	0	0	0	0	0	0	0	0	0	0	0	0	0	0	0
B29L	0	0	0	0	0	0	0	0	0	0	0	0	0	0	0	0	0	0	0	0	0	0	0	0	0	0	0	0	0	0	0	0	0	0	0	0	0	0	0	0	0	0	0	0	0	0	0	0	0
B30B	0	0	44	14	1	0	0	2	0	0	0	0	0	4	1	0	3	0	0	0	0	0	0	4	16	30	8	0	1	0	0	0	0	0	0	0	0	0	0	0	0	0	1	0	0	0	0	0	0
B31B	0	0	0	0	2	0	0	0	0	0	0	0	0	1	1	0	2	0	0	0	0	0	0	0	1	0	0	0	1	2	0	0	0	1	2	0	3	0	0	0	0	0	5	0	0	1	0	3	0
B31C	0	0	0	0	0	0	0	0	0	0	0	0	0	0	2	0	0	0	0	0	0	0	0	0	0	0	0	0	2	4	0	0	0	0	0	0	0	0	0	0	0	0	1	0	0	0	0	0	0
B31D	0	0	0	0	1	0	0	0	0	0	0	0	0	0	0	0	0	0	0	0	0	0	0	0	0	0	0	0	0	0	0	0	0	0	0	0	0	0	0	0	0	0	0	0	0	0	0	0	0
B31F	0	0	0	0	2	0	0	0	0	0	0	0	0	0	0	0	0	0	0	0	0	0	0	0	0	0	0	0	0	3	0	2	0	0	0	1	0	0	1	0	0	0	1	0	0	0	0	0	0
B32B	11	8	4	6	72	4	1	31	6	1	147	0	1	8	5	0	18	8	0	10	1	5	6	2	28	0	3	2	8	23	8	52	8	197	8	4	2	32	2	62	0	0	46	5	0	7	10	1	9
B41B	0	0	0	0	0	0	0	0	0	0	0	0	0	0	0	0	0	0	0	0	0	0	0	0	0	0	0	0	0	0	0	0	0	0	0	0	0	0	0	0	0	0	0	0	0	0	0	0	0
B41C	0	0	0	0	0	0	0	0	0	0	0	0	0	0	0	0	0	0	0	0	0	0	0	0	0	0	0	0	0	0	0	0	0	1	0	0	0	0	0	0	0	0	0	0	0	1	0	0	0
B41D	0	0	0	0	0	0	0	0	0	0	0	0	0	0	0	0	0	0	0	0	0	0	0	0	0	0	0	0	0	0	0	0	0	0	0	0	0	0	0	0	0	0	0	0	0	1	0	0	0
B41F	4	0	0	0	0	0	1	0	0	0	0	0	1	6	1	0	0	0	1	0	0	0	0	0	2	0	0	0	0	0	0	0	0	0	3	0	0	0	0	0	0	0	2	0	0	0	0	0	9
B41G	0	0	0	0	0	0	0	0	0	0	0	0	0	0	0	0	0	0	0	0	0	0	0	0	0	0	0	0	0	0	0	0	0	0	0	0	0	0	0	0	0	0	0	0	0	0	0	0	0
B41J	0	0	1	0	0	0	0	0	0	0	0	0	0	0	0	0	0	0	0	0	0	0	0	0	0	0	0	0	0	0	0	0	0	0	0	0	0	0	0	0	0	0	0	0	0	0	8	0	0
B41K	0	0	0	0	0	0	0	0	0	0	0	0	0	0	0	0	0	0	0	0	0	0	0	0	0	0	0	0	0	0	0	0	0	0	0	0	0	0	0	0	0	0	0	0	0	0	0	0	0
B41L	0	0	0	0	0	0	1	0	0	0	0	0	0	0	1	0	0	0	1	0	0	0	0	0	1	0	0	0	0	0	0	0	0	0	0	0	0	0	0	0	0	0	0	1	0	0	0	1	1
B41M	0	0	0	0	1	0	0	0	0	1	6	0	0	0	2	0	0	1	0	0	0	2	0	0	2	0	1	0	0	0	0	0	0	2	0	0	0	0	0	0	0	0	0	0	0	0	0	0	1
B41N	0	0	0	0	0	0	0	0	0	0	0	0	0	0	0	0	0	0	0	0	0	0	0	0	0	0	0	1	0	0	0	0	0	0	0	0	0	0	0	0	0	0	0	0	0	0	0	0	0
B42B	0	0	0	0	0	0	0	0	0	0	0	0	0	0	0	0	0	0	0	0	0	0	0	0	0	0	0	0	0	0	0	0	0	0	0	0	0	0	0	0	0	0	0	0	0	0	0	0	0
B42C	0	0	0	0	0	0	0	0	0	0	0	0	0	0	0	0	0	0	0	0	0	0	0	0	0	0	0	0	0	0	0	0	0	0	0	0	0	0	0	0	0	0	0	0	0	0	0	0	0
B42D	0	1	0	0	0	0	0	0	0	1	0	0	0	0	0	0	0	0	0	0	0	0	0	0	0	0	0	0	0	0	1	0	0	0	0	0	0	0	0	0	0	0	1	2	0	2	1	2	0
B42F	0	0	0	0	1	0	0	0	0	0	0	0	0	0	0	0	0	0	0	0	0	0	0	0	0	0	0	0	0	0	0	0	0	0	2	0	0	0	0	0	0	0	6	0	0	1	0	0	0
B43K	0	0	0	0	0	0	0	1	0	2	0	0	0	0	0	0	0	0	0	0	0	2	0	0	0	0	1	0	0	0	0	0	0	0	0	0	0	0	0	0	0	0	0	0	0	1	49	0	11
B43L	0	0	0	0	0	0	0	0	0	0	0	0	0	0	1	0	0	0	0	0	0	1	0	0	1	0	0	0	0	0	0	0	0	0	0	0	1	0	0	1	0	0	0	0	0	0	1	0	0
B43M	0	0	0	0	0	0	0	0	0	1	0	0	0	0	0	0	0	0	0	0	0	0	0	0	0	0	0	0	0	0	0	0	0	0	0	0	1	0	0	0	0	0	0	0	0	4	2	0	5
B44B	0	0	0	0	0	0	0	0	0	0	0	0	0	0	0	0	0	0	0	0	0	0	0	0	0	0	0	0	0	0	0	0	0	0	0	0	0	0	0	0	0	0	0	0	0	0	0	0	0
B44C	3	0	0	0	0	0	0	1	0	0	1	0	1	0	0	0	0	0	0	0	0	0	0	0	1	0	0	0	0	0	1	1	0	3	2	0	0	0	0	3	0	0	0	1	0	0	0	0	0
B44D	0	0	0	0	2	0	0	0	0	0	10	0	0	0	0	0	2	0	0	0	0	0	0	0	0	0	0	0	0	0	0	0	0	3	0	0	0	0	0	0	0	0	3	0	0	0	1	1	3
B44F	0	0	0	0	1	0	0	1	0	0	0	0	0	0	0	0	0	0	0	0	0	0	0	0	0	0	0	0	0	0	0	0	0	0	0	1	0	0	0	0	0	0	0	0	0	0	0	0	0
B60B	3	6	5	0	0	0	0	3	0	0	0	0	0	0	0	0	0	0	0	0	0	0	0	0	0	0	0	0	0	0	0	0	0	0	0	0	0	0	0	0	0	0	0	0	0	18	0	0	0
B60C	0	0	1	0	0	0	0	0	0	0	0	0	0	0	0	0	0	0	0	0	0	0	0	0	0	0	0	0	0	0	0	0	0	0	0	0	0	0	0	8	0	0	32	0	0	0	0	0	0
B60D	38	2	5	0	1	0	0	0	0	0	0	0	0	0	0	0	0	0	0	0	0	0	0	0	0	0	0	0	0	0	0	0	0	1	0	0	0	0	0	0	0	0	2	0	0	0	0	0	0
B60F	0	0	0	0	0	0	0	1	0	0	0	0	0	0	0	0	0	0	0	0	0	0	0	0	0	0	0	0	0	0	0	0	0	0	0	0	0	0	0	0	0	0	0	0	0	0	0	0	0
B60G	3	0	3	3	1	0	0	1	0	0	0	0	0	0	0	0	0	0	0	0	0	0	0	0	0	0	0	0	0	0	0	0	0	0	0	0	0	0	0	0	0	0	0	0	0	0	0	0	0
B60H	0	0	0	0	0	0	0	2	0	0	0	0	2	1	0	0	0	2	0	0	0	0	0	0	2	0	0	0	0	0	0	0	0	0	0	0	0	0	0	0	0	0	0	0	0	3	0	0	0
B60J	0	0	1	1	0	0	0	0	0	0	1	0	0	0	0	0	0	0	0	0	0	0	0	0	0	0	0	0	0	0	0	0	0	0	0	0	0	0	0	0	0	0	5	0	1	0	1	0	0
B60K	6	0	17	1	0	0	0	0	0	0	1	0	0	0	0	0	0	0	0	0	0	0	0	0	0	1	0	1	0	1	0	0	0	0	0	0	0	0	0	0	0	0	0	0	1	1	0	0	0
B60L	0	0	0	0	0	0	0	0	0	0	0	0	0	0	0	0	0	0	0	0	0	0	0	0	0	0	0	0	0	0	0	0	0	0	0	0	0	0	0	0	0	0	0	0	0	0	0	0	0
B60M	0	0	0	0	0	0	0	0	0	0	0	0	0	0	0	0	0	0	0	0	0	0	0	0	0	0	0	0	0	0	0	0	0	0	0	0	0	0	0	0	0	0	0	0	0	0	0	0	0
B60N	0	0	0	0	0	0	0	0	0	0	0	0	0	0	0	0	0	0	0	0	0	0	0	0	0	0	0	0	0	0	2	0	0	0	0	0	0	0	0	0	0	0	1	0	0	0	2	0	0
B60P	0	3	24	4	5	0	0	1	0	0	0	0	0	2	2	0	0	1	0	0	0	0	0	0	0	0	0	0	0	0	0	0	0	0	0	0	0	0	0	0	0	0	6	0	0	0	0	0	0
B60Q	0	0	0	0	0	0	0	1	0	0	1	0	0	0	0	0	0	0	0	0	0	0	0	0	0	0	0	0	0	0	0	0	0	0	1	0	0	0	0	0	0	0	4	0	0	0	1	0	0
B60R	0	0	8	0	0	0	0	2	0	0	0	0	0	0	0	0	0	0	0	0	0	0	0	0	0	0	0	0	0	0	1	0	0	5	1	0	0	5	0	0	0	0	57	0	4	7	3	1	0
B60S	5	3	0	0	0	0	0	0	0	0	0	0	0	0	0	0	0	2	0	0	0	0	0	0	3	2	0	0	0	0	0	0	0	0	0	0	0	0	0	0	0	0	1	0	0	0	0	0	1
B60T	1	0	1	0	0	0	0	1	0	0	4	0	0	0	0	0	0	0	0	0	0	0	0	0	0	0	0	0	0	0	0	0	0	0	0	0	0	0	0	0	0	0	0	0	0	0	0	0	0
B60V	0	0	0	0	1	0	0	0	0	0	0	0	0	0	0	0	0	0	0	0	0	0	0	0	0	0	0	0	0	0	0	0	0	0	0	0	0	0	0	0	0	0	0	0	0	0	0	0	0
B60W	0	0	0	0	0	0	0	0	0	0	0	0	0	0	0	0	0	0	0	0	0	0	0	0	0	0	0	0	0	0	0	0	0	0	0	0	0	0	0	0	0	0	0	0	0	0	0	0	0
B61B	0	0	0	0	0	0	0	2	0	0	0	0	0	0	0	1	0	0	1	1	0	0	0	0	0	0	0	0	0	0	0	0	0	0	0	0	0	0	0	0	0	0	0	0	0	0	0	0	0
B61C	0	0	0	0	0	0	0	0	0	0	0	0	0	1	0	0	0	0	0	0	0	0	0	0	0	0	1	0	0	0	0	0	0	0	0	0	0	0	0	0	0	0	0	0	0	0	0	0	0
B61D	0	0	0	0	1	0	0	0	0	3	0	0	1	0	0	0	0	0	0	0	0	0	0	0	0	0	0	0	0	0	0	0	0	0	0	0	0	0	0	0	0	0	6	0	0	0	0	0	0
B61F	3	0	0	0	0	0	0	0	0	0	0	0	0	0	0	0	0	0	0	0	0	0	0	0	0	0	0	0	0	0	0	0	0	0	0	0	0	0	0	0	0	0	0	0	0	0	0	0	0
B61G	0	0	0	0	0	0	0	0	0	0	0	0	0	0	0	0	0	0	0	0	0	0	0	0	0	0	0	0	0	0	0	0	0	0	0	0	0	0	0	0	0	0	0	0	0	0	0	0	0
B61H	0	0	0	0	0	0	0	0	0	0	0	0	0	0	0	0	0	0	0	0	0	0	0	0	0	0	0	0	0	0	0	0	0	0	0	0	0	0	0	0	0	0	0	0	0	0	0	0	0
B61J	0	0	0	0	0	0	0	0	0	0	0	0	0	0	0	0	0	0	0	0	0	0	0	0	0	0	0	0	0	0	0	0	0	0	0	0	0	0	0	0	0	0	0	0	0	0	0	0	0
B61K	1	0	0	0	0	0	0	0	0	0	0	0	0	0	0	0	0	0	0	0	0	0	0	0	0	0	0	0	0	0	0	0	0	0	0	0	0	0	0	0	0	0	0	0	0	0	0	0	0
B61L	0	0	0	0	0	0	0	0	0	0	0	0	0	0	0	0	0	0	0	0	0	0	0	0	0	0	0	0	0	0	0	0	0	0	0	0	0	0	0	0	0	0	0	0	0	0	0	0	0
B62B	2	1	4	0	2	0	0	0	0	0	0	0	0	0	0	0	0	0	0	0	0	0	0	0	0	0	0	0	0	0	0	0	0	1	0	0	0	0	0	0	0	0	2	0	4	75	0	0	0
B62C	0	0	0	0	0	0	0	0	0	0	0	0	0	0	0	0	0	0	0	0	0	0	0	0	0	0	0	0	0	0	0	0	0	0	0	0	0	0	0	0	0	0	1	0	0	0	0	0	0
B62D	57	2	33	13	0	0	1	2	0	1	2	0	0	0	0	0	0	0	1	0	0	1	0	0	0	0	0	0	0	0	0	0	0	0	0	0	0	0	0	1	0	0	16	0	0	7	0	0	0
B62H	0	0	0	0	0	0	0	0	0	0	0	0	0	0	0	0	0	0	0	0	0	0	0	0	0	0	0	0	0	0	0	0	0	0	0	0	0	0	0	0	0	0	0	0	0	2	0	0	0
B62J	0	0	1	0	0	0	0	1	0	0	0	0	0	0	0	0	0	0	0	0	0	0	0	0	0	0	0	0	0	0	0	0	0	2	0	0	0	0	0	7	0	0	0	0	0	3	0	3	0
B62K	1	1	1	0	1	0	0	0	0	0	0	0	0	0	0	0	0	0	0	0	0	0	0	0	0	0	0	0	0	0	0	0	0	0	0	0	0	0	0	0	0	0	0	0	0	0	1	0	1
B62L	0	0	0	0	0	0	0	0	0	0	0	0	0	0	0	0	0	0	0	0	0	0	0	0	0	0	0	0	0	0	0	0	0	0	0	0	0	0	0	0	0	0	0	0	0	0	0	0	0
B62M	0	0	1	0	0	0	0	0	0	0	0	0	0	0	0	0	0	0	0	0	0	0	0	0	0	0	0	0	0	0	0	0	0	0	0	0	0	0	0	4	0	0	0	0	0	0	0	0	0
B63B	1	0	1	0	1	0	0	2	0	0	0	0	0	0	0	0	0	0	0	0	0	0	0	0	0	0	0	0	0	0	0	0	0	1	0	0	0	0	0	1	1	0	5	0	0	0	0	2	1
B63C	0	0	2	0	0	0	0	1	0	0	0	0	0	0	0	0	0	0	0	0	0	0	0	0	0	0	0	0	0	0	0	4	0	23	0	0	0	1	0	2	0	0	1	0	0	0	0	2	0
B63G	1	0	1	0	0	0	0	1	0	0	0	0	0	0	0	0	0	0	0	0	0	0	0	0	0	0	0	0	0	0	0	0	0	0	0	0	0	0	0	0	0	0	0	0	0	0	0	0	0
B63H	1	0	0	1	0	0	0	1	0	0	0	0	0	0	0	0	0	0	0	0	1	0	0	0	0	0	0	0	0	0	0	0	0	0	0	0	0	0	0	0	0	0	0	0	0	0	0	0	0
B63J	0	0	0	0	0	0	0	0	0	0	0	0	0	0	0	0	0	0	0	0	0	0	0	0	0	0	0	0	0	0	0	0	0	0	0	0	0	0	0	0	0	0	0	0	0	0	0	0	0
B64B	0	0	0	0	0	0	0	0	0	0	0	0	0	0	0	0	0	0	0	0	0	0	0	0	0	0	0	0	0	0	0	0	0	0	0	0	0	0	0	0	0	0	0	0	0	0	0	0	0
B64C	1	0	0	0	0	0	4	0	0	0	0	0	0	0	0	0	0	0	0	0	0	0	0	0	1	0	0	0	0	0	0	0	0	0	0	0	0	0	0	1	0	0	2	0	0	0	0	0	0
B64D	0	0	0	0	0	0	2	0	0	0	0	0	0	0	0	0	0	0	0	0	0	0	0	0	1	0	0	0	0	0	0	0	0	5	0	0	0	2	0	0	0	0	4	0	0	0	0	1	0
B64F	0	0	0	0	0	0	0	1	0	0	0	0	0	0	0	0	0	0	0	0	0	0	0	0	0	0	0	0	0	0	0	0	0	0	0	0	0	0	0	0	0	0	0	0	0	0	0	0	0
B64G	0	0	0	0	0	0	0	1	0	0	0	0	0	0	0	0	0	0	0	0	0	0	0	0	0	0	0	0	0	0	0	0	0	0	0	0	0	0	0	0	0	0	0	0	0	0	0	0	0
B65B	4	3	39	39	53	0	1	5	0	2	8	0	0	9	15	4	50	28	3	3	1	14	0	1	90	2	4	4	14	7	1	0	0	2	0	0	6	1	0	4	0	0	9	0	0	7	6	0	0
B65C	0	0	0	0	0	0	0	0	0	0	0	0	0	0	0	0	0	0	0	0	0	0	0	0	0	0	0	0	1	2	0	1	0	2	0	0	6	0	0	0	0	2	3	0	0	0	0	0	0
B65D	5	10	5	0	116	5	0	75	0	13	31	0	5	3	37	0	39	30	21	4	0	13	1	0	91	1	4	4	1	1	12	1	0	20	16	2	7	1	0	5	2	1	106	2	4	340	82	95	6
B65F	0	1	0	0	0	0	0	0	0	0	0	0	0	0	0	0	1	0	0	0	0	0	0	0	0	0	0	0	0	0	0	0	0	0	0	0	0	0	0	0	0	0	0	0	0	1	0	0	0
B65G	13	47	37	6	0	0	2	24	0	4	4	0	12	10	0	11	5	2	3	1	0	10	0	0	26	19	3	5	20	4	1	0	0	0	0	0	4	0	0	0	0	0	2	0	0	8	1	0	6
B65H	6	16	7	0	0	0	0	4	0	0	5	0	0	2	2	0	7	0	1	0	0	0	0	0	1	0	0	0	5	1	1	2	0	2	0	0	4	1	0	0	0	0	3	0	1	4	0	0	2
B66B	1	0	0	0	0	0	0	0	0	0	0	0	0	0	0	0	0	0	0	0	0	0	0	0	0	0	0	0	0	0	0	0	0	0	0	0	0	0	0	0	0	0	0	0	0	0	0	0	0
B66C	7	0	3	0	1	0	0	1	0	0	1	0	0	0	0	0	0	1	0	0	0	0	0	0	0	0	0	0	0	0	0	0	0	0	0	0	0	0	0	0	0	0	4	0	0	0	0	2	0
B66D	0	0	0	0	0	0	0	1	0	2	0	0	0	0	0	0	0	0	0	0	0	0	0	0	0	0	0	0	0	0	0	0	0	0	0	0	0	0	0	0	0	0	2	0	0	0	0	0	0
B66F	4	0	3	0	0	0	0	0	0	0	0	0	0	0	0	0	0	0	0	0	0	0	0	0	0	0	0	0	0	0	0	0	0	0	0	0	0	0	0	0	0	0	2	0	0	0	0	0	0
B67B	0	2	0	1	1	0	0	0	0	0	1	0	0	0	0	0	0	0	0	0	0	0	0	0	4	0	0	0	0	0	0	0	0	0	0	0	0	1	0	0	0	0	0	0	0	2	1	0	1
B67C	0	0	0	0	0	0	0	0	0	0	3	0	0	0	0	0	0	0	0	0	0	1	0	0	1	0	0	0	0	0	0	0	0	0	0	0	0	0	0	0	0	0	0	0	0	0	0	0	0
B67D	3	13	0	1	5	0	0	6	0	0	2	0	0	2	1	0	0	0	0	0	1	8	0	0	38	0	2	0	1	1	0	0	0	0	0	0	0	0	0	0	0	0	0	0	0	2	6	4	2
B68B	0	0	0	0	0	0	0	2	0	0	0	0	0	0	0	0	0	0	0	0	0	0	0	0	0	0	0	0	0	0	0	0	0	1	0	0	0	0	0	0	0	0	1	0	0	0	0	1	0
B68C	0	0	0	0	0	0	0	2	0	0	0	0	0	0	0	0	0	0	0	0	0	0	0	0	0	0	0	0	0	0	0	0	0	2	0	0	0	1	0	5	0	0	5	0	0	0	0	0	0
B68F	0	0	0	0	0	0	0	0	0	0	0	0	0	0	0	0	0	0	0	0	0	0	0	0	0	0	0	0	0	0	0	0	0	0	0	0	0	0	0	0	0	0	0	0	0	0	0	0	0
B68G	0	0	0	0	0	0	0	0	0	0	0	0	0	0	0	0	0	0	0	0	0	0	0	0	0	0	0	0	0	0	0	0	0	2	0	0	0	0	0	0	0	0	0	0	0	0	0	0	0
B81B	0	0	0	0	0	0	0	0	0	0	0	0	0	0	0	0	0	0	0	0	0	0	0	0	0	0	0	0	0	0	0	0	0	0	0	0	0	0	0	0	0	0	0	0	0	0	0	0	0
B81C	0	0	0	0	0	0	0	0	0	0	0	0	0	0	0	0	0	0	0	0	0	0	0	0	0	0	0	0	0	0	0	0	0	0	0	0	0	0	0	0	0	0	0	0	0	0	0	0	0
B82B	0	0	0	0	0	0	0	0	0	0	0	0	0	0	0	0	0	0	0	0	0	0	0	0	0	0	0	0	0	0	0	0	0	0	0	0	0	0	0	0	0	0	0	0	0	0	0	0	0
B99Z	0	0	0	0	0	0	0	0	0	0	0	0	0	0	0	0	0	0	0	0	0	0	0	0	0	0	0	0	0	0	0	0	0	0	0	0	0	0	0	0	0	0	0	0	0	0	0	0	0
C01B	0	0	0	0	0	0	1	6	0	0	60	0	2	0	2	0	0	0	4	2	8	0	0	3	10	0	0	22	0	5	6	0	0	0	0	0	0	0	0	0	0	0	0	1	0	0	0	0	0
C01C	0	0	0	0	0	0	0	0	0	0	1	0	0	0	0	0	0	0	0	0	0	0	0	0	1	0	0	0	0	2	0	0	0	0	0	0	0	0	0	0	0	0	0	0	0	0	0	0	0
C01D	0	0	0	0	0	0	0	0	0	0	4	0	0	0	0	0	0	0	1	0	0	0	0	0	1	0	1	0	0	0	0	0	0	0	0	0	0	0	0	0	0	0	0	0	0	0	0	0	0
C01F	0	0	0	0	0	0	0	0	0	0	8	0	0	0	0	0	0	0	0	0	0	0	0	2	4	0	0	7	0	1	0	0	0	0	0	0	0	0	0	0	0	0	0	0	0	0	0	0	0
C01G	0	0	0	0	0	0	0	0	0	0	4	0	0	1	1	0	0	0	0	0	0	0	0	0	3	0	1	4	0	0	0	0	0	0	0	0	0	0	0	0	0	0	2	0	0	0	0	0	0
C02F	0	6	9	0	1	0	0	32	0	0	97	0	1	0	0	0	0	5	5	1	2	4	2	0	19	0	2	0	0	0	0	0	0	0	0	0	0	0	0	0	0	0	0	0	0	0	0	0	0
C03B	0	0	0	0	0	0	0	0	0	0	4	0	0	4	0	0	0	0	0	0	0	0	0	0	0	0	0	1	0	0	0	0	0	1	0	0	0	0	0	1	0	0	0	0	0	0	0	0	0
C03C	1	0	0	0	0	0	0	0	0	0	6	0	0	0	0	0	0	1	0	0	0	1	0	0	2	0	0	0	0	2	1	0	0	1	0	0	0	0	0	1	0	0	0	0	0	0	0	0	0
C04B	1	2	0	0	1	0	0	13	0	0	14	0	0	0	2	0	0	0	0	1	0	0	0	4	12	0	0	0	0	4	0	0	0	0	0	0	0	1	0	0	0	0	3	0	0	0	3	0	0
C05B	0	0	0	0	1	0	0	0	0	0	26	0	0	0	0	0	0	0	0	0	0	0	0	0	0	0	0	0	0	0	0	0	0	0	0	0	0	0	0	0	0	0	0	0	0	0	0	0	0
C05C	0	1	0	0	0	1	0	5	0	0	150	0	0	0	0	0	0	0	0	0	0	0	0	2	1	0	0	0	0	0	0	0	0	0	0	0	0	0	0	0	0	0	0	0	0	0	0	0	0
C05D	0	0	0	0	0	0	0	0	0	0	1	0	0	0	0	0	0	0	0	0	0	0	0	0	0	0	0	0	0	0	0	0	0	0	0	0	0	0	0	0	0	0	0	0	0	0	0	0	0
C05F	0	6	0	0	13	1	0	21	0	0	26	0	0	0	0	0	0	0	1	0	1	0	0	4	2	0	2	0	0	0	0	0	0	0	0	0	0	0	0	0	0	0	0	0	0	0	0	0	0
C05G	1	5	0	0	7	0	0	0	0	0	40	0	0	0	0	0	0	0	0	0	0	0	0	1	0	0	0	0	0	0	0	0	0	0	0	0	0	0	0	0	0	0	0	0	0	0	0	0	0
C06B	0	0	0	0	0	0	0	1	0	0	2	0	0	0	0	0	0	0	0	0	0	0	0	0	0	0	0	6	0	1	0	0	0	0	0	0	0	2	0	0	0	0	0	0	0	0	0	0	0
C06C	0	0	0	0	0	0	0	0	0	0	0	0	0	0	0	0	0	0	0	0	0	0	0	0	0	0	0	0	0	0	0	0	0	0	0	0	0	0	0	0	0	0	0	0	0	0	0	0	0
C06D	0	0	0	0	0	0	0	0	0	0	0	0	0	1	0	0	0	0	0	0	0	0	0	0	0	0	0	0	0	0	0	0	0	0	0	0	0	0	0	0	0	0	0	0	0	0	0	0	0
C06F	0	0	0	0	0	0	0	0	0	0	0	0	0	0	0	0	0	0	0	0	0	0	0	0	0	0	0	0	0	0	0	0	0	0	0	0	0	0	0	0	0	0	0	0	0	0	0	0	0
C07B	0	0	0	0	0	0	0	1	0	0	11	0	0	0	0	0	0	0	0	0	0	0	0	0	1	0	0	0	0	0	0	0	0	0	0	0	0	0	0	0	0	0	0	0	0	0	0	0	0
C07C	0	0	1	0	3	7	0	25	0	1	730	0	0	0	2	0	0	1	2	20	4	33	3	1	56	0	1	19	1	5	1	0	0	0	0	0	0	1	0	0	0	0	2	0	0	0	1	0	1
C07D	2	1	0	0	5	39	0	98	0	2	2179	0	0	0	0	0	0	0	1	1	1	20	0	11	11	0	0	6	2	4	0	0	0	0	1	0	0	0	0	0	0	0	1	0	0	1	0	0	0
C07F	0	0	0	0	0	0	0	4	0	2	265	0	0	0	0	0	0	0	3	12	3	2	0	0	5	0	0	0	1	0	0	0	0	0	0	0	0	0	0	0	0	0	0	0	0	0	4	0	0
C07G	0	0	0	0	0	0	4	2	0	0	67	0	0	4	0	0	1	4	11	0	0	6	15	12	33	0	0	0	0	0	0	0	0	0	0	0	0	0	0	0	0	0	0	0	0	0	2	0	0
C07H	0	0	0	0	0	32	2	0	0	0	114	0	0	2	6	0	0	2	5	21	0	55	0	2	38	0	1	0	0	0	0	0	0	0	0	0	0	0	0	0	0	0	0	0	0	0	0	0	0
C07J	0	0	0	0	0	0	0	0	0	0	17	0	0	0	0	0	0	0	2	3	0	0	0	0	16	0	0	0	0	0	0	0	0	0	0	0	0	0	0	0	0	0	0	0	0	0	0	0	0
C07K	0	0	0	0	0	0	3	1	0	0	85	0	0	3	0	0	0	0	3	0	0	0	10	4	4	0	0	0	0	0	0	0	0	0	0	0	0	0	0	0	0	0	0	0	0	0	0	0	0
C08B	0	0	0	0	0	0	0	2	0	0	60	0	0	3	35	0	64	1	2	4	0	29	4	3	92	1	7	0	0	0	0	0	0	1	0	0	0	0	0	0	0	0	0	0	0	0	0	0	0
C08C	0	0	0	0	0	0	0	0	0	0	2	0	0	0	0	0	0	0	0	0	0	0	1	0	0	0	0	0	0	0	0	0	0	0	0	0	0	0	0	0	0	0	0	0	0	0	0	0	0
C08F	1	0	0	0	2	0	0	4	1	0	138	0	0	0	0	0	1	0	0	0	5	8	1	0	5	0	0	0	0	1	0	2	0	4	1	1	0	1	0	0	1	0	6	0	0	0	10	0	13
C08G	0	0	0	0	1	0	0	4	0	4	87	0	0	1	4	0	6	1	1	2	11	15	1	4	8	0	2	2	0	8	0	0	0	12	1	0	0	0	0	7	0	0	4	0	0	1	26	0	2
C08H	0	0	0	0	0	0	0	0	0	0	18	0	0	0	0	0	0	0	1	0	0	0	2	2	4	0	0	0	0	0	0	0	0	0	0	0	0	0	0	0	0	0	0	0	0	0	2	0	1
C08J	1	0	0	0	7	1	0	3	0	0	43	0	1	1	3	0	0	0	0	0	0	17	5	1	6	0	0	1	0	3	0	0	0	6	0	0	0	7	0	7	0	0	0	0	0	0	9	0	0
C08K	0	0	1	1	8	0	0	3	0	0	61	0	0	0	1	0	0	2	0	1	0	10	0	3	11	0	0	0	0	8	0	0	0	16	0	0	0	8	0	2	0	0	0	0	0	1	6	1	1
C08L	3	7	1	0	8	2	0	13	1	0	154	0	0	0	9	0	26	3	0	13	2	16	5	6	54	0	4	10	0	10	0	4	1	20	0	0	0	3	0	8	0	0	0	0	0	0	10	0	2
C09B	0	0	0	0	0	0	0	1	0	0	21	0	0	0	0	0	0	0	0	0	0	1	0	0	3	0	0	0	0	0	0	2	0	0	0	0	0	0	0	0	0	0	0	0	0	0	0	0	0
C09C	0	0	0	0	0	0	0	2	0	0	4	0	0	0	0	0	0	0	0	1	0	0	0	4	11	0	0	0	0	1	0	0	0	0	0	0	0	0	0	0	0	0	0	0	0	0	2	0	0
C09D	0	0	0	0	1	0	0	4	0	0	73	0	1	0	1	0	0	1	0	0	0	18	0	0	26	0	4	0	1	2	0	0	0	0	0	0	0	0	0	4	0	0	0	0	0	0	1	0	1
C09F	0	0	0	0	0	0	0	0	0	0	8	0	0	0	2	0	0	1	2	28	0	5	0	0	14	0	2	0	0	0	0	0	0	0	0	0	0	0	0	0	0	0	0	0	0	0	0	0	0
C09G	0	0	0	0	0	0	0	0	0	0	1	0	0	0	0	0	0	0	0	0	0	0	0	0	0	0	0	0	0	0	0	0	0	0	0	0	0	0	0	0	0	0	0	0	0	0	2	0	0
C09H	0	0	0	0	0	0	0	0	0	0	0	0	0	0	0	0	0	0	0	0	0	1	0	0	3	0	0	0	0	0	0	0	0	0	0	0	0	0	0	1	0	0	0	0	0	0	0	0	0
C09J	0	0	0	0	2	0	0	0	0	0	4	0	0	0	2	0	1	0	0	0	0	1	0	1	11	0	0	4	0	5	0	5	0	3	1	0	0	3	0	1	2	0	6	0	0	0	2	0	0
C09K	0	4	1	0	7	1	0	10	0	0	109	0	0	1	1	0	0	4	2	10	0	16	1	1	29	0	1	8	2	10	0	0	0	0	0	0	0	1	0	4	0	0	0	0	0	0	1	0	0
C10B	0	0	0	0	0	0	0	0	0	0	0	0	0	0	0	0	0	0	0	0	1	0	0	0	2	2	0	1	0	0	0	0	0	0	0	0	0	0	0	0	0	0	0	0	0	0	0	0	0
C10C	0	0	0	0	0	0	0	0	0	0	0	0	0	0	0	0	0	0	0	0	0	0	0	0	0	0	0	0	0	0	0	0	0	0	0	0	0	0	0	0	0	0	0	0	0	0	0	0	0
C10F	0	0	0	0	0	0	0	0	0	0	0	0	0	0	0	0	0	0	0	0	0	0	0	0	0	0	0	0	0	0	0	0	0	0	0	0	0	0	0	0	0	0	0	0	0	0	0	0	0
C10G	0	0	0	0	0	0	0	0	0	0	3	0	0	0	1	0	0	2	0	0	0	1	0	2	5	0	0	1	0	0	0	0	0	0	0	0	0	0	0	0	0	0	0	0	0	0	0	0	1
C10H	0	0	0	0	0	0	0	0	0	0	0	0	0	0	0	0	0	0	0	0	0	0	0	0	0	0	0	0	0	0	0	0	0	0	0	0	0	0	0	0	0	0	0	0	0	0	0	0	0
C10J	0	0	0	0	0	0	0	0	0	0	0	0	0	0	0	0	0	0	0	0	0	0	0	0	0	0	0	6	0	1	0	0	0	0	0	0	0	0	0	0	0	0	0	0	0	0	0	0	0
C10K	0	0	0	0	0	0	0	0	0	0	0	0	0	0	0	0	0	0	0	0	0	0	0	0	0	0	0	0	0	0	0	0	0	0	0	0	0	0	0	0	0	0	0	0	0	0	0	0	0
C10L	1	1	0	0	2	0	0	1	0	1	8	0	0	0	0	0	0	4	0	6	0	0	0	1	1	0	0	3	0	0	1	0	0	0	0	0	0	0	0	0	0	0	0	0	0	0	0	0	0
C10M	0	0	0	0	0	0	0	1	0	0	37	0	0	0	0	0	0	0	0	1	0	1	0	0	2	0	0	0	0	0	0	0	0	1	0	0	0	0	0	0	0	0	0	0	0	0	1	0	0
C10N	0	0	0	0	0	0	0	0	0	0	0	0	0	0	0	0	0	0	0	0	0	0	0	0	0	0	0	0	0	0	0	0	0	0	0	0	0	0	0	0	0	0	0	0	0	0	0	0	0
C11B	0	0	0	0	0	0	0	9	0	0	19	0	0	0	1	0	0	4	11	46	1	14	1	12	41	1	0	4	0	1	0	0	0	0	0	0	0	0	0	0	0	0	0	0	0	0	0	0	0
C11C	0	0	0	0	0	0	0	0	0	0	15	0	0	0	1	0	0	0	0	70	0	2	1	3	25	0	0	0	0	0	0	0	0	0	0	0	0	0	0	0	0	0	0	0	0	0	0	0	0
C11D	0	0	0	0	1	0	0	15	0	1	252	0	2	0	1	0	0	0	2	0	1	1	0	1	3	0	0	0	0	1	0	0	0	1	0	0	0	0	0	0	0	0	0	0	0	0	11	0	2
C12C	0	0	0	0	0	0	0	0	0	0	2	0	1	0	3	1	1	1	1	1	0	2	2	6	21	0	0	0	0	0	0	0	0	0	0	0	0	0	0	0	0	0	0	0	0	0	0	0	0
C12F	0	0	0	0	0	0	0	0	0	0	0	0	0	0	0	0	0	0	0	0	0	0	1	4	5	0	2	0	0	0	0	0	0	0	0	0	0	0	0	0	0	0	0	0	0	0	0	0	0
C12G	0	0	0	0	0	0	0	0	0	0	0	0	0	0	0	0	0	2	0	1	2	0	0	1	20	1	0	0	0	0	0	0	0	0	0	0	0	0	0	0	0	0	0	0	0	0	0	0	0
C12H	0	0	0	0	0	0	0	0	0	0	0	0	0	0	0	0	0	3	2	3	0	0	2	1	7	1	1	0	0	0	0	0	0	0	0	0	0	0	0	0	0	0	0	0	0	0	0	0	0
C12J	0	0	0	0	0	0	0	0	0	0	0	0	0	0	0	0	0	0	0	0	0	0	0	0	0	0	0	0	0	0	0	0	0	0	0	0	0	0	0	0	0	0	0	0	0	0	0	0	0
C12L	0	0	0	0	0	0	0	0	0	0	0	0	0	0	0	0	0	0	0	0	0	0	0	0	0	0	1	0	0	0	0	0	0	0	0	0	0	0	0	0	0	0	0	0	0	0	0	0	0
C12M	0	0	0	0	8	5	1	3	0	1	38	0	0	0	0	0	0	0	1	0	0	0	0	0	7	0	0	0	0	0	0	0	0	0	0	0	0	0	0	0	0	0	0	0	0	1	3	0	0
C12N	0	9	1	0	6	106	8	17	0	3	474	0	0	3	9	0	1	6	20	10	2	23	9	13	78	0	0	3	0	0	0	0	0	0	0	0	0	0	0	0	0	0	0	0	0	0	0	0	0
C12P	0	1	1	0	2	25	2	6	0	1	172	0	0	3	5	0	0	12	10	22	2	26	13	8	77	0	1	4	0	0	0	0	0	0	0	0	0	0	0	0	0	0	0	0	0	0	0	0	0
C12Q	0	0	0	0	1	4	0	1	0	0	51	0	0	0	0	0	0	0	1	2	0	1	3	1	5	0	0	0	0	0	0	0	0	0	0	0	0	0	0	0	0	0	0	0	0	0	2	0	0
C12R	0	1	1	0	2	8	0	4	0	0	87	0	0	0	6	0	0	5	5	3	0	16	1	7	20	0	0	1	0	0	0	0	0	0	0	0	0	0	0	0	0	0	0	0	0	0	0	0	0
C12S	0	0	0	0	0	0	0	0	0	0	0	0	0	0	1	0	0	0	0	0	0	0	0	0	0	0	0	0	0	0	0	0	0	0	0	0	0	0	0	0	0	0	0	0	0	0	0	0	0
C13C	0	0	0	0	0	0	0	0	0	0	1	0	0	0	0	0	0	0	0	0	0	0	0	0	0	0	0	0	0	0	0	0	0	0	0	0	0	0	0	0	0	0	0	0	0	0	0	0	0
C13D	0	0	0	0	0	0	0	0	0	0	1	0	0	0	0	0	0	1	1	0	0	4	0	0	20	2	0	0	0	0	0	0	0	0	0	0	0	0	0	0	0	0	0	0	0	0	0	0	0
C13F	0	0	0	0	0	0	0	0	0	0	0	0	0	0	0	0	0	0	1	0	0	35	0	2	37	1	1	0	0	0	0	0	0	0	0	0	0	0	0	0	0	0	0	0	0	0	0	0	0
C13G	0	0	0	0	0	0	0	0	0	0	0	0	0	0	0	0	0	0	0	0	0	0	0	0	0	0	0	0	0	0	0	0	0	0	0	0	0	0	0	0	0	0	0	0	0	0	0	0	0
C13H	0	0	0	0	0	0	0	0	0	0	0	0	0	0	0	0	0	0	0	0	0	0	0	0	0	0	0	0	0	0	0	0	0	0	0	0	0	0	0	0	0	0	0	0	0	0	0	0	0
C13J	0	0	0	0	0	0	0	0	0	0	1	0	0	0	1	0	0	0	0	0	0	0	0	0	1	0	0	0	0	0	0	0	0	0	0	0	0	0	0	0	0	0	0	0	0	0	0	0	0
C13K	0	0	0	0	0	0	0	0	0	0	21	0	0	1	1	0	0	3	2	3	0	29	1	9	47	0	1	0	0	0	0	0	0	0	0	0	0	0	0	0	0	0	0	0	0	0	0	0	0
C14B	0	0	0	0	0	0	0	0	0	0	0	0	0	0	0	0	0	0	0	0	0	0	0	0	0	0	0	0	0	0	0	0	0	0	0	0	0	0	0	0	0	1	0	0	0	0	0	0	0
C14C	0	0	0	0	0	0	0	0	0	0	5	0	0	0	0	5	2	0	0	0	0	0	0	0	0	0	0	0	0	0	0	0	0	0	0	0	0	0	0	0	0	0	0	0	0	0	0	0	0
C21B	0	0	0	0	0	0	0	0	0	0	0	0	1	0	0	0	0	0	0	0	0	0	0	0	0	0	0	0	0	0	0	0	0	0	0	0	0	0	0	0	0	0	0	0	0	0	0	0	0
C21C	1	0	0	0	0	0	0	0	0	0	1	0	0	0	0	0	0	0	0	0	0	0	0	0	0	0	0	3	0	1	0	0	0	0	0	0	0	0	0	0	0	0	0	0	0	0	0	0	0
C21D	0	0	0	0	0	0	0	0	0	0	0	0	5	0	0	0	0	0	0	0	0	1	0	0	0	0	0	0	0	0	5	0	0	0	0	0	0	0	0	0	0	0	3	1	0	0	0	0	0
C22B	0	0	0	0	0	0	0	1	0	0	1	0	1	0	0	0	0	0	0	0	1	0	0	0	0	0	0	1	0	1	0	0	0	0	0	0	0	0	0	0	0	0	0	0	0	0	0	0	0
C22C	0	0	0	0	0	0	0	0	0	0	3	0	0	0	0	0	0	0	0	0	0	3	0	0	1	0	0	0	0	0	1	0	0	0	0	0	0	0	0	0	0	0	1	0	0	0	0	0	0
C22F	0	0	0	0	0	0	0	0	0	0	0	0	0	1	0	0	0	0	0	0	0	0	0	0	0	0	0	0	0	0	0	0	0	0	0	0	0	0	0	1	0	0	1	0	0	0	0	0	0
C23C	0	0	0	1	0	0	0	4	0	0	10	0	8	0	0	0	0	0	0	0	0	0	0	0	1	0	0	0	0	0	6	0	0	0	0	0	0	0	0	0	0	0	2	0	0	0	1	0	0
C23D	0	0	0	0	0	0	0	0	0	0	0	0	0	0	0	0	0	0	0	0	0	0	0	0	0	0	0	0	0	0	0	0	0	0	0	0	0	0	0	0	0	0	0	0	0	0	0	0	0
C23F	1	0	0	0	1	0	0	2	0	0	29	0	1	0	0	0	0	2	0	0	0	0	0	1	3	0	0	0	0	0	0	0	0	0	0	0	0	0	0	0	0	0	0	0	0	0	0	0	0
C23G	0	0	0	0	0	0	0	0	0	0	27	0	0	0	0	0	0	0	0	0	0	0	0	0	0	0	0	0	0	0	0	0	0	0	0	0	0	0	0	0	0	0	0	0	0	0	0	0	0
C25B	0	0	0	0	0	0	0	0	0	0	1	0	1	0	0	0	0	0	0	0	1	0	0	0	4	0	0	0	0	0	0	0	0	0	0	0	0	0	0	0	0	0	0	0	0	0	0	0	0
C25C	0	1	0	0	0	0	0	0	0	0	0	0	0	0	0	0	0	0	0	0	0	0	0	0	0	0	0	0	0	0	0	0	0	0	0	0	0	0	0	0	0	0	0	0	0	0	0	0	0
C25D	0	0	0	0	1	0	0	1	3	0	19	0	0	0	2	0	0	0	0	0	0	0	0	0	1	0	0	0	0	0	0	0	0	0	0	0	0	0	0	0	0	0	1	0	0	0	3	1	1
C25F	0	0	0	0	0	0	0	0	0	0	10	0	0	0	0	0	0	0	0	0	0	0	0	0	1	0	0	0	0	0	0	0	0	0	0	0	0	0	0	0	0	0	0	0	0	0	0	0	0
C30B	0	0	0	0	0	0	0	0	0	0	0	0	0	0	0	0	0	0	0	0	0	0	0	0	0	0	0	1	0	0	0	0	0	0	0	0	0	0	0	0	0	0	0	0	0	0	0	0	0
C40B	0	0	0	0	0	0	0	0	0	0	0	0	0	0	0	0	0	0	0	0	0	0	0	0	0	0	0	0	0	0	0	0	0	0	0	0	0	0	0	0	0	0	0	0	0	0	0	0	0
C99Z	0	0	0	0	0	0	0	0	0	0	0	0	0	0	0	0	0	0	0	0	0	0	0	0	0	0	0	0	0	0	0	0	0	0	0	0	0	0	0	0	0	0	0	0	0	0	0	0	0
D01B	0	0	1	0	0	0	0	0	0	0	0	0	0	0	0	0	0	0	0	0	0	0	0	0	0	0	0	0	0	0	0	0	0	0	0	0	0	0	0	0	0	0	0	0	0	0	0	0	0
D01C	0	0	0	0	0	0	0	0	0	0	0	0	0	0	0	0	0	2	0	0	0	0	0	3	6	0	0	0	0	0	0	0	0	0	0	0	0	0	0	0	0	0	0	0	0	0	0	0	0
D01D	0	0	0	0	0	0	1	0	0	0	3	0	0	1	0	0	0	0	0	0	0	2	0	0	1	0	0	1	2	3	0	0	0	1	0	0	0	0	0	0	0	0	0	0	0	0	0	0	0
D01F	0	0	0	0	1	0	0	0	1	0	1	0	0	0	0	0	19	0	0	2	0	1	0	0	1	0	0	0	0	3	2	0	0	1	0	0	0	0	0	0	0	0	0	0	0	0	0	0	0
D01G	0	0	0	0	0	0	0	0	0	0	0	0	0	0	0	0	0	0	0	0	0	0	0	0	0	0	0	0	0	0	0	0	0	0	0	0	0	0	0	0	0	0	0	0	0	0	0	0	0
D01H	0	0	1	0	0	0	0	1	0	0	0	0	0	0	0	0	0	0	0	0	0	0	0	0	0	0	0	0	0	0	0	4	0	0	0	0	0	0	0	0	0	0	0	0	0	0	0	0	1
D02G	0	0	1	1	0	0	0	13	1	0	3	0	0	0	0	0	1	0	0	0	0	4	0	0	9	0	1	1	0	6	1	15	0	47	1	0	0	0	0	0	0	0	0	0	0	0	0	0	3
D02H	0	0	0	0	0	0	0	0	0	0	0	0	0	0	0	0	0	0	0	0	0	0	0	0	0	0	0	0	0	0	0	0	0	0	0	0	0	0	0	0	0	0	0	0	0	0	0	0	0
D02J	0	0	0	0	0	0	0	0	0	0	0	0	0	0	0	1	0	0	0	0	0	0	0	0	0	0	0	0	1	1	0	1	0	0	0	0	0	0	0	0	0	0	0	0	0	0	0	0	0
D03C	0	0	0	0	0	0	0	0	0	0	0	0	0	0	0	0	0	0	0	0	0	0	0	0	0	0	0	0	0	0	0	0	0	0	0	0	0	0	0	0	0	0	0	0	0	0	0	0	0
D03D	0	0	0	0	1	0	0	1	3	0	3	0	0	0	0	0	6	0	1	0	0	0	0	0	13	0	0	1	0	1	0	1	0	13	2	0	0	2	0	1	0	0	12	0	0	0	0	0	0
D03J	0	0	0	0	0	0	0	3	0	0	0	0	0	0	0	0	0	0	0	0	0	0	0	0	0	0	0	0	0	0	0	0	0	0	0	0	0	0	0	0	0	0	0	0	0	0	0	0	0
D04B	0	0	0	0	0	0	0	0	1	0	0	0	0	0	0	0	0	0	0	0	0	0	0	0	0	0	0	0	0	0	0	45	1	19	2	0	2	3	0	1	0	0	22	0	0	0	0	0	0
D04C	0	0	0	0	0	0	0	0	0	0	0	0	0	0	0	0	0	0	0	0	0	0	0	0	0	0	0	0	0	0	0	0	0	5	0	0	0	0	0	0	0	0	0	0	0	0	0	2	0
D04D	0	0	0	0	0	0	0	0	0	0	0	0	0	0	0	0	0	0	0	0	0	0	0	0	0	0	0	0	0	0	0	0	0	0	0	2	2	0	0	0	0	0	0	0	0	0	0	0	0
D04G	0	0	0	0	1	0	0	0	0	0	0	0	0	0	0	0	0	0	0	0	0	0	0	0	0	0	0	0	0	0	0	0	0	2	0	0	0	0	0	0	0	0	0	0	0	0	0	0	0
D04H	0	0	0	3	6	0	0	2	3	0	5	0	0	1	8	0	0	0	0	2	0	0	0	1	2	0	2	1	1	1	2	0	0	13	0	0	0	0	0	6	0	0	2	0	0	0	1	0	0
D05B	0	0	0	0	0	0	0	0	0	1	1	0	0	0	0	1	1	0	0	0	0	0	0	0	0	0	0	0	0	0	0	0	0	7	0	1	13	0	0	1	0	0	5	0	0	0	0	0	0
D05C	0	0	0	0	0	0	0	0	0	0	0	0	0	0	0	0	0	0	0	0	0	0	0	0	0	0	0	0	0	0	0	0	0	4	0	0	0	0	0	2	0	0	0	0	0	0	0	0	0
D06B	0	0	0	0	0	0	0	0	0	0	1	0	0	0	0	0	0	0	0	0	0	0	0	0	0	0	0	0	1	0	0	0	0	2	0	0	1	0	0	0	0	0	0	0	0	0	0	0	0
D06C	0	0	0	0	0	0	0	0	0	0	0	0	0	0	0	0	0	1	0	1	0	0	0	0	0	0	0	0	0	0	0	1	0	4	0	0	2	1	0	1	0	0	2	0	0	0	0	0	0
D06F	0	0	0	0	1	0	0	0	0	0	0	0	0	0	0	0	0	0	0	0	0	0	0	0	0	0	0	0	0	0	0	0	0	0	1	0	6	0	0	0	0	0	0	0	0	0	0	0	0
D06G	0	0	0	0	0	0	0	0	0	0	0	0	0	0	0	0	0	0	0	0	0	0	0	0	0	0	0	0	0	0	0	0	0	0	0	0	2	0	0	0	0	0	0	0	0	0	0	0	0
D06H	0	0	0	0	0	0	0	1	0	0	0	0	0	2	0	0	4	0	0	0	0	0	0	0	1	0	0	0	0	0	0	0	0	0	0	0	0	0	0	0	0	0	0	0	0	0	0	0	0
D06J	0	0	0	0	0	0	0	0	0	0	0	0	0	0	0	0	0	0	0	0	0	0	0	0	0	0	0	0	0	0	0	0	0	0	0	0	1	0	0	0	0	0	0	0	0	0	0	0	0
D06L	0	0	0	0	0	0	0	0	0	0	11	0	0	0	0	0	0	0	0	0	0	0	0	0	0	0	0	0	0	0	0	0	0	0	0	0	0	0	0	0	0	0	0	0	0	0	0	0	0
D06M	0	0	0	0	0	0	0	0	0	0	33	0	0	0	0	0	6	0	0	0	1	1	1	0	4	0	0	0	0	0	0	0	0	2	0	0	0	0	0	0	0	0	0	0	0	0	2	0	0
D06N	0	0	0	0	0	0	0	0	0	0	1	0	0	0	0	0	0	0	0	0	0	0	0	0	0	0	0	0	0	0	0	0	1	0	0	0	0	0	0	0	0	0	0	0	0	0	0	0	0
D06P	0	0	0	0	0	0	0	0	0	0	8	0	0	0	0	0	3	0	0	0	0	3	0	2	16	0	0	0	1	0	0	2	0	1	0	0	2	0	0	2	0	0	0	0	0	0	3	0	0
D06Q	0	0	0	0	0	0	0	0	0	0	0	0	0	0	0	0	0	0	0	0	0	0	0	0	0	0	0	0	0	0	0	0	0	0	0	0	0	0	0	0	0	0	0	0	0	0	0	0	0
D07B	0	0	0	0	0	0	0	2	0	0	0	0	0	0	0	0	0	0	0	0	0	0	0	0	0	0	0	0	0	0	0	1	0	2	0	0	0	0	0	0	0	0	1	0	0	0	0	0	0
D21B	0	0	0	0	0	0	0	0	0	0	0	0	0	0	0	0	0	0	0	0	0	0	0	6	0	0	0	0	0	0	0	0	0	0	0	0	0	0	0	0	0	0	0	0	0	0	0	0	0
D21C	0	0	0	0	0	0	0	0	0	0	1	0	0	0	0	0	0	5	0	0	0	2	0	14	19	0	2	0	0	0	0	0	0	0	0	0	0	0	0	0	0	0	0	0	0	0	0	0	0
D21D	0	0	0	0	0	0	0	0	0	0	19	0	0	0	1	0	0	0	1	0	1	0	1	1	3	0	0	5	0	2	0	0	0	0	0	0	0	0	0	0	0	0	0	0	0	0	0	0	0
D21F	0	0	0	0	0	0	0	0	0	0	3	0	0	0	0	0	1	0	0	0	0	3	1	0	0	0	0	3	0	9	0	0	0	1	0	0	0	0	0	1	0	0	0	0	0	0	0	0	0
D21G	0	0	0	0	0	0	0	0	0	0	0	0	0	0	0	0	0	0	0	0	0	0	0	0	0	0	0	0	0	0	0	0	0	0	0	0	0	0	0	0	0	0	0	0	0	0	0	0	0
D21H	0	1	0	0	1	0	0	3	0	1	21	0	0	0	0	0	4	0	0	0	0	0	0	1	2	0	0	9	1	36	0	2	0	0	0	0	0	0	0	1	0	0	0	0	0	0	0	0	0
D21J	0	0	0	0	0	0	0	0	0	0	0	0	0	0	0	0	0	0	0	0	0	0	0	0	0	0	0	0	0	0	0	0	0	0	0	0	0	0	0	0	0	0	0	0	0	0	0	0	0
D99Z	0	0	0	0	0	0	0	0	0	0	0	0	0	0	0	0	0	0	0	0	0	0	0	0	0	0	0	0	0	0	0	0	0	0	0	0	0	0	0	0	0	0	0	0	0	0	0	0	0
E01B	5	0	1	0	0	0	0	0	0	0	0	0	0	0	0	0	0	0	0	0	0	0	0	0	0	0	0	0	0	0	0	0	0	0	0	0	0	0	0	0	0	0	0	0	0	0	0	0	0
E01C	13	5	6	0	7	0	0	0	0	0	0	0	0	0	0	0	0	0	0	0	0	0	0	0	0	0	0	0	0	0	0	0	0	1	0	0	0	0	0	0	0	0	0	0	0	0	0	0	0
E01D	0	0	0	0	0	0	0	0	0	0	0	0	0	0	0	0	0	0	0	0	0	0	0	0	0	0	0	0	0	0	0	0	0	0	0	0	0	0	0	0	0	0	0	0	0	0	0	0	0
E01F	0	0	21	0	0	0	0	3	0	0	0	0	0	0	0	0	0	0	0	0	0	0	0	0	0	0	0	0	0	0	0	0	0	0	0	0	0	0	0	0	0	0	0	0	0	0	0	0	0
E01H	13	1	12	0	2	0	0	5	1	0	0	0	0	0	0	0	0	0	0	0	0	0	0	0	0	0	0	0	0	0	0	0	0	0	0	0	0	0	0	0	0	0	0	0	0	0	0	0	2
E02B	1	0	13	0	27	0	0	3	0	0	7	0	0	0	0	0	0	5	0	0	0	0	0	0	3	0	0	0	0	0	0	0	0	0	0	0	0	0	0	0	0	0	0	0	0	0	0	0	0
E02C	0	0	0	0	0	0	0	0	0	0	0	0	0	0	0	0	0	0	0	0	0	0	0	0	0	0	0	0	0	0	0	0	0	0	0	0	0	0	0	0	0	0	0	0	0	0	0	0	0
E02D	0	7	0	0	10	0	0	4	0	1	2	0	0	0	0	0	0	0	0	0	0	0	0	0	0	0	0	0	0	0	0	0	0	0	0	0	0	0	0	0	0	0	0	0	0	0	0	0	1
E02F	107	8	4	0	1	0	0	1	1	0	1	0	0	0	0	0	0	0	0	0	0	0	0	0	0	0	0	0	0	0	0	0	0	0	0	0	0	0	0	1	1	0	0	0	0	0	0	0	0
E03B	1	0	0	0	0	0	0	0	0	2	0	0	0	0	0	0	0	0	0	0	0	0	0	0	0	0	0	0	0	0	0	0	0	0	0	0	0	0	0	0	0	0	0	0	0	0	0	0	0
E03C	0	0	0	0	0	0	0	1	0	0	3	0	0	0	0	0	1	0	0	0	0	0	0	0	0	0	0	0	0	0	0	0	0	0	0	0	0	0	0	0	0	0	0	0	0	0	0	0	0
E03D	0	0	0	0	0	0	0	1	0	0	22	0	0	0	0	0	0	0	0	0	0	0	0	0	0	0	0	0	0	0	0	0	0	0	0	0	0	0	0	0	0	0	0	0	0	0	0	0	0
E03F	0	0	0	0	0	0	0	0	0	0	0	0	0	0	0	0	0	0	0	0	0	0	0	0	0	0	0	0	0	0	0	0	0	0	0	0	0	0	0	0	0	0	0	0	0	0	0	0	0
E04B	0	0	0	0	9	0	0	6	0	1	0	0	0	1	1	0	0	2	1	0	0	0	0	0	0	0	1	0	0	0	0	0	0	0	0	0	0	1	0	6	0	0	13	0	0	3	0	1	0
E04C	0	0	0	0	1	0	0	1	0	0	0	0	0	0	1	0	0	0	0	0	0	0	0	0	0	0	1	0	0	0	0	0	0	0	0	0	0	0	0	0	0	0	2	0	0	0	0	0	0
E04D	0	0	1	0	0	0	0	1	0	0	0	0	0	0	3	0	0	0	0	0	0	0	0	0	0	0	3	0	0	0	0	0	0	0	0	0	0	0	0	0	0	0	2	3	0	1	0	0	0
E04F	0	0	0	0	9	0	0	0	0	0	1	0	0	0	0	0	0	0	0	0	0	0	0	0	0	0	0	0	0	0	0	0	0	0	0	0	0	0	0	1	0	0	11	1	0	0	0	1	0
E04G	0	0	0	0	2	0	0	2	0	5	0	0	0	0	0	0	0	0	0	0	0	0	0	0	0	0	0	0	0	0	0	0	0	0	0	0	0	0	0	4	0	0	2	0	0	0	0	0	0
E04H	3	0	1	0	13	0	0	31	0	0	0	0	0	0	0	0	0	0	0	0	0	0	0	0	0	0	0	0	0	0	0	0	0	1	0	0	0	1	0	1	0	0	2	0	2	3	0	1	0
E05B	0	0	0	0	0	0	0	2	0	0	8	0	0	0	0	0	0	0	0	0	0	1	0	0	0	0	0	0	0	0	0	0	0	0	0	0	0	1	0	0	0	0	10	0	0	7	0	0	0
E05C	1	0	0	0	0	0	1	9	0	0	0	0	1	0	0	0	0	0	0	0	0	0	0	0	1	0	0	0	0	0	0	0	0	1	0	0	0	1	0	0	0	0	15	1	0	4	0	0	3
E05D	0	0	2	0	2	0	0	1	0	0	0	0	0	0	0	1	0	0	0	0	0	0	0	0	0	0	0	0	0	0	0	0	0	0	1	0	0	0	0	0	0	0	1	0	0	5	0	0	0
E05F	0	0	2	0	0	0	0	1	0	0	0	0	0	0	0	0	0	0	0	0	0	0	0	0	0	0	0	0	0	0	0	0	0	0	0	0	0	0	0	0	0	0	1	0	0	0	0	0	0
E05G	0	0	0	0	0	0	0	0	0	0	0	0	0	0	0	0	0	0	0	0	0	0	0	0	0	0	0	0	0	0	0	0	0	0	0	0	0	0	0	0	0	0	1	0	0	1	0	0	0
E06B	0	0	2	0	0	0	2	1	0	0	0	0	0	0	0	0	0	0	1	0	0	1	0	0	3	3	0	0	0	0	0	0	0	0	0	0	0	0	0	0	0	0	4	0	0	0	0	0	0
E06C	0	0	0	0	2	0	0	0	0	2	0	0	0	0	0	0	0	0	0	0	0	0	0	0	0	0	0	0	0	0	0	0	1	1	0	0	0	0	0	0	0	0	0	0	0	0	0	0	0
E21B	14	4	0	0	4	0	0	1	0	0	12	0	0	2	0	0	0	0	0	0	0	1	0	0	0	0	0	0	0	0	0	0	0	0	0	0	0	0	0	0	0	0	0	0	0	1	0	0	1
E21C	9	3	2	0	0	0	0	0	0	0	0	0	0	0	0	0	0	0	1	0	0	0	0	0	1	0	0	0	0	0	0	0	0	0	0	0	0	0	0	0	0	0	0	0	0	0	0	0	0
E21D	0	0	0	0	1	0	0	0	0	0	0	0	0	0	0	0	0	0	0	0	0	0	0	0	0	0	0	0	0	0	0	0	0	0	0	0	0	0	0	1	0	0	0	0	0	0	0	0	0
E21F	0	0	0	0	0	0	0	0	0	0	0	0	0	0	0	0	0	0	0	0	0	0	0	0	0	0	0	0	0	0	0	0	0	0	0	0	0	0	0	0	0	0	0	0	0	0	0	0	0
E99Z	0	0	0	0	0	0	0	0	0	0	0	0	0	0	0	0	0	0	0	0	0	0	0	0	0	0	0	0	0	0	0	0	0	0	0	0	0	0	0	0	0	0	0	0	0	0	0	0	0
F01B	3	0	0	0	0	0	0	0	0	1	0	0	0	0	0	0	0	0	0	0	0	0	0	0	0	0	0	0	0	0	0	0	0	0	0	0	0	0	0	0	0	0	0	0	0	0	0	0	0
F01C	0	0	0	0	0	0	0	0	0	0	0	0	0	0	0	0	0	0	0	0	0	0	0	0	0	0	0	0	0	0	0	0	0	0	0	0	0	0	0	0	0	0	0	0	0	0	0	0	0
F01D	2	0	0	0	0	0	0	0	0	0	0	0	1	0	0	0	0	0	0	0	0	0	0	0	0	0	0	0	0	0	0	0	0	0	0	0	0	0	0	0	0	0	0	0	0	0	0	0	0
F01K	0	0	0	0	0	0	0	0	0	0	0	0	0	0	0	0	0	0	0	0	0	0	0	0	0	0	0	0	0	0	0	0	0	0	0	0	0	0	0	0	0	0	0	0	0	0	0	0	0
F01L	0	0	1	0	1	0	0	0	0	0	0	0	0	0	0	0	0	0	0	0	0	0	0	0	0	0	0	0	0	0	0	0	0	0	0	0	0	0	0	0	0	0	0	0	0	0	0	0	0
F01M	0	0	1	0	0	0	0	0	0	0	0	0	0	0	0	0	0	0	0	0	0	0	0	0	0	0	0	0	0	0	0	0	0	0	0	0	0	0	0	0	0	0	0	0	0	1	0	0	0
F01N	0	0	0	0	0	0	0	0	0	0	0	0	2	0	0	0	0	0	0	0	0	1	0	0	0	0	0	0	0	0	0	0	0	0	0	0	0	0	0	0	0	0	0	0	0	0	0	0	0
F01P	0	0	0	0	0	0	0	0	0	0	0	0	0	0	0	0	0	0	0	0	0	0	0	0	0	0	0	0	0	0	0	0	0	0	0	0	0	0	0	0	0	0	0	0	0	0	0	0	0
F02B	0	0	1	2	0	0	0	0	0	0	0	0	1	0	0	0	0	0	0	0	0	0	0	0	1	0	0	0	0	1	0	0	0	0	0	0	0	0	0	0	0	0	0	0	0	0	0	0	0
F02C	1	0	0	0	0	0	0	0	0	0	1	0	0	0	0	0	0	0	0	0	0	0	0	0	0	0	0	0	0	0	0	0	0	0	0	0	0	0	0	0	0	0	0	0	0	0	0	0	0
F02D	0	0	0	0	0	0	0	0	0	0	0	0	0	0	0	0	0	0	0	0	0	0	0	0	1	0	0	0	0	0	0	0	0	0	0	0	0	0	0	0	0	0	0	0	0	0	0	0	0
F02F	1	0	1	0	0	0	0	0	0	0	0	0	0	0	0	0	0	0	0	0	0	0	0	0	0	0	0	0	0	0	0	0	0	0	0	0	0	0	0	0	0	0	0	0	0	0	0	1	0
F02G	0	0	0	0	0	0	0	0	0	0	0	0	0	0	0	0	0	0	0	0	0	0	0	0	0	0	0	0	0	0	0	0	0	0	0	0	0	0	0	0	0	0	0	0	0	0	0	0	0
F02K	0	0	0	0	0	0	0	0	0	0	0	0	0	0	0	0	0	0	0	0	0	0	0	0	0	0	0	0	0	0	0	0	0	0	0	0	0	0	0	0	0	0	0	0	0	0	0	0	0
F02M	0	0	0	0	1	0	0	0	0	0	0	0	0	0	0	0	0	0	0	0	0	0	0	0	0	0	0	0	0	2	0	0	0	0	0	0	0	0	0	0	0	0	0	0	0	0	0	2	0
F02N	0	0	7	0	0	0	0	0	0	0	0	0	0	0	0	0	0	0	0	0	0	0	0	0	0	0	0	0	0	0	0	0	0	0	0	0	0	0	0	0	0	0	0	0	0	0	0	0	0
F02P	0	0	1	0	0	0	0	0	0	0	0	0	0	0	0	0	0	0	0	0	0	0	0	0	0	0	0	0	0	0	0	0	0	0	0	0	0	0	0	0	0	0	0	0	0	0	0	0	0
F03B	0	0	0	0	0	0	0	0	0	0	0	0	0	0	0	0	0	0	0	0	0	1	0	0	0	0	0	0	0	0	0	0	0	0	0	0	0	0	0	0	0	0	0	0	0	0	0	0	0
F03C	0	0	0	0	0	0	0	0	0	0	0	0	0	0	0	0	0	0	0	0	0	0	0	0	0	0	0	0	0	0	0	0	0	0	0	0	0	0	0	0	0	0	0	0	0	0	0	0	0
F03D	0	0	0	0	0	0	0	0	0	0	0	0	0	0	0	0	0	0	0	0	0	0	0	0	0	0	0	0	0	0	0	0	0	0	0	0	0	0	0	0	0	0	0	0	0	0	0	0	0
F03G	0	0	0	0	0	0	0	0	0	0	0	0	0	0	0	0	0	0	0	0	0	0	0	0	0	0	0	0	0	0	0	0	0	0	0	0	0	0	0	0	0	0	0	0	0	0	0	0	0
F03H	0	0	0	0	0	0	0	0	0	0	0	0	0	0	0	0	0	0	0	0	0	0	0	0	0	0	0	0	0	0	0	0	0	0	0	0	0	0	0	0	0	0	0	0	0	0	0	0	0
F04B	1	2	1	0	1	0	0	3	0	1	3	0	0	0	0	0	1	0	0	0	0	10	0	0	3	0	0	0	0	0	0	1	0	1	0	0	0	0	0	2	0	0	0	0	0	0	2	1	0
F04C	0	0	0	0	0	0	0	0	0	0	1	0	0	0	0	0	1	0	0	0	0	0	0	0	0	0	0	0	0	0	0	0	0	0	0	0	0	0	0	0	0	0	0	0	0	0	0	0	0
F04D	0	0	1	0	0	0	0	1	0	0	0	0	2	0	0	0	0	0	0	0	0	0	0	0	2	0	0	0	0	0	0	0	0	0	0	0	0	0	0	0	0	0	0	0	0	0	0	0	0
F04F	0	0	0	0	0	0	0	0	0	2	1	0	0	0	0	0	0	0	0	0	0	0	0	0	0	0	0	0	0	0	0	0	0	0	0	0	0	0	0	0	0	0	0	0	0	0	0	0	0
F15B	12	1	6	0	2	0	0	0	0	2	1	0	0	0	0	0	0	0	0	0	0	0	0	0	1	0	0	0	0	0	0	0	0	0	0	0	0	0	0	0	0	0	0	0	0	1	0	0	0
F15C	0	0	1	0	0	0	0	0	0	0	0	0	0	0	0	0	0	0	0	0	0	0	0	0	0	0	0	0	0	0	0	0	0	0	0	0	0	0	0	0	0	0	0	0	0	0	0	0	0
F15D	0	0	0	0	0	0	0	0	0	0	0	0	0	0	0	0	0	0	0	0	0	0	0	0	0	0	0	0	0	0	0	0	0	0	0	0	0	0	0	0	0	0	0	0	0	0	0	0	0
F16B	11	2	3	1	4	0	0	3	0	0	1	0	0	0	0	0	0	0	0	0	0	0	0	0	0	1	0	0	0	0	0	0	0	0	2	0	0	1	0	4	0	0	63	1	0	5	4	2	2
F16C	1	1	14	0	1	0	0	7	0	0	0	0	0	0	1	0	5	0	0	0	0	1	0	1	0	1	0	0	0	0	0	0	0	0	0	0	0	0	0	1	0	0	1	0	0	0	0	1	8
F16D	3	4	21	2	4	0	0	3	0	0	0	0	0	0	0	4	2	0	0	0	0	0	0	0	1	3	0	0	0	2	0	0	0	0	0	0	0	0	0	1	0	0	6	0	0	0	0	1	2
F16F	3	0	3	0	0	0	0	2	0	0	0	0	0	0	0	0	0	0	0	0	0	0	0	0	0	0	0	0	0	0	0	0	0	2	0	0	0	3	0	3	0	0	0	0	0	2	0	0	0
F16G	1	0	0	0	1	0	0	2	0	1	0	0	0	0	0	0	0	0	0	0	0	0	0	0	0	0	0	0	0	0	0	0	0	0	1	0	0	0	1	24	5	1	23	8	0	1	0	3	0
F16H	3	2	14	2	1	0	1	2	0	0	2	0	0	0	0	0	0	0	0	0	1	0	0	0	0	0	0	0	0	0	0	0	0	0	1	0	0	1	0	0	0	0	1	0	0	0	0	0	8
F16J	1	3	0	0	0	0	0	0	0	1	0	0	0	0	0	0	0	0	0	0	0	2	0	0	3	2	0	1	0	0	0	0	0	0	0	0	0	1	0	1	0	0	1	0	0	1	0	0	1
F16K	6	1	7	0	9	0	3	30	0	31	0	0	0	0	0	0	0	0	0	2	0	1	0	1	1	0	3	1	0	1	0	0	0	0	1	0	0	0	0	14	0	0	1	0	0	0	0	0	0
F16L	7	2	2	0	12	0	0	51	0	2	6	0	0	0	3	0	73	1	2	0	0	1	0	0	7	2	2	0	0	0	0	0	0	0	1	0	0	0	0	5	0	0	27	0	0	0	1	1	2
F16M	1	1	0	0	4	0	0	5	0	2	0	0	0	0	0	0	0	0	0	0	0	0	0	0	0	0	0	0	0	0	0	0	0	0	0	0	0	0	0	0	0	1	2	0	8	0	1	3	0
F16N	0	0	0	0	5	0	0	0	0	0	0	0	0	0	0	0	0	0	0	0	0	0	0	0	0	0	0	0	0	0	0	0	0	0	0	0	0	0	0	0	0	0	4	0	0	0	0	0	0
F16P	0	0	1	1	0	0	0	0	0	0	0	0	0	1	0	3	0	0	0	0	0	0	0	0	0	0	0	0	0	0	0	0	0	0	0	0	0	0	0	0	0	0	2	0	0	0	0	0	0
F16S	0	0	0	0	0	0	0	0	0	0	0	0	0	0	0	0	0	0	0	0	0	0	0	0	0	0	0	0	0	0	0	0	0	0	0	0	0	0	0	0	0	0	0	0	0	0	0	0	0
F16T	0	0	0	0	0	0	0	0	0	0	0	0	0	0	0	0	0	0	0	0	0	0	0	0	0	0	0	0	0	0	0	0	0	0	0	0	0	0	0	0	0	0	0	0	0	0	0	0	0
F17B	0	0	0	0	0	0	0	0	0	0	0	0	0	0	0	0	0	0	0	0	0	0	0	0	0	0	0	0	0	0	0	0	0	0	0	0	0	0	0	0	0	0	0	0	0	0	0	0	0
F17C	0	0	0	0	0	0	0	0	0	0	3	0	0	0	0	0	0	1	1	0	1	0	0	0	0	0	0	2	0	0	0	0	0	0	0	0	0	0	0	0	0	0	0	0	0	0	0	0	0
F17D	0	1	0	0	0	0	0	2	0	2	0	0	0	1	8	0	0	0	0	0	0	0	0	0	1	0	2	0	0	0	0	0	0	0	0	0	0	0	0	0	0	0	0	0	0	0	0	0	0
F21H	0	0	0	0	0	0	0	0	0	0	0	0	0	0	0	0	0	0	0	0	0	1	0	0	1	0	0	0	0	0	0	0	0	0	0	0	0	0	0	0	0	0	0	0	0	0	0	0	0
F21K	0	0	0	0	0	0	0	0	0	0	0	0	0	0	0	0	0	0	0	0	0	0	0	0	0	0	0	0	0	0	0	0	0	0	0	0	0	0	0	0	0	0	0	0	0	0	0	0	0
F21L	0	0	0	0	1	0	0	6	0	0	0	0	0	0	0	0	0	0	0	0	0	0	0	0	0	0	0	0	0	0	1	0	0	1	0	0	0	7	2	22	0	0	2	1	0	0	0	2	0
F21S	0	0	0	0	0	0	0	0	0	0	0	0	0	0	0	0	0	0	0	0	0	0	0	0	0	0	0	0	0	0	0	0	0	0	0	0	0	0	0	0	0	0	0	1	0	1	1	0	0
F21V	0	2	0	0	5	2	0	5	0	0	2	0	2	0	0	0	0	0	0	0	0	0	0	0	0	0	0	0	0	0	0	0	0	1	0	1	0	0	1	22	0	0	3	1	2	3	1	0	2
F21W	0	0	0	0	0	0	0	0	0	0	0	0	0	0	0	0	0	0	0	0	0	0	0	0	0	0	0	0	0	0	0	0	0	0	0	0	0	0	0	0	0	0	0	0	0	0	0	0	0
F21Y	0	0	0	0	0	0	0	0	0	0	0	0	0	0	0	0	0	0	0	0	0	0	0	0	0	0	0	0	0	0	0	0	0	0	0	0	0	0	0	0	0	0	0	0	0	0	0	0	0
F22B	0	0	0	0	0	0	0	0	0	0	0	0	5	0	0	0	0	0	0	0	0	0	0	0	1	0	0	0	0	0	0	0	0	0	0	0	0	0	0	0	0	0	0	0	0	0	2	0	0
F22D	0	0	0	0	0	0	0	0	0	0	0	0	0	0	0	0	0	0	0	0	0	0	0	0	0	0	0	0	0	0	0	0	0	0	0	0	0	0	0	0	0	0	0	0	0	0	0	0	0
F22G	0	0	0	0	0	0	0	0	0	0	0	0	0	0	0	0	0	0	0	0	0	0	0	0	0	0	0	0	0	0	0	0	0	0	0	0	0	0	0	0	0	0	0	0	0	0	0	0	0
F23B	1	0	0	0	0	0	0	0	0	0	0	0	0	0	0	0	0	0	0	0	0	0	0	0	0	0	0	0	0	0	0	0	0	0	0	0	0	0	0	0	0	0	0	0	0	0	0	0	0
F23C	0	0	0	0	2	0	0	0	0	0	0	0	0	0	0	0	0	0	0	0	0	0	0	0	0	0	0	0	0	0	0	0	0	0	0	0	0	0	0	0	0	0	0	0	0	0	0	0	0
F23D	4	0	0	0	5	0	0	0	0	0	0	0	12	0	0	0	0	0	0	0	0	2	0	0	8	0	0	0	0	0	0	0	0	0	0	0	0	0	0	0	0	0	0	0	0	0	0	1	1
F23G	14	1	0	0	10	0	0	0	0	0	0	0	0	0	0	0	0	0	0	0	0	0	0	0	0	0	0	0	0	0	0	0	0	0	0	0	0	0	0	0	0	0	0	0	0	0	0	0	0
F23H	0	0	0	0	0	0	0	0	0	0	0	0	0	0	0	0	0	0	0	0	0	0	0	0	0	0	0	0	0	0	0	0	0	0	0	0	0	0	0	0	0	0	0	0	0	0	0	0	0
F23J	2	0	0	0	0	0	0	0	0	0	0	0	2	0	0	0	0	1	0	0	0	1	0	0	3	0	0	0	0	0	0	0	0	0	0	0	0	0	0	0	0	0	0	0	0	0	0	0	0
F23K	0	0	0	0	0	0	0	0	0	0	0	0	0	0	0	0	0	0	0	0	0	0	0	0	0	0	0	0	0	0	0	0	0	0	0	0	0	0	0	0	0	0	0	0	0	0	0	0	0
F23L	0	0	0	0	0	0	0	0	0	0	0	0	1	0	0	0	0	0	0	0	0	0	0	5	2	0	0	0	0	0	0	0	0	0	0	0	0	0	0	0	0	0	0	0	0	0	0	0	0
F23M	0	0	0	0	0	0	0	0	0	0	0	0	1	0	0	0	0	0	0	0	0	0	0	0	0	0	0	0	0	0	0	0	0	0	0	0	0	0	0	0	0	0	0	0	0	0	0	0	0
F23N	1	0	0	0	2	0	0	0	0	0	0	0	1	0	0	0	0	0	0	0	0	0	0	0	1	0	0	0	0	0	0	0	0	0	0	0	0	0	0	0	0	0	0	0	0	0	0	0	0
F23Q	0	0	0	0	0	0	0	0	0	0	0	0	0	0	0	0	0	0	0	0	0	0	0	0	0	0	0	0	0	0	4	0	0	0	0	0	0	0	0	0	0	0	0	0	0	0	1	0	0
F23R	0	0	0	0	0	0	0	0	0	0	0	0	0	0	0	0	0	0	0	0	0	0	0	0	0	0	0	0	0	0	0	0	0	0	0	0	0	0	0	0	0	0	0	0	0	0	0	0	0
F24B	0	0	0	0	0	0	0	0	0	0	0	0	0	0	0	0	0	1	0	0	0	0	0	0	1	0	0	0	0	0	0	0	0	0	0	0	0	0	0	0	0	0	0	0	0	0	0	0	0
F24C	0	0	0	0	0	0	1	0	0	0	0	0	90	4	4	0	0	0	0	0	0	0	0	0	33	0	0	0	0	0	0	0	0	0	0	0	0	0	0	0	0	0	0	0	0	0	0	0	0
F24D	0	0	0	0	2	0	2	0	0	0	4	0	11	0	0	0	0	0	0	0	0	0	0	0	2	0	0	0	0	0	0	0	0	0	0	0	0	0	0	0	0	0	0	0	0	0	0	0	0
F24F	0	0	1	0	2	0	0	9	0	0	7	0	0	2	2	0	0	5	0	0	0	1	0	1	0	0	0	0	0	0	0	0	0	0	0	0	0	0	0	0	0	0	0	0	0	0	2	0	0
F24H	0	0	1	0	0	0	1	3	0	1	0	0	15	1	0	0	0	0	0	1	0	0	0	0	4	0	0	0	0	0	1	0	0	0	0	0	0	0	0	0	0	0	0	0	0	1	20	0	0
F24J	0	0	0	1	12	1	0	0	0	0	3	0	0	0	0	0	0	0	0	0	0	0	0	0	0	0	0	20	0	23	1	0	0	1	0	0	0	0	0	0	0	0	0	0	0	0	0	0	0
F25B	0	0	0	0	2	0	0	1	0	0	6	0	2	1	0	1	0	5	2	0	0	6	0	0	6	0	0	0	0	0	0	0	0	0	1	0	0	0	0	1	0	0	1	0	0	2	1	0	0
F25C	0	0	0	0	0	0	0	0	0	0	10	0	0	0	0	0	1	0	0	0	0	33	0	0	2	0	2	0	0	0	0	0	0	0	0	0	0	0	0	0	0	0	0	0	0	0	0	0	0
F25D	0	0	0	2	1	0	0	2	0	0	18	0	3	0	0	0	2	13	2	0	0	3	0	0	21	8	1	1	0	0	0	0	0	2	0	0	0	0	0	0	0	0	0	0	0	4	0	3	0
F25J	0	0	0	0	2	0	0	4	0	0	0	0	0	0	0	2	0	2	0	0	0	0	0	0	1	0	0	0	0	0	0	0	0	0	0	0	0	0	0	0	0	0	1	0	0	0	0	0	0
F26B	0	2	0	7	1	0	1	0	0	0	14	0	14	7	7	0	0	8	2	0	2	5	0	0	36	17	0	3	2	2	0	0	0	0	0	0	0	0	0	1	0	0	0	0	0	1	3	0	2
F27B	2	0	0	0	1	0	0	0	0	0	0	0	65	0	1	0	0	0	0	0	0	0	0	0	44	1	0	0	0	0	5	0	2	0	0	0	0	0	0	0	0	0	0	0	0	0	0	0	0
F27D	1	0	0	0	1	0	0	7	0	0	0	0	50	3	1	0	0	1	0	0	0	0	0	0	33	0	1	0	0	0	1	0	0	0	0	0	0	0	0	0	0	0	0	0	0	0	1	0	0
F28B	0	0	0	0	0	0	0	0	0	0	0	0	2	0	0	0	0	0	0	0	0	0	0	0	0	0	0	0	0	0	0	0	0	0	0	0	0	0	0	0	0	0	0	0	0	0	0	0	0
F28C	0	0	0	0	0	0	0	0	0	0	0	0	0	0	0	0	0	0	0	0	0	0	0	0	1	0	0	0	0	0	0	0	0	0	0	0	0	0	0	0	0	0	0	0	0	0	0	0	0
F28D	0	0	0	0	0	0	1	0	0	0	6	0	0	0	0	0	0	1	3	0	0	3	0	0	4	0	0	0	0	0	0	0	0	0	0	0	0	0	0	0	0	0	0	0	0	0	0	0	0
F28F	0	0	0	0	1	0	0	0	0	0	0	0	3	0	0	0	0	0	4	0	0	0	0	0	2	0	0	0	0	0	0	0	0	1	0	0	0	0	0	2	0	0	2	0	0	0	0	0	0
F28G	0	0	0	1	0	0	0	0	0	0	0	0	0	0	0	0	0	0	0	0	0	0	0	0	0	0	0	0	0	0	0	0	0	0	0	0	0	0	0	0	0	0	0	0	0	0	0	0	0
F41A	0	0	0	0	0	0	0	0	0	0	0	0	0	0	0	0	0	0	0	0	0	0	0	0	0	0	0	0	0	0	0	0	0	0	0	0	0	0	0	0	0	0	0	0	0	0	0	0	0
F41B	0	0	2	0	0	0	0	4	0	2	1	0	0	0	0	0	0	0	0	0	0	0	0	0	0	0	0	0	0	0	0	0	0	1	1	0	0	0	0	0	0	0	1	0	0	4	0	4	0
F41C	1	0	0	0	0	0	0	1	0	0	0	0	0	0	0	0	0	0	0	0	0	0	0	0	0	0	0	1	0	1	0	0	0	6	4	0	0	0	0	0	0	0	1	0	0	8	0	13	0
F41F	0	0	0	0	1	0	0	0	0	0	0	0	0	0	0	0	0	0	0	0	0	0	0	0	0	0	0	0	0	0	0	0	0	0	0	0	0	0	0	0	0	0	0	0	0	0	0	0	0
F41G	0	0	0	0	0	0	0	0	0	0	0	0	0	0	0	0	0	0	0	0	0	0	0	0	0	0	0	0	0	0	0	0	0	0	1	0	0	0	0	0	0	0	0	0	0	0	0	0	0
F41H	1	0	1	0	0	0	0	0	0	0	11	0	0	0	0	0	0	0	0	0	0	0	0	0	0	0	0	0	0	0	0	0	1	29	0	0	0	4	1	1	0	0	0	0	0	0	0	1	0
F41J	0	0	0	0	0	0	0	0	0	0	0	0	0	0	0	0	0	0	0	0	0	0	0	0	0	0	0	0	0	0	0	0	0	1	0	0	0	0	0	0	0	0	0	0	0	0	0	0	0
F42B	0	0	0	0	0	0	0	0	0	0	0	0	0	0	0	0	0	0	0	0	0	0	0	2	0	0	0	0	0	0	0	0	0	0	0	0	0	0	0	0	0	0	1	0	0	1	0	3	0
F42C	0	0	0	0	0	0	0	0	0	0	0	0	0	0	0	0	0	0	0	0	0	0	0	0	0	0	0	0	0	0	0	0	0	0	0	0	0	0	0	0	0	0	0	0	0	0	0	0	0
F42D	0	0	0	0	0	0	0	0	0	0	0	0	0	0	0	0	0	0	0	0	0	0	0	0	0	0	0	0	0	0	0	0	0	0	0	0	0	0	0	0	0	0	0	0	0	0	0	0	0
F99Z	0	0	0	0	0	0	0	0	0	0	0	0	0	0	0	0	0	0	0	0	0	0	0	0	0	0	0	0	0	0	0	0	0	0	0	0	0	0	0	0	0	0	0	0	0	0	0	0	0
G01B	16	0	0	0	1	0	0	0	0	0	1	0	14	0	0	0	4	0	0	0	0	0	0	0	0	0	0	1	1	0	0	0	0	0	0	0	0	0	0	2	0	1	1	0	0	0	0	1	0
G01C	9	0	0	0	0	0	0	1	0	0	0	0	0	0	0	0	0	0	0	0	0	0	0	0	0	0	0	0	0	0	0	0	0	0	0	0	0	0	0	26	0	0	0	0	1	0	0	0	0
G01D	0	0	0	0	0	0	0	2	0	1	2	0	0	0	0	0	0	1	0	0	0	0	0	0	2	0	0	0	7	2	0	0	0	0	0	0	0	0	0	0	0	0	0	3	0	0	2	1	0
G01F	4	10	0	1	5	0	1	3	0	3	0	0	0	3	0	1	2	0	0	0	0	3	0	0	16	1	1	6	0	0	0	0	0	0	0	0	0	0	0	0	0	0	0	0	0	2	6	0	0
G01G	0	0	0	0	6	0	0	2	0	0	0	0	0	0	0	0	0	0	0	0	0	0	0	0	0	0	6	0	0	0	0	0	0	0	0	0	0	0	0	0	0	0	0	0	0	0	0	0	0
G01H	0	0	0	0	0	0	0	0	0	0	0	0	0	0	0	0	2	0	0	0	0	0	0	0	0	0	0	0	0	0	0	0	0	0	0	0	0	0	0	0	0	0	0	0	0	0	0	0	0
G01J	0	6	0	0	2	0	0	2	0	1	1	0	0	0	0	0	0	0	0	0	0	0	0	0	3	0	3	2	0	0	0	0	0	0	0	0	0	0	0	0	0	0	0	0	0	0	0	0	0
G01K	0	0	0	0	2	0	0	2	0	0	1	0	0	0	1	0	0	0	1	0	0	6	0	0	1	0	0	0	1	2	0	0	0	0	0	0	0	0	0	0	0	0	0	1	0	0	0	0	0
G01L	4	0	1	0	0	0	0	2	0	0	0	0	0	0	0	0	2	0	0	0	0	0	0	0	1	0	0	0	0	1	0	0	0	0	0	0	0	0	0	0	0	0	0	0	0	0	0	0	0
G01M	0	0	1	0	0	0	0	1	0	0	0	0	0	1	0	0	0	0	1	0	0	0	0	0	1	0	0	0	1	0	0	0	0	4	0	0	0	0	0	0	0	0	0	0	0	0	0	0	0
G01N	14	7	4	3	8	0	2	16	0	0	143	0	1	6	21	0	7	7	20	19	3	11	10	0	48	9	7	6	22	3	1	0	0	2	0	0	0	0	0	0	0	0	0	5	0	0	1	1	0
G01P	0	0	0	0	0	0	0	0	0	0	0	0	0	0	0	0	0	0	0	0	0	0	0	0	0	0	0	0	0	0	0	0	0	0	0	0	0	0	0	0	0	0	0	0	0	0	0	0	0
G01R	10	0	1	2	3	0	0	2	0	0	0	0	1	0	0	0	4	0	1	0	0	0	0	0	0	5	0	2	1	0	0	0	0	6	0	0	0	0	0	3	0	0	0	0	0	0	0	0	0
G01S	24	0	3	0	0	0	0	38	0	0	1	0	0	0	0	0	0	0	0	0	0	0	0	0	0	0	0	0	0	0	0	0	0	0	0	0	0	0	0	0	0	0	0	0	0	0	0	0	0
G01T	0	0	0	0	0	0	0	0	0	0	4	0	0	0	0	0	0	0	1	0	0	0	0	0	0	0	0	0	0	0	0	0	0	0	0	0	0	0	0	0	0	0	0	0	0	0	0	0	0
G01V	9	0	1	0	0	0	0	1	0	0	1	0	0	0	0	0	0	0	0	0	0	0	0	0	1	0	0	0	3	0	0	0	0	0	0	0	0	0	0	0	0	0	0	0	0	0	0	0	0
G01W	0	0	0	0	0	0	0	0	0	0	0	0	0	0	0	0	0	0	0	2	0	0	0	0	0	0	0	0	0	0	0	0	0	0	0	0	0	0	0	0	0	0	0	0	0	0	0	0	0
G02B	3	2	0	0	9	1	0	2	1	1	4	0	2	1	0	0	0	1	0	1	0	0	0	0	0	0	0	0	0	0	0	0	0	1	1	0	0	23	0	7	1	0	9	0	0	3	7	2	0
G02C	0	0	0	0	0	0	0	0	0	0	13	0	0	0	0	0	0	0	1	0	0	0	0	0	1	0	0	0	0	0	0	0	0	1	0	0	0	9	1	0	0	0	0	0	0	2	0	0	6
G02F	0	0	0	0	0	0	0	0	0	1	3	0	0	0	0	0	0	0	0	0	0	0	0	0	0	0	0	0	0	0	0	0	0	0	0	0	0	13	0	0	0	0	0	0	0	0	0	0	0
G03B	1	0	0	0	0	0	0	0	0	0	0	0	0	0	0	0	0	0	0	0	0	0	0	0	1	0	0	0	0	0	0	0	0	2	0	0	0	0	0	3	0	0	1	1	0	1	1	1	0
G03C	2	0	0	0	0	1	0	0	0	0	26	0	0	0	0	0	0	0	0	1	0	0	0	1	3	0	0	0	0	0	0	0	0	0	0	0	0	0	0	0	0	0	0	0	0	0	1	0	0
G03D	0	0	0	0	0	0	0	0	0	0	0	0	0	0	0	0	0	2	0	0	0	0	0	0	1	0	0	0	0	0	0	0	0	0	0	0	0	0	0	0	0	0	0	0	0	0	0	0	1
G03F	1	0	0	0	0	0	0	0	0	0	3	0	0	0	0	0	0	0	0	0	0	0	0	0	0	0	0	0	0	0	0	0	0	0	0	0	0	0	0	0	0	0	0	0	0	0	0	0	0
G03G	4	0	0	0	0	0	0	0	0	0	1	0	0	0	0	0	0	1	0	0	1	5	0	0	8	7	0	0	0	0	0	0	0	0	0	0	0	0	1	0	0	0	0	0	0	0	1	0	14
G03H	0	0	0	0	0	0	0	0	0	0	0	0	0	0	0	0	0	0	0	0	0	0	0	0	0	0	0	0	0	0	0	0	0	0	0	0	0	0	0	0	0	0	0	0	0	0	5	0	0
G04B	0	0	0	0	0	0	0	0	0	0	1	0	0	0	0	0	0	0	0	0	0	0	0	0	1	0	0	0	0	0	0	0	0	0	0	0	0	1	0	2	0	0	1	22	0	0	0	1	0
G04C	0	0	0	0	1	0	0	0	0	0	0	0	0	0	0	0	0	0	0	0	0	0	0	0	0	0	0	0	0	0	0	0	0	0	0	0	0	0	0	0	0	0	0	1	0	0	0	0	0
G04D	0	0	0	0	0	0	0	0	0	0	0	0	0	0	0	0	0	0	0	0	0	0	0	0	0	0	0	0	0	0	0	0	0	0	0	0	0	0	0	0	0	0	0	0	0	0	0	0	0
G04F	0	0	0	0	0	0	0	1	0	0	0	0	0	0	0	0	0	0	0	0	0	0	0	0	1	0	0	0	0	0	0	0	0	0	0	0	0	0	0	0	0	0	0	1	0	0	0	0	0
G04G	0	0	0	0	0	0	0	0	0	0	0	0	0	0	0	0	0	0	0	0	0	0	0	0	0	0	0	0	0	0	0	0	0	0	0	0	0	0	0	0	0	0	0	0	0	0	0	0	0
G05B	11	0	0	0	7	0	0	0	0	0	0	0	2	0	0	0	0	0	1	0	0	0	0	1	1	3	0	0	0	0	0	0	0	0	0	0	0	0	0	0	0	1	1	0	0	0	0	0	0
G05D	4	2	2	0	8	0	1	2	0	0	0	0	1	2	0	0	0	1	4	0	0	0	0	0	12	0	0	0	0	0	0	0	0	0	0	0	0	0	0	0	0	0	0	0	0	0	0	0	0
G05F	0	2	0	0	2	0	0	0	0	1	0	0	0	0	0	0	0	0	0	0	0	0	0	0	0	0	0	0	0	0	0	0	0	0	0	0	0	0	0	0	0	0	0	0	0	0	0	0	0
G05G	8	3	8	1	1	0	0	0	0	0	0	0	0	0	0	0	0	0	0	0	0	0	0	0	0	0	0	0	0	0	0	0	0	0	0	0	0	0	0	32	1	0	0	0	1	0	0	0	0
G06C	0	1	1	1	0	0	0	0	0	0	0	0	0	0	0	0	0	0	0	0	0	0	0	0	0	0	0	0	0	0	0	0	0	0	0	0	0	0	0	0	0	0	0	0	0	1	1	0	0
G06D	0	0	0	0	0	0	0	0	0	0	0	0	0	0	0	0	0	0	0	0	0	0	0	0	0	0	0	0	0	0	0	0	0	0	0	0	0	0	0	0	0	0	0	0	0	0	0	0	0
G06E	0	0	0	0	0	0	0	0	0	0	0	0	0	0	0	0	0	0	0	0	0	0	0	0	0	0	0	0	0	0	0	0	0	0	0	0	0	0	0	0	0	0	0	0	0	0	0	0	0
G06F	33	11	14	1	15	0	0	17	0	1	1	0	2	2	0	0	0	1	0	0	0	4	1	0	1	4	4	1	2	1	0	0	0	0	0	0	0	1	0	3	0	0	2	1	0	2	0	0	0
G06G	0	0	0	0	1	0	0	0	0	0	0	0	0	0	0	0	0	0	0	0	0	0	0	0	0	0	0	0	0	0	0	0	0	0	0	0	0	0	0	0	0	0	0	0	0	0	0	0	0
G06J	0	0	0	0	0	0	0	0	0	0	0	0	0	0	0	0	0	0	0	0	0	0	0	0	0	0	0	0	0	0	0	0	0	0	0	0	0	0	0	0	0	0	0	0	0	0	0	0	0
G06K	0	0	0	0	0	0	0	4	0	0	1	0	0	1	0	0	0	0	0	0	0	0	0	0	0	0	0	0	0	0	0	0	0	0	0	0	0	0	0	0	0	0	0	1	0	0	2	0	0
G06M	0	0	0	0	0	0	0	0	0	0	0	0	0	0	0	0	0	0	0	0	0	0	0	0	1	0	0	0	1	0	0	0	0	0	0	0	0	0	0	0	0	0	0	0	0	0	0	0	0
G06N	0	0	0	0	0	0	0	0	0	0	0	0	0	0	0	0	0	0	0	0	0	0	0	0	0	0	0	0	0	0	0	0	0	0	0	0	0	0	0	0	0	0	0	0	0	0	0	0	0
G06Q	0	0	0	0	0	0	0	0	0	0	0	0	0	0	0	0	0	0	0	0	0	0	0	0	0	0	0	0	0	0	0	0	0	0	0	0	0	0	0	0	0	0	0	0	0	0	0	0	0
G06T	0	0	0	0	0	0	0	0	0	0	0	0	0	0	0	0	0	0	0	0	0	0	0	0	0	0	0	0	0	0	0	0	0	0	0	0	0	0	0	0	0	0	0	0	0	0	0	0	0
G07B	0	0	0	0	0	0	0	0	0	0	0	0	0	0	0	0	0	0	0	0	0	0	0	0	0	0	0	0	0	0	0	0	0	0	0	0	0	0	0	0	0	0	0	0	0	0	0	0	0
G07C	0	0	0	0	0	0	0	0	0	0	0	0	0	0	0	0	0	0	0	0	0	0	0	0	0	0	0	0	0	0	0	0	0	0	0	0	0	0	0	2	0	0	0	0	0	0	0	0	0
G07D	0	0	0	0	0	0	0	1	0	0	1	0	0	0	0	0	0	0	0	0	0	0	0	0	0	0	0	0	0	0	0	0	0	0	0	0	0	0	0	0	0	0	0	0	0	0	0	0	0
G07F	0	5	0	0	0	0	0	0	0	0	0	0	0	2	0	0	0	0	0	0	0	0	0	0	6	0	0	0	0	0	5	0	0	0	0	0	0	0	0	0	0	0	0	0	0	0	0	0	0
G07G	0	0	0	0	0	0	0	0	0	0	0	0	0	0	0	0	0	0	0	0	0	0	0	0	0	0	0	0	0	0	0	0	0	0	0	0	0	0	0	0	0	0	0	0	0	0	0	0	0
G08B	3	9	11	5	2	0	0	59	0	2	3	0	0	1	0	0	0	0	0	0	0	0	0	0	3	0	1	0	1	0	0	0	0	3	0	0	0	7	0	9	0	0	18	1	1	2	0	0	0
G08C	0	0	0	0	0	0	0	1	0	0	0	0	0	0	0	0	1	0	0	0	0	0	0	0	0	0	0	0	0	0	0	0	0	0	0	0	0	0	0	2	0	0	0	0	0	0	0	0	0
G08G	5	0	1	0	0	0	0	6	0	0	0	0	0	0	0	0	0	0	0	0	0	0	0	0	0	0	0	0	0	0	0	0	0	0	0	0	0	0	0	0	0	0	0	0	0	0	0	0	0
G09B	0	0	0	0	0	0	0	5	0	0	1	0	0	0	0	0	0	0	0	0	0	0	0	0	0	0	0	0	0	0	0	6	0	4	0	0	1	3	0	1	2	0	0	0	0	1	0	2	0
G09C	0	0	0	0	0	0	0	0	0	0	0	0	0	0	0	0	0	0	0	0	0	0	0	0	0	0	0	0	0	0	0	0	0	0	0	0	0	0	0	0	0	0	0	0	0	0	0	0	0
G09D	0	0	0	0	0	0	0	0	0	0	0	0	0	0	0	0	0	0	0	0	0	0	0	0	0	0	0	0	0	0	0	0	0	0	0	0	0	0	0	0	0	0	0	0	0	0	0	0	0
G09F	2	1	0	0	0	0	0	27	0	0	6	0	0	0	0	0	3	0	0	0	0	1	0	0	0	0	0	0	0	0	1	1	0	1	11	1	0	6	0	5	0	0	13	13	0	6	4	10	0
G09G	0	0	0	0	0	0	0	0	0	0	0	0	0	0	0	0	0	0	0	0	0	0	0	0	0	0	0	0	0	0	0	0	0	0	0	0	0	2	0	0	0	0	0	0	0	0	0	0	0
G10B	0	0	0	0	0	0	0	0	0	0	0	0	0	0	0	0	0	0	0	0	0	0	0	0	0	0	0	0	0	0	0	0	0	0	0	0	0	0	0	0	0	0	0	0	0	0	0	0	0
G10C	0	0	0	0	0	0	0	0	0	0	0	0	0	0	0	0	0	0	0	0	0	0	0	0	0	0	0	0	0	0	0	0	0	0	0	0	0	0	0	0	0	0	0	0	0	0	0	0	0
G10D	0	0	0	0	0	0	0	0	0	0	0	0	0	0	0	0	0	0	0	0	0	0	0	0	0	0	0	0	0	0	0	0	0	0	0	0	0	0	0	0	0	0	2	0	0	0	0	0	0
G10F	0	0	0	0	0	0	0	0	0	0	0	0	0	0	0	0	0	0	0	0	0	0	0	0	0	0	0	0	0	0	0	0	0	0	0	0	0	0	0	0	0	0	0	0	0	1	0	0	0
G10G	0	0	0	0	0	0	0	0	0	0	0	0	0	0	0	0	0	0	0	0	0	0	0	0	0	0	0	0	0	0	0	0	0	0	1	0	0	0	0	0	0	0	0	0	0	0	0	0	0
G10H	0	0	0	0	0	0	0	1	0	0	0	0	0	0	0	0	0	0	0	0	0	0	0	0	0	0	0	0	0	0	0	0	0	0	0	0	0	0	0	2	0	0	0	0	0	1	0	1	0
G10K	0	0	0	0	0	0	0	6	0	0	0	0	0	0	0	0	0	0	0	0	0	0	0	0	0	0	0	0	0	0	0	0	0	0	0	0	0	1	0	0	0	0	0	0	0	0	0	0	0
G10L	0	0	0	0	0	0	0	0	0	0	0	0	0	0	0	0	0	0	0	0	0	0	0	0	0	0	0	0	0	0	0	0	0	0	0	0	0	0	0	1	0	0	0	0	0	0	0	0	0
G11B	0	0	0	0	0	0	0	1	0	0	4	0	0	0	0	0	0	0	1	1	0	1	0	0	2	0	0	2	0	0	0	0	0	0	0	0	0	0	0	1	0	0	23	0	0	1	1	1	0
G11C	1	0	0	0	0	0	0	0	0	0	0	0	0	0	0	0	0	0	0	0	0	0	0	0	0	0	0	0	0	1	0	1	0	1	0	0	0	0	0	0	0	0	0	0	0	0	0	0	0
G12B	0	0	0	0	0	0	0	0	0	0	0	0	0	0	0	0	0	0	0	0	0	0	0	0	0	0	0	0	0	0	0	0	0	0	0	0	0	0	0	0	0	0	5	0	0	0	0	0	0
G21B	0	0	0	0	0	0	0	0	0	0	0	0	0	0	0	0	0	0	0	0	0	0	0	0	0	0	0	0	0	0	0	0	0	0	0	0	0	0	0	0	0	0	0	0	0	0	0	0	0
G21C	1	0	0	0	0	0	0	0	0	0	3	0	0	0	0	0	0	0	0	0	0	0	0	0	0	0	0	3	0	0	0	0	0	0	0	0	0	0	0	0	0	0	0	0	0	0	0	0	1
G21D	0	0	0	0	0	0	0	0	0	0	0	0	0	0	0	0	0	0	0	0	0	0	0	0	0	0	0	0	0	0	0	0	0	0	0	0	0	0	0	0	0	0	0	0	0	0	0	0	0
G21F	0	0	0	0	0	0	0	0	0	0	0	0	0	0	0	0	0	0	0	0	0	0	0	0	0	0	0	0	0	0	0	0	0	5	0	0	0	0	0	0	0	0	0	0	0	0	0	0	0
G21G	0	0	0	0	0	0	0	0	0	0	0	0	0	0	0	0	0	0	0	0	0	0	0	0	0	0	0	0	0	0	0	0	0	0	0	0	0	0	0	0	0	0	0	0	0	0	0	0	0
G21H	0	0	0	0	0	0	0	0	0	0	0	0	0	0	0	0	0	0	0	0	0	0	0	0	0	0	0	0	0	0	0	0	0	0	0	0	0	0	0	0	0	0	0	0	0	0	0	0	0
G21J	0	0	0	0	0	0	0	0	0	0	0	0	0	0	0	0	0	0	0	0	0	0	0	0	0	0	0	0	0	0	0	0	0	0	0	0	0	0	0	0	0	0	0	0	0	0	0	0	0
G21K	0	0	0	0	0	0	0	0	0	0	0	0	0	0	0	0	0	0	0	0	0	0	0	0	1	0	0	0	0	0	0	0	0	0	0	0	0	0	0	0	0	0	0	0	0	0	0	0	0
G99Z	0	0	0	0	0	0	0	0	0	0	0	0	0	0	0	0	0	0	0	0	0	0	0	0	0	0	0	0	0	0	0	0	0	0	0	0	0	0	0	0	0	0	0	0	0	0	0	0	0
H01B	7	0	0	0	0	0	0	3	0	0	13	0	0	0	0	0	0	0	0	0	0	0	0	0	3	0	0	0	0	0	1	0	0	4	0	0	0	6	0	2	0	0	0	0	0	0	0	0	0
H01C	3	1	0	0	1	0	0	0	0	0	0	0	0	0	0	0	0	0	0	0	0	0	0	0	0	0	0	0	0	0	1	0	0	0	0	0	0	0	0	1	0	0	0	0	0	0	4	0	0
H01F	0	1	2	4	1	0	0	2	0	1	5	0	1	1	8	0	0	0	0	0	0	0	0	1	2	0	2	0	0	0	0	0	0	0	0	0	0	0	0	0	0	0	2	1	0	2	0	4	0
H01G	1	0	1	0	2	0	0	0	0	0	1	0	0	0	0	0	0	0	0	0	0	0	0	0	0	0	0	0	0	0	1	0	0	0	0	0	0	0	0	0	0	0	0	0	0	0	0	0	0
H01H	2	0	9	0	4	1	0	6	0	0	0	0	0	0	0	4	2	0	1	0	0	2	0	1	1	0	0	0	0	0	0	0	0	0	1	0	0	0	0	3	0	0	4	0	0	0	2	0	2
H01J	0	0	0	0	0	0	5	2	0	0	2	0	0	0	0	0	0	0	0	0	0	0	0	0	1	0	0	0	3	0	0	0	0	0	0	0	0	6	0	1	0	0	1	0	1	0	0	0	0
H01K	0	0	0	0	0	0	0	8	0	0	0	0	0	0	0	0	0	0	0	0	0	0	0	0	0	0	0	0	0	0	0	0	0	0	0	0	0	0	0	1	0	0	0	0	0	0	0	0	0
H01L	1	0	0	0	0	0	0	2	14	0	2	0	5	0	0	1	0	0	0	0	0	1	0	0	0	0	0	0	1	1	5	1	0	0	0	0	0	0	0	8	0	0	2	0	0	0	0	2	0
H01M	1	0	1	0	1	0	0	2	0	3	10	0	0	2	0	0	0	0	1	0	0	1	0	0	1	0	0	6	0	6	1	0	0	0	0	0	0	0	0	0	0	0	2	0	0	1	0	4	0
H01P	0	0	0	0	0	0	0	1	0	0	0	5	0	0	0	0	0	0	0	0	0	0	0	0	0	0	0	0	0	0	0	0	0	0	0	0	0	0	0	1	0	0	0	0	0	0	0	0	0
H01Q	0	0	0	1	0	0	0	7	0	0	0	0	0	0	0	0	0	0	0	0	0	0	0	0	0	0	0	0	0	0	0	0	0	0	0	0	0	0	0	0	0	0	5	0	0	0	0	0	0
H01R	0	0	0	0	4	0	0	3	0	0	4	0	0	0	0	0	0	0	0	0	0	0	0	0	1	0	0	0	0	0	0	0	0	0	0	0	0	7	0	0	0	0	7	3	0	0	1	2	0
H01S	0	0	0	0	0	0	0	1	0	0	0	0	0	0	0	0	21	0	0	0	0	0	0	0	0	0	0	0	0	0	0	0	0	0	0	0	0	0	0	0	0	0	0	0	0	0	0	0	0
H01T	0	0	0	0	0	0	0	1	0	0	0	0	0	0	0	0	0	0	0	0	0	0	0	0	0	0	0	0	0	0	0	0	0	0	0	0	0	0	0	0	0	0	0	0	0	0	0	0	0
H02B	0	0	0	0	0	0	0	0	0	0	0	0	0	0	0	0	0	0	0	0	0	0	0	0	0	0	0	0	0	0	0	0	0	0	0	0	0	0	0	0	0	0	0	0	0	0	0	0	0
H02G	0	0	0	0	0	0	0	4	0	0	3	0	0	0	0	0	0	0	0	0	0	0	0	0	0	0	0	0	0	0	0	0	0	0	0	0	0	8	0	0	0	0	0	0	0	0	0	0	0
H02H	0	0	0	0	0	0	0	4	0	0	1	0	0	0	0	3	2	0	0	0	0	0	0	0	0	0	0	0	0	0	0	0	0	0	0	0	0	0	0	0	0	0	0	0	0	0	0	0	0
H02J	0	0	2	0	1	0	0	2	0	0	1	0	0	0	0	0	0	0	0	0	0	0	0	0	0	0	0	0	0	0	0	0	0	0	0	0	0	0	0	0	0	0	0	0	0	0	0	3	1
H02K	0	0	1	0	0	0	0	1	0	0	0	0	0	0	0	0	0	0	0	0	0	0	0	0	0	0	0	0	0	0	0	0	0	1	0	0	0	0	0	0	0	0	1	0	0	0	0	1	2
H02M	0	0	0	0	0	0	0	6	0	0	0	0	0	0	0	0	0	0	0	0	0	0	0	0	0	0	0	0	0	0	0	0	0	0	0	0	0	0	0	0	0	0	0	0	0	0	3	0	0
H02N	0	0	0	0	0	0	0	0	0	0	0	0	0	0	0	0	0	0	0	0	0	0	0	0	1	0	0	0	0	0	0	0	0	0	0	0	0	0	0	0	0	0	0	0	0	0	0	0	0
H02P	0	0	1	0	0	0	0	0	0	0	1	0	0	0	0	0	0	0	0	0	0	0	0	0	0	0	0	0	0	0	0	0	0	0	0	0	0	0	0	0	0	0	0	0	0	0	1	0	0
H03B	0	0	0	0	0	0	0	0	0	0	0	0	0	0	0	0	0	0	0	0	0	0	0	0	0	0	0	0	0	0	0	0	0	0	0	0	0	0	0	0	0	0	0	0	0	0	1	0	0
H03C	0	0	0	0	0	0	0	0	0	0	0	0	0	0	0	0	0	0	0	0	0	0	0	0	0	0	0	0	0	0	0	0	0	0	0	0	0	0	0	0	0	0	0	0	0	0	0	0	0
H03D	0	0	0	0	0	0	0	1	0	0	0	0	0	0	0	0	0	0	0	0	0	0	0	0	1	0	1	0	0	0	0	0	0	0	0	0	0	0	0	0	0	0	0	0	0	0	0	0	0
H03F	0	0	0	0	0	0	0	0	0	0	0	0	0	0	0	0	0	0	0	0	0	0	0	0	0	0	0	0	0	0	0	0	0	0	0	0	0	0	0	0	0	0	0	0	0	0	0	0	0
H03G	0	0	0	0	0	0	0	0	0	0	0	0	0	0	0	0	0	0	0	0	0	0	0	0	0	0	0	0	0	0	0	0	0	0	0	0	0	3	0	0	0	0	0	0	0	0	0	0	0
H03H	0	0	0	0	0	0	0	1	0	0	0	0	0	0	0	0	0	0	0	0	0	0	0	0	0	0	0	0	0	0	0	0	0	0	0	0	0	0	0	0	0	0	0	0	0	0	0	0	0
H03J	0	0	0	0	0	0	0	0	0	0	0	0	0	0	0	0	0	0	0	0	0	0	0	0	0	0	0	0	0	0	0	0	0	0	0	0	0	0	0	0	0	0	0	0	0	0	0	0	0
H03K	1	0	0	0	2	0	0	3	0	0	0	0	1	0	0	0	0	0	0	0	0	0	0	0	1	0	0	0	0	0	0	2	0	0	0	0	0	0	0	0	0	0	0	0	0	0	2	0	0
H03L	0	0	0	0	0	0	0	0	0	0	0	0	0	0	0	0	0	0	0	0	0	0	0	0	0	0	0	0	0	0	0	0	0	0	0	0	0	0	0	0	0	0	0	0	0	0	0	0	0
H03M	0	0	0	0	0	0	0	0	0	0	0	0	0	0	0	0	0	0	0	0	0	0	0	0	0	0	0	0	0	0	0	0	0	0	0	0	0	0	0	0	0	0	0	0	0	0	0	0	0
H04B	0	0	1	6	0	0	0	31	0	2	2	0	0	0	0	0	2	0	0	0	0	0	0	0	0	0	0	1	0	0	0	0	0	0	1	0	0	1	2	2	0	0	5	0	2	0	0	2	0
H04H	0	0	0	0	0	0	0	0	0	0	0	0	0	0	0	0	0	0	0	0	0	0	0	0	0	0	0	0	0	0	0	0	0	0	0	0	0	1	0	0	0	0	0	0	0	0	0	0	0
H04J	0	0	0	1	0	0	0	0	0	0	0	0	0	0	0	0	0	0	0	0	0	0	0	0	0	0	0	0	0	0	0	0	0	0	0	0	0	0	0	0	0	0	0	0	0	0	1	0	0
H04K	0	0	0	0	0	0	0	0	0	0	0	0	0	0	0	0	0	0	0	0	0	0	0	0	0	0	0	0	0	0	0	0	0	0	0	0	0	0	0	0	0	0	0	0	0	0	0	0	0
H04L	0	0	0	1	0	0	0	0	0	0	0	0	0	0	0	0	0	0	0	0	0	0	0	0	0	0	0	0	0	0	0	0	0	0	0	0	0	0	0	0	0	0	0	0	0	0	0	0	0
H04M	0	0	0	1	0	0	0	0	0	0	1	0	0	0	0	0	0	0	0	0	0	0	0	0	0	0	0	0	0	0	0	0	0	0	0	0	0	5	0	0	0	0	0	9	0	0	0	2	0
H04N	2	0	0	0	2	0	0	2	0	0	1	0	0	0	0	0	0	0	0	0	0	0	0	0	0	0	0	0	0	0	0	0	0	1	0	0	0	1	0	2	0	0	0	0	0	1	0	1	1
H04Q	3	0	0	1	0	0	0	22	0	0	1	0	0	0	0	0	0	0	0	0	0	0	0	0	0	0	0	0	0	0	0	0	0	0	0	0	0	0	0	0	0	0	2	0	0	0	0	0	0
H04R	0	0	1	0	0	0	0	0	0	0	2	0	0	0	0	0	0	0	0	0	0	0	0	0	0	0	0	0	0	0	0	0	0	0	0	0	0	23	0	0	0	0	0	0	0	0	0	1	0
H04S	0	0	0	0	0	0	0	0	0	0	0	0	0	0	0	0	0	0	0	0	0	0	0	0	0	0	0	0	0	0	0	0	0	0	0	0	0	0	0	0	0	0	0	0	0	0	0	0	0
H05B	1	3	0	0	3	0	0	11	0	1	5	0	41	18	38	0	1	2	6	6	0	4	0	0	139	1	1	1	1	1	43	1	0	5	0	1	0	2	0	10	0	0	0	0	0	6	44	0	0
H05C	0	0	0	0	0	0	0	9	0	1	0	0	0	0	0	0	0	0	0	0	0	0	0	0	0	0	0	0	0	0	0	0	0	0	0	0	0	0	0	0	0	0	0	0	1	0	0	0	0
H05F	0	0	0	0	0	0	0	0	0	0	0	0	0	0	0	0	0	0	0	0	0	0	0	0	2	0	0	0	0	0	0	0	0	1	0	0	0	0	0	3	0	0	4	0	0	0	0	0	2
H05G	0	0	0	0	0	0	0	0	0	0	0	0	0	0	0	0	0	0	0	0	0	0	0	0	0	0	0	0	0	0	0	0	0	0	0	0	0	0	0	0	0	0	0	0	0	0	0	0	0
H05H	0	0	0	0	0	0	0	0	0	0	1	0	0	0	0	0	0	0	0	0	0	0	0	0	0	0	0	0	0	0	0	0	0	0	0	0	0	0	0	0	0	0	0	0	0	0	0	0	0
H05K	0	0	0	0	0	0	0	1	3	0	0	0	0	0	0	0	0	0	0	0	0	0	0	0	1	1	0	0	0	0	0	0	0	0	0	0	0	1	0	0	0	0	6	0	0	3	0	0	0
[truncated: 589 more columns]

## Sheet: C.Material_Wholetime IPC Matrix
	A01B	A01C	A01D	A01F	A01G	A01H	A01J	A01K	A01L	A01M	A01N	A01P	A21B	A21C	A21D	A22B	A22C	A23B	A23C	A23D	A23F	A23G	A23J	A23K	A23L	A23N	A23P	A24B	A24C	A24D	A24F	A41B	A41C	A41D	A41F	A41G	A41H	A42B	A42C	A43B	A43C	A43D	A44B	A44C	A45B	A45C	A45D	A45F	A46B
A01B	14291	1807	1619	27	528	685	0	140	10	24	163	2	0	1	0	1	1	8	4	11	0	1	10	0	12	6	2	1	0	0	0	1	0	27	0	6	0	1	0	9	1	2	4	4	10	39	1	4	17
A01C	2315	9624	218	108	1471	437	1	69	65	116	461	3	1	4	1	1	1	11	5	3	0	7	1	10	23	2	7	0	3	1	4	0	0	2	1	8	0	0	0	3	0	0	0	1	4	2	5	3	6
A01D	1785	226	36890	1808	840	26	2	154	1	47	64	36	0	10	0	5	14	7	3	0	0	0	1	16	19	57	3	54	3	2	0	1	1	14	0	0	1	2	0	0	0	1	4	1	4	16	4	13	26
A01F	57	58	1464	3653	12	3	0	11	1	9	7	1	0	0	3	1	1	3	0	0	0	1	0	1	24	75	1	2	3	0	1	3	2	9	2	0	1	14	0	0	0	0	3	0	0	2	0	1	3
A01G	768	1371	1427	10	21543	557	6	402	22	297	799	8	12	0	7	5	4	55	7	5	2	2	2	28	101	8	9	11	0	1	36	1	0	8	1	96	2	1	0	9	0	0	38	8	54	20	25	42	12
A01H	41	186	3	1	243	28034	0	49	0	26	583	4	1	1	68	0	0	12	6	299	2	4	228	126	303	0	0	3	0	31	3	0	0	0	0	1	0	0	0	1	0	0	5	1	0	1	0	0	0
A01J	1	0	0	1	3	0	3159	452	1	1	25	0	29	56	16	2	44	21	502	5	3	34	26	5	161	8	67	1	1	0	0	0	1	2	0	0	0	3	0	0	0	0	2	0	0	1	4	0	2
A01K	65	42	183	8	417	54	381	81012	64	991	848	0	9	2	34	142	185	68	30	15	6	14	59	315	294	12	25	13	0	0	27	28	0	274	35	4	4	42	1	23	6	1	307	73	102	249	221	356	139
A01L	24	93	2	1	12	1	0	49	862	1	52	0	0	2	0	0	0	10	0	0	0	0	0	1	11	0	0	0	0	0	0	0	0	6	0	3	0	1	0	3	0	2	0	2	0	0	3	2	3
A01M	27	99	14	3	229	42	1	666	4	15061	842	1	6	0	1	5	21	4	1	0	0	0	1	3	7	3	1	2	0	1	116	3	0	24	2	4	0	4	0	11	0	0	1	1	11	16	25	368	17
A01N	161	410	38	7	566	1292	41	889	32	979	53124	325	13	8	82	2	86	727	268	120	46	261	133	374	1366	2	21	40	9	12	58	13	1	189	0	89	0	7	0	33	3	1	21	13	2	5	102	0	41
A01P	7	1	48	2	5	2	0	0	0	0	67	1	0	0	0	0	0	0	0	0	0	0	0	0	0	0	0	0	0	0	0	0	0	0	0	0	0	0	0	0	0	0	0	0	0	0	0	0	0
A21B	0	0	1	0	10	0	11	9	0	3	8	0	2295	126	210	3	43	48	14	0	1	10	0	2	766	11	48	17	0	1	3	0	0	0	0	0	0	0	0	0	0	0	0	0	0	8	3	1	1
A21C	4	0	2	2	3	0	39	15	0	0	11	0	202	2524	950	3	121	43	64	37	4	304	8	43	872	12	1049	0	4	0	1	0	0	1	0	0	0	0	0	0	0	0	1	0	3	3	2	0	0
A21D	1	1	0	0	1	28	25	55	0	1	162	0	354	1096	5213	1	120	437	244	522	38	731	168	221	4085	13	1030	2	0	0	2	0	0	0	0	1	0	0	0	1	0	0	7	0	4	11	1	1	0
A22B	1	0	3	1	3	0	0	69	0	1	4	0	0	2	2	1434	1220	32	17	0	0	0	0	0	75	9	3	0	0	0	0	0	0	3	1	0	0	0	0	0	0	0	1	1	0	0	1	8	0
A22C	2	2	4	1	7	0	20	207	0	3	55	0	36	150	74	1323	12149	416	114	3	1	104	73	35	1502	49	397	2	0	0	0	1	0	13	1	0	0	0	0	7	0	2	6	0	1	7	2	1	5
A23B	4	13	11	1	30	37	23	65	2	11	424	0	142	31	443	61	535	2550	293	139	142	239	108	274	4416	87	253	13	2	0	4	1	0	1	0	2	0	0	0	0	0	0	20	0	0	22	1	1	2
A23C	0	4	1	2	4	15	509	58	0	1	346	0	59	44	266	12	117	377	5908	524	202	915	633	280	3406	21	254	14	4	1	18	0	0	0	0	1	0	0	0	5	0	0	1	0	0	1	0	1	2
A23D	0	4	1	1	0	80	4	22	0	0	226	0	3	24	439	0	11	152	610	4279	36	662	174	148	2428	2	157	3	0	1	0	0	0	0	0	0	0	0	0	4	0	0	0	0	0	1	0	0	1
A23F	0	2	0	0	3	2	2	1	0	0	60	0	5	8	41	0	4	162	171	33	1971	161	21	13	916	32	45	19	0	2	5	0	0	0	0	0	0	0	0	0	0	0	3	0	0	1	0	0	3
A23G	0	9	1	1	5	6	43	54	2	1	316	0	37	244	523	1	99	287	942	651	162	13654	220	126	4455	17	1091	21	2	2	11	0	0	4	0	2	0	1	0	0	0	0	0	2	0	1	5	1	5
A23J	0	7	1	0	2	26	17	130	0	1	511	0	2	51	291	8	112	218	835	354	53	285	2338	454	3177	33	287	6	0	0	7	0	0	1	0	1	0	0	0	0	0	0	0	0	0	0	1	0	0
A23K	4	17	10	6	21	58	8	666	1	18	658	2	1	58	162	25	50	270	226	120	29	57	302	3700	1580	28	248	11	0	0	0	0	0	0	0	0	0	1	0	1	0	0	0	0	0	0	1	1	0
A23L	10	36	23	15	39	179	94	545	3	36	2002	2	871	670	3863	114	1280	3651	2620	1807	700	4190	1707	1514	33152	673	2254	94	6	21	11	0	0	6	0	10	0	0	0	4	0	0	8	1	1	17	12	1	5
A23N	2	3	48	26	1	2	5	24	0	1	8	0	13	20	17	12	35	73	13	3	35	6	20	34	1183	3108	139	7	0	0	0	0	0	0	0	0	0	0	0	1	0	0	1	0	0	0	0	0	4
A23P	3	4	3	5	3	2	31	40	0	0	33	0	46	759	727	2	234	170	141	106	39	733	76	154	1869	140	1349	9	1	0	0	0	0	1	0	1	0	0	0	0	0	0	0	0	0	4	1	3	1
A24B	1	3	20	15	3	97	7	6	0	0	29	1	3	2	1	0	0	19	13	3	14	56	3	5	97	7	11	4006	663	1710	452	0	0	1	0	1	1	20	0	0	0	0	1	0	0	1	2	1	2
A24C	0	2	4	14	1	33	1	1	0	0	6	0	0	9	0	0	0	2	1	2	1	59	1	1	23	2	1	323	2539	541	114	0	0	0	0	0	0	0	0	1	0	0	1	0	0	1	0	0	2
A24D	0	2	0	1	2	48	1	1	0	1	14	0	0	0	3	0	0	10	9	1	7	4	0	0	15	0	1	1721	773	4457	972	0	0	3	0	0	0	5	0	0	0	0	0	0	0	0	12	0	0
A24F	3	19	3	0	47	28	0	32	0	49	52	0	7	8	2	0	1	10	3	0	0	7	2	0	17	0	1	410	208	696	2564	7	2	13	0	6	0	6	6	16	0	1	21	4	1	30	24	18	6
A41B	0	0	0	21	4	0	1	45	1	0	80	0	0	0	1	0	0	0	2	1	0	9	2	2	15	0	2	0	0	1	5	5024	504	4221	90	2	36	127	5	649	54	6	144	14	0	39	16	103	6
A41C	0	0	1	0	0	0	3	6	0	0	1	0	0	0	0	0	1	0	0	0	0	0	0	0	0	0	0	0	0	0	2	424	3203	763	44	0	3	9	7	1	0	5	34	13	0	4	0	12	1
A41D	7	0	6	2	11	2	1	280	1	21	253	0	4	0	1	0	5	0	0	0	0	1	0	3	7	0	0	0	0	0	3	3429	824	27270	497	8	93	1503	109	1037	84	24	416	111	9	217	115	552	124
A41F	0	0	1	1	1	0	0	45	0	7	0	0	0	0	0	1	2	0	0	0	0	0	0	0	0	0	0	0	0	1	2	145	82	460	537	2	4	27	10	71	28	1	451	58	0	32	17	143	5
A41G	12	9	0	0	79	0	0	34	2	4	85	0	0	0	0	0	0	0	0	0	0	1	0	0	4	0	0	0	0	1	12	0	11	10	1	1099	6	31	1	1	0	0	6	4	2	1	188	2	1
A41H	0	1	1	0	2	0	0	4	1	2	0	0	1	0	0	0	1	0	0	0	0	0	0	0	0	0	0	0	0	0	0	20	9	89	2	5	795	6	5	12	1	6	178	10	0	5	11	1	4
A42B	0	1	1	4	1	0	1	74	0	8	17	0	0	0	0	0	0	0	0	0	0	0	0	0	11	0	0	3	1	2	3	154	13	1425	62	31	10	11929	902	141	17	7	233	21	38	17	140	72	25
A42C	0	0	0	0	1	0	0	3	0	0	3	0	0	0	0	0	7	0	0	0	0	0	0	0	1	0	0	0	0	1	2	8	1	112	19	1	5	640	309	3	1	0	5	9	0	8	36	2	0
A43B	3	0	2	1	2	0	0	59	9	7	27	0	24	1	0	0	0	1	0	12	0	0	0	0	5	0	0	1	0	0	63	267	10	911	104	0	0	77	3	57969	7023	1508	211	29	14	30	19	124	30
A43C	2	0	1	0	1	0	0	12	0	3	1	0	0	0	0	0	0	1	0	0	0	0	0	0	0	0	0	0	0	0	5	40	8	48	23	0	0	18	0	5916	4233	203	293	38	1	15	4	19	6
A43D	0	0	0	0	3	0	0	0	1	0	0	0	0	0	1	0	1	0	0	0	0	0	0	0	0	0	0	0	0	0	0	4	0	37	4	0	12	5	0	1316	159	739	7	1	1	6	1	15	15
A44B	13	0	10	3	48	1	0	333	0	10	2	0	0	1	1	1	5	4	0	0	0	14	0	0	11	0	39	0	0	0	9	162	94	539	564	7	216	265	9	330	300	30	16840	958	28	408	88	756	38
A44C	1	2	1	0	20	0	0	43	0	2	4	0	0	0	1	0	0	0	0	1	0	2	0	0	2	0	0	1	0	0	5	34	26	138	58	8	6	59	2	86	32	3	802	4862	7	120	105	120	9
A45B	10	4	5	0	42	0	0	152	0	28	2	0	0	0	0	1	0	0	0	0	0	1	0	0	0	0	0	0	0	0	2	1	0	4	1	0	0	34	2	87	6	0	7	0	5232	25	41	74	23
A45C	6	6	8	4	15	0	1	335	0	23	18	0	23	1	6	1	4	1	0	0	0	2	0	0	31	1	2	0	1	0	18	44	20	258	54	0	15	41	5	39	20	3	368	90	58	9974	167	2289	43
A45D	6	3	1	1	19	1	0	394	6	33	118	0	7	0	1	11	12	2	0	0	3	8	1	0	12	0	4	0	1	5	22	15	0	118	15	296	26	152	19	8	4	10	68	39	78	154	14974	18	3055
A45F	10	12	20	0	68	3	0	635	1	508	9	0	10	0	2	7	7	3	1	0	0	2	1	0	1	0	1	2	0	2	21	93	15	612	195	2	5	52	0	20	14	1	713	127	168	1824	32	9188	21
A46B	23	13	48	4	7	0	1	223	3	23	29	0	0	1	0	1	9	1	1	0	0	8	0	1	18	4	0	0	0	1	2	1	0	68	3	2	0	1	0	19	0	18	18	4	29	101	2031	51	14285
A46D	1	0	3	0	0	0	0	6	0	0	0	0	0	0	0	0	1	0	0	0	0	0	0	0	1	0	0	0	0	0	0	0	0	1	0	1	0	0	0	0	0	1	0	0	3	1	91	0	480
A47B	40	8	28	3	89	1	6	339	0	26	8	0	81	4	6	14	15	3	4	0	2	21	0	0	90	6	0	0	1	0	27	10	3	41	31	4	20	11	0	82	3	0	179	15	156	748	178	346	111
A47C	7	3	26	13	80	2	4	435	1	525	13	0	18	1	0	1	5	0	1	1	1	2	0	1	3	3	1	0	0	0	3	115	32	398	41	33	9	68	9	904	27	1	368	28	136	196	82	931	34
A47D	1	0	2	0	3	2	0	148	0	3	0	0	0	0	0	0	0	1	0	0	0	1	0	0	0	0	0	0	0	0	0	100	5	172	20	10	0	11	0	3	0	0	131	3	21	71	11	290	4
A47F	18	14	24	6	127	5	22	539	1	69	14	0	87	5	7	12	25	9	24	0	2	9	1	0	108	3	2	1	0	1	24	8	0	136	59	9	31	11	12	3	1	7	206	15	39	420	219	313	78
A47G	59	33	11	5	1466	8	16	401	0	50	88	0	117	3	19	6	23	10	12	0	42	30	0	2	89	2	12	2	1	0	26	268	23	1800	40	157	30	47	14	66	9	5	523	67	87	398	179	306	77
A47H	0	1	7	1	53	0	1	46	0	7	2	0	1	0	0	3	0	0	0	0	0	0	0	0	0	0	0	0	0	0	1	0	1	19	13	2	8	2	0	3	0	1	140	9	6	13	14	16	1
A47J	29	6	39	11	39	3	47	173	1	12	21	0	2468	591	844	42	541	396	229	14	937	150	91	22	5186	1082	474	18	1	1	38	3	3	340	7	0	4	4	3	79	0	0	47	5	22	194	36	70	41
A47K	6	0	6	1	67	1	1	328	0	16	103	0	3	0	0	0	4	1	0	0	0	0	0	0	6	0	0	1	0	0	30	16	3	133	9	4	1	1	0	21	2	0	83	2	12	120	331	115	374
A47L	94	18	162	13	32	1	3	566	12	115	74	0	3	2	2	9	16	4	0	0	1	4	1	1	25	3	0	1	1	0	21	8	0	279	12	0	0	11	0	75	6	10	45	1	12	68	393	43	2306
A61B	1087	46	13	23	67	14	49	887	14	102	1659	0	22	28	8	56	107	9	5	4	5	15	12	9	66	3	3	7	7	11	27	153	69	620	99	13	48	68	18	361	20	84	423	193	13	231	384	68	372
A61C	18	77	1	2	21	3	0	75	11	5	193	0	1	0	0	0	2	7	0	0	1	1	0	5	25	0	0	0	1	0	18	4	0	29	1	1	1	13	1	5	7	9	20	6	7	7	311	9	2600
A61D	1	0	13	0	8	0	25	663	30	3	114	0	1	1	1	10	5	2	0	0	0	3	0	12	7	0	1	0	0	0	0	3	0	39	1	0	0	3	1	15	3	0	1	0	1	4	7	8	20
A61F	115	27	8	201	76	19	100	801	29	24	6439	6	119	2	54	7	112	71	11	12	12	100	47	64	214	0	23	30	1	23	56	2237	655	4102	344	26	146	1690	205	2920	243	118	1232	66	53	301	273	258	260
A61G	12	4	11	1	131	0	1	146	0	5	25	0	0	0	1	3	1	0	0	0	1	14	0	0	5	0	2	0	0	0	0	28	7	141	68	5	1	27	7	97	1	0	56	4	54	32	34	199	67
A61H	11	12	7	3	22	20	5	128	3	4	71	0	10	2	0	0	0	0	0	0	0	7	1	1	7	0	11	1	2	0	11	34	8	204	26	1	0	25	5	151	20	4	31	16	681	47	239	21	485
A61J	2	1	0	0	30	3	1	112	0	8	303	0	5	0	11	0	1	12	3	5	2	37	5	34	52	0	5	1	0	0	4	28	52	28	3	0	0	5	3	4	0	0	53	10	2	36	18	50	52
A61K	59	168	24	25	154	1020	144	3560	34	240	74354	103	0	44	528	47	197	715	868	1107	261	3817	1560	2387	6652	14	231	170	3	50	232	26	8	161	1	16	0	12	0	79	2	1	18	3	4	29	1283	8	433
A61L	19	19	4	4	299	9	39	298	50	358	3245	1	36	1	98	12	66	384	93	12	10	125	46	61	826	9	23	22	6	8	776	45	23	145	1	12	5	16	2	35	1	4	21	13	8	135	123	24	92
A61M	93	43	19	9	248	33	156	528	2	205	3490	4	37	7	10	45	21	26	5	3	7	29	28	193	91	2	9	39	11	92	270	107	113	327	55	1	8	82	47	46	6	2	311	35	8	69	224	100	364
A61N	165	1	2	36	26	4	18	202	5	12	777	0	14	0	12	3	7	26	1	7	1	2	5	9	18	0	6	3	6	0	6	38	7	125	7	0	0	23	1	240	4	2	15	25	1	15	65	21	56
A61P	0	0	0	0	0	0	0	17	0	1	840	4	0	0	0	0	0	0	2	0	0	0	0	1	4	0	0	0	0	0	1	0	0	0	0	0	0	0	0	2	0	0	0	0	0	0	0	0	0
A61Q	0	0	0	0	0	0	0	0	0	0	2	0	0	0	0	0	0	0	0	0	0	0	0	0	0	0	0	0	0	0	0	0	0	0	0	0	0	0	0	0	0	0	0	0	0	0	2	0	0
A62B	2	1	1	2	53	0	9	391	2	41	92	0	17	0	2	6	1	4	0	0	0	0	0	1	4	0	0	1	1	12	64	39	5	827	77	1	3	818	430	18	1	0	247	6	18	15	10	80	3
A62C	10	41	5	0	217	4	5	19	0	36	34	1	0	0	0	1	0	2	4	0	0	5	0	0	4	1	1	0	0	0	15	0	0	3	0	0	0	8	0	0	0	0	12	0	2	10	4	17	10
A62D	8	6	32	0	10	4	0	13	1	5	105	0	4	0	0	0	3	10	8	0	0	1	0	0	7	0	0	0	0	0	0	2	0	36	0	0	0	3	2	1	0	0	0	0	0	5	0	0	2
A63B	158	14	83	4	36	2	1	923	10	149	46	0	3	2	2	9	1	22	1	0	0	9	0	1	21	3	3	0	9	8	75	147	24	2018	72	16	8	739	24	855	68	4	223	34	263	453	82	671	245
A63C	18	3	7	0	17	2	0	41	8	1	4	0	0	0	0	0	0	0	0	0	0	0	1	0	1	0	0	0	0	0	0	3	0	132	1	0	2	6	0	1754	221	42	104	5	134	88	4	198	4
A63D	3	1	7	0	2	1	1	47	0	1	0	0	0	0	0	1	1	1	0	3	0	0	0	0	2	0	0	1	0	0	3	1	0	43	0	0	0	0	0	1	0	0	8	1	4	7	6	16	5
A63F	4	1	2	1	8	0	0	128	1	14	1	0	1	0	3	0	0	1	0	0	0	7	0	0	4	0	0	1	0	0	15	3	3	14	2	1	0	7	0	6	1	0	14	29	6	59	9	18	8
A63G	0	0	1	1	4	0	0	43	0	7	5	0	0	0	0	0	0	0	0	0	0	0	0	2	0	0	0	1	0	0	0	5	0	13	1	2	0	16	2	31	0	1	2	0	1	4	0	24	0
A63H	19	12	11	1	174	9	0	790	7	294	39	0	16	4	24	0	0	2	0	1	0	119	0	0	107	1	6	1	0	0	74	50	4	182	18	40	24	124	9	59	7	2	67	112	31	125	81	64	87
A63J	2	1	0	0	6	1	0	16	0	0	2	0	0	0	1	0	0	0	0	0	0	1	0	0	1	0	0	0	0	3	4	0	0	2	0	4	0	1	0	10	0	0	0	2	2	7	0	2	1
A63K	1	1	0	0	4	1	0	41	0	0	1	0	0	0	0	0	0	0	0	0	0	0	0	3	0	0	0	0	0	0	0	0	0	1	0	0	0	0	0	0	0	0	0	0	0	0	0	0	0
A99Z	0	0	0	0	0	0	0	0	0	0	1	0	0	0	0	0	0	0	0	0	0	0	0	0	0	0	0	0	0	0	0	0	0	0	0	0	0	0	0	0	0	0	0	0	0	0	0	0	0
B01B	1	0	1	0	0	0	3	4	0	6	26	0	0	1	0	0	0	2	0	0	0	0	1	0	4	0	3	0	0	0	0	0	0	0	0	0	0	0	0	0	0	0	1	0	0	0	0	0	1
B01D	34	58	93	48	295	23	110	970	9	46	1897	0	47	20	68	7	73	186	339	143	200	108	206	51	1070	70	51	128	11	182	174	13	0	48	0	4	1	23	36	49	7	1	137	0	1	9	64	13	28
B01F	36	75	27	7	388	7	110	457	1	85	602	3	73	314	145	8	118	88	235	79	44	505	31	50	972	227	162	18	2	3	104	0	0	4	2	1	1	0	3	3	1	0	4	1	0	16	29	5	34
B01J	17	53	5	2	94	69	39	331	14	73	3084	7	46	9	112	1	27	239	77	159	28	151	53	110	700	5	40	188	4	114	34	7	0	21	1	0	0	7	0	26	0	0	9	3	0	5	55	2	36
B01L	5	1	1	0	7	0	5	32	0	5	97	0	1	1	1	0	0	0	1	0	3	1	1	0	2	1	1	3	0	2	1	0	0	0	0	0	0	0	0	0	0	0	6	0	0	4	8	4	14
B02B	1	2	19	43	1	0	0	0	0	6	8	0	0	1	16	0	21	16	2	0	1	3	4	11	171	72	40	1	0	0	1	1	0	1	0	0	0	0	0	0	0	0	0	0	0	0	0	0	0
B02C	45	49	664	178	161	10	13	67	0	4	77	1	8	37	32	15	132	30	25	3	13	89	19	58	498	364	94	19	14	4	15	3	1	9	1	2	0	1	0	2	0	1	8	1	0	6	3	1	10
B03B	1	8	5	5	4	3	0	9	0	0	21	0	1	1	1	2	6	1	0	0	2	5	0	2	18	9	0	4	3	0	0	0	0	1	0	0	1	0	0	0	0	0	0	0	0	0	1	0	1
B03C	8	1	6	0	6	1	4	25	0	15	34	0	2	0	4	1	0	6	4	2	7	1	12	3	16	0	0	3	4	1	24	1	0	4	0	0	0	0	1	0	0	1	6	0	0	3	178	0	2
B03D	0	0	0	0	18	1	1	26	0	2	24	0	0	1	3	0	9	7	0	0	2	1	2	0	10	2	0	0	0	0	0	0	0	2	0	0	0	0	0	1	0	0	0	0	0	0	0	0	0
B04B	1	2	0	0	1	0	0	9	0	13	87	0	0	0	0	1	2	1	5	1	0	1	2	2	44	49	3	0	0	0	1	0	0	0	0	0	0	0	0	0	0	0	8	0	0	0	2	1	1
B04C	0	0	9	2	0	0	0	13	0	0	1	0	0	3	0	0	0	0	1	0	0	0	0	0	0	0	0	0	0	0	0	0	0	0	0	0	0	0	0	0	0	0	1	0	0	0	0	0	0
B05B	184	794	100	6	2663	15	28	231	9	320	157	1	10	13	11	2	11	32	36	5	8	113	1	10	104	31	10	5	30	13	57	5	0	10	3	2	7	1	1	7	1	6	9	1	21	6	177	26	270
B05C	21	72	6	0	96	10	27	74	5	30	65	0	32	118	22	1	13	70	19	7	3	373	1	6	219	1	50	9	40	9	17	9	2	26	1	3	3	0	1	8	2	11	23	1	2	34	280	9	493
B05D	39	99	7	6	170	62	31	126	32	37	1464	4	45	11	38	1	108	95	41	14	29	145	12	34	215	1	21	35	19	64	42	36	8	273	10	20	2	25	1	157	12	8	143	52	6	19	81	4	86
B06B	2	0	2	0	1	0	0	7	0	6	1	0	0	3	2	0	3	3	2	0	2	24	2	2	33	0	48	1	0	0	0	1	2	5	2	0	0	0	0	0	0	0	10	0	0	0	0	0	6
B07B	24	9	117	85	8	1	1	198	0	2	15	0	1	5	0	2	11	8	4	1	2	2	1	3	27	15	3	67	18	0	1	0	0	4	0	0	0	0	0	0	0	0	5	0	1	0	0	0	0
B07C	13	36	62	9	29	11	2	187	0	1	212	0	1	3	7	21	107	6	4	0	0	3	6	1	72	62	3	19	103	1	8	0	0	1	0	1	3	0	0	0	0	2	0	1	0	4	2	2	0
B08B	26	17	53	18	112	5	78	146	3	23	380	0	11	2	3	16	39	86	13	3	6	22	0	3	210	80	27	7	7	0	7	1	0	34	2	1	1	2	6	6	1	0	10	5	11	146	124	5	742
B09B	29	29	6	0	34	6	1	9	0	1	99	1	3	0	0	1	0	2	2	1	1	0	0	6	3	0	0	0	0	0	0	0	0	0	0	0	0	0	0	0	0	0	1	0	0	0	0	0	0
B09C	10	7	0	0	8	2	0	0	0	0	6	0	0	0	0	0	0	0	0	0	0	0	0	0	1	0	0	0	0	0	0	0	0	0	0	0	0	0	0	0	0	0	0	0	0	0	0	0	0
B21B	20	0	7	0	1	1	3	0	0	1	4	0	1	11	2	0	2	1	0	0	0	1	0	0	2	6	1	0	2	0	0	0	0	3	1	0	1	1	0	1	0	1	1	1	0	0	1	1	6
B21C	2	0	2	0	1	0	5	4	0	0	0	0	0	29	13	0	1	0	3	1	0	5	0	2	12	0	19	0	0	0	0	0	0	0	0	0	0	0	0	1	0	0	3	5	0	1	0	0	1
B21D	32	11	15	2	237	2	16	28	2	6	39	0	10	8	6	1	20	2	0	0	0	4	1	4	10	2	4	0	1	1	9	4	0	11	2	4	183	3	0	4	5	3	89	21	7	41	7	7	9
B21F	1	1	2	4	31	0	0	43	0	4	4	0	2	2	0	1	8	0	0	0	0	0	0	0	0	0	1	0	0	0	0	0	0	3	3	1	14	0	0	0	8	1	48	38	2	0	9	4	3
B21G	0	0	0	0	0	0	0	0	0	0	0	0	0	0	0	0	0	0	0	0	0	0	0	0	0	0	0	0	0	0	0	0	0	0	1	0	2	0	0	0	0	0	3	3	0	0	0	0	0
B21H	6	0	4	0	0	0	1	0	0	0	2	0	0	0	0	0	0	0	0	0	0	0	0	0	0	0	0	0	0	0	0	0	0	0	1	0	0	0	0	0	0	0	0	1	0	0	1	0	3
B21J	0	0	1	2	0	1	2	2	0	0	0	0	0	2	1	2	3	1	0	0	1	0	0	0	6	1	2	0	0	0	0	0	0	2	0	0	26	0	0	0	0	0	7	2	0	1	1	1	2
B21K	19	4	38	2	3	0	2	3	7	0	2	0	2	4	0	0	0	0	0	0	0	3	0	0	0	0	0	0	0	0	0	0	0	0	0	0	0	1	0	0	0	0	5	10	0	1	0	0	0
B21L	0	0	0	0	1	0	0	3	0	0	0	0	0	0	0	0	1	0	0	0	0	0	0	0	0	0	0	0	0	0	0	0	0	2	0	1	1	0	0	1	0	0	4	45	1	0	1	0	0
B22C	2	4	0	0	2	0	2	11	0	0	14	0	1	4	1	0	0	0	4	1	0	7	0	0	2	0	3	0	1	0	0	0	0	3	0	1	0	0	0	0	0	1	1	46	0	1	1	0	0
B22D	14	6	6	1	7	1	3	8	1	3	8	0	2	4	3	0	3	4	0	3	2	13	0	5	11	0	6	1	0	4	0	1	2	2	0	0	0	0	0	0	0	0	4	37	0	1	0	0	6
B22F	13	4	1	3	8	1	6	13	1	0	45	0	4	3	1	0	0	4	5	0	0	12	0	4	9	0	5	23	0	3	4	0	0	1	0	0	1	1	0	2	0	0	5	21	0	0	2	0	1
B23B	30	2	16	2	30	0	2	15	0	1	17	0	2	11	5	6	26	4	1	0	0	6	0	0	19	10	9	3	8	10	5	9	1	11	3	0	2	0	0	6	0	0	18	11	1	27	4	24	19
B23C	6	3	2	0	18	0	0	5	3	0	1	0	0	0	0	0	4	0	1	0	0	0	0	0	0	0	1	0	0	0	0	1	1	0	2	1	1	0	0	0	1	0	6	1	0	18	0	0	6
B23D	15	8	38	3	51	0	0	7	4	1	7	0	1	32	2	46	40	0	2	3	0	7	0	0	12	8	29	2	12	0	0	1	0	0	0	1	0	0	0	0	0	0	2	2	0	8	9	2	8
B23F	1	0	0	2	3	0	0	0	0	0	1	0	0	0	0	0	1	0	0	2	8	0	0	1	4	1	0	0	0	0	0	0	0	0	0	0	0	0	0	0	0	0	0	2	0	0	2	0	0
B23G	0	0	0	0	10	0	0	1	0	0	0	0	0	2	0	0	1	0	0	0	0	22	0	0	4	5	5	0	0	0	0	0	0	0	0	0	1	0	0	0	0	0	1	0	0	0	0	0	0
B23H	0	0	0	1	0	0	5	2	0	0	0	0	0	2	0	0	0	0	0	0	0	0	0	0	0	0	0	0	0	0	0	0	0	0	0	0	0	0	0	0	0	0	4	0	0	1	0	0	0
B23K	32	3	12	2	39	0	10	15	8	7	57	0	88	15	8	2	4	1	1	0	0	7	0	20	21	2	2	13	95	23	46	4	0	39	3	0	7	18	1	50	1	0	83	98	4	11	25	5	4
B23P	27	10	58	0	311	4	17	71	3	10	17	0	12	6	2	8	63	2	3	0	0	11	0	1	13	2	13	9	3	3	2	3	11	81	7	13	158	15	1	19	10	25	149	111	4	52	34	11	20
B23Q	13	134	27	0	33	4	2	32	2	1	18	0	15	14	4	16	66	2	23	0	0	66	0	0	23	26	13	4	4	1	7	2	0	23	1	1	29	1	0	8	0	6	20	2	2	14	4	0	5
B24B	13	4	50	0	21	0	1	15	8	2	17	0	3	0	0	5	16	2	6	0	0	1	0	0	5	10	1	27	1	0	2	0	1	6	3	1	0	7	0	6	1	4	13	13	2	20	75	0	240
B24C	3	26	1	1	6	2	0	2	0	7	2	0	0	0	1	1	21	1	0	0	0	12	0	0	14	0	1	4	0	0	0	0	0	5	0	0	0	0	0	3	0	0	0	1	0	0	1	0	1
B24D	5	1	2	0	1	0	2	17	2	0	14	0	0	1	0	0	0	1	0	0	0	1	1	7	3	4	2	0	0	0	0	1	0	24	3	0	1	1	0	3	0	0	38	6	0	2	59	0	247
B25B	29	17	23	0	19	1	0	170	3	17	2	0	8	3	1	16	37	1	0	0	0	9	0	0	6	2	2	0	0	0	5	1	0	26	19	4	14	5	1	6	18	7	223	8	6	71	54	59	52
B25C	9	0	1	2	1	0	0	7	3	0	2	0	0	0	0	9	2	0	0	0	0	0	0	0	0	0	1	0	0	0	2	2	0	2	1	0	118	0	0	4	0	52	33	1	1	8	11	3	12
B25D	28	2	5	0	8	0	0	9	0	1	1	0	0	0	0	2	3	0	1	0	0	0	0	0	1	0	1	0	0	0	0	0	0	3	0	0	0	2	0	0	0	0	2	2	3	17	3	0	9
B25F	61	9	56	0	10	0	0	61	2	4	0	0	1	7	2	8	20	0	0	0	1	2	0	0	1	3	1	3	2	0	3	0	0	3	6	1	0	0	0	0	0	1	25	5	8	17	17	17	13
B25G	381	10	65	1	12	0	1	105	0	4	1	0	1	4	1	5	4	1	0	0	0	3	0	0	4	13	1	0	0	0	4	1	0	38	6	0	1	15	0	14	2	1	87	10	15	444	61	38	325
B25H	1	0	18	0	2	0	0	11	0	2	0	0	0	1	0	9	0	0	0	0	0	0	0	0	0	0	0	0	0	0	0	0	0	5	2	0	1	0	0	0	0	0	3	0	0	9	0	14	5
B25J	24	19	16	3	13	2	6	72	0	19	2	0	29	2	3	1	6	2	0	0	0	7	0	1	6	0	2	0	3	0	0	0	0	13	2	0	0	1	0	2	0	5	4	1	15	17	21	23	7
B26B	137	9	1254	7	289	1	1	118	14	6	4	1	1	59	8	118	253	2	1	1	0	3	0	0	33	68	15	0	8	0	17	1	0	15	3	3	7	2	0	1	1	1	34	5	2	98	403	92	115
B26D	16	11	117	30	48	1	18	24	1	6	8	0	2	174	43	90	333	16	39	2	2	58	1	1	277	176	172	20	55	2	4	3	0	4	1	2	62	0	0	4	0	2	17	2	1	5	12	3	6
B26F	3	37	6	1	19	1	0	39	0	0	5	0	1	26	6	0	29	11	3	0	4	5	0	1	15	7	17	6	8	0	2	9	0	12	1	2	14	0	0	0	0	1	31	4	0	4	2	4	3
B27B	16	3	112	10	287	0	1	3	0	3	0	1	0	4	0	77	39	0	0	5	0	0	0	0	2	1	1	0	0	0	0	0	0	1	0	0	4	0	0	0	0	0	1	0	0	12	0	4	2
B27C	4	1	14	2	184	0	0	0	0	0	0	0	0	3	0	8	5	0	0	0	0	0	0	0	1	1	1	0	0	0	0	0	0	0	0	0	2	0	0	0	0	0	1	1	0	5	0	1	7
B27D	0	0	0	2	0	0	2	0	0	0	0	0	0	1	0	3	2	0	0	0	0	0	0	1	1	0	0	0	0	0	0	0	0	0	0	0	0	0	0	0	0	0	0	0	0	0	0	0	0
B27F	0	1	0	2	2	0	0	1	0	0	0	0	0	1	1	2	6	0	0	0	0	3	0	0	4	0	5	0	0	0	0	0	0	0	0	0	19	0	0	1	1	7	1	0	0	0	1	0	0
B27G	3	1	42	2	161	0	0	1	0	0	0	0	0	0	0	24	7	0	1	0	0	0	0	0	1	1	2	0	0	0	0	0	0	1	0	0	2	0	0	1	0	1	0	0	1	1	0	1	0
B27H	0	1	1	0	1	0	1	0	0	0	0	0	0	0	0	2	0	0	0	0	0	0	0	0	0	0	0	0	0	0	0	0	0	0	0	0	0	0	0	0	0	0	0	0	0	1	0	0	0
B27J	0	0	0	0	0	0	0	1	0	0	10	0	0	0	1	0	0	0	0	0	1	21	1	0	16	0	1	0	0	0	0	0	0	0	0	0	0	0	0	0	0	0	0	0	0	0	0	0	0
B27K	1	0	1	0	14	1	0	3	0	6	136	2	0	0	0	0	0	1	0	0	0	0	2	0	4	0	0	0	0	0	0	0	0	0	0	0	0	0	0	2	1	0	0	0	0	0	0	0	0
B27L	11	3	38	3	460	0	0	0	0	0	3	2	0	0	0	3	6	0	0	0	0	0	0	0	0	0	1	0	0	0	0	0	0	0	0	0	0	0	0	0	0	0	0	0	1	1	1	0	0
B27M	2	0	8	2	26	0	0	0	0	0	7	0	0	0	0	0	1	1	0	0	0	0	0	0	0	0	0	0	0	0	0	0	0	0	3	0	2	0	0	0	0	0	2	0	0	1	0	0	0
B27N	0	2	1	2	6	2	3	1	0	0	57	0	1	5	7	0	6	2	1	0	1	2	6	2	9	0	1	3	0	3	3	2	1	8	0	0	1	10	1	31	2	2	5	0	0	0	0	2	0
B28B	10	1	0	1	26	1	42	28	0	2	75	0	4	61	37	0	25	14	11	5	4	122	6	12	68	2	100	1	0	4	0	4	0	33	1	3	0	3	0	68	4	6	24	6	0	1	25	1	20
B28C	5	32	3	0	9	0	10	5	0	0	0	0	14	59	23	0	6	3	10	0	0	10	1	3	28	6	15	1	1	0	0	0	0	0	0	0	0	0	0	0	0	0	0	0	1	3	0	1	4
B28D	4	4	9	0	7	0	0	3	1	0	1	0	10	0	0	2	6	0	0	0	0	1	0	1	2	0	2	0	0	0	0	0	1	0	0	0	0	1	0	0	0	0	0	32	0	6	0	0	13
B29B	3	4	2	1	19	0	52	35	0	2	169	0	22	212	59	0	16	22	18	11	3	144	12	48	121	28	127	3	0	2	3	1	0	14	2	0	1	1	0	42	9	7	28	0	0	2	6	0	10
B29C	22	23	16	17	245	15	304	280	3	21	518	2	57	975	377	2	235	120	129	24	58	769	31	146	701	17	982	15	11	60	26	117	142	409	26	42	52	96	11	756	74	61	1097	40	9	114	146	22	166
B29D	21	13	6	2	254	10	88	102	0	9	192	0	11	175	96	1	85	96	28	7	15	155	4	16	175	3	178	17	10	21	10	29	70	172	11	18	109	20	3	401	33	30	314	13	2	127	32	16	44
B29K	1	0	0	0	0	0	0	0	0	0	2	0	0	0	10	0	3	3	0	1	3	1	0	3	8	0	0	0	0	0	0	0	0	0	0	0	0	0	0	0	0	0	0	0	0	0	0	0	0
B29L	0	0	0	0	0	0	1	1	0	0	0	0	0	1	0	0	0	0	0	0	0	0	0	0	0	0	0	0	0	0	0	0	0	7	0	0	0	0	0	11	0	5	0	0	0	0	0	0	3
B30B	24	6	685	264	23	0	45	25	0	0	30	3	10	85	9	2	72	23	30	1	2	26	8	37	186	542	57	5	15	3	1	2	2	15	3	11	8	0	0	0	0	2	34	0	1	7	7	0	1
B31B	13	0	2	1	286	2	4	5	0	1	11	0	1	9	7	2	21	2	0	0	13	13	0	2	14	0	23	5	11	16	1	5	3	10	2	2	43	0	2	3	0	4	610	3	0	24	3	10	2
B31C	0	0	0	0	3	0	0	2	0	0	2	0	0	5	6	0	1	0	0	0	0	0	0	1	5	0	5	6	44	26	4	0	0	0	0	1	1	1	0	0	0	1	23	2	0	1	0	1	0
B31D	5	2	0	0	193	0	1	2	0	0	4	0	0	0	0	0	0	0	0	0	0	0	0	0	0	0	0	0	12	2	0	0	0	4	0	2	0	1	0	0	0	0	1	0	0	0	0	0	0
B31F	7	1	0	0	21	6	6	15	0	2	24	0	3	1	2	0	4	0	0	0	0	4	0	0	7	0	0	1	11	8	2	24	4	27	0	16	25	0	1	3	0	23	18	8	1	4	1	4	4
B32B	130	96	58	40	1387	26	147	774	31	94	2963	5	95	77	292	4	246	516	79	37	62	153	32	78	532	3	66	55	91	140	160	814	172	3223	103	189	149	356	23	2481	89	58	1723	378	20	169	258	109	367
B41B	0	0	0	0	0	0	0	5	0	0	0	0	0	1	1	0	2	0	0	1	0	3	0	0	2	0	1	0	0	0	0	0	0	0	0	0	0	0	0	1	0	0	0	0	0	1	0	0	0
B41C	1	0	0	0	1	0	0	1	0	0	3	0	0	0	0	0	0	0	0	0	0	2	0	0	0	0	0	0	0	0	0	0	1	10	0	0	0	0	0	0	0	0	0	1	0	1	0	3	0
B41D	1	0	0	0	0	0	0	0	0	0	0	0	0	0	0	0	0	0	0	0	0	1	0	0	2	0	0	0	0	0	0	0	0	1	1	0	0	0	0	0	0	0	0	0	0	5	0	2	0
B41F	21	2	4	0	4	13	8	12	0	0	2	0	3	10	10	0	24	0	4	0	1	34	0	0	35	1	18	2	34	5	1	2	5	15	11	2	5	1	0	1	1	1	7	10	0	9	62	1	37
B41G	0	0	0	0	0	0	0	0	0	0	0	0	0	0	0	0	0	0	0	0	0	0	0	0	0	0	0	0	0	0	0	0	0	0	0	0	0	0	0	0	0	0	0	0	0	0	0	0	0
B41J	9	1	2	1	30	7	12	11	0	7	35	0	1	1	3	0	12	0	0	0	0	33	0	8	44	0	16	0	21	2	4	1	1	36	3	1	3	0	0	9	0	0	8	9	1	6	51	3	37
B41K	0	0	0	0	0	0	1	0	0	1	1	0	0	0	0	0	0	0	0	0	0	1	0	0	0	0	0	0	13	2	0	0	0	1	0	0	0	0	0	0	1	0	0	0	0	1	3	0	10
B41L	1	0	0	0	3	2	4	3	0	1	8	0	1	0	1	0	0	1	2	0	0	4	0	0	7	0	1	1	0	0	1	2	0	9	4	0	3	0	0	1	0	0	10	27	0	5	4	4	6
B41M	2	0	0	0	12	1	9	3	0	4	93	1	1	0	8	1	11	7	4	0	3	29	0	4	48	0	10	0	2	5	4	3	7	43	1	11	0	6	1	7	0	0	10	72	0	2	20	0	10
B41N	0	0	0	0	0	1	0	1	0	0	1	0	0	0	0	0	0	0	0	0	0	0	0	0	0	0	0	1	0	0	0	0	3	0	0	0	0	0	0	1	0	0	0	1	0	0	0	0	6
B42B	0	2	0	4	1	0	0	1	0	0	0	0	0	0	0	0	0	0	0	0	0	0	0	0	1	1	0	0	0	0	0	0	0	0	18	0	5	0	0	8	0	0	43	0	0	0	0	0	1
B42C	0	0	0	0	0	1	3	1	0	0	0	0	0	0	0	0	1	0	0	0	0	0	0	0	1	0	0	0	1	0	1	0	0	0	29	0	3	0	0	0	1	0	44	0	0	3	0	0	3
B42D	0	6	0	0	11	1	0	19	0	2	4	0	0	1	5	0	1	1	0	0	0	3	0	0	18	0	0	0	1	0	12	9	0	15	51	5	6	3	0	7	4	0	148	624	1	164	45	62	11
B42F	0	0	1	0	13	0	2	11	0	0	4	0	0	0	0	0	5	0	0	0	0	1	0	0	4	0	0	0	0	0	9	5	3	19	36	1	3	5	0	2	0	0	270	25	2	127	30	44	5
B43K	0	2	0	0	20	1	0	41	0	20	8	0	0	2	1	0	1	0	0	0	0	15	0	0	13	0	5	0	0	3	12	0	0	16	0	3	0	11	0	0	2	5	54	23	1	94	626	45	1075
B43L	0	2	3	0	7	1	3	32	4	1	0	0	0	2	13	5	1	2	0	0	1	13	0	0	15	0	6	0	0	0	0	3	0	5	3	0	98	0	0	5	0	5	11	8	3	12	28	6	32
B43M	0	2	0	0	0	1	0	3	0	5	0	0	0	0	0	0	0	0	0	0	0	1	0	0	4	0	1	0	0	0	1	0	0	0	0	0	1	0	0	0	0	0	5	0	1	18	72	1	132
B44B	0	0	0	0	2	0	0	3	0	0	0	0	0	0	0	0	0	0	0	0	0	1	0	0	0	0	0	2	0	1	0	0	0	0	0	0	1	0	0	0	0	0	1	0	0	0	1	0	0
B44C	3	1	1	1	11	6	11	15	12	6	42	0	37	1	6	0	2	1	0	0	2	7	0	0	15	0	1	4	2	1	7	18	2	53	7	10	2	10	1	16	0	0	17	54	0	5	13	1	11
B44D	2	5	0	0	7	1	0	16	0	1	59	0	1	0	2	0	5	1	1	0	0	0	1	1	0	0	0	0	0	1	21	0	0	30	0	1	3	0	0	4	4	0	15	8	0	21	30	13	75
B44F	0	0	0	0	23	0	1	16	0	0	14	0	0	0	0	0	1	1	0	0	0	0	0	0	1	0	0	0	0	0	3	2	0	5	2	9	3	0	0	1	0	0	1	12	0	4	4	0	3
B60B	65	29	82	0	30	0	1	17	0	2	0	0	2	2	0	0	0	0	0	0	0	0	0	0	1	0	0	0	0	0	0	1	0	4	0	0	0	0	0	9	9	0	10	2	14	128	2	6	1
B60C	25	4	8	0	8	0	0	24	0	6	6	0	0	0	0	0	2	0	0	0	0	4	0	0	0	0	4	0	0	0	1	1	0	4	1	0	1	0	0	77	19	0	45	2	0	1	2	3	0
B60D	639	42	270	4	15	0	3	23	0	1	1	0	0	0	0	5	2	0	4	0	0	0	0	0	0	0	0	0	1	0	1	0	0	1	3	0	0	0	0	0	1	0	15	0	4	16	1	4	0
B60F	5	0	2	0	0	0	0	7	0	0	0	0	0	0	0	0	0	0	0	0	0	0	0	0	1	0	0	0	0	0	0	0	0	0	0	0	0	0	0	5	0	0	0	0	2	2	0	0	0
B60G	70	13	117	3	22	0	0	4	0	1	8	0	0	0	0	1	3	6	0	0	0	0	0	0	9	0	0	0	0	0	0	0	0	2	1	0	0	0	0	40	0	0	28	1	3	0	0	1	0
B60H	1	3	9	3	7	0	0	15	0	1	1	0	13	2	0	0	0	16	4	0	0	0	0	3	17	0	1	0	1	0	15	0	1	1	0	0	0	8	7	6	0	0	0	0	0	6	4	0	0
B60J	2	1	16	13	15	1	0	14	0	5	3	0	2	0	0	0	0	0	0	0	0	0	0	0	2	0	0	0	0	0	5	0	1	14	3	2	1	11	4	3	0	0	116	0	24	41	20	11	3
B60K	335	33	784	26	33	6	2	20	1	7	4	1	2	1	0	3	2	0	0	0	0	0	0	0	1	2	1	1	0	1	3	0	0	6	4	0	0	3	1	4	0	0	7	0	7	5	3	0	1
B60L	16	4	41	0	2	0	1	9	0	3	1	0	0	2	0	1	0	0	0	0	0	0	0	0	7	0	0	0	0	0	0	0	0	0	0	0	0	1	0	0	0	1	0	0	0	6	4	1	0
B60M	0	0	1	0	0	0	0	0	0	0	0	0	0	0	0	0	0	0	0	0	0	0	0	0	0	0	0	0	0	0	0	0	0	0	0	0	0	0	0	0	0	0	0	0	0	0	0	0	0
B60N	2	1	21	4	6	0	0	19	0	4	2	0	0	0	0	0	0	0	0	0	0	1	0	0	0	0	1	1	0	1	10	0	1	4	12	0	0	2	2	7	0	0	65	1	6	40	35	16	1
B60P	90	207	945	176	109	0	4	181	2	8	0	0	2	2	3	57	8	4	0	0	1	0	0	1	8	1	0	9	0	0	2	0	0	1	7	1	1	0	0	1	10	0	109	3	5	20	2	25	1
B60Q	23	6	20	0	15	0	0	45	0	8	2	0	1	0	0	3	0	0	0	0	0	0	1	0	0	0	0	0	0	0	0	0	0	2	6	1	0	18	0	2	0	0	59	23	6	7	16	3	0
B60R	47	47	120	6	38	1	2	351	2	9	12	1	7	0	0	34	7	2	1	0	0	2	0	5	6	0	1	2	1	1	19	25	2	173	65	1	7	59	0	23	0	1	878	16	72	177	60	212	26
B60S	29	23	35	5	22	1	1	19	0	0	1	0	0	0	1	6	10	2	0	0	0	1	0	0	4	2	0	0	1	0	1	0	0	8	0	0	0	7	0	0	0	0	4	0	8	4	5	3	83
B60T	75	2	24	3	10	2	1	26	0	1	7	0	0	0	1	3	0	0	0	0	0	0	0	0	2	0	0	0	0	0	0	0	0	0	1	0	0	1	0	3	1	1	10	0	1	0	0	2	1
B60V	0	5	3	0	5	0	0	0	0	3	0	0	0	0	0	0	0	0	0	0	0	0	0	0	0	0	0	0	0	0	0	0	0	0	0	0	0	0	0	1	0	0	2	0	0	0	0	0	0
B60W	0	0	0	0	0	0	0	0	0	0	0	0	0	0	0	0	0	0	0	0	0	0	0	0	0	0	0	0	0	0	0	0	0	0	0	0	0	0	0	0	0	0	0	0	0	0	0	0	0
B61B	3	0	4	0	3	0	4	20	0	0	0	0	0	0	0	3	5	4	1	1	0	3	0	0	0	0	2	0	0	0	0	0	0	0	0	0	0	1	6	1	0	0	2	0	0	0	0	1	1
B61C	9	7	1	1	2	1	0	5	0	0	4	0	0	1	0	0	0	0	0	0	0	0	0	0	4	0	1	0	0	0	0	0	0	6	0	0	0	1	0	0	0	0	2	0	0	2	2	0	1
B61D	5	4	7	3	9	0	0	27	0	19	1	0	2	0	0	20	6	1	0	0	0	0	0	0	0	0	0	0	1	0	0	1	0	1	4	0	1	0	0	1	6	0	65	1	1	17	0	2	1
B61F	9	0	9	0	1	0	0	2	0	0	6	0	0	0	1	0	0	0	0	0	0	0	0	0	0	0	0	0	0	0	0	0	0	1	0	0	0	0	0	0	0	0	3	0	0	0	0	0	0
B61G	1	0	1	0	0	0	3	2	0	0	0	0	0	0	0	0	0	0	4	0	0	0	0	0	0	0	0	0	0	0	0	0	0	1	0	0	0	0	0	27	2	0	3	0	1	0	0	0	0
B61H	1	0	0	0	0	0	0	0	0	0	0	0	0	0	0	0	0	0	0	0	0	0	0	0	0	0	0	0	0	0	0	0	0	0	0	0	0	0	0	0	0	0	0	0	0	0	0	0	0
B61J	0	0	0	1	0	0	1	2	0	0	1	0	0	0	0	0	0	0	0	0	0	0	0	0	0	0	0	0	0	0	0	0	0	0	0	0	0	0	0	0	0	0	0	0	0	0	0	0	0
B61K	1	1	2	0	0	0	0	5	0	0	14	0	0	0	0	0	0	0	0	0	0	0	0	0	0	0	0	0	0	0	0	0	0	0	0	0	0	0	0	0	0	0	0	0	0	0	1	0	2
B61L	0	0	2	0	0	0	1	8	0	0	0	0	0	1	0	0	0	0	0	0	0	0	0	0	0	0	1	0	0	0	0	0	0	0	0	0	0	0	0	1	0	0	0	0	1	1	0	1	5
B62B	43	11	126	0	46	1	0	184	0	19	4	0	1	0	0	1	4	0	0	0	2	0	0	0	4	0	0	3	6	0	0	2	0	14	9	0	1	3	0	46	5	0	31	2	79	994	3	169	7
B62C	7	2	30	3	5	0	0	4	0	1	0	0	0	0	0	0	0	0	0	0	0	0	0	0	0	0	0	0	0	0	0	0	0	1	1	0	0	0	0	0	0	0	1	0	0	0	0	1	0
B62D	1113	69	1312	74	63	6	1	62	3	35	6	0	2	1	0	0	3	0	1	0	1	1	0	0	1	0	0	0	5	0	9	2	0	5	5	4	0	9	1	18	2	2	67	2	16	50	1	47	3
B62H	4	0	2	0	0	0	0	6	0	0	0	0	0	0	0	0	0	0	0	0	0	0	0	0	0	0	0	0	0	0	0	4	0	5	0	0	0	4	2	0	0	0	8	0	1	9	2	2	2
B62J	2	24	13	0	1	0	0	52	0	1	4	0	0	0	0	0	0	0	0	0	0	0	0	0	0	0	0	0	0	0	1	2	2	70	10	0	3	25	0	148	2	0	26	0	10	122	4	223	6
B62K	15	3	44	0	3	0	0	42	0	0	2	0	1	0	0	0	0	0	0	0	0	0	0	0	2	0	0	0	0	0	0	0	0	17	1	0	0	1	0	0	0	0	10	0	11	64	3	5	12
B62L	5	0	2	0	0	0	0	0	0	0	0	0	0	0	0	0	0	0	0	0	0	0	0	0	0	0	0	0	0	0	1	0	0	0	0	0	0	0	0	0	0	0	1	0	0	17	0	0	0
B62M	3	0	22	1	0	0	0	6	0	0	0	0	0	0	0	0	0	0	0	0	0	0	0	0	0	0	0	0	0	0	0	0	0	2	2	0	0	1	0	74	1	0	1	0	13	24	2	7	2
B63B	15	3	25	0	48	1	1	641	1	58	14	0	2	0	2	1	6	6	3	0	0	0	0	0	2	0	0	0	0	0	2	4	1	28	6	1	0	6	0	28	42	0	105	2	20	20	5	46	18
B63C	0	3	4	0	15	0	0	96	0	9	3	0	0	0	0	3	2	0	0	0	0	1	0	0	0	0	0	0	0	0	0	23	1	422	73	1	2	37	0	24	0	0	94	1	7	35	1	86	0
B63G	4	3	8	0	2	0	0	18	0	1	3	0	0	0	0	0	0	0	0	0	0	0	0	0	0	0	0	0	0	0	0	0	0	1	0	0	0	1	0	0	0	0	0	0	0	0	0	1	0
B63H	9	2	50	8	4	0	0	31	0	7	0	0	0	3	0	0	1	0	0	1	1	0	0	0	0	0	1	0	0	0	1	0	0	3	0	0	0	3	0	6	3	0	3	3	7	1	0	4	1
B63J	0	0	0	0	0	0	0	0	0	0	0	0	0	0	0	0	0	0	0	0	0	0	0	0	0	0	0	0	0	0	0	0	0	0	0	0	0	0	0	0	0	0	0	0	0	0	0	0	0
B64B	0	0	1	0	7	0	0	3	0	4	0	0	0	0	0	0	0	0	0	0	0	0	0	0	1	0	0	0	0	0	0	1	0	0	1	1	0	1	0	1	0	0	1	2	0	0	0	1	0
B64C	12	1	16	0	9	0	4	13	0	53	3	0	0	1	0	0	0	0	0	0	0	2	0	3	2	0	0	0	0	0	0	3	0	21	1	0	0	3	0	4	0	0	8	0	5	4	2	1	1
B64D	2	8	8	0	40	2	3	21	0	8	5	0	4	1	0	2	0	0	0	0	1	0	0	0	8	0	5	7	0	0	1	11	0	111	9	0	1	109	5	0	1	0	45	3	0	7	4	14	2
B64F	0	0	0	0	6	0	0	5	0	1	1	0	0	0	0	0	0	0	0	0	0	0	0	0	0	0	0	0	0	0	0	0	0	0	0	0	0	0	0	0	0	0	1	0	0	0	0	0	2
B64G	2	0	0	0	3	0	0	4	0	0	0	0	0	0	0	1	0	0	0	0	0	0	0	0	0	0	0	0	0	0	0	0	0	8	0	0	1	0	0	1	0	0	6	0	0	7	0	3	1
B65B	311	199	554	374	4366	8	52	263	3	45	438	3	11	170	420	15	670	841	152	34	173	306	11	53	1241	36	367	23	117	11	39	3	5	88	2	142	47	8	0	74	13	2	970	8	1	251	136	59	108
B65C	1	3	1	0	5	0	4	4	0	0	2	0	1	0	1	0	0	0	0	1	0	2	0	0	10	0	2	4	5	3	1	7	1	20	1	0	48	0	0	0	1	30	39	21	0	1	4	3	3
B65D	258	267	131	64	5358	25	47	2537	4	362	865	0	144	68	744	19	464	1157	120	44	185	367	8	64	1426	21	248	37	21	25	847	101	13	621	109	132	190	113	9	237	131	51	5111	387	88	7145	1601	2579	1117
B65F	3	5	43	13	13	0	0	38	0	4	0	0	0	0	0	0	4	0	0	0	0	0	0	0	0	0	0	0	0	0	2	0	0	0	0	1	1	1	0	0	1	0	6	1	1	12	1	7	1
B65G	259	965	794	233	123	40	29	461	5	45	39	0	121	155	62	72	323	55	17	2	1	86	3	3	255	75	72	63	266	11	71	2	0	41	1	0	22	2	0	6	0	10	29	4	0	84	35	35	33
B65H	164	317	250	26	224	4	14	637	1	51	78	0	6	19	4	4	72	13	4	0	3	15	1	4	31	2	7	3	58	8	79	38	4	77	16	21	84	18	4	67	43	23	138	22	38	75	54	81	28
B66B	5	2	11	1	1	1	0	8	0	2	1	0	2	3	1	2	3	0	0	0	0	1	0	0	2	0	2	0	0	0	3	0	0	0	0	0	0	0	0	0	0	0	3	0	1	0	0	5	2
B66C	85	20	120	5	87	2	0	64	0	13	5	2	6	0	0	51	12	1	0	0	0	0	0	7	4	0	0	1	1	0	0	2	0	2	7	0	1	1	0	1	1	5	121	4	2	22	14	39	3
B66D	2	0	4	0	25	5	0	74	0	3	0	0	0	1	0	18	1	0	0	0	0	0	0	0	0	0	0	0	0	0	2	0	0	1	2	1	0	4	0	2	5	0	31	0	3	1	0	11	0
B66F	190	12	204	4	39	0	0	19	0	1	1	0	0	1	0	7	5	0	0	0	0	0	0	0	0	1	0	7	0	0	0	0	0	1	7	0	0	0	0	1	12	0	46	0	5	2	3	6	0
B67B	3	17	2	4	53	1	0	39	0	15	16	0	3	0	4	0	3	2	1	0	4	9	0	0	63	2	1	0	0	0	5	3	0	14	2	0	0	2	0	27	4	2	22	4	2	13	25	36	35
B67C	5	7	5	4	18	0	3	26	0	5	14	0	0	6	2	0	3	3	7	0	2	10	0	0	38	3	4	0	0	0	1	0	0	2	0	0	0	0	0	0	0	0	2	0	0	1	12	2	16
B67D	32	254	23	6	381	8	38	277	3	95	129	0	10	42	25	5	7	16	37	4	91	301	2	3	405	5	63	5	6	3	73	1	1	20	0	1	1	18	0	15	1	4	7	9	18	50	254	114	353
B68B	2	0	0	0	2	0	0	205	0	6	0	0	0	0	0	1	1	0	0	0	0	0	0	0	1	0	0	0	0	0	0	0	0	13	7	2	0	0	0	0	1	0	10	3	4	1	6	6	0
B68C	0	0	0	0	0	0	1	312	40	0	6	0	0	1	0	1	1	0	0	0	0	0	0	0	3	0	2	0	0	0	0	6	0	41	1	0	1	22	0	54	5	0	23	0	0	0	0	6	2
B68F	0	0	0	0	0	0	0	0	0	0	0	0	0	0	0	0	0	0	0	0	0	0	0	0	0	0	0	0	0	0	0	0	0	0	0	0	0	0	0	0	2	0	0	0	0	0	0	0	0
B68G	0	3	0	0	1	0	3	21	0	0	4	0	1	0	0	0	0	0	0	0	0	0	0	0	3	0	0	0	0	0	0	1	0	21	0	0	3	1	2	2	0	1	15	3	0	6	10	12	2
B81B	0	0	0	0	1	0	0	0	0	0	0	0	0	0	0	0	0	0	0	0	0	0	0	0	0	0	0	0	0	0	0	0	0	0	0	0	0	0	0	0	0	0	0	0	0	0	0	0	0
B81C	0	0	0	0	0	0	0	0	0	0	2	0	0	0	0	0	0	0	0	0	0	0	0	0	0	0	0	0	0	0	0	0	0	0	0	0	0	0	0	0	0	0	2	0	0	0	0	0	0
B82B	0	0	0	0	0	0	2	0	0	0	0	0	0	0	0	0	0	0	0	0	0	0	0	0	0	0	0	0	0	0	0	0	0	0	0	0	0	0	0	0	0	0	0	0	0	0	0	0	0
B99Z	0	0	0	0	0	0	0	0	0	0	0	0	0	0	0	0	0	0	0	0	0	0	0	0	0	0	0	0	0	0	0	0	0	0	0	0	0	0	0	0	0	0	0	0	0	0	0	0	0
C01B	7	10	5	0	32	6	6	38	3	28	851	0	10	5	24	0	20	100	46	10	8	25	5	31	138	3	4	80	3	55	16	5	0	4	0	1	0	3	0	11	3	2	5	6	0	2	17	0	4
C01C	1	20	0	0	4	4	0	0	0	0	19	0	2	0	1	0	0	6	0	0	0	0	0	0	1	0	0	6	0	12	1	0	0	0	0	0	0	0	0	0	0	0	0	0	0	0	0	0	0
C01D	0	1	0	0	1	0	0	2	0	0	116	0	0	0	1	0	0	1	5	0	0	0	0	2	35	0	2	2	1	0	0	0	0	0	1	0	0	0	1	1	0	0	0	0	0	0	0	0	0
C01F	1	1	0	0	5	0	1	7	0	1	82	0	1	0	0	0	0	1	0	1	0	11	0	8	25	1	1	12	4	16	1	0	0	1	0	0	0	0	0	1	0	0	1	1	0	0	0	0	2
C01G	4	5	0	0	4	2	1	1	0	1	99	0	0	16	8	0	0	5	1	1	1	7	5	3	24	0	2	10	1	2	0	0	0	0	0	0	0	0	0	1	0	0	4	0	0	0	0	0	2
C02F	76	64	22	0	231	88	9	907	6	12	1757	0	4	1	102	3	109	396	213	12	28	17	21	85	384	14	9	8	0	7	5	0	0	3	0	5	0	1	0	2	0	0	5	0	0	2	4	3	9
C03B	1	9	2	0	13	0	18	4	0	1	23	0	4	6	0	0	0	3	1	0	1	4	0	0	9	1	1	1	1	1	1	1	0	9	1	3	0	4	0	1	0	0	10	0	0	1	2	2	0
C03C	5	2	0	0	27	0	5	13	12	2	99	0	20	0	3	0	0	5	1	0	2	6	0	2	10	0	1	2	0	5	4	0	0	11	2	2	0	5	0	3	0	0	1	5	1	2	10	0	4
C04B	4	11	2	0	32	3	4	94	2	10	297	0	4	3	35	0	2	9	4	6	7	14	3	18	89	2	8	11	2	27	15	0	0	5	0	0	1	3	0	17	2	0	7	9	0	2	8	2	14
C05B	5	12	0	0	20	2	0	2	0	4	167	0	0	0	4	0	0	0	1	0	0	0	0	2	2	0	0	0	0	0	0	0	0	0	0	0	0	0	0	0	0	0	0	0	0	3	0	0	0
C05C	7	62	1	0	51	15	0	13	0	1	590	1	0	0	0	0	1	4	5	0	0	2	0	21	10	0	0	0	0	0	0	0	0	0	0	0	0	0	0	0	0	0	0	0	0	0	0	0	0
C05D	6	12	0	0	25	3	0	14	0	0	83	0	0	0	0	0	0	0	0	0	0	0	0	0	3	0	0	0	0	0	0	1	0	1	0	0	0	0	0	0	0	0	0	0	0	0	0	0	0
C05F	45	117	9	1	249	83	0	104	3	4	449	2	0	1	3	2	1	7	9	1	2	0	3	41	28	0	4	0	1	0	1	0	0	2	0	2	0	0	0	1	0	0	1	0	0	0	0	0	0
C05G	23	70	1	1	127	35	0	6	0	14	461	2	0	0	0	0	1	5	5	0	0	1	0	12	10	0	0	0	0	0	0	0	0	0	0	0	0	0	0	0	0	0	0	0	0	2	0	0	0
C06B	0	1	0	1	7	1	0	1	0	1	25	0	0	2	2	0	2	0	0	0	0	5	0	0	1	0	1	6	0	1	0	0	0	4	0	0	0	2	0	1	0	0	0	0	0	18	1	0	0
C06C	0	0	0	0	0	0	0	0	0	0	1	0	0	0	0	0	1	0	0	0	0	0	0	0	0	0	0	0	0	0	0	0	0	0	0	0	0	0	0	0	0	0	0	0	0	0	0	0	0
C06D	0	0	0	0	1	0	0	1	0	1	4	0	0	1	0	0	0	0	0	0	0	0	0	0	0	0	0	0	0	0	0	0	0	0	0	0	0	0	0	1	0	0	0	0	0	1	0	0	0
C06F	0	0	0	0	0	0	0	20	0	0	1	0	0	0	0	0	0	0	0	0	0	0	0	0	0	0	0	0	0	0	0	0	0	0	0	0	0	0	0	0	0	0	0	0	0	0	1	0	0
C07B	0	2	0	0	0	0	0	2	1	0	122	0	1	0	3	0	0	3	0	1	0	2	0	2	11	0	0	0	0	0	0	0	0	0	0	0	0	2	0	0	0	0	0	0	0	0	2	0	3
C07C	14	16	3	1	26	143	10	271	6	57	12945	33	15	2	52	1	9	113	73	304	19	153	81	162	935	1	13	117	3	31	21	2	0	18	0	0	1	12	0	6	0	0	3	0	0	1	35	2	18
C07D	44	19	19	1	47	221	8	867	10	52	37015	147	0	0	23	0	17	106	91	50	55	126	108	144	486	0	3	57	7	48	23	1	0	9	1	1	0	1	0	7	2	0	2	2	5	2	21	2	8
C07F	10	5	1	0	15	10	4	59	0	23	3622	29	0	1	11	0	1	26	10	49	7	10	45	102	175	1	0	15	3	4	2	5	2	8	0	0	0	0	1	0	0	0	0	0	0	2	10	0	1
C07G	4	10	2	1	9	33	6	25	0	2	1073	0	0	4	34	6	27	28	90	9	17	79	357	94	269	0	8	11	0	1	4	0	0	0	0	0	0	0	0	0	0	0	0	0	0	2	10	0	0
C07H	12	16	1	2	34	3723	7	987	1	6	9192	1	0	4	121	1	1	46	76	186	17	241	265	125	630	6	9	10	0	24	3	0	0	1	0	0	1	0	0	1	0	0	2	0	1	1	3	1	0
C07J	3	1	0	0	1	29	0	21	0	0	624	0	0	0	3	0	1	3	6	47	0	2	4	5	57	0	1	0	0	0	2	0	0	0	0	0	0	1	0	0	0	0	0	0	0	0	0	0	0
C07K	3	6	0	0	10	1064	20	741	5	9	6943	5	0	5	45	5	17	40	148	24	5	79	755	88	380	0	11	4	0	0	3	0	1	6	0	0	0	0	0	3	0	0	3	0	0	0	3	0	2
C08B	3	31	2	4	7	62	3	48	0	4	1169	2	0	21	211	1	84	60	50	67	46	208	62	99	861	4	39	18	3	26	4	0	0	3	0	1	0	4	0	2	0	0	2	0	0	1	7	2	1
C08C	0	1	0	0	4	1	1	7	0	0	47	0	0	0	0	0	0	1	0	0	0	3	3	0	16	0	3	0	0	0	0	0	0	10	0	0	0	3	0	7	0	1	1	0	0	0	1	0	7
C08F	23	26	3	3	34	38	41	103	3	2	1390	3	4	8	49	1	43	76	68	44	14	18	15	30	139	1	3	12	3	15	7	13	7	122	1	6	2	11	1	87	5	8	52	22	0	13	61	2	46
C08G	15	15	2	1	44	20	23	104	3	18	1440	0	1	13	36	1	37	27	19	49	23	103	35	26	133	1	27	21	2	20	14	7	15	143	4	11	1	25	0	164	16	15	37	5	2	11	103	1	45
C08H	0	5	0	0	2	3	1	2	0	0	176	0	0	0	3	0	7	2	5	9	0	3	79	15	34	0	1	0	0	0	0	0	0	3	0	0	0	0	0	0	0	0	1	0	0	2	9	0	1
C08J	17	14	1	1	57	13	20	73	4	14	756	0	1	8	61	1	18	47	16	6	21	52	22	37	142	2	17	10	0	28	3	6	2	139	4	16	0	27	0	88	8	5	42	1	2	19	43	0	49
C08K	16	19	5	4	111	8	33	168	10	10	1332	7	0	8	55	1	14	90	4	42	27	23	11	37	211	0	13	5	0	29	6	15	6	196	5	14	1	50	2	121	5	6	32	2	5	13	63	1	78
C08L	24	102	8	6	113	36	62	274	12	8	1785	1	0	12	239	0	84	180	29	120	129	97	77	163	552	0	71	23	20	50	15	47	11	339	11	9	1	41	0	330	32	12	66	4	0	20	100	2	101
C09B	4	12	0	0	6	2	0	9	0	1	243	0	0	0	2	0	0	6	2	2	4	2	3	7	60	0	0	2	0	3	1	5	0	9	0	0	0	2	0	0	0	0	0	0	2	1	13	0	7
C09C	1	15	1	0	13	1	0	23	0	0	124	0	0	0	7	0	0	2	0	4	0	8	1	14	36	0	0	3	2	10	0	0	0	4	0	2	0	0	0	19	0	0	0	0	0	2	3	0	12
C09D	6	21	2	0	28	20	9	26	1	13	992	2	2	2	45	0	23	11	9	9	15	102	17	117	331	0	17	10	12	5	0	1	0	46	0	19	0	4	0	31	0	0	5	5	1	0	57	0	34
C09F	0	0	0	0	0	11	0	5	0	0	123	0	0	0	17	0	0	16	13	189	5	24	12	6	159	2	11	0	0	0	3	0	0	2	0	0	0	5	0	1	0	0	0	1	0	0	3	0	3
C09G	0	0	2	0	2	1	0	0	0	0	43	0	0	0	0	0	0	0	0	4	1	10	0	0	8	0	0	0	0	0	1	0	0	4	1	0	0	1	0	7	2	0	0	0	0	0	7	0	3
C09H	0	0	0	0	0	0	0	1	0	0	36	0	0	0	22	0	3	14	3	0	13	5	18	12	39	0	1	0	0	0	0	0	0	0	0	0	0	0	0	1	0	0	0	0	0	0	0	0	0
C09J	3	3	0	0	11	4	3	33	0	0	148	0	2	0	22	0	19	15	5	1	3	5	1	10	55	0	2	5	6	14	3	37	10	79	5	2	3	10	0	31	9	1	64	7	0	6	31	1	14
C09K	22	57	7	0	188	4	8	145	7	25	1173	2	42	6	137	1	7	374	20	61	15	43	18	35	254	1	10	19	2	14	15	5	1	40	1	16	0	9	0	86	1	1	14	3	0	1	20	5	44
C10B	0	2	0	0	0	0	0	0	0	2	2	0	4	0	1	0	2	2	0	0	1	0	0	3	6	5	0	1	1	0	0	0	0	0	0	0	0	0	0	1	0	0	2	0	0	0	0	0	0
C10C	1	0	0	0	0	0	0	0	0	0	4	0	0	0	0	0	0	0	0	3	0	0	0	0	0	0	0	0	0	0	0	0	0	0	0	0	0	0	0	0	0	0	0	0	0	0	0	0	0
C10F	0	0	0	0	0	0	0	0	0	0	0	0	0	0	0	0	0	0	0	0	0	0	0	0	0	0	0	0	0	0	0	0	0	0	0	0	0	0	0	0	0	0	0	0	0	0	0	0	0
C10G	1	9	2	0	15	0	0	5	1	0	54	0	29	1	3	0	2	10	5	17	6	6	3	13	36	2	0	14	1	1	2	0	0	2	0	0	0	0	0	1	0	1	1	0	0	7	0	0	3
C10H	0	0	0	0	0	0	0	0	0	0	10	0	0	0	0	0	0	0	0	0	0	0	0	0	0	0	0	2	0	1	0	0	0	0	0	0	0	0	0	0	0	0	0	0	0	0	0	0	0
C10J	1	3	1	0	7	0	1	4	0	0	2	0	4	0	0	0	0	0	0	0	0	0	0	1	3	0	0	9	0	1	0	0	0	0	0	0	0	0	0	0	0	0	0	0	0	0	0	0	0
C10K	0	0	3	0	1	0	0	0	0	0	2	0	1	0	0	0	0	0	0	0	0	1	0	0	1	0	0	3	0	1	0	0	0	0	0	0	0	0	0	0	0	0	0	0	0	0	0	0	0
C10L	2	8	3	1	38	32	0	11	1	14	82	0	1	0	1	0	1	17	0	8	0	3	0	7	29	1	1	10	1	4	12	0	0	1	0	4	0	0	0	3	0	0	0	0	0	2	1	0	0
C10M	3	4	2	2	4	15	3	15	0	8	226	0	0	1	4	0	0	11	2	34	3	9	0	6	48	0	6	1	0	0	0	0	0	18	0	0	0	2	0	9	2	0	3	1	0	3	7	0	0
C10N	0	0	0	0	0	0	0	0	0	0	1	0	0	0	0	0	0	0	0	0	0	0	0	0	0	0	0	0	0	0	0	0	0	0	0	0	0	0	0	1	0	0	0	0	0	0	0	0	0
C11B	0	2	1	0	3	33	2	28	0	2	161	0	0	1	21	0	2	33	21	359	11	41	42	32	486	15	9	29	0	3	6	4	0	0	0	0	0	0	0	0	0	0	0	0	0	0	3	0	0
C11C	0	0	1	0	0	2	0	11	0	0	164	0	0	0	18	0	0	11	7	261	0	26	18	17	107	0	5	1	0	0	1	0	0	0	0	0	0	0	0	1	0	0	0	0	0	0	4	0	0
C11D	5	16	0	0	25	21	15	122	11	16	3148	1	2	1	40	4	47	332	116	23	6	60	17	43	547	1	29	10	0	10	19	2	0	20	0	2	0	1	0	13	0	0	7	1	5	13	98	0	93
C12C	1	1	0	0	0	9	0	1	0	0	207	0	9	1	29	1	12	24	44	12	14	20	37	30	241	1	10	2	0	1	0	0	0	0	0	0	0	0	0	0	0	0	0	0	0	0	0	0	0
C12F	0	0	0	0	0	0	0	0	0	0	5	0	0	0	1	3	0	3	0	0	1	0	3	8	25	0	3	0	0	0	0	0	0	0	0	0	0	0	0	0	0	0	0	0	0	0	0	0	0
C12G	0	0	0	0	2	4	0	1	0	0	28	0	0	0	5	0	0	17	24	7	10	7	8	7	169	1	4	0	0	1	0	0	0	0	0	0	0	0	0	0	0	0	0	0	1	0	0	0	0
C12H	1	0	0	0	0	269	2	4	0	0	33	0	0	0	8	0	4	27	22	10	13	7	7	9	197	1	6	0	0	1	0	0	0	0	0	0	0	0	0	0	0	0	0	0	0	0	0	0	0
C12J	0	0	0	0	1	1	0	0	0	0	2	0	0	0	0	0	0	0	0	1	0	0	2	1	6	0	0	0	0	0	0	0	0	0	0	0	0	0	0	0	0	0	0	0	0	0	0	0	0
C12L	0	0	0	0	0	0	0	0	0	0	0	0	0	0	0	0	0	0	0	0	0	0	0	0	1	0	1	0	0	0	0	0	0	0	0	0	0	0	0	0	0	0	0	0	0	0	0	0	0
C12M	12	25	2	1	109	259	6	104	0	8	727	0	6	0	3	2	6	23	16	9	0	2	14	16	59	0	1	0	0	0	0	0	0	0	0	0	0	0	0	1	0	0	4	0	0	2	14	0	11
C12N	75	263	4	4	340	27380	37	3347	7	68	17313	11	1	18	410	0	21	181	427	446	22	120	857	685	1428	2	22	23	0	66	6	1	3	6	0	0	0	1	0	4	1	0	3	1	0	1	5	0	5
C12P	25	20	2	1	51	2694	8	810	2	8	5089	3	0	8	170	2	6	139	231	236	12	177	529	306	1070	1	19	8	0	10	2	0	1	6	0	0	1	0	0	2	0	0	0	0	0	0	3	0	0
C12Q	13	26	0	0	43	952	3	649	1	3	4470	0	1	0	23	0	2	29	32	22	2	15	175	58	142	0	1	2	0	1	5	0	1	2	0	0	1	0	0	3	0	0	2	0	1	0	10	1	3
C12R	13	27	3	1	15	432	3	25	3	4	764	1	0	2	46	0	0	24	70	10	0	27	29	78	141	0	1	1	0	1	0	0	0	0	0	0	0	0	0	0	0	0	0	0	0	0	1	0	1
C12S	6	4	0	0	6	8	0	5	0	0	50	1	0	0	4	0	2	1	2	1	2	2	6	18	19	0	2	0	0	1	0	0	0	0	0	0	0	0	0	0	0	0	0	0	0	0	0	0	1
C13C	0	0	9	1	0	0	0	0	0	0	1	0	0	0	0	0	0	0	0	6	0	0	0	0	18	0	1	0	0	0	0	0	0	0	0	0	0	0	0	0	0	0	0	0	0	0	0	0	0
C13D	0	0	1	0	0	1	0	1	0	0	14	0	0	1	3	0	0	5	11	3	4	22	24	9	123	3	3	0	0	0	0	0	0	0	0	0	0	0	0	0	0	0	0	0	0	0	2	0	0
C13F	0	0	0	0	0	0	0	1	0	0	7	0	0	0	13	0	1	6	30	7	1	132	20	25	174	6	19	0	0	0	0	0	0	0	0	0	0	0	0	0	0	0	0	0	0	0	0	0	0
C13G	0	0	0	0	0	0	0	0	0	0	0	0	0	0	0	0	0	0	0	0	0	3	0	0	0	0	0	0	0	0	0	0	0	0	0	0	0	0	0	0	0	0	0	0	0	0	0	0	0
C13H	0	0	0	0	0	0	0	0	0	0	0	0	0	0	0	0	0	0	0	0	0	0	0	0	0	0	0	0	0	0	0	0	0	0	0	0	0	0	0	0	0	0	0	0	0	0	0	0	0
C13J	0	1	0	0	0	0	0	0	0	0	7	0	0	0	3	0	0	1	0	0	0	4	5	0	26	0	1	0	0	0	0	0	0	0	0	0	0	0	0	0	0	0	0	0	0	0	0	0	0
C13K	3	2	0	0	2	5	9	0	0	0	53	0	0	4	30	0	0	15	17	24	1	160	22	51	273	0	16	2	0	1	1	0	0	0	0	0	0	0	0	0	0	0	0	0	0	0	0	0	0
C14B	0	0	0	0	0	0	0	2	0	1	0	0	0	0	0	1	0	1	0	0	0	0	0	0	0	0	0	0	0	0	0	0	0	1	0	0	5	3	0	6	0	107	0	0	0	1	0	0	0
C14C	0	1	0	0	0	0	0	26	0	0	74	0	0	0	0	28	53	20	0	0	0	1	8	2	19	0	0	0	0	0	0	0	0	12	0	0	0	0	0	1	0	0	0	0	0	0	1	0	0
C21B	16	13	0	0	12	18	0	3	0	0	6	0	1	0	0	0	0	1	0	0	0	1	0	1	4	0	1	0	0	0	0	0	0	0	0	0	0	0	0	0	0	0	0	3	0	0	0	0	0
C21C	1	0	0	0	1	0	0	4	0	0	2	0	0	0	0	0	11	0	0	0	0	0	0	0	1	0	0	3	0	1	1	0	0	0	0	0	0	0	0	0	0	0	0	0	0	1	0	0	0
C21D	11	3	11	3	2	0	2	0	0	0	5	0	9	0	0	0	0	0	0	1	0	1	0	0	4	0	0	1	3	0	15	0	0	1	0	0	0	0	0	2	0	0	4	16	0	0	1	1	0
C22B	29	24	1	0	25	29	1	7	0	0	66	0	3	1	1	0	1	5	4	0	1	0	2	4	12	0	1	2	0	1	1	0	0	2	0	0	0	0	0	0	0	0	0	0	0	0	0	0	0
C22C	3	2	2	5	0	0	2	6	1	1	24	0	5	1	0	0	1	0	0	0	1	7	0	0	10	0	0	6	0	2	3	0	0	1	0	0	0	1	0	9	0	0	2	53	0	0	1	0	1
C22F	0	0	1	0	0	0	0	1	3	0	2	0	1	1	0	0	1	0	0	0	0	0	0	0	0	0	0	1	0	0	0	0	0	0	0	0	1	0	0	1	0	0	1	6	0	0	0	0	0
C23C	5	5	8	1	109	1	25	24	23	5	140	1	300	6	0	1	1	2	1	0	6	16	0	0	15	0	0	7	7	0	18	1	0	8	0	0	0	0	0	2	0	0	11	20	0	0	15	0	7
C23D	0	0	0	0	0	0	0	0	0	0	5	0	1	0	0	0	0	0	0	0	0	0	0	0	1	0	0	0	0	0	0	0	0	0	0	0	0	0	0	0	0	0	0	1	0	0	1	0	0
C23F	3	3	4	0	16	0	3	12	9	12	382	0	22	0	22	0	14	99	55	0	0	4	0	5	38	0	0	4	0	0	3	0	0	0	3	0	0	0	0	4	0	0	4	0	1	3	4	0	5
C23G	0	2	0	0	2	0	0	1	0	0	112	0	0	0	0	0	2	13	4	2	0	0	0	2	24	1	2	2	0	0	0	0	0	0	0	0	0	0	0	5	0	0	0	0	3	0	2	0	1
C25B	6	1	2	0	8	0	1	10	0	3	122	1	2	0	4	0	2	34	8	7	2	2	6	8	116	0	0	1	0	1	3	1	0	2	0	0	0	1	0	1	0	0	11	0	0	0	1	0	5
C25C	0	3	0	0	1	0	0	0	0	0	14	0	0	0	0	0	3	7	0	0	0	2	0	0	15	0	0	1	0	0	2	0	0	0	0	0	0	0	0	0	0	0	1	0	0	0	0	0	0
C25D	0	2	3	0	8	3	11	18	5	0	77	0	3	3	3	0	3	1	4	1	0	5	3	5	44	0	2	0	0	0	0	0	0	1	0	0	0	0	0	1	0	0	14	24	0	4	8	3	5
C25F	2	3	0	0	6	0	2	3	1	2	25	0	0	0	0	0	0	1	0	0	0	0	0	0	8	0	0	0	0	0	2	0	0	0	0	0	0	0	0	1	0	0	0	0	0	3	0	1	1
C30B	0	4	0	0	0	2	1	4	4	0	25	0	16	1	0	0	0	0	0	0	1	1	1	1	1	0	0	3	2	0	0	0	0	0	0	0	0	0	0	0	0	0	0	12	0	0	0	0	0
C40B	0	0	0	0	0	0	0	0	0	0	1	0	0	0	0	0	0	0	0	0	0	0	0	0	0	0	0	0	0	0	0	0	0	0	0	0	0	0	0	0	0	0	0	0	0	0	0	0	0
C99Z	0	0	0	0	0	0	0	0	0	0	0	0	0	0	0	0	0	0	0	0	0	0	0	0	0	0	0	0	0	0	0	0	0	0	0	0	0	0	0	0	0	0	0	0	0	0	0	0	0
D01B	1	11	33	2	4	0	0	4	0	0	3	0	0	1	1	0	5	0	0	0	0	0	0	6	5	0	2	0	0	0	0	0	0	0	0	0	2	0	0	1	0	0	1	0	0	0	0	0	5
D01C	2	0	1	1	1	0	0	2	0	0	12	0	0	0	3	0	1	6	0	0	0	0	3	15	33	0	1	0	0	0	0	0	0	0	0	0	0	0	0	1	0	0	0	0	0	0	1	0	1
D01D	0	1	2	0	1	0	9	3	1	0	71	0	0	5	20	0	5	19	2	1	18	11	3	18	40	0	10	1	4	27	7	11	2	12	1	2	0	0	0	1	0	0	47	0	0	0	5	0	13
D01F	0	8	4	0	16	1	0	16	2	1	113	0	0	2	14	0	37	17	2	3	10	13	9	12	25	0	7	4	2	27	20	8	0	19	0	1	1	1	0	12	2	0	29	0	0	0	9	0	20
D01G	5	2	5	5	8	0	0	1	0	0	16	0	0	1	3	0	2	5	0	0	3	0	0	6	4	1	0	2	4	0	0	4	0	1	0	0	0	0	0	2	0	4	1	0	0	1	0	0	0
D01H	3	1	15	0	1	6	1	10	0	0	6	0	0	1	0	2	1	0	0	0	0	1	0	0	1	1	2	1	1	0	0	9	0	1	0	1	0	0	0	2	1	2	4	0	0	0	3	0	1
D02G	2	1	59	2	14	0	14	130	2	5	176	0	1	7	17	0	2	15	3	1	13	18	11	14	37	0	6	23	10	62	12	69	2	208	1	20	13	6	1	37	9	2	33	3	1	0	56	0	145
D02H	0	0	0	0	0	0	0	0	0	0	0	0	0	0	0	0	0	0	0	0	0	0	0	0	0	0	0	0	0	0	0	0	0	0	0	0	2	0	0	0	0	0	0	0	0	0	0	0	0
D02J	0	0	0	0	0	0	0	3	0	0	7	0	0	0	2	1	1	4	0	0	2	0	0	2	3	0	0	2	6	6	1	2	0	6	0	1	0	0	0	0	0	0	10	0	0	0	0	0	4
D03C	0	0	0	0	1	0	0	1	0	0	2	0	0	0	0	0	0	0	0	0	0	0	0	0	0	0	0	0	0	0	0	0	0	0	0	0	0	0	0	0	0	0	0	0	0	0	0	0	0
D03D	9	3	3	0	9	0	3	20	3	1	84	0	1	3	6	0	18	11	3	0	2	1	0	2	36	0	1	2	0	2	2	51	4	268	6	27	12	17	0	64	5	2	149	2	1	5	2	6	19
D03J	0	0	6	0	2	0	0	51	0	0	0	0	0	2	0	0	0	0	0	0	0	0	0	0	0	0	0	0	1	0	0	1	1	4	0	0	2	1	0	0	0	0	5	0	0	0	1	0	0
D04B	0	1	0	0	1	0	0	10	1	0	28	0	0	0	0	0	0	0	0	0	0	0	0	0	1	0	0	0	0	0	2	663	121	273	14	0	12	34	2	185	21	7	157	1	0	5	10	4	3
D04C	0	0	2	0	0	0	0	25	0	2	0	0	0	0	0	0	2	0	0	0	0	0	0	0	0	0	0	0	0	0	0	1	1	7	0	2	0	1	0	0	9	0	18	1	0	0	27	2	5
D04D	0	0	0	0	5	0	0	0	0	2	2	0	0	0	0	0	0	0	0	0	0	0	0	0	0	0	0	0	0	0	0	3	0	15	1	36	43	2	0	0	0	0	8	5	0	1	4	2	8
D04G	0	1	2	0	5	0	1	29	0	1	2	0	0	0	0	0	1	0	0	0	0	0	0	0	0	0	0	0	0	0	0	1	0	5	0	1	2	0	0	0	0	0	1	0	0	0	1	0	0
D04H	13	7	0	4	54	0	8	42	3	4	430	0	1	13	34	0	5	28	2	2	20	23	5	30	32	0	16	5	2	15	30	62	4	157	3	34	6	11	2	72	1	0	104	0	0	5	15	0	71
D05B	1	0	4	0	0	0	0	23	0	1	3	0	0	0	0	3	3	1	0	0	0	0	0	0	0	0	0	0	0	0	0	35	9	165	8	2	177	8	5	5	1	24	67	2	4	6	26	2	4
D05C	0	0	1	1	2	0	0	3	0	0	13	0	0	0	0	0	0	0	0	0	0	0	0	0	0	0	0	0	0	0	0	2	3	18	0	9	38	10	0	6	0	6	9	2	0	3	1	0	7
D06B	0	0	1	0	5	1	1	1	0	1	14	0	1	1	0	1	3	3	1	0	0	2	0	1	6	4	1	1	5	2	0	2	0	11	0	0	6	2	0	1	0	0	3	1	0	0	3	0	7
D06C	1	1	0	0	5	0	1	2	1	1	16	0	1	1	0	0	1	4	0	1	0	9	0	0	9	0	17	0	0	1	0	29	10	87	2	5	78	15	33	10	0	3	49	0	0	5	0	0	0
D06F	2	2	1	0	15	12	3	11	0	1	25	0	12	4	3	4	8	20	4	0	0	3	0	0	21	8	1	6	0	0	21	5	3	21	6	0	44	0	0	2	0	0	30	1	2	6	24	5	0
D06G	0	0	0	0	0	0	0	0	0	0	0	0	0	0	0	0	0	0	0	0	0	0	0	0	0	0	0	0	0	0	0	0	0	0	0	0	5	0	0	0	0	0	0	0	0	0	0	0	3
D06H	0	0	1	0	0	0	0	1	0	0	0	0	0	4	0	1	10	0	0	0	0	0	0	0	1	2	0	1	1	0	0	1	0	3	0	0	8	0	0	0	0	0	0	0	0	0	1	0	0
D06J	0	0	0	0	0	0	0	0	0	0	0	0	0	0	0	0	0	0	0	0	0	0	0	0	0	0	0	0	0	0	0	0	0	0	0	0	5	0	0	0	0	0	1	0	0	0	0	0	0
D06L	0	0	0	0	5	4	0	6	0	1	233	0	0	0	2	0	6	57	19	0	2	6	0	2	63	0	0	0	0	0	3	0	0	3	0	0	0	1	0	0	0	0	0	0	0	2	4	1	7
D06M	1	6	0	0	5	8	0	11	1	1	360	0	0	1	10	2	7	12	1	0	8	6	5	26	58	0	3	2	2	6	13	3	1	37	0	0	1	2	0	14	0	0	1	0	0	3	18	0	17
D06N	1	3	1	0	7	0	1	6	0	1	30	0	1	0	0	0	0	0	0	0	0	1	0	0	1	0	0	0	0	0	0	16	2	33	0	5	0	2	0	7	0	0	7	0	0	0	1	0	13
D06P	0	6	0	0	0	0	1	14	0	0	89	0	0	2	4	0	6	9	1	1	0	4	1	4	45	0	2	1	5	5	0	8	0	51	0	0	9	2	0	4	0	1	14	1	1	0	27	0	9
D06Q	0	0	0	0	0	0	0	0	0	0	6	0	0	0	0	0	0	1	0	0	0	0	0	0	1	0	0	0	0	0	0	1	1	3	0	0	0	2	0	0	0	0	0	0	0	0	1	0	0
D07B	0	0	3	0	0	0	0	17	0	0	0	0	0	0	0	0	0	0	0	0	0	0	0	0	0	0	0	0	0	0	0	1	0	2	0	0	0	0	0	0	1	0	3	0	0	0	4	0	0
D21B	1	2	0	0	6	3	1	0	0	0	16	0	0	1	1	0	0	2	1	1	0	4	1	23	9	0	0	0	0	2	0	0	0	0	0	0	0	0	0	0	0	0	0	0	0	0	0	0	0
D21C	2	13	2	1	12	9	0	8	0	0	42	0	0	7	21	0	4	24	3	1	3	6	3	78	124	3	20	1	0	2	0	0	0	1	1	0	0	0	0	0	0	0	1	0	0	0	2	0	1
D21D	3	2	3	4	4	0	0	3	0	8	125	0	1	3	15	0	1	11	7	2	1	3	2	3	32	0	4	6	1	7	0	1	0	0	0	0	0	0	0	0	0	0	0	0	0	0	0	0	1
D21F	5	7	2	0	12	0	10	8	0	3	67	0	1	5	7	0	4	8	0	0	2	6	1	3	11	1	1	21	27	49	4	2	0	6	1	1	1	0	0	7	0	0	7	0	0	1	1	0	9
D21G	0	0	0	0	0	0	7	0	0	0	1	0	0	0	0	0	1	0	0	0	0	0	0	0	0	2	0	0	0	0	0	0	0	0	0	0	0	0	0	0	0	0	0	0	0	0	1	0	14
D21H	11	33	1	0	54	9	12	19	0	3	451	0	17	0	77	0	17	60	10	1	37	3	2	41	63	0	8	56	65	161	11	13	0	17	1	5	0	0	0	3	0	0	6	0	0	1	0	0	16
D21J	0	0	0	1	2	0	0	8	0	0	2	0	0	4	6	0	0	0	2	0	0	0	1	0	5	1	1	0	0	0	0	0	0	0	0	0	0	8	0	0	0	0	0	0	0	0	0	0	0
D99Z	0	0	0	0	0	0	0	0	0	0	0	0	0	0	0	0	0	0	0	0	0	0	0	0	0	0	0	0	0	0	0	0	0	0	0	0	0	0	0	0	0	0	0	0	0	0	0	0	0
E01B	12	0	12	0	5	0	0	4	0	0	2	0	0	0	0	0	1	0	0	0	0	0	0	0	0	0	0	0	0	0	10	0	0	2	1	0	0	0	0	0	0	0	2	1	2	1	5	0	0
E01C	298	254	139	18	225	1	1	18	4	5	18	1	3	2	1	0	0	1	0	1	0	0	0	0	1	0	0	0	1	0	1	0	0	4	0	11	0	0	0	4	0	1	5	0	0	16	3	0	23
E01D	13	0	3	0	2	0	0	32	0	1	0	0	0	0	0	0	0	0	0	2	0	1	1	0	0	0	0	0	0	0	0	0	0	0	0	0	0	0	0	2	0	0	1	0	0	0	1	0	1
E01F	7	2	28	0	39	0	1	393	0	8	2	0	0	1	0	0	0	0	0	0	0	1	0	0	0	0	0	1	0	0	2	1	0	2	0	0	0	1	0	0	0	0	3	0	13	1	11	20	2
E01H	509	42	265	18	62	0	2	605	1	7	1	0	0	0	0	0	0	0	0	0	0	0	0	0	2	0	0	0	0	0	0	0	0	3	0	0	0	1	0	1	0	0	0	1	3	11	1	5	26
E02B	42	60	16	0	386	6	1	463	1	45	52	0	0	1	3	3	7	5	0	1	0	2	2	0	9	0	1	0	0	0	1	0	0	5	0	30	1	1	0	2	1	0	12	0	1	3	0	5	1
E02C	1	2	9	0	7	0	0	0	0	0	0	0	0	0	0	0	0	0	0	0	0	0	0	0	0	0	0	0	0	0	0	0	0	0	0	2	0	0	0	0	0	0	1	0	0	0	0	0	0
E02D	62	53	8	1	348	2	0	104	4	79	43	0	6	1	2	2	1	2	1	0	2	1	0	3	5	0	0	0	0	0	0	0	0	2	2	6	0	0	0	0	0	0	4	0	60	1	0	76	10
E02F	1513	70	293	18	151	0	0	51	1	2	2	2	0	0	0	1	3	0	0	0	0	0	0	0	0	0	0	3	0	0	0	1	0	0	0	0	0	0	0	43	6	0	4	1	0	0	0	1	0
E03B	1	2	1	0	55	0	12	27	0	6	24	0	2	0	0	0	3	11	25	0	0	2	0	0	2	0	0	0	0	0	1	0	0	0	0	0	0	0	0	1	0	0	3	0	0	1	0	0	1
E03C	0	1	1	0	33	0	0	38	0	1	10	0	1	0	0	1	5	0	2	0	0	1	0	0	3	0	0	0	0	0	0	1	0	0	0	0	0	0	0	1	0	0	2	0	1	1	19	2	29
E03D	2	1	1	0	26	0	1	61	0	4	85	0	0	1	0	0	2	4	4	0	1	0	0	0	0	0	0	0	0	0	3	4	0	20	0	0	0	0	0	1	0	0	1	0	1	7	20	4	8
E03F	1	0	0	0	12	0	0	13	0	15	0	0	0	0	0	0	0	0	0	1	0	0	0	0	0	0	0	0	0	0	0	0	0	0	0	0	0	0	0	0	0	0	1	0	0	0	0	0	0
E04B	21	16	10	12	309	5	6	258	1	164	57	0	7	2	2	1	3	2	2	0	0	2	0	0	7	1	1	0	2	0	2	4	0	25	24	1	5	16	0	110	7	2	162	5	23	26	3	60	15
E04C	2	4	9	4	143	2	9	61	1	20	46	0	10	2	1	0	1	0	0	0	0	5	1	0	3	1	1	0	0	0	0	0	0	14	1	1	0	3	0	7	0	0	49	0	4	5	5	7	8
E04D	11	3	8	7	73	0	1	47	0	2	10	0	0	0	3	0	0	0	0	0	0	0	0	0	0	0	3	0	0	1	0	0	0	1	0	0	5	1	0	2	3	0	24	4	2	2	0	12	23
E04F	9	0	3	1	213	0	0	26	0	14	13	0	0	0	0	0	0	0	0	0	0	1	0	0	2	0	0	0	0	0	0	2	0	7	3	6	0	2	0	2	0	0	61	4	23	8	6	21	13
E04G	15	3	14	0	53	4	1	61	0	130	4	0	0	0	2	5	3	0	0	0	0	2	0	0	0	0	0	0	0	0	0	1	0	8	7	0	1	4	1	89	2	1	40	1	19	22	23	112	5
E04H	13	5	28	7	275	1	1	999	0	161	47	0	3	2	4	7	10	13	15	0	0	2	2	0	23	9	0	2	0	0	3	12	2	33	9	6	1	3	1	6	1	0	46	2	306	94	18	135	25
E05B	18	1	8	0	3	0	1	111	1	6	145	3	3	0	1	1	0	0	0	0	2	1	0	0	8	1	0	0	0	0	6	4	0	33	14	0	0	17	1	4	9	0	308	16	18	382	7	63	14
E05C	9	0	16	2	5	0	2	69	1	6	7	0	8	1	0	2	5	6	2	0	0	1	0	0	11	0	1	0	0	0	0	1	0	6	8	1	3	10	0	3	5	0	221	13	6	90	4	20	6
E05D	6	15	5	0	9	0	8	74	0	4	3	0	4	4	0	1	1	0	0	0	0	0	1	0	0	0	0	0	0	0	2	0	0	11	8	1	1	3	0	1	1	0	59	7	1	58	15	22	1
E05F	6	2	15	0	6	0	4	51	0	5	0	0	2	5	0	1	1	2	0	0	0	0	0	0	5	1	0	0	0	0	0	1	0	11	1	0	1	2	0	1	2	0	13	0	3	14	3	0	0
E05G	0	4	0	0	0	0	0	5	0	2	0	0	0	0	0	0	0	0	0	0	0	1	0	0	0	0	0	0	0	0	1	0	0	0	0	0	0	0	0	0	0	0	4	0	4	30	0	8	1
E06B	1	2	5	2	44	0	12	121	2	27	15	0	11	0	0	2	5	2	3	0	0	5	0	0	9	4	0	0	0	0	2	1	0	13	2	1	1	11	0	11	2	0	166	5	10	18	5	7	12
E06C	2	1	4	0	7	0	0	53	0	113	0	0	0	0	1	0	8	0	0	0	0	0	0	0	0	0	0	0	0	0	0	0	1	5	1	0	0	0	0	2	1	1	3	0	10	15	4	71	1
E21B	216	44	86	0	89	1	4	35	1	5	129	0	247	3	1	2	7	14	6	0	5	5	1	0	33	1	1	1	0	0	1	0	0	1	1	0	2	0	0	4	1	0	24	1	8	7	2	14	10
E21C	70	6	19	1	28	0	0	4	0	1	3	0	15	1	0	0	0	0	2	0	0	1	0	1	3	0	1	0	0	0	0	1	0	1	0	2	0	0	0	0	0	0	0	2	0	4	0	1	1
E21D	3	1	0	0	6	0	0	1	0	0	1	0	0	0	0	0	1	0	3	0	0	0	0	0	3	0	0	0	0	0	0	0	0	2	0	0	3	0	0	2	0	0	9	0	0	0	0	0	0
E21F	0	0	1	0	3	0	0	4	0	1	1	0	0	0	0	1	0	0	0	0	0	0	0	0	0	0	0	0	0	0	0	0	0	0	0	0	0	0	0	0	0	0	4	0	0	0	0	2	0
E99Z	0	0	0	0	0	0	0	0	0	0	0	0	0	0	0	0	0	0	0	0	0	0	0	0	0	0	0	0	0	0	0	0	0	0	0	0	0	0	0	0	0	0	0	0	0	0	0	0	0
F01B	40	7	35	2	11	0	3	4	0	3	3	0	2	2	3	0	2	1	0	0	1	0	0	0	6	2	0	0	1	1	0	0	0	3	0	0	0	0	0	9	0	0	3	1	0	2	8	1	4
F01C	3	8	8	0	16	0	2	0	0	3	1	0	0	0	0	0	6	0	10	0	0	1	0	0	5	0	0	0	0	0	0	0	0	0	0	0	0	0	0	0	0	0	10	0	0	2	1	1	0
F01D	2	2	8	2	12	1	1	12	0	1	3	0	6	0	0	0	0	0	0	0	0	0	0	0	1	0	0	0	0	0	0	1	0	1	1	0	0	0	12	0	0	0	0	0	1	2	2	0	0
F01K	0	0	4	0	4	0	0	3	0	0	2	0	0	1	2	0	0	2	0	0	2	0	0	2	3	0	0	1	0	0	0	0	0	0	0	0	0	0	0	1	0	0	0	0	0	0	0	0	0
F01L	7	2	6	0	4	0	1	3	0	1	10	0	0	1	0	0	0	0	0	0	0	1	0	0	1	0	0	0	0	0	1	3	0	0	1	0	0	1	0	2	0	0	1	0	0	0	1	0	5
F01M	4	3	18	2	11	0	0	6	0	6	1	0	0	0	0	0	1	1	1	0	0	0	0	0	2	0	0	1	0	0	1	0	0	2	0	0	0	1	0	2	0	0	5	0	0	1	0	3	13
F01N	0	3	13	13	2	0	4	4	0	6	10	0	14	0	0	0	0	7	1	0	1	2	0	0	10	1	0	6	0	0	0	0	0	0	0	0	0	0	0	2	1	0	1	0	0	0	8	0	0
F01P	3	2	24	2	3	0	1	5	0	2	5	0	1	0	0	0	0	0	1	0	0	0	0	0	0	0	0	0	0	0	0	0	0	1	0	0	0	0	0	0	0	0	0	0	0	0	2	0	0
F02B	7	4	50	5	32	2	1	17	0	6	7	0	5	0	0	0	0	0	1	0	0	1	0	0	4	0	1	3	0	3	1	0	0	1	1	2	0	0	0	1	0	0	0	0	0	1	2	2	1
F02C	1	1	3	0	8	0	1	7	0	0	2	0	7	0	0	0	0	0	0	0	0	2	0	0	1	0	0	1	0	1	2	0	0	4	0	0	0	0	0	0	0	0	1	1	0	0	0	2	0
F02D	16	5	59	10	19	1	0	3	0	1	2	0	0	0	1	0	1	1	0	0	0	0	0	0	1	0	0	0	0	0	3	0	0	1	0	0	0	1	0	1	0	0	0	0	0	0	0	0	0
F02F	25	2	19	3	1	0	0	1	0	0	2	0	1	0	0	0	0	0	0	0	0	1	0	0	1	0	0	0	0	0	0	0	0	0	0	0	0	1	0	0	0	0	0	0	0	0	0	1	0
F02G	0	0	7	0	1	0	1	1	0	1	0	0	0	0	0	0	0	1	0	0	0	1	0	0	1	0	0	0	0	0	0	0	0	0	0	0	0	0	0	0	0	0	0	0	0	0	0	0	0
F02K	2	0	1	0	1	0	3	2	0	0	0	0	0	0	0	0	0	0	1	0	1	1	0	0	0	0	0	0	0	0	0	0	0	0	0	0	0	0	0	0	0	0	0	0	0	0	0	0	0
F02M	2	5	17	1	52	1	1	17	0	6	9	0	0	0	1	0	1	1	5	0	0	4	0	0	5	0	0	0	1	3	3	0	0	3	0	0	0	1	0	9	1	0	2	0	0	2	10	2	0
F02N	1	0	38	1	1	1	0	3	1	0	2	0	0	0	0	0	0	0	0	0	0	0	0	0	0	0	0	0	0	0	0	0	0	0	1	0	0	0	0	0	0	0	0	0	1	0	3	0	0
F02P	0	1	17	0	3	0	0	1	0	0	0	0	1	0	0	0	0	0	0	0	0	0	0	0	1	0	0	2	1	0	1	0	0	1	0	0	0	0	0	0	0	0	0	0	0	0	0	0	3
F03B	0	0	1	0	2	0	0	6	0	0	0	0	0	0	0	0	0	0	0	0	0	1	0	0	0	0	0	0	0	0	0	0	0	0	0	0	0	0	0	7	0	0	1	0	0	4	1	5	0
F03C	2	0	2	0	3	0	0	0	0	0	0	0	1	0	0	0	0	0	0	0	0	0	0	0	0	0	0	0	0	0	0	0	0	0	0	0	0	0	0	1	0	0	0	0	0	0	0	0	0
F03D	0	0	1	0	5	0	0	7	0	0	0	0	0	0	0	0	0	0	0	0	0	0	0	0	0	0	0	0	0	0	0	0	0	0	0	0	0	1	0	0	0	0	0	0	0	0	0	0	0
F03G	1	0	1	0	10	0	0	9	0	2	0	0	0	0	3	0	0	1	0	0	0	0	1	0	0	0	0	0	0	0	0	0	0	0	0	0	0	0	1	16	1	0	7	0	0	2	0	3	0
F03H	0	0	0	0	0	0	0	0	0	0	0	0	0	0	0	0	0	0	0	0	0	0	0	0	0	0	0	0	0	0	0	0	0	0	0	0	0	0	0	0	0	0	0	0	0	0	0	0	0
F04B	18	55	27	4	116	2	23	100	0	9	38	0	7	0	6	1	19	8	12	0	1	18	1	0	56	1	3	0	0	3	5	1	0	7	4	0	0	5	3	106	3	0	15	2	0	8	48	16	18
F04C	0	4	2	0	10	0	5	11	0	0	8	0	2	4	0	0	10	0	0	0	0	1	0	0	6	3	7	0	0	0	0	0	0	0	0	0	0	0	0	1	0	0	10	0	0	0	2	1	0
F04D	0	12	21	12	18	0	1	21	0	0	2	1	9	1	0	0	2	1	3	0	0	2	0	0	5	1	1	0	0	0	0	0	0	0	0	0	1	9	52	1	1	0	4	0	2	0	6	4	3
F04F	1	0	2	0	51	1	4	56	0	9	5	0	0	1	1	1	0	1	0	0	0	1	0	2	1	1	1	0	0	0	1	0	0	1	0	0	0	0	0	0	0	0	0	0	0	1	2	1	1
F15B	186	25	109	12	32	0	4	11	0	2	2	0	0	1	0	0	2	0	1	0	0	0	2	0	6	1	3	0	0	0	0	0	0	1	0	0	1	1	0	17	1	0	4	0	1	2	2	0	2
F15C	0	0	4	0	4	0	0	1	0	0	0	0	0	0	0	0	1	0	0	0	1	1	0	0	0	0	0	0	0	0	0	0	0	0	0	0	0	0	0	3	0	0	0	0	0	0	1	0	0
F15D	1	7	0	0	8	0	1	6	0	2	14	0	0	0	1	0	0	0	0	0	0	0	0	0	2	0	0	0	0	2	0	0	0	1	0	0	0	0	0	0	0	0	1	0	0	0	0	0	3
F16B	147	25	69	13	67	1	5	246	5	14	8	0	3	7	0	3	9	0	4	0	0	1	0	0	9	41	6	0	0	0	5	4	2	27	87	5	7	49	3	46	30	4	1309	59	109	99	225	97	120
F16C	58	6	171	8	48	0	0	111	0	7	4	0	2	5	1	1	11	0	2	0	2	3	0	1	4	12	0	0	0	0	0	0	0	11	5	0	5	2	0	19	15	1	52	8	27	26	11	12	35
F16D	230	72	413	28	29	0	3	342	3	7	9	0	4	5	0	16	8	0	1	0	0	4	0	0	16	42	0	1	0	3	1	0	0	8	4	0	1	1	0	9	1	0	64	7	22	16	7	29	31
F16F	50	12	39	2	8	0	2	60	0	3	4	0	1	0	0	0	7	0	1	1	0	0	0	0	3	0	0	0	0	0	0	0	1	30	12	0	0	28	0	248	6	0	80	2	7	22	8	5	9
F16G	16	0	48	1	9	0	0	158	0	16	3	0	3	1	0	9	4	0	0	0	0	0	0	0	21	10	0	1	1	0	0	1	3	33	27	1	1	13	1	298	558	11	575	237	6	32	38	44	10
F16H	111	41	474	38	24	1	15	106	1	4	21	0	2	23	1	9	5	0	1	0	1	3	0	1	5	14	3	1	4	2	2	1	1	4	14	0	2	4	0	4	2	0	10	1	4	8	18	3	36
F16J	12	40	10	6	8	0	7	34	0	2	8	0	2	1	1	0	1	3	3	0	0	8	0	0	11	7	1	2	0	0	3	0	0	0	0	0	0	2	0	13	1	0	38	9	2	3	4	1	7
F16K	24	83	49	12	553	3	98	261	0	63	16	1	15	12	3	2	6	7	21	2	11	24	0	5	59	2	13	1	3	3	5	2	1	14	21	0	2	2	0	264	22	8	113	4	3	24	14	9	44
F16L	126	68	67	4	228	1	20	294	2	74	70	0	3	10	13	5	492	33	21	0	2	22	3	3	102	12	23	1	1	1	11	12	1	31	44	3	7	19	2	46	22	0	714	29	20	28	48	84	45
F16M	17	6	44	2	114	2	4	383	10	29	9	1	5	2	0	3	5	0	0	0	0	1	0	0	3	1	0	0	0	0	3	0	0	6	3	8	2	4	2	6	0	1	69	2	264	31	157	177	36
F16N	1	2	2	0	20	0	1	3	0	1	0	0	1	0	0	0	0	0	0	0	0	2	0	0	0	0	0	0	0	0	0	0	0	2	0	0	0	0	0	0	0	0	10	0	0	5	3	0	14
F16P	4	0	4	5	5	0	0	3	0	0	0	0	0	1	0	12	1	0	0	0	0	0	0	1	0	0	0	0	0	0	0	0	0	2	1	0	0	3	0	0	0	0	5	0	0	1	0	0	0
F16S	0	0	0	0	0	0	0	0	0	0	1	0	0	0	0	0	0	0	0	0	0	0	0	0	0	0	0	0	0	0	0	0	0	0	0	0	0	0	0	0	0	0	1	0	0	0	0	0	0
F16T	0	1	0	0	1	0	0	0	0	0	0	0	0	0	0	0	0	0	0	0	0	0	0	0	0	0	0	0	0	0	0	0	0	0	0	0	0	0	0	0	0	0	0	0	0	0	0	0	0
F17B	0	0	0	0	1	0	0	0	0	0	0	0	0	0	0	0	0	0	0	0	0	0	0	0	0	0	0	0	0	0	0	0	0	0	0	0	0	0	0	0	0	0	0	0	0	0	0	0	0
F17C	1	33	0	0	23	0	0	2	0	3	14	0	5	0	5	0	4	14	4	0	1	7	0	3	22	0	0	3	0	0	8	1	0	4	0	0	0	0	0	1	0	1	1	0	0	0	8	1	1
F17D	0	6	1	0	20	0	1	16	0	4	17	0	1	8	8	0	0	0	2	0	0	7	0	1	7	0	8	0	1	0	1	0	0	0	0	0	0	0	0	0	0	0	0	0	0	1	1	0	0
F21H	0	0	0	0	0	0	0	1	0	0	0	0	0	0	0	0	0	0	0	0	0	1	0	0	1	0	0	0	0	0	0	0	0	0	0	0	0	0	0	0	0	0	0	0	0	0	0	0	0
F21K	0	0	0	0	1	0	0	82	0	18	4	0	0	0	3	0	0	0	1	0	0	2	0	0	8	0	0	0	0	0	1	0	0	1	1	0	0	8	0	0	0	0	0	2	2	4	2	0	0
F21L	0	0	0	0	10	0	0	145	0	12	3	0	3	0	0	0	0	1	0	0	0	0	0	0	0	0	0	1	2	0	17	4	0	107	7	5	1	246	14	301	2	9	25	133	100	130	40	55	4
F21S	1	0	0	0	43	0	1	27	0	17	2	0	0	0	0	0	0	0	1	0	0	1	0	0	0	0	0	0	1	0	1	0	0	0	3	8	0	1	0	1	0	0	10	24	22	8	6	0	2
F21V	9	5	0	0	99	3	1	356	0	67	71	0	49	1	5	2	0	0	0	0	0	31	0	1	10	0	0	0	3	0	31	5	3	66	34	37	0	59	10	248	1	2	43	67	147	125	98	41	37
F21W	0	0	0	0	0	0	0	2	0	1	2	0	1	0	0	0	0	0	0	0	0	0	0	0	0	0	0	0	0	0	0	0	0	0	0	3	0	2	0	0	0	0	1	0	2	2	1	0	0
F21Y	0	0	0	0	1	0	0	10	0	0	0	0	0	0	0	0	0	0	0	0	0	0	0	0	0	0	0	0	0	0	0	0	0	0	0	0	0	0	0	1	0	0	0	0	1	0	1	0	0
F22B	0	2	0	0	33	3	3	22	1	33	7	0	66	0	4	0	1	10	6	0	1	1	0	0	44	2	3	2	6	0	16	1	0	1	0	0	0	0	0	0	0	0	0	0	1	0	53	0	4
F22D	0	0	0	0	1	0	0	0	0	0	2	0	0	0	0	0	0	0	0	0	0	0	0	0	0	0	0	0	0	0	0	0	0	0	0	0	0	0	0	0	0	0	0	0	0	0	0	0	0
F22G	0	1	0	0	3	0	0	0	0	3	0	0	0	0	0	0	0	0	0	0	0	0	0	0	1	0	0	0	0	0	0	0	0	0	0	0	0	0	0	0	0	0	0	0	0	0	0	0	0
F23B	8	16	1	0	5	0	1	6	1	1	2	0	2	0	0	1	0	3	0	1	0	1	0	0	10	0	2	5	0	0	0	0	0	0	0	0	0	0	0	0	0	0	0	0	0	0	0	0	0
F23C	0	1	0	1	7	0	0	5	0	19	0	0	0	0	0	0	1	2	1	0	0	0	0	0	1	0	0	2	0	2	4	0	0	0	0	0	0	0	0	0	0	0	0	0	0	1	0	0	2
F23D	5	5	3	0	25	3	0	9	1	69	12	0	45	0	0	2	0	4	1	0	0	12	0	0	12	1	0	9	1	4	37	0	0	1	0	7	0	0	0	1	0	0	5	0	0	0	25	6	6
F23G	23	5	1	0	22	0	0	2	0	0	1	0	4	0	0	7	0	12	0	2	0	1	0	1	9	0	0	0	0	0	1	0	0	0	0	0	0	0	0	0	0	0	0	0	0	4	0	1	0
F23H	0	0	0	0	2	0	1	5	0	1	0	0	4	0	0	0	0	0	0	0	0	0	0	0	2	0	0	0	0	0	0	0	0	0	0	0	0	0	0	0	0	0	0	0	0	0	0	0	0
F23J	8	2	2	2	6	1	0	12	0	9	0	0	26	1	0	1	0	3	0	0	0	4	0	0	7	0	1	10	0	0	0	1	0	0	0	0	0	0	0	1	1	0	1	0	0	0	8	0	9
F23K	1	2	4	0	6	0	0	0	0	0	0	0	0	0	0	0	0	6	0	0	0	0	0	0	7	0	2	0	0	0	3	0	0	0	0	0	0	0	0	0	0	0	0	0	0	0	0	0	0
F23L	1	1	3	2	5	0	1	3	0	0	0	0	9	0	2	0	0	0	1	0	0	0	0	5	3	0	1	1	0	0	1	0	0	0	0	0	0	0	0	0	0	0	0	0	0	1	0	0	0
F23M	0	0	0	0	1	0	0	4	0	1	0	0	50	0	0	1	2	2	0	0	0	2	0	0	2	1	0	0	0	0	0	0	0	0	0	0	0	0	0	0	0	0	3	0	0	0	0	0	0
F23N	1	0	1	0	12	0	0	35	0	7	2	0	28	0	0	1	0	3	1	0	0	0	0	0	20	0	0	0	0	0	5	0	0	0	0	0	0	0	0	0	0	0	0	0	0	1	0	0	0
F23Q	0	0	4	0	4	0	0	11	0	4	2	0	6	0	0	0	0	3	1	0	0	0	0	0	7	0	0	5	9	7	135	0	0	0	0	4	0	2	0	1	0	0	4	2	0	5	10	13	0
F23R	0	0	0	0	0	0	0	0	0	0	0	0	3	0	0	0	0	0	0	0	0	0	0	0	1	0	0	0	0	0	0	0	0	0	0	0	0	0	0	0	0	0	1	0	0	0	3	0	0
F24B	0	1	2	0	6	0	1	10	0	2	2	0	55	2	5	0	11	11	1	0	0	2	0	0	76	0	5	0	4	0	1	0	0	0	0	0	0	0	0	0	1	0	2	0	0	8	1	21	0
F24C	1	0	1	0	24	7	9	14	1	8	13	0	1208	16	20	1	39	36	14	0	0	5	3	0	397	5	3	17	7	1	5	1	0	1	0	2	0	1	0	0	0	0	5	0	21	8	17	9	3
F24D	0	0	0	0	16	0	4	14	0	0	7	0	89	3	4	1	4	3	4	0	0	1	0	0	92	1	1	18	0	0	1	0	0	4	0	0	0	0	0	2	0	0	0	0	0	0	5	0	1
F24F	5	2	10	2	107	2	3	166	0	53	78	0	26	3	5	0	1	53	8	0	0	6	0	2	38	1	1	6	2	0	58	2	0	3	1	0	0	0	0	1	0	0	2	0	1	1	15	4	0
F24H	0	12	4	0	36	2	4	89	0	13	7	0	217	5	7	0	1	10	12	2	19	2	1	4	89	1	1	4	2	1	9	1	0	4	0	0	1	0	0	3	0	0	2	0	1	11	403	0	3
F24J	11	0	2	1	133	3	4	35	2	16	19	0	36	0	4	0	0	1	17	1	0	4	0	0	15	0	2	45	0	31	16	4	0	8	0	0	0	3	1	6	0	0	3	0	3	10	15	8	1
F25B	6	1	3	1	49	0	14	72	2	8	72	0	96	5	7	4	5	73	60	1	5	121	0	2	210	1	4	0	3	0	8	0	0	25	3	1	0	4	22	30	0	0	4	0	0	9	13	10	1
F25C	4	3	4	1	191	4	4	9	0	1	49	0	4	6	3	0	9	5	46	4	7	284	0	2	80	0	29	3	0	0	0	0	0	0	0	1	0	0	0	0	0	0	1	0	0	1	0	0	1
F25D	2	2	2	3	44	2	9	106	0	12	230	0	35	14	25	21	87	174	92	1	1	108	1	3	389	91	26	9	3	0	15	8	2	108	3	0	0	39	19	43	0	1	0	0	18	163	19	72	3
F25J	0	0	0	0	11	0	0	5	0	2	0	0	2	0	0	2	1	7	4	0	1	3	0	0	8	1	0	0	0	0	0	0	0	0	0	0	0	0	0	1	0	0	1	0	0	0	0	0	0
F26B	9	17	37	38	38	2	13	58	0	33	82	0	255	14	28	4	8	178	54	5	67	50	5	28	535	252	36	143	11	2	70	1	1	21	1	1	5	1	0	17	1	4	1	0	1	19	273	1	32
F27B	6	10	2	0	19	1	0	21	0	1	5	0	768	20	29	2	20	14	10	2	4	3	1	1	249	4	9	20	3	0	19	1	2	1	0	2	1	0	0	0	0	1	0	1	2	2	11	0	4
F27D	2	1	2	0	10	2	2	31	0	4	3	0	1033	22	21	0	5	26	9	1	9	4	1	1	372	14	6	3	0	0	5	0	0	0	0	0	0	0	0	0	0	0	0	0	1	12	20	0	10
F28B	0	0	0	0	0	0	0	0	0	0	1	0	3	0	0	0	0	0	2	0	0	0	0	0	3	0	0	0	0	0	1	0	0	0	0	0	0	0	0	0	0	0	0	0	0	0	1	0	0
F28C	0	0	0	0	1	0	0	1	0	0	1	0	0	0	0	0	0	1	0	0	0	0	0	0	3	0	0	0	1	0	0	0	0	0	0	0	0	0	0	0	0	0	0	0	0	0	0	0	0
F28D	1	8	2	1	40	0	5	24	0	4	22	0	29	1	4	1	0	5	45	0	1	62	1	4	41	1	7	1	0	0	8	1	0	18	0	0	0	1	0	17	0	0	0	1	1	1	9	1	0
F28F	3	5	6	7	17	0	5	33	0	7	25	0	50	1	0	0	1	12	43	1	1	23	1	3	32	0	3	1	0	0	0	2	0	45	6	0	0	5	1	73	1	0	35	0	1	2	8	4	0
F28G	0	1	4	3	0	0	1	1	0	0	4	0	2	0	2	0	0	1	7	0	0	7	0	0	12	0	2	0	0	0	0	0	0	0	0	0	0	0	0	0	0	0	0	0	0	0	0	0	0
F41A	0	0	0	0	2	0	0	15	2	6	2	0	0	0	0	0	0	0	0	0	0	0	0	0	0	0	0	0	0	0	1	0	0	3	0	1	0	2	0	2	0	0	3	2	2	6	2	21	5
F41B	4	1	5	0	4	0	0	188	3	31	10	0	0	0	0	8	1	0	0	0	0	1	0	0	13	0	0	0	2	0	5	15	1	31	8	1	0	1	0	2	1	0	12	3	40	38	1	167	1
F41C	3	0	3	0	5	0	0	50	0	23	4	0	0	0	0	2	0	0	0	0	0	2	1	1	3	0	0	2	0	2	12	7	0	72	17	0	1	1	0	3	3	0	48	3	8	121	2	448	3
F41F	2	0	1	0	5	0	0	32	0	9	4	0	0	0	0	4	0	1	0	0	0	0	0	0	2	0	0	0	0	0	0	0	0	0	1	0	0	0	0	0	0	0	3	0	3	1	0	1	1
F41G	1	4	0	0	6	0	0	27	0	5	0	0	0	0	0	0	0	0	0	0	0	1	0	0	0	0	0	1	0	0	0	1	0	0	2	0	0	4	0	4	0	0	3	0	3	2	0	15	2
F41H	20	1	12	0	0	0	0	18	0	8	36	0	0	0	0	1	0	0	0	0	0	0	0	0	0	0	0	0	0	0	3	31	10	681	13	7	39	98	4	51	3	0	25	1	5	24	1	39	0
F41J	1	0	0	0	1	0	0	45	0	34	0	0	0	0	2	0	0	0	0	0	0	0	0	0	0	0	0	0	0	0	0	1	2	8	0	0	0	1	0	0	0	0	38	1	0	0	0	1	0
F42B	1	0	2	0	7	1	0	59	0	27	21	0	1	0	0	6	6	2	0	0	0	1	0	2	8	0	0	0	0	0	10	3	0	15	4	0	0	1	0	0	0	0	8	4	1	27	5	66	1
F42C	0	1	0	0	0	0	0	2	0	0	0	0	0	0	0	2	0	0	0	0	0	0	0	0	0	0	0	0	0	0	0	0	0	0	0	0	0	0	0	0	0	0	2	0	0	0	0	0	0
F42D	0	0	0	0	0	0	0	1	0	0	0	0	0	0	0	0	1	0	0	0	0	0	0	0	1	0	0	0	0	0	0	0	0	0	0	0	0	0	0	0	0	0	0	0	0	2	0	1	0
F99Z	0	0	0	0	0	0	0	0	0	0	0	0	0	0	0	0	0	0	0	0	0	0	0	0	0	0	0	0	0	0	0	0	0	0	0	0	0	0	0	0	0	0	0	0	0	0	0	0	0
G01B	100	26	46	3	28	10	21	302	8	5	54	0	25	10	12	6	50	0	0	0	0	4	2	0	9	19	2	4	25	3	5	2	4	10	26	0	143	8	6	62	4	61	18	10	80	22	22	14	16
G01C	134	46	46	1	29	5	2	54	1	1	3	0	1	2	0	1	2	0	0	0	0	0	0	0	3	3	1	0	0	0	2	0	1	7	3	0	5	9	0	213	5	11	12	2	27	4	5	11	4
G01D	14	29	22	6	28	8	11	58	0	13	36	1	5	1	3	1	5	2	0	0	1	9	2	0	47	4	6	1	46	11	7	0	0	18	0	3	4	3	0	26	0	1	7	10	8	35	13	13	36
G01F	55	209	105	54	129	3	89	165	2	20	40	0	7	28	3	3	32	16	9	1	11	57	3	0	126	7	13	9	2	3	11	2	3	1	0	0	2	5	0	13	2	0	5	3	5	11	44	17	79
G01G	10	104	88	21	32	0	6	207	1	1	1	0	8	16	33	10	34	11	6	0	0	11	0	0	24	1	8	3	5	0	3	0	0	0	0	0	1	0	0	3	0	2	2	0	1	25	3	12	4
G01H	1	0	4	1	4	0	0	5	0	9	1	0	0	0	0	0	2	0	0	0	0	0	0	0	0	1	0	0	0	0	0	0	0	0	0	0	0	1	0	1	0	0	1	0	1	0	1	0	0
G01J	102	48	17	36	58	13	20	72	0	6	129	0	148	1	3	1	9	3	1	0	4	0	1	0	21	5	5	8	8	0	0	0	1	1	0	0	1	7	0	0	0	0	0	3	8	1	16	0	2
G01K	62	2	0	1	13	1	9	78	3	1	7	0	62	1	5	2	7	15	5	0	0	31	2	0	117	3	5	0	3	2	1	0	2	23	0	1	1	0	0	10	1	1	11	3	2	6	8	3	1
G01L	42	28	21	2	10	1	3	102	7	1	7	0	3	0	0	0	5	1	0	0	0	0	2	0	5	0	0	0	5	4	1	1	0	8	2	3	2	4	6	100	2	0	22	1	6	6	8	1	0
G01M	11	7	23	6	10	0	1	25	0	3	18	0	6	2	0	2	1	2	1	0	0	1	0	0	7	1	0	1	12	0	2	0	0	12	7	0	0	4	0	26	4	0	3	0	0	1	0	4	1
G01N	225	157	111	102	254	312	136	1109	16	109	5472	0	102	85	110	33	115	109	111	43	24	138	227	63	533	76	71	54	166	40	33	4	7	44	4	6	11	10	6	45	1	5	38	18	5	23	63	4	38
G01P	10	3	8	1	9	2	6	29	0	3	16	0	0	1	0	1	0	0	0	0	0	0	0	0	2	0	0	0	2	1	0	0	0	1	1	0	0	49	0	40	1	3	11	2	1	6	0	2	0
G01R	57	31	81	44	58	9	6	46	3	21	47	0	16	0	0	7	5	0	3	0	0	1	0	0	16	11	2	5	27	3	4	0	0	8	1	0	0	1	0	11	0	0	15	2	2	11	2	6	18
G01S	112	10	44	0	25	1	10	272	0	37	7	0	1	0	0	4	2	1	2	2	0	0	0	0	1	0	0	0	0	0	1	2	0	7	0	0	1	8	3	8	0	2	1	5	8	2	0	3	4
G01T	1	0	0	0	4	1	0	7	3	0	37	0	2	0	0	0	1	2	1	0	0	0	2	3	2	0	0	3	0	0	0	0	0	5	1	0	1	0	0	1	0	0	0	0	0	1	0	0	0
G01V	31	53	15	10	29	3	3	70	0	10	26	0	15	1	0	2	4	1	1	0	0	0	0	0	4	3	0	0	10	1	0	2	0	3	0	0	0	2	0	3	0	0	1	0	1	1	1	1	2
G01W	2	7	0	0	24	0	0	7	0	1	6	0	0	0	0	1	0	0	1	2	0	0	0	0	0	0	0	0	0	0	0	0	0	2	0	0	0	0	0	0	0	0	0	0	0	2	1	1	0
G02B	19	4	9	2	113	5	35	269	4	33	218	0	29	4	4	0	3	1	0	2	2	7	0	2	68	2	14	0	6	2	0	6	1	133	44	10	2	363	2	130	9	12	68	39	9	50	134	36	23
G02C	0	2	0	1	3	0	0	29	1	4	44	0	0	0	0	0	0	0	1	0	0	0	2	1	2	0	0	0	0	0	0	3	3	124	7	0	1	260	10	3	0	0	161	70	0	184	20	54	26
G02F	1	10	4	0	7	2	10	13	7	5	37	0	13	0	1	0	0	0	2	0	0	3	0	2	38	0	0	0	0	0	0	0	0	11	1	0	0	34	1	11	1	0	2	4	1	1	3	4	3
G03B	17	2	7	0	20	4	8	77	0	8	33	0	7	1	2	1	4	2	3	0	0	6	0	2	9	0	0	1	3	0	13	1	2	8	4	0	4	13	0	8	0	0	27	21	8	60	19	114	2
G03C	17	4	0	0	4	6	6	18	5	3	249	3	5	1	7	2	5	9	5	2	2	5	2	3	30	0	4	0	0	0	4	1	7	13	0	2	0	2	0	9	0	0	11	7	0	1	7	0	5
G03D	2	1	0	0	2	0	0	0	0	0	0	0	2	1	0	0	1	5	0	0	0	1	0	0	3	0	1	0	1	0	0	0	0	0	0	0	0	0	0	0	0	0	2	0	0	5	1	0	18
G03F	1	4	0	1	4	4	8	5	0	0	41	0	6	1	1	0	0	0	0	1	0	3	0	3	1	0	0	0	0	0	0	0	10	0	1	0	0	0	0	4	1	1	1	1	0	1	2	0	1
G03G	29	3	12	6	9	0	1	19	6	2	86	0	4	5	2	0	0	1	1	0	4	11	2	6	23	9	5	0	4	1	2	2	1	4	2	0	2	2	1	5	0	1	9	54	0	1	16	1	86
G03H	0	0	0	0	6	6	0	0	0	1	1	0	1	0	0	0	0	0	0	0	0	1	0	0	3	0	0	0	0	0	0	0	0	7	0	0	0	0	0	0	1	0	2	3	0	7	6	0	0
G04B	3	0	3	1	6	12	0	38	0	6	4	0	1	0	0	0	0	0	1	0	0	1	0	0	4	1	0	0	0	0	25	16	0	31	6	0	0	5	0	29	0	1	60	585	4	29	17	13	14
G04C	2	0	2	0	48	0	0	17	0	8	7	0	1	0	0	1	0	0	0	0	4	1	0	0	3	0	0	0	0	0	11	0	0	1	0	0	0	0	0	5	0	0	4	90	0	1	4	1	1
G04D	0	0	0	0	0	0	0	1	0	0	0	0	0	0	0	0	0	0	0	0	0	0	0	0	0	0	0	0	0	0	0	0	0	0	0	0	0	0	0	0	0	0	1	2	0	0	0	0	0
G04F	0	0	0	0	0	1	0	28	0	0	1	0	2	0	1	0	1	0	0	0	0	0	0	0	5	0	0	0	0	0	9	0	0	1	0	0	0	0	0	87	0	0	4	12	0	3	2	0	2
G04G	0	0	0	0	0	0	0	0	0	0	0	0	0	0	0	0	0	0	0	0	0	0	0	0	0	0	0	0	0	0	3	0	0	0	0	0	0	0	0	0	0	0	0	4	0	0	0	0	0
G05B	145	43	55	14	264	2	8	52	2	18	13	0	22	0	9	6	15	21	5	0	2	10	2	6	63	13	4	3	6	1	3	2	1	15	8	1	2	5	0	3	2	6	14	6	2	3	4	0	23
G05D	82	42	66	5	366	0	23	118	2	10	40	0	30	4	4	1	1	17	15	2	8	21	1	0	54	3	2	1	2	0	10	0	0	1	2	0	1	0	0	18	2	0	7	0	0	5	1	1	3
G05F	3	3	1	0	8	1	1	6	0	1	2	0	1	0	0	4	0	1	0	0	0	1	0	0	2	0	0	0	0	0	2	0	0	0	0	0	0	1	3	1	1	0	0	0	1	9	11	7	1
G05G	90	18	168	4	15	0	0	79	1	4	2	0	0	6	2	5	1	0	0	0	0	0	0	0	0	1	5	0	0	1	0	1	0	14	6	0	1	3	0	418	17	7	28	5	16	71	4	11	9
G06C	0	5	20	5	0	0	0	4	0	0	0	0	0	0	0	0	1	0	0	0	0	0	0	0	1	0	0	0	0	0	0	0	0	4	0	0	1	0	0	0	2	0	4	6	0	17	3	2	0
G06D	0	2	0	0	20	0	0	0	0	0	0	0	0	0	0	0	0	0	0	0	0	0	0	0	0	0	0	0	0	0	0	0	0	0	0	0	0	0	0	0	0	0	0	0	0	0	0	0	0
G06E	0	2	0	1	1	0	1	0	0	0	0	0	0	0	0	0	0	0	0	0	0	0	0	0	0	0	0	0	0	0	0	0	0	0	0	0	0	0	0	0	0	0	1	3	0	0	0	0	1
G06F	576	288	379	96	428	32	28	871	14	27	240	0	66	12	37	37	87	19	8	3	31	84	13	19	100	20	23	7	22	1	56	14	1	70	23	1	58	7	0	190	97	43	34	88	17	140	39	94	34
G06G	71	37	40	16	10	1	0	33	1	2	10	0	0	0	0	1	0	0	0	0	0	0	0	0	9	0	0	1	1	0	0	1	0	2	1	0	2	0	0	8	0	0	0	1	2	0	0	0	1
G06J	0	0	0	0	0	0	0	0	0	0	0	0	0	0	0	0	0	0	0	0	0	0	0	0	0	0	0	0	0	0	0	0	0	0	0	0	0	0	0	1	0	0	0	0	0	0	0	0	0
G06K	59	74	17	2	33	26	12	158	6	9	98	0	4	1	0	6	45	3	1	1	5	14	1	0	19	13	5	1	23	0	5	5	0	20	2	2	3	5	1	42	4	13	9	78	1	42	14	6	15
G06M	11	14	6	4	14	3	0	25	0	3	13	0	0	1	0	3	3	0	1	0	0	0	0	0	4	0	1	0	7	0	2	1	0	0	0	0	0	0	0	2	0	0	0	1	0	2	1	0	4
G06N	0	0	0	0	1	0	0	5	0	0	3	0	0	0	0	0	0	0	0	0	0	0	0	0	0	0	0	0	0	0	0	0	0	0	0	0	0	0	0	0	0	0	0	0	0	0	0	0	1
G06Q	0	5	0	0	0	0	0	14	0	0	0	0	0	0	0	0	1	0	0	0	0	0	0	0	0	0	0	0	0	0	0	0	0	0	0	0	0	0	0	5	3	1	0	0	0	0	0	0	0
G06T	1	0	14	2	0	0	1	21	0	0	2	0	0	0	0	1	7	1	0	0	0	0	0	0	3	2	0	0	0	0	0	0	0	4	0	0	3	0	0	1	0	0	0	2	0	1	0	0	3
G07B	0	0	0	0	1	0	0	5	0	0	0	0	0	0	0	0	0	0	0	0	0	0	0	0	0	0	0	0	0	0	0	0	0	1	0	0	0	0	0	0	1	0	2	2	0	9	0	3	0
G07C	1	0	1	1	0	0	3	17	0	8	17	0	0	0	0	1	1	0	0	0	0	0	0	0	3	0	0	0	0	0	0	0	0	0	0	0	0	0	0	2	0	0	0	0	0	0	0	2	1
G07D	0	17	0	0	2	0	0	14	0	0	98	0	0	0	5	1	0	6	0	0	0	1	0	1	4	0	0	2	1	0	7	0	0	1	0	0	0	0	0	0	0	0	1	16	0	24	3	1	0
G07F	4	100	3	1	13	0	2	64	0	2	6	0	9	21	23	0	2	29	4	0	10	12	0	0	108	9	2	1	5	1	162	0	0	3	1	0	2	0	0	0	0	1	2	7	0	30	12	0	2
G07G	0	0	0	0	0	0	0	5	0	0	0	0	0	0	0	0	0	0	0	0	0	0	0	0	0	0	0	0	0	0	0	0	0	1	0	0	0	0	0	0	0	0	0	0	0	8	0	0	0
G08B	91	112	205	81	97	16	42	1260	4	420	47	0	22	1	3	33	24	2	9	0	11	8	4	1	53	10	1	0	6	1	28	8	1	54	9	0	3	42	0	150	2	10	154	100	17	146	34	38	175
G08C	7	2	4	5	18	0	2	38	0	2	6	0	4	0	0	1	1	0	0	0	2	3	0	0	4	0	0	0	1	0	0	0	0	3	2	2	0	0	0	16	0	1	6	2	2	7	1	6	20
G08G	48	24	30	2	10	1	0	61	1	4	5	0	1	0	0	0	0	0	0	1	0	0	0	0	0	0	0	0	0	0	0	0	0	2	1	0	1	0	0	0	0	0	1	1	2	7	1	1	0
G09B	2	1	4	0	13	0	1	110	7	17	20	0	1	3	3	0	0	2	2	0	2	2	0	0	33	0	0	0	1	1	23	68	3	122	4	13	23	32	6	26	16	1	21	32	8	76	56	16	57
G09C	1	1	1	1	1	0	0	0	0	1	0	0	0	0	0	0	0	0	0	0	0	0	0	0	0	0	0	0	0	0	0	2	0	3	0	0	0	3	0	0	0	0	1	2	0	0	0	0	0
G09D	0	0	0	0	0	0	0	0	0	0	1	0	0	0	2	0	0	0	0	0	0	0	0	1	1	0	0	0	0	0	1	1	0	2	0	0	0	0	0	0	0	0	1	4	0	8	3	0	0
G09F	15	13	7	2	93	3	2	364	2	129	32	0	2	1	15	15	16	4	0	2	1	8	2	0	9	0	0	0	0	0	40	49	7	420	92	38	19	74	3	87	11	0	351	596	35	246	150	154	23
G09G	15	4	1	13	1	3	2	43	2	0	5	0	6	0	0	1	1	0	1	0	1	2	0	0	53	3	0	0	1	0	0	0	1	26	6	0	0	31	1	3	0	1	11	23	1	11	0	16	29
G10B	0	0	0	0	0	0	0	0	0	0	0	0	0	0	0	0	0	0	0	0	0	0	0	0	0	0	0	0	0	0	0	0	0	0	0	0	0	0	0	0	0	0	0	0	0	0	0	0	0
G10C	0	0	0	0	1	0	0	1	0	0	0	0	0	0	0	0	0	0	0	0	0	0	0	0	0	0	0	0	0	0	0	0	0	0	0	2	0	0	0	0	0	0	0	0	0	0	3	0	0
G10D	0	0	1	0	1	1	0	21	0	7	8	0	0	0	0	0	2	0	0	0	0	4	0	0	2	0	0	0	0	0	1	0	1	20	9	0	0	0	0	2	0	0	25	2	2	34	6	61	3
G10F	0	0	0	0	0	0	0	14	0	0	0	0	0	0	1	0	0	0	0	0	0	2	0	0	0	0	0	0	0	0	0	0	0	0	0	0	0	0	0	2	0	0	0	8	2	8	3	0	2
G10G	0	0	0	0	0	0	0	11	0	0	0	0	0	0	0	0	0	0	0	0	0	0	0	0	0	0	0	0	0	0	0	0	0	1	3	0	0	0	0	0	0	0	17	4	0	22	3	71	4
G10H	0	0	0	0	2	1	0	10	0	0	1	0	0	0	0	0	0	0	0	0	0	1	0	0	1	0	0	0	0	0	0	3	0	5	0	1	0	0	0	41	2	1	0	1	0	3	1	3	0
G10K	0	0	9	12	0	0	0	46	0	24	1	0	1	0	0	0	0	0	0	0	0	0	0	0	0	0	0	0	3	0	0	2	0	11	0	0	0	30	1	1	0	0	8	0	0	2	1	2	1
G10L	2	0	0	1	0	0	1	27	0	3	1	0	0	0	2	0	0	1	0	0	0	2	0	0	1	0	0	0	0	0	0	0	0	3	0	1	0	0	0	15	3	0	1	1	0	5	1	0	3
G11B	11	4	6	6	21	0	18	46	0	18	27	0	1	3	3	2	0	2	7	6	0	6	3	0	15	1	1	2	0	0	8	1	0	7	7	0	3	3	0	18	8	0	94	2	3	54	10	10	34
G11C	2	1	1	1	15	21	2	7	14	2	29	0	2	0	3	1	1	6	5	1	0	0	0	0	3	0	0	0	0	1	2	2	0	8	2	0	0	13	0	2	31	0	11	1	1	1	3	1	6
G12B	5	0	0	0	1	0	1	1	0	0	0	0	0	0	0	0	0	0	0	0	0	0	0	0	0	0	0	0	0	0	0	0	0	0	1	0	0	0	0	0	0	0	15	0	0	2	1	1	0
G21B	0	0	0	0	0	0	0	0	0	0	2	0	1	0	0	0	0	0	0	0	0	0	0	0	0	0	0	0	0	0	0	0	0	0	0	0	0	0	0	0	0	0	0	0	0	0	1	0	0
G21C	4	1	1	0	7	0	3	6	0	2	17	0	0	6	0	0	1	0	1	0	0	0	0	0	6	0	0	3	0	1	0	0	0	1	0	0	0	0	0	1	1	0	2	0	4	0	0	0	6
G21D	0	0	0	0	0	0	0	0	0	0	0	0	0	0	0	0	0	0	0	0	0	0	0	0	0	0	0	0	0	0	0	0	0	0	0	0	0	0	0	0	0	0	0	0	0	0	0	0	0
G21F	5	3	2	0	6	3	0	8	0	4	13	0	0	0	1	0	1	3	0	0	0	1	0	0	2	1	0	3	0	1	0	6	0	47	0	0	0	13	0	1	0	0	1	0	0	0	1	2	0
G21G	0	0	0	0	1	0	0	0	0	0	5	0	0	1	0	0	0	0	1	0	0	0	3	1	4	0	0	0	0	0	1	0	0	0	0	0	0	0	0	0	0	0	2	2	0	0	0	0	0
G21H	0	0	0	0	0	2	0	0	0	0	11	0	0	0	0	0	0	0	0	0	0	0	1	0	2	0	0	0	0	0	0	0	0	0	1	0	0	0	0	0	0	0	0	0	0	0	0	0	0
G21J	0	0	0	0	0	0	0	0	0	0	0	0	0	0	0	0	0	0	0	0	0	0	0	0	0	0	0	0	0	0	0	0	0	0	0	0	0	0	0	0	0	0	0	0	0	0	0	0	0
G21K	3	0	0	0	12	2	2	1	0	2	33	0	8	0	0	0	0	11	0	0	0	0	0	0	5	0	0	0	0	0	0	0	0	2	0	0	0	0	0	0	0	0	2	2	0	0	8	0	0
G99Z	0	0	0	0	0	0	0	0	0	0	0	0	0	0	0	0	0	0	0	0	0	0	0	0	0	0	0	0	0	0	0	0	0	0	0	0	0	0	0	0	0	0	0	0	0	0	0	0	0
H01B	102	8	14	0	14	1	5	102	8	25	61	0	3	3	5	0	0	5	1	0	1	23	0	2	34	0	1	0	1	3	8	4	4	40	3	0	2	21	1	27	6	0	57	12	2	4	5	8	7
H01C	20	37	1	0	8	13	0	22	3	1	8	0	35	0	4	0	0	9	2	0	0	0	0	0	6	0	0	1	3	0	12	0	0	1	0	0	0	3	0	14	0	0	6	0	0	0	81	0	1
H01F	6	1	10	41	7	8	0	17	0	4	19	0	3	7	8	2	1	0	0	0	5	1	0	1	8	0	8	0	0	0	0	4	0	11	7	1	4	8	0	29	2	0	152	20	4	31	8	13	3
H01G	4	3	18	0	57	1	5	13	2	3	7	0	5	1	0	1	0	1	0	0	0	0	0	0	1	0	0	0	0	0	1	0	0	4	1	0	0	1	0	3	0	0	5	1	1	3	1	2	0
H01H	14	3	68	11	63	173	4	112	0	3	10	0	47	2	2	20	2	2	4	1	1	16	2	2	36	3	1	0	12	3	2	2	0	9	3	0	1	9	3	40	1	0	139	22	4	36	35	14	91
H01J	27	37	11	2	120	10	135	46	12	20	74	0	23	2	8	1	6	28	6	1	0	1	0	0	27	2	0	3	14	0	3	0	0	7	3	0	0	56	0	12	1	0	6	9	12	7	22	9	2
H01K	2	1	0	0	0	0	7	273	1	11	0	0	33	0	0	0	2	1	0	0	0	1	0	0	3	0	0	0	0	0	1	1	0	2	1	0	0	0	0	1	0	0	2	0	3	2	9	0	1
H01L	18	5	12	3	58	8	43	67	641	8	101	0	332	4	4	2	5	4	2	1	3	19	0	0	29	0	16	7	9	16	26	4	0	28	14	0	0	15	2	55	1	0	98	33	2	4	28	10	49
H01M	12	0	44	0	14	4	2	51	0	91	41	0	5	13	1	0	1	1	1	2	1	5	1	0	16	1	1	20	1	11	6	0	1	6	0	1	0	5	0	4	1	0	30	4	3	28	10	42	38
H01P	2	0	0	0	2	0	1	11	2	2	3	5	0	0	0	0	0	0	0	0	0	0	0	0	2	0	0	0	1	0	0	0	0	0	0	0	0	0	0	1	0	0	0	2	0	0	1	1	0
H01Q	2	3	3	1	2	0	1	120	0	2	1	0	4	0	1	1	1	2	1	0	0	0	0	0	2	0	0	0	0	0	0	2	0	10	0	0	0	11	0	1	0	0	24	54	13	6	0	7	0
H01R	14	7	16	0	47	13	1	75	12	9	31	0	14	0	0	2	11	0	1	3	0	25	1	0	27	1	2	0	2	2	2	1	3	28	24	3	4	25	0	15	2	0	172	28	13	20	53	19	20
H01S	7	3	3	0	3	1	2	13	3	0	39	0	2	0	0	1	25	1	0	0	1	0	0	1	5	0	0	3	0	0	0	2	1	3	4	0	0	1	0	8	0	0	2	3	0	1	1	2	5
H01T	0	0	0	0	2	1	1	10	0	6	0	0	3	0	0	0	0	0	0	0	0	0	0	0	0	0	0	1	0	0	0	0	0	2	0	0	0	3	0	0	0	0	0	2	1	0	20	0	1
H02B	1	0	0	0	7	0	0	9	1	3	0	0	2	0	4	1	1	2	2	0	0	1	0	0	6	0	0	0	0	0	0	0	0	2	0	0	0	1	3	0	0	0	14	0	1	4	3	1	0
H02G	5	5	30	0	17	0	0	80	1	8	23	0	0	3	0	0	4	0	0	0	0	1	0	0	30	0	1	0	1	0	1	7	0	16	3	2	1	27	0	2	1	0	54	4	6	8	6	6	10
H02H	4	1	4	4	5	0	4	14	9	3	2	0	6	0	1	15	3	0	0	0	0	1	0	0	4	0	0	0	0	0	5	0	0	4	1	0	0	0	0	1	1	1	4	0	2	2	30	2	1
H02J	9	0	88	1	10	2	0	29	0	6	2	0	7	0	0	0	0	1	0	0	0	2	0	0	1	1	0	2	0	1	6	0	0	4	0	1	0	0	7	17	0	0	4	3	2	4	25	14	12
H02K	52	18	43	6	11	2	1	29	5	4	13	0	6	9	0	3	0	2	0	0	0	7	1	0	9	8	0	0	1	1	6	0	0	8	12	0	0	9	7	21	0	0	46	0	2	10	14	6	58
H02M	10	0	2	1	3	2	0	29	0	5	1	0	3	2	0	0	0	0	2	0	0	0	0	0	7	1	0	0	0	0	0	0	0	0	0	0	0	2	6	3	0	0	0	0	1	6	10	8	9
H02N	0	1	0	0	3	0	1	1	0	0	1	0	3	0	0	2	0	0	1	0	0	0	0	1	4	0	0	1	0	0	2	0	0	0	3	0	0	0	1	7	0	0	11	0	0	1	9	1	0
H02P	81	2	78	2	5	0	0	33	0	3	6	0	8	18	0	6	0	3	0	0	0	0	0	1	12	13	2	0	1	1	0	0	0	0	0	0	0	0	0	13	0	0	0	0	0	0	11	0	13
H03B	2	0	0	2	1	0	1	1	0	6	3	0	1	0	1	0	1	0	0	0	0	0	0	0	1	0	0	0	0	0	0	0	0	1	0	0	0	1	0	2	2	0	0	0	0	1	1	2	10
H03C	1	0	0	0	0	0	0	1	0	0	1	0	0	0	0	0	0	0	0	0	0	2	0	0	0	0	0	0	0	0	0	0	0	0	0	0	0	0	0	0	0	0	0	0	0	0	0	0	0
H03D	0	0	0	0	0	0	1	2	1	0	0	0	0	1	0	0	0	0	0	0	0	5	0	0	1	0	1	0	0	0	0	0	0	1	0	0	0	0	0	0	0	0	0	0	0	0	0	1	0
H03F	2	0	2	1	0	2	0	1	0	2	5	0	1	0	0	4	0	0	0	0	0	1	0	0	3	0	0	0	0	0	0	0	0	0	0	0	0	0	0	1	0	0	1	0	0	2	0	2	0
H03G	1	0	0	1	0	0	0	2	1	4	0	0	0	0	0	0	0	0	0	0	0	0	0	0	1	0	0	0	0	0	0	0	0	0	0	0	0	5	0	0	0	0	0	0	0	1	1	0	0
H03H	2	0	1	0	0	1	2	3	1	0	1	0	0	0	0	0	0	0	0	0	0	0	0	0	0	0	0	0	0	0	0	0	0	1	0	0	0	0	0	0	0	0	0	1	0	0	0	1	0
H03J	0	0	0	0	0	0	0	0	0	0	2	0	0	0	0	0	0	0	0	0	0	1	0	0	1	0	0	0	0	0	0	0	0	0	0	0	0	0	0	0	0	0	0	0	0	0	0	0	0
H03K	9	5	4	7	12	9	0	12	17	2	14	0	3	0	0	4	2	0	0	0	0	1	0	0	3	0	0	0	2	0	0	3	0	2	0	0	2	0	0	2	4	0	4	1	2	6	5	5	8
H03L	1	0	0	0	0	1	0	3	0	0	4	0	0	0	0	0	0	0	2	2	0	0	0	0	0	0	0	0	0	0	0	0	0	0	0	0	0	0	0	0	2	0	0	1	0	1	0	2	6
H03M	2	0	2	3	2	0	0	3	1	0	3	0	3	0	0	0	0	0	0	0	0	0	0	0	0	0	0	0	0	0	1	2	0	4	0	0	1	12	0	0	1	0	0	0	0	0	0	1	1
H04B	35	4	19	11	41	0	16	361	1	138	31	0	13	0	3	3	4	1	3	2	1	35	1	2	10	0	2	1	1	0	2	0	4	25	5	0	0	95	3	28	0	0	39	27	8	55	10	129	53
H04H	0	0	0	0	0	1	0	0	0	3	1	0	0	0	0	0	0	0	0	0	0	2	0	0	0	0	0	0	0	0	0	0	0	0	0	0	0	1	0	0	0	0	0	0	0	0	0	0	0
H04J	4	0	0	7	12	0	0	2	0	1	13	0	3	0	1	0	0	0	0	0	0	3	0	0	1	0	0	0	1	0	0	0	0	1	3	0	0	0	0	5	1	0	0	0	0	0	1	0	3
H04K	0	0	0	1	21	0	0	5	0	0	1	0	0	0	0	0	0	0	0	0	0	0	0	0	0	0	0	0	0	0	0	0	0	0	0	0	0	6	0	3	1	0	0	2	0	4	0	1	0
H04L	4	2	0	8	13	1	2	13	0	3	17	0	0	0	1	0	0	1	2	0	1	11	1	1	4	0	0	0	2	0	1	1	0	1	3	0	1	1	0	1	1	0	0	10	0	5	2	2	6
H04M	1	4	2	1	26	1	1	41	0	20	11	0	4	3	2	0	0	0	0	0	1	54	0	0	3	0	0	0	0	0	4	5	0	25	5	0	0	144	5	3	0	0	32	30	3	34	11	61	34
H04N	35	8	18	6	16	4	18	109	1	8	29	0	7	2	2	5	21	0	2	2	1	19	1	1	40	10	9	0	10	1	2	0	0	10	1	1	1	29	0	5	1	0	4	6	4	20	11	14	13
H04Q	12	0	5	1	23	1	11	164	0	15	12	0	0	1	1	2	0	0	0	0	1	13	0	0	2	0	0	0	1	0	5	0	0	11	2	2	0	3	5	21	3	0	18	13	1	12	3	15	15
H04R	6	2	6	2	6	0	1	45	0	24	39	0	1	0	0	0	1	0	0	0	0	0	1	0	3	1	0	0	0	0	2	9	1	39	3	1	0	403	5	1	0	0	5	3	3	23	9	20	7
H04S	0	0	0	0	0	0	0	0	0	0	0	0	0	0	0	0	0	0	0	0	0	0	0	0	0	0	0	0	0	0	0	0	0	0	0	0	0	0	0	0	0	0	0	0	0	0	0	0	0
H05B	9	11	7	5	92	11	37	287	14	115	88	0	2796	107	343	5	69	223	74	13	73	86	16	12	1659	22	67	40	97	37	277	9	0	91	1	10	6	42	1	86	1	10	35	5	12	75	1268	9	48
H05C	0	0	0	0	0	0	0	75	0	40	0	0	0	0	0	4	0	0	0	0	0	0	0	0	0	0	0	0	0	0	0	0	0	0	0	0	0	0	0	0	0	0	0	0	9	0	0	0	0
H05F	0	0	0	0	5	0	2	15	1	13	6	0	1	0	1	0	0	8	0	0	0	1	0	0	16	0	0	0	0	0	0	2	1	23	0	0	0	0	0	21	0	1	9	1	0	3	36	3	22
H05G	20	0	0	0	1	0	0	3	0	0	5	0	2	0	0	0	0	0	0	0	0	0	0	0	0	0	0	0	0	0	0	0	1	5	0	0	0	2	0	0	0	0	4	0	0	0	1	1	0
H05H	0	0	0	0	14	0	2	11	3	0	7	0	3	0	1	0	0	1	0	0	0	1	0	0	4	0	0	3	1	0	0	0	0	0	0	0	0	0	0	0	0	0	2	0	0	0	2	1	0
H05K	9	15	10	6	20	2	5	68	47	15	24	0	33	2	3	1	1	9	12	0	0	1	2	0	17	1	2	0	1	0	0	3	3	20	71	1	1	7	0	9	0	3	335	18	1	129	21	95	14
[truncated: 589 more columns]

## Sheet: D.Diversity_Proportion(Pi, Pj)
		CitingIPC: A01B
		1991-1995	Pi(Pj)
CitedIPC	A01B	867	0.439432
	A01C	175	0.0886974
	A01D	95	0.04815
	A01F	0	0
	A01G	44	0.0223011
	A01H	1	0.000506842
	A01J	0	0
	A01K	1	0.000506842
	A01L	0	0
	A01M	2	0.00101368
	A01N	6	0.00304105
	A01P	0	0
	A21B	0	0
	A21C	0	0
	A21D	0	0
	A22B	1	0.000506842
	A22C	0	0
	A23B	0	0
	A23C	0	0
	A23D	0	0
	A23F	0	0
	A23G	0	0
	A23J	0	0
	A23K	0	0
	A23L	0	0
	A23N	0	0
	A23P	0	0
	A24B	0	0
	A24C	0	0
	A24D	0	0
	A24F	0	0
	A41B	0	0
	A41C	0	0
	A41D	1	0.000506842
	A41F	0	0
	A41G	0	0
	A41H	0	0
	A42B	0	0
	A42C	0	0
	A43B	0	0
	A43C	0	0
	A43D	0	0
	A44B	1	0.000506842
	A44C	0	0
	A45B	0	0
	A45C	0	0
	A45D	0	0
	A45F	0	0
	A46B	0	0
	A46D	0	0
	A47B	0	0
	A47C	1	0.000506842
	A47D	1	0.000506842
	A47F	0	0
	A47G	1	0.000506842
	A47H	0	0
	A47J	2	0.00101368
	A47K	0	0
	A47L	1	0.000506842
	A61B	43	0.0217942
	A61C	4	0.00202737
	A61D	0	0
	A61F	3	0.00152053
	A61G	1	0.000506842
	A61H	0	0
	A61J	0	0
	A61K	0	0
	A61L	1	0.000506842
	A61M	1	0.000506842
	A61N	1	0.000506842
	A61P	0	0
	A61Q	0	0
	A62B	0	0
	A62C	0	0
	A62D	0	0
	A63B	4	0.00202737
	A63C	0	0
	A63D	0	0
	A63F	0	0
	A63G	0	0
	A63H	0	0
	A63J	0	0
	A63K	0	0
	A99Z	0	0
	B01B	0	0
	B01D	0	0
	B01F	2	0.00101368
	B01J	0	0
	B01L	0	0
	B02B	0	0
	B02C	5	0.00253421
	B03B	0	0
	B03C	0	0
	B03D	0	0
	B04B	0	0
	B04C	0	0
	B05B	25	0.0126711
	B05C	1	0.000506842
	B05D	3	0.00152053
	B06B	0	0
	B07B	1	0.000506842
	B07C	0	0
	B08B	0	0
	B09B	1	0.000506842
	B09C	0	0
	B21B	0	0
	B21C	0	0
	B21D	2	0.00101368
	B21F	0	0
	B21G	0	0
	B21H	0	0
	B21J	0	0
	B21K	0	0
	B21L	0	0
	B22C	0	0
	B22D	2	0.00101368
	B22F	3	0.00152053
	B23B	1	0.000506842
	B23C	0	0
	B23D	1	0.000506842
	B23F	0	0
	B23G	0	0
	B23H	0	0
	B23K	1	0.000506842
	B23P	2	0.00101368
	B23Q	0	0
	B24B	0	0
	B24C	0	0
	B24D	1	0.000506842
	B25B	0	0
	B25C	1	0.000506842
	B25D	2	0.00101368
	B25F	0	0
	B25G	12	0.00608211
	B25H	0	0
	B25J	1	0.000506842
	B26B	3	0.00152053
	B26D	1	0.000506842
	B26F	0	0
	B27B	0	0
	B27C	0	0
	B27D	0	0
	B27F	0	0
	B27G	0	0
	B27H	0	0
	B27J	0	0
	B27K	0	0
	B27L	1	0.000506842
	B27M	0	0
	B27N	0	0
	B28B	2	0.00101368
	B28C	0	0
	B28D	1	0.000506842
	B29B	0	0
	B29C	0	0
	B29D	0	0
	B29K	0	0
	B29L	0	0
	B30B	0	0
	B31B	0	0
	B31C	0	0
	B31D	0	0
	B31F	0	0
	B32B	11	0.00557527
	B41B	0	0
	B41C	0	0
	B41D	0	0
	B41F	4	0.00202737
	B41G	0	0
	B41J	0	0
	B41K	0	0
	B41L	0	0
	B41M	0	0
	B41N	0	0
	B42B	0	0
	B42C	0	0
	B42D	0	0
	B42F	0	0
	B43K	0	0
	B43L	0	0
	B43M	0	0
	B44B	0	0
	B44C	3	0.00152053
	B44D	0	0
	B44F	0	0
	B60B	3	0.00152053
	B60C	0	0
	B60D	38	0.01926
	B60F	0	0
	B60G	3	0.00152053
	B60H	0	0
	B60J	0	0
	B60K	6	0.00304105
	B60L	0	0
	B60M	0	0
	B60N	0	0
	B60P	0	0
	B60Q	0	0
	B60R	0	0
	B60S	5	0.00253421
	B60T	1	0.000506842
	B60V	0	0
	B60W	0	0
	B61B	0	0
	B61C	0	0
	B61D	0	0
	B61F	3	0.00152053
	B61G	0	0
	B61H	0	0
	B61J	0	0
	B61K	1	0.000506842
	B61L	0	0
	B62B	2	0.00101368
	B62C	0	0
	B62D	57	0.02889
	B62H	0	0
	B62J	0	0
	B62K	1	0.000506842
	B62L	0	0
	B62M	0	0
	B63B	1	0.000506842
	B63C	0	0
	B63G	1	0.000506842
	B63H	1	0.000506842
	B63J	0	0
	B64B	0	0
	B64C	1	0.000506842
	B64D	0	0
	B64F	0	0
	B64G	0	0
	B65B	4	0.00202737
	B65C	0	0
	B65D	5	0.00253421
	B65F	0	0
	B65G	13	0.00658895
	B65H	6	0.00304105
	B66B	1	0.000506842
	B66C	7	0.0035479
	B66D	0	0
	B66F	4	0.00202737
	B67B	0	0
	B67C	0	0
	B67D	3	0.00152053
	B68B	0	0
	B68C	0	0
	B68F	0	0
	B68G	0	0
	B81B	0	0
	B81C	0	0
	B82B	0	0
	B99Z	0	0
	C01B	0	0
	C01C	0	0
	C01D	0	0
	C01F	0	0
	C01G	0	0
	C02F	0	0
	C03B	0	0
	C03C	1	0.000506842
	C04B	1	0.000506842
	C05B	0	0
	C05C	0	0
	C05D	0	0
	C05F	0	0
	C05G	1	0.000506842
	C06B	0	0
	C06C	0	0
	C06D	0	0
	C06F	0	0
	C07B	0	0
	C07C	0	0
	C07D	2	0.00101368
	C07F	0	0
	C07G	0	0
	C07H	0	0
	C07J	0	0
	C07K	0	0
	C08B	0	0
	C08C	0	0
	C08F	1	0.000506842
	C08G	0	0
	C08H	0	0
	C08J	1	0.000506842
	C08K	0	0
	C08L	3	0.00152053
	C09B	0	0
	C09C	0	0
	C09D	0	0
	C09F	0	0
	C09G	0	0
	C09H	0	0
	C09J	0	0
	C09K	0	0
	C10B	0	0
	C10C	0	0
	C10F	0	0
	C10G	0	0
	C10H	0	0
	C10J	0	0
	C10K	0	0
	C10L	1	0.000506842
	C10M	0	0
	C10N	0	0
	C11B	0	0
	C11C	0	0
	C11D	0	0
	C12C	0	0
	C12F	0	0
	C12G	0	0
	C12H	0	0
	C12J	0	0
	C12L	0	0
	C12M	0	0
	C12N	0	0
	C12P	0	0
	C12Q	0	0
	C12R	0	0
	C12S	0	0
	C13C	0	0
	C13D	0	0
	C13F	0	0
	C13G	0	0
	C13H	0	0
	C13J	0	0
	C13K	0	0
	C14B	0	0
	C14C	0	0
	C21B	0	0
	C21C	1	0.000506842
	C21D	0	0
	C22B	0	0
	C22C	0	0
	C22F	0	0
	C23C	0	0
	C23D	0	0
	C23F	1	0.000506842
	C23G	0	0
	C25B	0	0
	C25C	0	0
	C25D	0	0
	C25F	0	0
	C30B	0	0
	C40B	0	0
	C99Z	0	0
	D01B	0	0
	D01C	0	0
	D01D	0	0
	D01F	0	0
	D01G	0	0
	D01H	0	0
	D02G	0	0
	D02H	0	0
	D02J	0	0
	D03C	0	0
	D03D	0	0
	D03J	0	0
	D04B	0	0
	D04C	0	0
	D04D	0	0
	D04G	0	0
	D04H	0	0
	D05B	0	0
	D05C	0	0
	D06B	0	0
	D06C	0	0
	D06F	0	0
	D06G	0	0
	D06H	0	0
	D06J	0	0
	D06L	0	0
	D06M	0	0
	D06N	0	0
	D06P	0	0
	D06Q	0	0
	D07B	0	0
	D21B	0	0
	D21C	0	0
	D21D	0	0
	D21F	0	0
	D21G	0	0
	D21H	0	0
	D21J	0	0
	D99Z	0	0
	E01B	5	0.00253421
	E01C	13	0.00658895
	E01D	0	0
	E01F	0	0
	E01H	13	0.00658895
	E02B	1	0.000506842
	E02C	0	0
	E02D	0	0
	E02F	107	0.0542321
	E03B	1	0.000506842
	E03C	0	0
	E03D	0	0
	E03F	0	0
	E04B	0	0
	E04C	0	0
	E04D	0	0
	E04F	0	0
	E04G	0	0
	E04H	3	0.00152053
	E05B	0	0
	E05C	1	0.000506842
	E05D	0	0
	E05F	0	0
	E05G	0	0
	E06B	0	0
	E06C	0	0
	E21B	14	0.00709579
	E21C	9	0.00456158
	E21D	0	0
	E21F	0	0
	E99Z	0	0
	F01B	3	0.00152053
	F01C	0	0
	F01D	2	0.00101368
	F01K	0	0
	F01L	0	0
	F01M	0	0
	F01N	0	0
	F01P	0	0
	F02B	0	0
	F02C	1	0.000506842
	F02D	0	0
	F02F	1	0.000506842
	F02G	0	0
	F02K	0	0
	F02M	0	0
	F02N	0	0
	F02P	0	0
	F03B	0	0
	F03C	0	0
	F03D	0	0
	F03G	0	0
	F03H	0	0
	F04B	1	0.000506842
	F04C	0	0
	F04D	0	0
	F04F	0	0
	F15B	12	0.00608211
	F15C	0	0
	F15D	0	0
	F16B	11	0.00557527
	F16C	1	0.000506842
	F16D	3	0.00152053
	F16F	3	0.00152053
	F16G	1	0.000506842
	F16H	3	0.00152053
	F16J	1	0.000506842
	F16K	6	0.00304105
	F16L	7	0.0035479
	F16M	1	0.000506842
	F16N	0	0
	F16P	0	0
	F16S	0	0
	F16T	0	0
	F17B	0	0
	F17C	0	0
	F17D	0	0
	F21H	0	0
	F21K	0	0
	F21L	0	0
	F21S	0	0
	F21V	0	0
	F21W	0	0
	F21Y	0	0
	F22B	0	0
	F22D	0	0
	F22G	0	0
	F23B	1	0.000506842
	F23C	0	0
	F23D	4	0.00202737
	F23G	14	0.00709579
	F23H	0	0
	F23J	2	0.00101368
	F23K	0	0
	F23L	0	0
	F23M	0	0
	F23N	1	0.000506842
	F23Q	0	0
	F23R	0	0
	F24B	0	0
	F24C	0	0
	F24D	0	0
	F24F	0	0
	F24H	0	0
	F24J	0	0
	F25B	0	0
	F25C	0	0
	F25D	0	0
	F25J	0	0
	F26B	0	0
	F27B	2	0.00101368
	F27D	1	0.000506842
	F28B	0	0
	F28C	0	0
	F28D	0	0
	F28F	0	0
	F28G	0	0
	F41A	0	0
	F41B	0	0
	F41C	1	0.000506842
	F41F	0	0
	F41G	0	0
	F41H	1	0.000506842
	F41J	0	0
	F42B	0	0
	F42C	0	0
	F42D	0	0
	F99Z	0	0
	G01B	16	0.00810948
	G01C	9	0.00456158
	G01D	0	0
	G01F	4	0.00202737
	G01G	0	0
	G01H	0	0
	G01J	0	0
	G01K	0	0
	G01L	4	0.00202737
	G01M	0	0
	G01N	14	0.00709579
	G01P	0	0
	G01R	10	0.00506842
	G01S	24	0.0121642
	G01T	0	0
	G01V	9	0.00456158
	G01W	0	0
	G02B	3	0.00152053
	G02C	0	0
	G02F	0	0
	G03B	1	0.000506842
	G03C	2	0.00101368
	G03D	0	0
	G03F	1	0.000506842
	G03G	4	0.00202737
	G03H	0	0
	G04B	0	0
	G04C	0	0
	G04D	0	0
	G04F	0	0
	G04G	0	0
	G05B	11	0.00557527
	G05D	4	0.00202737
	G05F	0	0
	G05G	8	0.00405474
	G06C	0	0
	G06D	0	0
	G06E	0	0
	G06F	33	0.0167258
	G06G	0	0
	G06J	0	0
	G06K	0	0
	G06M	0	0
	G06N	0	0
	G06Q	0	0
	G06T	0	0
	G07B	0	0
	G07C	0	0
	G07D	0	0
	G07F	0	0
	G07G	0	0
	G08B	3	0.00152053
	G08C	0	0
	G08G	5	0.00253421
	G09B	0	0
	G09C	0	0
	G09D	0	0
	G09F	2	0.00101368
	G09G	0	0
	G10B	0	0
	G10C	0	0
	G10D	0	0
	G10F	0	0
	G10G	0	0
	G10H	0	0
	G10K	0	0
	G10L	0	0
	G11B	0	0
	G11C	1	0.000506842
	G12B	0	0
	G21B	0	0
	G21C	1	0.000506842
	G21D	0	0
	G21F	0	0
	G21G	0	0
	G21H	0	0
	G21J	0	0
	G21K	0	0
	G99Z	0	0
	H01B	7	0.0035479
	H01C	3	0.00152053
	H01F	0	0
	H01G	1	0.000506842
	H01H	2	0.00101368
	H01J	0	0
	H01K	0	0
	H01L	1	0.000506842
	H01M	1	0.000506842
	H01P	0	0
	H01Q	0	0
	H01R	0	0
	H01S	0	0
	H01T	0	0
	H02B	0	0
	H02G	0	0
	H02H	0	0
	H02J	0	0
	H02K	0	0
	H02M	0	0
	H02N	0	0
	H02P	0	0
	H03B	0	0
	H03C	0	0
	H03D	0	0
	H03F	0	0
	H03G	0	0
	H03H	0	0
	H03J	0	0
	H03K	1	0.000506842
	H03L	0	0
	H03M	0	0
	H04B	0	0
	H04H	0	0
	H04J	0	0
	H04K	0	0
	H04L	0	0
	H04M	0	0
	H04N	2	0.00101368
	H04Q	3	0.00152053
	H04R	0	0
	H04S	0	0
	H05B	1	0.000506842
	H05C	0	0
	H05F	0	0
	H05G	0	0
	H05H	0	0
	H05K	0	0

## Sheet: E.Diversity_Cos. Distance(Dij)
	A01B	A01C	A01D	A01F	A01G	A01H	A01J	A01K	A01L	A01M	A01N	A01P	A21B	A21C	A21D	A22B	A22C	A23B	A23C	A23D	A23F	A23G	A23J	A23K	A23L	A23N	A23P	A24B	A24C	A24D	A24F	A41B	A41C	A41D	A41F	A41G	A41H	A42B	A42C	A43B	A43C	A43D	A44B	A44C	A45B	A45C	A45D	A45F	A46B
A01B	0	0.656862	0.827944	0.924321	0.900222	0.974297	0.993177	0.988885	0.97369	0.990271	0.982475	0.967634	0.993556	0.992593	0.993247	0.991855	0.994481	0.982878	0.995308	0.99451	0.993064	0.996055	0.990752	0.992261	0.993809	0.991724	0.99146	0.996063	0.99394	0.998335	0.987666	0.992774	0.995701	0.992344	0.980542	0.979242	0.981809	0.996613	0.995643	0.997475	0.997722	0.99125	0.986259	0.991739	0.99356	0.980324	0.992643	0.98962	0.989791
A01C	0.656862	0	0.953504	0.946312	0.779535	0.9503	0.989856	0.987673	0.924177	0.972248	0.951472	0.943094	0.991289	0.986275	0.98579	0.990822	0.991765	0.966805	0.987601	0.986669	0.987174	0.98777	0.977328	0.975106	0.98381	0.991052	0.983061	0.99411	0.983862	0.996238	0.97561	0.99614	0.998135	0.995678	0.989023	0.967767	0.981568	0.998206	0.997773	0.998577	0.998506	0.995165	0.987115	0.99407	0.994685	0.979714	0.990784	0.987556	0.989508
A01D	0.827944	0.953504	0	0.521646	0.920252	0.997676	0.996751	0.991681	0.995522	0.994385	0.997166	0.901769	0.997547	0.992294	0.997291	0.991625	0.99547	0.992516	0.997984	0.999036	0.997016	0.998591	0.998102	0.994396	0.99668	0.973899	0.994323	0.986183	0.994739	0.998937	0.995982	0.99907	0.999316	0.998345	0.996235	0.993217	0.993731	0.999249	0.999427	0.999568	0.999408	0.998222	0.995928	0.998364	0.997492	0.994093	0.997308	0.995215	0.994885
A01F	0.924321	0.946312	0.521646	0	0.954719	0.997647	0.989813	0.993197	0.99228	0.994386	0.987788	0.949718	0.991137	0.982853	0.986145	0.990178	0.988787	0.970392	0.992123	0.994961	0.985697	0.992501	0.990821	0.9883	0.986551	0.946421	0.977559	0.986434	0.981468	0.995932	0.986817	0.976631	0.987848	0.988369	0.974714	0.982365	0.976181	0.990054	0.98811	0.996179	0.997237	0.993208	0.98307	0.995266	0.997674	0.984435	0.99398	0.991223	0.992947
A01G	0.900222	0.779535	0.920252	0.954719	0	0.96601	0.978052	0.964367	0.965772	0.956595	0.962757	0.94755	0.979436	0.973715	0.952704	0.987362	0.975437	0.883258	0.981999	0.988472	0.956824	0.982502	0.985291	0.97476	0.971644	0.987574	0.950014	0.990471	0.983691	0.993505	0.904322	0.983062	0.992978	0.980008	0.956154	0.849015	0.919941	0.99369	0.992189	0.994856	0.994156	0.987324	0.90734	0.970916	0.979766	0.854904	0.964609	0.924847	0.972873
A01H	0.974297	0.9503	0.997676	0.997647	0.96601	0	0.988943	0.96547	0.991612	0.991316	0.825242	0.932535	0.997994	0.993283	0.941505	0.998371	0.997254	0.956217	0.943796	0.877465	0.986085	0.982603	0.754811	0.856368	0.950897	0.997881	0.988878	0.990783	0.99735	0.982618	0.992838	0.999347	0.999053	0.999094	0.999276	0.994853	0.999069	0.999726	0.999731	0.999769	0.999826	0.99972	0.999052	0.999253	0.999584	0.999169	0.996974	0.999462	0.998597
A01J	0.993177	0.989856	0.996751	0.989813	0.978052	0.988943	0	0.87091	0.97529	0.986285	0.943986	0.97161	0.95984	0.9147	0.943384	0.977225	0.97457	0.922579	0.761161	0.951229	0.949484	0.94445	0.913369	0.934491	0.927139	0.974466	0.892473	0.988782	0.989529	0.991278	0.97113	0.978787	0.983607	0.983917	0.969079	0.979449	0.969013	0.990722	0.985958	0.994082	0.996715	0.989248	0.976717	0.989731	0.995291	0.983245	0.985729	0.988003	0.98804
A01K	0.988885	0.987673	0.991681	0.993197	0.964367	0.96547	0.87091	0	0.935049	0.921787	0.936877	0.971527	0.989946	0.991465	0.977587	0.921587	0.977728	0.957472	0.978921	0.977282	0.982858	0.981868	0.942761	0.893933	0.96986	0.991672	0.977609	0.99275	0.996756	0.99698	0.972086	0.986491	0.995195	0.98052	0.947412	0.984621	0.980388	0.991203	0.991643	0.996932	0.996753	0.99478	0.965035	0.978159	0.974751	0.954113	0.970774	0.943546	0.979999
A01L	0.97369	0.924177	0.995522	0.99228	0.965772	0.991612	0.97529	0.935049	0	0.985807	0.947084	0.958511	0.945415	0.99286	0.988634	0.990523	0.994565	0.970359	0.98876	0.987464	0.988335	0.985234	0.976277	0.971003	0.983452	0.996745	0.987164	0.994211	0.993427	0.994529	0.971296	0.983209	0.991774	0.987081	0.968598	0.981075	0.983231	0.992431	0.99065	0.987487	0.990774	0.985565	0.986357	0.989025	0.995347	0.992173	0.983641	0.991227	0.985028
A01M	0.990271	0.972248	0.994385	0.994386	0.956595	0.991316	0.986285	0.921787	0.985807	0	0.940824	0.933963	0.990004	0.995722	0.990914	0.989466	0.993858	0.973249	0.991425	0.992007	0.99155	0.991728	0.985192	0.977475	0.987811	0.996148	0.991846	0.996115	0.997181	0.997542	0.938426	0.994139	0.997329	0.991755	0.977796	0.981211	0.989645	0.995959	0.995593	0.997689	0.998324	0.997131	0.986044	0.99191	0.98979	0.974155	0.98764	0.917511	0.990008
A01N	0.982475	0.951472	0.997166	0.987788	0.962757	0.825242	0.943986	0.936877	0.947084	0.940824	0	0.190132	0.988136	0.976132	0.900885	0.976273	0.976984	0.764843	0.847373	0.778118	0.882743	0.785075	0.56739	0.53384	0.800115	0.989339	0.923677	0.952293	0.990626	0.978676	0.910755	0.967218	0.981397	0.974909	0.968849	0.939351	0.980663	0.987744	0.983518	0.99328	0.996598	0.991473	0.986378	0.992472	0.997144	0.989293	0.928649	0.993344	0.971235
A01P	0.967634	0.943094	0.901769	0.949718	0.94755	0.932535	0.97161	0.971527	0.958511	0.933963	0.190132	0	0.994903	0.988601	0.958417	0.99085	0.986798	0.813403	0.918235	0.900916	0.938583	0.907248	0.822354	0.767435	0.899531	0.993226	0.968114	0.968529	0.99381	0.987527	0.955051	0.989547	0.994574	0.987989	0.991609	0.925479	0.994372	0.996217	0.995866	0.997494	0.998772	0.997274	0.994743	0.995824	0.998298	0.997482	0.969302	0.998401	0.987951
A21B	0.993556	0.991289	0.997547	0.991137	0.979436	0.997994	0.95984	0.989946	0.945415	0.990004	0.988136	0.994903	0	0.757818	0.719634	0.966602	0.939448	0.755774	0.884386	0.918222	0.713812	0.923682	0.890671	0.929196	0.697898	0.788802	0.745318	0.979442	0.971264	0.991408	0.918569	0.985091	0.992107	0.981621	0.974189	0.979599	0.97412	0.992156	0.988499	0.990662	0.993792	0.986818	0.98114	0.991457	0.99195	0.961748	0.940699	0.980516	0.990556
A21C	0.992593	0.986275	0.992294	0.982853	0.973715	0.993283	0.9147	0.991465	0.99286	0.995722	0.976132	0.988601	0.757818	0	0.42431	0.941113	0.891332	0.738366	0.843876	0.848641	0.823804	0.795444	0.841151	0.862183	0.673478	0.860245	0.271838	0.986752	0.980464	0.991447	0.971592	0.989927	0.984143	0.988369	0.982638	0.97124	0.957547	0.995903	0.994144	0.993497	0.995733	0.984029	0.96654	0.992375	0.996672	0.977269	0.986355	0.990339	0.989423
A21D	0.993247	0.98579	0.997291	0.986145	0.952704	0.941505	0.943384	0.977587	0.988634	0.990914	0.900885	0.958417	0.719634	0.42431	0	0.948169	0.897157	0.393384	0.662378	0.605717	0.717764	0.686773	0.591473	0.69082	0.300722	0.83232	0.233716	0.976693	0.988047	0.989572	0.943241	0.987741	0.992363	0.986715	0.977466	0.961025	0.960276	0.995314	0.994685	0.995596	0.996563	0.991036	0.955272	0.986242	0.995884	0.929699	0.973564	0.968362	0.98534
A22B	0.991855	0.990822	0.991625	0.990178	0.987362	0.998371	0.977225	0.921587	0.990523	0.989466	0.976273	0.99085	0.966602	0.941113	0.948169	0	0.255346	0.867312	0.950489	0.969959	0.965563	0.969287	0.939319	0.94575	0.900306	0.95625	0.869696	0.995028	0.992315	0.998294	0.986446	0.996045	0.997426	0.995092	0.982983	0.992821	0.984791	0.997721	0.995352	0.998922	0.998773	0.995283	0.989858	0.993771	0.995549	0.986749	0.98588	0.986721	0.991894
A22C	0.994481	0.991765	0.99547	0.988787	0.975437	0.997254	0.97457	0.977728	0.994565	0.993858	0.976984	0.986798	0.939448	0.891332	0.897157	0.255346	0	0.785273	0.920704	0.949485	0.934313	0.944132	0.910059	0.938301	0.835799	0.939923	0.776224	0.993568	0.991346	0.997127	0.980203	0.992219	0.995393	0.992463	0.984212	0.981697	0.976669	0.997064	0.996034	0.997667	0.998222	0.993966	0.978652	0.993401	0.997744	0.973159	0.989807	0.986406	0.992444
A23B	0.982878	0.966805	0.992516	0.970392	0.883258	0.956217	0.922579	0.957472	0.970359	0.973249	0.764843	0.813403	0.755774	0.738366	0.393384	0.867312	0.785273	0	0.554612	0.611998	0.614925	0.663628	0.494715	0.576082	0.149173	0.789335	0.340215	0.957068	0.976699	0.979998	0.874662	0.975395	0.98787	0.974328	0.956002	0.910911	0.922102	0.990885	0.989076	0.991765	0.99338	0.984944	0.908358	0.97184	0.993263	0.856074	0.950189	0.934332	0.968716
A23C	0.995308	0.987601	0.997984	0.992123	0.981999	0.943796	0.761161	0.978921	0.98876	0.991425	0.847373	0.918235	0.884386	0.843876	0.662378	0.950489	0.920704	0.554612	0	0.613986	0.73088	0.65944	0.481284	0.694372	0.468559	0.894396	0.572517	0.975061	0.99237	0.989785	0.96415	0.995966	0.997358	0.995276	0.994043	0.982079	0.990116	0.998506	0.99645	0.99843	0.9991	0.99746	0.989522	0.996644	0.998645	0.986292	0.983606	0.993533	0.992363
A23D	0.99451	0.986669	0.999036	0.994961	0.988472	0.877465	0.951229	0.977282	0.987464	0.992007	0.778118	0.900916	0.918222	0.848641	0.605717	0.969959	0.949485	0.611998	0.613986	0	0.814527	0.662836	0.572875	0.680274	0.499679	0.91943	0.607209	0.974792	0.996162	0.990084	0.971797	0.99633	0.997962	0.996067	0.996158	0.987313	0.995433	0.998663	0.998067	0.996316	0.99733	0.996315	0.994744	0.99778	0.999281	0.992939	0.978375	0.996911	0.991469
A23F	0.993064	0.987174	0.997016	0.985697	0.956824	0.986085	0.949484	0.982858	0.988335	0.99155	0.882743	0.938583	0.713812	0.823804	0.717764	0.965563	0.934313	0.614925	0.73088	0.814527	0	0.794216	0.747672	0.811415	0.579684	0.785312	0.663688	0.968843	0.987777	0.984346	0.943634	0.990758	0.99485	0.98554	0.981454	0.966384	0.969881	0.996392	0.992859	0.996388	0.997326	0.993546	0.965474	0.989805	0.995827	0.944304	0.972875	0.974286	0.984964
A23G	0.996055	0.98777	0.998591	0.992501	0.982502	0.982603	0.94445	0.981868	0.985234	0.991728	0.785075	0.907248	0.923682	0.795444	0.686773	0.969287	0.944132	0.663628	0.65944	0.662836	0.794216	0	0.66625	0.73758	0.547924	0.927508	0.444449	0.97235	0.989526	0.990832	0.959476	0.992949	0.9946	0.99352	0.990318	0.980376	0.985181	0.997236	0.996592	0.997684	0.99844	0.995278	0.98496	0.994897	0.99835	0.982131	0.971529	0.991485	0.986284
A23J	0.990752	0.977328	0.998102	0.990821	0.985291	0.754811	0.913369	0.942761	0.976277	0.985192	0.56739	0.822354	0.890671	0.841151	0.591473	0.939319	0.910059	0.494715	0.481284	0.572875	0.747672	0.66625	0	0.440217	0.363165	0.880027	0.541838	0.963091	0.99232	0.984171	0.949819	0.991339	0.994589	0.992527	0.991769	0.982505	0.993489	0.996866	0.994448	0.997749	0.998985	0.997202	0.994649	0.997425	0.998584	0.994965	0.960542	0.997115	0.985286
A23K	0.992261	0.975106	0.994396	0.9883	0.97476	0.856368	0.934491	0.893933	0.971003	0.977475	0.53384	0.767435	0.929196	0.862183	0.69082	0.94575	0.938301	0.576082	0.694372	0.680274	0.811415	0.73758	0.440217	0	0.530243	0.913007	0.638872	0.963624	0.994247	0.985867	0.942947	0.988254	0.991893	0.989085	0.985719	0.975093	0.988392	0.995711	0.994073	0.996896	0.998386	0.995699	0.987791	0.994903	0.997388	0.987416	0.952356	0.992196	0.98031
A23L	0.993809	0.98381	0.99668	0.986551	0.971644	0.950897	0.927139	0.96986	0.983452	0.987811	0.800115	0.899531	0.697898	0.673478	0.300722	0.900306	0.835799	0.149173	0.468559	0.499679	0.579684	0.547924	0.363165	0.530243	0	0.726656	0.221385	0.961434	0.988949	0.98741	0.949427	0.992875	0.995732	0.991206	0.988216	0.971625	0.982433	0.996822	0.995305	0.997462	0.998304	0.995624	0.980811	0.993804	0.997218	0.969178	0.971608	0.986249	0.986953
A23N	0.991724	0.991052	0.973899	0.946421	0.987574	0.997881	0.974466	0.991672	0.996745	0.996148	0.989339	0.993226	0.788802	0.860245	0.83232	0.95625	0.939923	0.789335	0.894396	0.91943	0.785312	0.927508	0.880027	0.913007	0.726656	0	0.755252	0.985213	0.990105	0.996622	0.983867	0.999077	0.999076	0.99505	0.993609	0.993221	0.988287	0.999307	0.99719	0.999157	0.999409	0.998106	0.994058	0.99802	0.997339	0.988616	0.994097	0.994591	0.99423
A23P	0.99146	0.983061	0.994323	0.977559	0.950014	0.988878	0.892473	0.977609	0.987164	0.991846	0.923677	0.968114	0.745318	0.271838	0.233716	0.869696	0.776224	0.340215	0.572517	0.607209	0.663688	0.444449	0.541838	0.638872	0.221385	0.755252	0	0.970854	0.983234	0.987822	0.954652	0.987175	0.983587	0.986721	0.971533	0.955086	0.946511	0.99446	0.992795	0.993607	0.994798	0.983837	0.940921	0.987021	0.995857	0.94806	0.976855	0.976283	0.984576
A24B	0.996063	0.99411	0.986183	0.986434	0.990471	0.990783	0.988782	0.99275	0.994211	0.996115	0.952293	0.968529	0.979442	0.986752	0.976693	0.995028	0.993568	0.957068	0.975061	0.974792	0.968843	0.97235	0.963091	0.963624	0.961434	0.985213	0.970854	0	0.595616	0.297592	0.649326	0.994977	0.997142	0.996045	0.993983	0.992156	0.991339	0.995789	0.995524	0.998474	0.999103	0.997618	0.994168	0.997248	0.99927	0.99337	0.992332	0.99613	0.996231
A24C	0.99394	0.983862	0.994739	0.981468	0.983691	0.99735	0.989529	0.996756	0.993427	0.997181	0.990626	0.99381	0.971264	0.980464	0.988047	0.992315	0.991346	0.976699	0.99237	0.996162	0.987777	0.989526	0.99232	0.994247	0.988949	0.990105	0.983234	0.595616	0	0.544803	0.766251	0.994669	0.9974	0.994477	0.992823	0.985732	0.980866	0.997174	0.997103	0.997964	0.999025	0.995835	0.990428	0.994753	0.998661	0.991663	0.992658	0.99584	0.995759
A24D	0.998335	0.996238	0.998937	0.995932	0.993505	0.982618	0.991278	0.99698	0.994529	0.997542	0.978676	0.987527	0.991408	0.991447	0.989572	0.998294	0.997127	0.979998	0.989785	0.990084	0.984346	0.990832	0.984171	0.985867	0.98741	0.996622	0.987822	0.297592	0.544803	0	0.525734	0.993126	0.996012	0.994245	0.992449	0.990658	0.990702	0.996198	0.993789	0.997969	0.999133	0.997278	0.992969	0.996457	0.9994	0.995376	0.994062	0.996953	0.996453
A24F	0.987666	0.97561	0.995982	0.986817	0.904322	0.992838	0.97113	0.972086	0.971296	0.938426	0.910755	0.955051	0.918569	0.971592	0.943241	0.986446	0.980203	0.874662	0.96415	0.971797	0.943634	0.959476	0.949819	0.942947	0.949427	0.983867	0.954652	0.649326	0.766251	0.525734	0	0.973074	0.985016	0.974562	0.939096	0.93706	0.921759	0.985704	0.970412	0.973391	0.97497	0.965862	0.903672	0.96394	0.988766	0.824786	0.939288	0.909559	0.963239
A41B	0.992774	0.99614	0.99907	0.976631	0.983062	0.999347	0.978787	0.986491	0.983209	0.994139	0.967218	0.989547	0.985091	0.989927	0.987741	0.996045	0.992219	0.975395	0.995966	0.99633	0.990758	0.992949	0.991339	0.988254	0.992875	0.999077	0.987175	0.994977	0.994669	0.993126	0.973074	0	0.6244	0.31142	0.527214	0.955898	0.832801	0.850936	0.850231	0.917621	0.938492	0.921582	0.911092	0.957307	0.99018	0.957447	0.979772	0.925743	0.981611
A41C	0.995701	0.998135	0.999316	0.987848	0.992978	0.999053	0.983607	0.995195	0.991774	0.997329	0.981397	0.994574	0.992107	0.984143	0.992363	0.997426	0.995393	0.98787	0.997358	0.997962	0.99485	0.9946	0.994589	0.991893	0.995732	0.999076	0.983587	0.997142	0.9974	0.996012	0.985016	0.6244	0	0.683386	0.735667	0.9782	0.915017	0.934294	0.924096	0.977744	0.984662	0.971567	0.940172	0.970474	0.995623	0.979107	0.990833	0.967097	0.990586
A41D	0.992344	0.995678	0.998345	0.988369	0.980008	0.999094	0.983917	0.98052	0.987081	0.991755	0.974909	0.987989	0.981621	0.988369	0.986715	0.995092	0.992463	0.974328	0.995276	0.996067	0.98554	0.99352	0.992527	0.989085	0.991206	0.99505	0.986721	0.996045	0.994477	0.994245	0.974562	0.31142	0.683386	0	0.434291	0.952864	0.842076	0.798797	0.811832	0.934543	0.952737	0.938603	0.921614	0.951674	0.987311	0.946424	0.976188	0.89942	0.976171
A41F	0.980542	0.989023	0.996235	0.974714	0.956154	0.999276	0.969079	0.947412	0.968598	0.977796	0.968849	0.991609	0.974189	0.982638	0.977466	0.982983	0.984212	0.956002	0.994043	0.996158	0.981454	0.990318	0.991769	0.985719	0.988216	0.993609	0.971533	0.993983	0.992823	0.992449	0.939096	0.527214	0.735667	0.434291	0	0.935499	0.720392	0.807814	0.787127	0.86398	0.862962	0.855229	0.382949	0.780455	0.965136	0.818736	0.947336	0.684775	0.961332
A41G	0.979242	0.967767	0.993217	0.982365	0.849015	0.994853	0.979449	0.984621	0.981075	0.981211	0.939351	0.925479	0.979599	0.97124	0.961025	0.992821	0.981697	0.910911	0.982079	0.987313	0.966384	0.980376	0.982505	0.975093	0.971625	0.993221	0.955086	0.992156	0.985732	0.990658	0.93706	0.955898	0.9782	0.952864	0.935499	0	0.90888	0.956048	0.95885	0.989206	0.993944	0.983896	0.927408	0.95923	0.98563	0.919492	0.724433	0.954557	0.930797
A41H	0.981809	0.981568	0.993731	0.976181	0.919941	0.999069	0.969013	0.980388	0.983231	0.989645	0.980663	0.994372	0.97412	0.957547	0.960276	0.984791	0.976669	0.922102	0.990116	0.995433	0.969881	0.985181	0.993489	0.988392	0.982433	0.988287	0.946511	0.991339	0.980866	0.990702	0.921759	0.832801	0.915017	0.842076	0.720392	0.90888	0	0.94162	0.93104	0.978392	0.977941	0.938627	0.682722	0.906169	0.985471	0.84904	0.938207	0.904768	0.96648
A42B	0.996613	0.998206	0.999249	0.990054	0.99369	0.999726	0.990722	0.991203	0.992431	0.995959	0.987744	0.996217	0.992156	0.995903	0.995314	0.997721	0.997064	0.990885	0.998506	0.998663	0.996392	0.997236	0.996866	0.995711	0.996822	0.999307	0.99446	0.995789	0.997174	0.996198	0.985704	0.850936	0.934294	0.798797	0.807814	0.956048	0.94162	0	0.0992437	0.979115	0.984283	0.975666	0.944312	0.975988	0.983057	0.97885	0.971663	0.96644	0.988443
A42C	0.995643	0.997773	0.999427	0.98811	0.992189	0.999731	0.985958	0.991643	0.99065	0.995593	0.983518	0.995866	0.988499	0.994144	0.994685	0.995352	0.996034	0.989076	0.99645	0.998067	0.992859	0.996592	0.994448	0.994073	0.995305	0.99719	0.992795	0.995524	0.997103	0.993789	0.970412	0.850231	0.924096	0.811832	0.787127	0.95885	0.93104	0.0992437	0	0.981667	0.987804	0.976192	0.95132	0.982086	0.984676	0.978933	0.966179	0.971235	0.986553
A43B	0.997475	0.998577	0.999568	0.996179	0.994856	0.999769	0.994082	0.996932	0.987487	0.997689	0.99328	0.997494	0.990662	0.993497	0.995596	0.998922	0.997667	0.991765	0.99843	0.996316	0.996388	0.997684	0.997749	0.996896	0.997462	0.999157	0.993607	0.998474	0.997964	0.997969	0.973391	0.917621	0.977744	0.934543	0.86398	0.989206	0.978392	0.979115	0.981667	0	0.0983277	0.0963158	0.96963	0.985027	0.992298	0.99029	0.995161	0.978987	0.994016
A43C	0.997722	0.998506	0.999408	0.997237	0.994156	0.999826	0.996715	0.996753	0.990774	0.998324	0.996598	0.998772	0.993792	0.995733	0.996563	0.998773	0.998222	0.99338	0.9991	0.99733	0.997326	0.99844	0.998985	0.998386	0.998304	0.999409	0.994798	0.999103	0.999025	0.999133	0.97497	0.938492	0.984662	0.952737	0.862962	0.993944	0.977941	0.984283	0.987804	0.0983277	0	0.172611	0.935246	0.973993	0.99411	0.982344	0.994773	0.975612	0.994859
A43D	0.99125	0.995165	0.998222	0.993208	0.987324	0.99972	0.989248	0.99478	0.985565	0.997131	0.991473	0.997274	0.986818	0.984029	0.991036	0.995283	0.993966	0.984944	0.99746	0.996315	0.993546	0.995278	0.997202	0.995699	0.995624	0.998106	0.983837	0.997618	0.995835	0.997278	0.965862	0.921582	0.971567	0.938603	0.855229	0.983896	0.938627	0.975666	0.976192	0.0963158	0.172611	0	0.948527	0.978626	0.993426	0.972831	0.982898	0.972884	0.977487
A44B	0.986259	0.987115	0.995928	0.98307	0.90734	0.999052	0.976717	0.965035	0.986357	0.986044	0.986378	0.994743	0.98114	0.96654	0.955272	0.989858	0.978652	0.908358	0.989522	0.994744	0.965474	0.98496	0.994649	0.987791	0.980811	0.994058	0.940921	0.994168	0.990428	0.992969	0.903672	0.911092	0.940172	0.921614	0.382949	0.927408	0.682722	0.944312	0.95132	0.96963	0.935246	0.948527	0	0.740422	0.980613	0.772124	0.951397	0.799246	0.965593
A44C	0.991739	0.99407	0.998364	0.995266	0.970916	0.999253	0.989731	0.978159	0.989025	0.99191	0.992472	0.995824	0.991457	0.992375	0.986242	0.993771	0.993401	0.97184	0.996644	0.99778	0.989805	0.994897	0.997425	0.994903	0.993804	0.99802	0.987021	0.997248	0.994753	0.996457	0.96394	0.957307	0.970474	0.951674	0.780455	0.95923	0.906169	0.975988	0.982086	0.985027	0.973993	0.978626	0.740422	0	0.990577	0.913611	0.970109	0.918617	0.984929
A45B	0.99356	0.994685	0.997492	0.997674	0.979766	0.999584	0.995291	0.974751	0.995347	0.98979	0.997144	0.998298	0.99195	0.996672	0.995884	0.995549	0.997744	0.993263	0.998645	0.999281	0.995827	0.99835	0.998584	0.997388	0.997218	0.997339	0.995857	0.99927	0.998661	0.9994	0.988766	0.99018	0.995623	0.987311	0.965136	0.98563	0.985471	0.983057	0.984676	0.992298	0.99411	0.993426	0.980613	0.990577	0	0.965087	0.974605	0.942901	0.981401
A45C	0.980324	0.979714	0.994093	0.984435	0.854904	0.999169	0.983245	0.954113	0.992173	0.974155	0.989293	0.997482	0.961748	0.977269	0.929699	0.986749	0.973159	0.856074	0.986292	0.992939	0.944304	0.982131	0.994965	0.987416	0.969178	0.988616	0.94806	0.99337	0.991663	0.995376	0.824786	0.957447	0.979107	0.946424	0.818736	0.919492	0.84904	0.97885	0.978933	0.99029	0.982344	0.972831	0.772124	0.913611	0.965087	0	0.911592	0.519109	0.937804
A45D	0.992643	0.990784	0.997308	0.99398	0.964609	0.996974	0.985729	0.970774	0.983641	0.98764	0.928649	0.969302	0.940699	0.986355	0.973564	0.98588	0.989807	0.950189	0.983606	0.978375	0.972875	0.971529	0.960542	0.952356	0.971608	0.994097	0.976855	0.992332	0.992658	0.994062	0.939288	0.979772	0.990833	0.976188	0.947336	0.724433	0.938207	0.971663	0.966179	0.995161	0.994773	0.982898	0.951397	0.970109	0.974605	0.911592	0	0.959217	0.653035
A45F	0.98962	0.987556	0.995215	0.991223	0.924847	0.999462	0.988003	0.943546	0.991227	0.917511	0.993344	0.998401	0.980516	0.990339	0.968362	0.986721	0.986406	0.934332	0.993533	0.996911	0.974286	0.991485	0.997115	0.992196	0.986249	0.994591	0.976283	0.99613	0.99584	0.996953	0.909559	0.925743	0.967097	0.89942	0.684775	0.954557	0.904768	0.96644	0.971235	0.978987	0.975612	0.972884	0.799246	0.918617	0.942901	0.519109	0.959217	0	0.967009
A46B	0.989791	0.989508	0.994885	0.992947	0.972873	0.998597	0.98804	0.979999	0.985028	0.990008	0.971235	0.987951	0.990556	0.989423	0.98534	0.991894	0.992444	0.968716	0.992363	0.991469	0.984964	0.986284	0.985286	0.98031	0.986953	0.99423	0.984576	0.996231	0.995759	0.996453	0.963239	0.981611	0.990586	0.976171	0.961332	0.930797	0.96648	0.988443	0.986553	0.994016	0.994859	0.977487	0.965593	0.984929	0.981401	0.937804	0.653035	0.967009	0
A46D	0.994447	0.992458	0.995414	0.994101	0.980263	0.997828	0.978899	0.990466	0.987078	0.993454	0.963631	0.983399	0.983999	0.960528	0.979991	0.993972	0.989157	0.965446	0.989581	0.988671	0.984484	0.981153	0.980343	0.973455	0.984994	0.99693	0.960405	0.994337	0.99205	0.992157	0.97352	0.976957	0.986541	0.976381	0.96912	0.920503	0.954371	0.991015	0.990462	0.991728	0.996325	0.979562	0.965272	0.982864	0.988914	0.973236	0.7139	0.9862	0.262531
A47B	0.987001	0.990141	0.995325	0.991825	0.957984	0.999497	0.988961	0.979784	0.989364	0.985993	0.995708	0.998338	0.959153	0.989182	0.982805	0.98465	0.990143	0.967618	0.993912	0.997723	0.98337	0.993128	0.997144	0.995944	0.98774	0.991446	0.985697	0.997537	0.994914	0.997935	0.953228	0.982771	0.992345	0.980697	0.903879	0.963854	0.933695	0.990251	0.98813	0.99331	0.994563	0.99029	0.931947	0.975078	0.949012	0.85565	0.963659	0.901349	0.974758
A47C	0.996126	0.997204	0.997658	0.993355	0.984961	0.999669	0.993798	0.988242	0.995678	0.960938	0.996624	0.998683	0.988204	0.994736	0.996062	0.996508	0.997336	0.992894	0.998499	0.999135	0.995477	0.99792	0.998874	0.99788	0.997642	0.998026	0.994228	0.998934	0.997959	0.998655	0.990696	0.962863	0.981505	0.967935	0.92257	0.955526	0.973284	0.985767	0.978711	0.975161	0.989309	0.989325	0.959655	0.987269	0.963363	0.965005	0.986102	0.881917	0.991515
A47D	0.995455	0.996904	0.99744	0.99416	0.98199	0.999395	0.994486	0.977851	0.996117	0.972544	0.996916	0.998906	0.989882	0.997462	0.99566	0.994438	0.997375	0.991818	0.99828	0.99908	0.993973	0.998033	0.99855	0.997338	0.996872	0.997454	0.995677	0.998954	0.998788	0.999106	0.986324	0.948415	0.980952	0.956344	0.901403	0.956448	0.972462	0.979915	0.964998	0.9856	0.993476	0.994344	0.945476	0.985358	0.960422	0.938574	0.986039	0.866617	0.990551
A47F	0.986476	0.983352	0.994304	0.987957	0.925604	0.998864	0.983561	0.973031	0.989982	0.983606	0.994104	0.997827	0.95067	0.984568	0.969161	0.982491	0.983982	0.938395	0.988515	0.996074	0.971022	0.989791	0.995565	0.9933	0.980053	0.988354	0.975342	0.995857	0.991479	0.997301	0.921095	0.983801	0.99461	0.975115	0.880383	0.943628	0.904187	0.990774	0.980441	0.995497	0.993272	0.984695	0.902186	0.966255	0.966335	0.8086	0.947621	0.878717	0.967339
A47G	0.975261	0.962142	0.990617	0.979323	0.722721	0.997036	0.972189	0.959408	0.981762	0.967916	0.981695	0.990172	0.919865	0.963552	0.927269	0.982668	0.969097	0.859247	0.980007	0.990046	0.912384	0.976868	0.989614	0.983101	0.958897	0.973995	0.937373	0.991175	0.98646	0.99214	0.845355	0.909811	0.969724	0.888466	0.826123	0.789402	0.833562	0.973593	0.964883	0.984037	0.98463	0.972186	0.789471	0.914924	0.953948	0.673976	0.923758	0.798997	0.948041
A47H	0.989302	0.988372	0.99481	0.992197	0.93855	0.999287	0.985691	0.977448	0.990694	0.986098	0.994746	0.997189	0.979433	0.991402	0.986902	0.98881	0.991306	0.972631	0.995341	0.998324	0.986893	0.995324	0.997881	0.995759	0.992673	0.994452	0.988391	0.997401	0.994429	0.996726	0.966215	0.973519	0.988607	0.965314	0.882409	0.948004	0.924664	0.987705	0.986734	0.993379	0.991805	0.98921	0.868041	0.958752	0.974401	0.92382	0.9727	0.931915	0.978787
A47J	0.991512	0.991598	0.994137	0.986828	0.966358	0.998636	0.964918	0.987404	0.99302	0.993692	0.99172	0.996502	0.349262	0.752795	0.772363	0.955901	0.920605	0.789647	0.896269	0.94561	0.53129	0.938745	0.909856	0.949919	0.72887	0.619813	0.752578	0.987365	0.989044	0.995239	0.943833	0.992408	0.995719	0.979794	0.975663	0.978512	0.969819	0.996402	0.992295	0.996556	0.997672	0.993791	0.968091	0.989588	0.99136	0.931196	0.972359	0.966825	0.985705
A47K	0.989545	0.984391	0.996352	0.99005	0.943036	0.998785	0.983298	0.97263	0.990612	0.983936	0.977341	0.98879	0.975602	0.985006	0.97565	0.991403	0.98796	0.948689	0.989773	0.99299	0.975708	0.98882	0.989183	0.985606	0.983875	0.99192	0.977713	0.994533	0.991376	0.994311	0.933201	0.961916	0.981835	0.96362	0.922281	0.951702	0.934763	0.986107	0.981508	0.990721	0.992789	0.985127	0.929709	0.976874	0.967423	0.893845	0.930687	0.921523	0.913489
A47L	0.984724	0.99079	0.98734	0.988357	0.979606	0.999233	0.98499	0.980116	0.980985	0.984594	0.985627	0.993399	0.988979	0.991022	0.989594	0.989714	0.992221	0.97457	0.98992	0.993227	0.98127	0.99324	0.987896	0.990993	0.988694	0.99072	0.988517	0.993668	0.994589	0.992841	0.967886	0.982055	0.991974	0.971379	0.963073	0.981069	0.977812	0.991691	0.982437	0.993743	0.995643	0.986638	0.974979	0.990763	0.991993	0.968199	0.93785	0.978988	0.744678
A61B	0.921776	0.991098	0.998699	0.983558	0.990178	0.995847	0.968809	0.982947	0.976458	0.989411	0.945811	0.986453	0.986558	0.987441	0.992142	0.966035	0.987776	0.985434	0.993578	0.991644	0.99119	0.98988	0.977657	0.976425	0.989851	0.99693	0.992365	0.994002	0.992314	0.993359	0.969218	0.925198	0.947891	0.953999	0.852018	0.982467	0.922171	0.972397	0.949154	0.985348	0.992217	0.939443	0.959642	0.95705	0.994132	0.971093	0.965492	0.984427	0.965491
A61C	0.990019	0.985164	0.999084	0.993175	0.990099	0.996088	0.986095	0.990192	0.977983	0.995204	0.911593	0.965235	0.99145	0.991667	0.985347	0.993136	0.994519	0.971219	0.983913	0.974508	0.982309	0.969931	0.951782	0.94275	0.97563	0.997816	0.985019	0.99356	0.996586	0.996172	0.971311	0.971852	0.983251	0.98297	0.961463	0.987692	0.973885	0.986897	0.980949	0.994676	0.995859	0.982853	0.983416	0.990881	0.994324	0.983424	0.950117	0.989575	0.755331
A61D	0.925223	0.98838	0.996661	0.981935	0.985951	0.986703	0.951303	0.932466	0.967815	0.980883	0.887778	0.951765	0.984884	0.985964	0.984997	0.957709	0.985514	0.971589	0.984471	0.978407	0.983613	0.976449	0.949443	0.937476	0.976935	0.996265	0.986559	0.989613	0.99203	0.988416	0.943566	0.907253	0.933752	0.937314	0.829852	0.979547	0.91843	0.966011	0.934121	0.981212	0.988607	0.937802	0.950585	0.956931	0.992314	0.968387	0.95511	0.97872	0.949113
A61F	0.967274	0.990574	0.999017	0.949992	0.985265	0.987589	0.94537	0.978525	0.961594	0.988771	0.845126	0.940277	0.968066	0.987743	0.977237	0.979743	0.984289	0.955443	0.981496	0.972653	0.977873	0.965733	0.93724	0.924899	0.97058	0.998036	0.978783	0.985235	0.994494	0.986314	0.937914	0.654036	0.800472	0.838043	0.648971	0.961831	0.831723	0.862582	0.803236	0.940503	0.963446	0.910785	0.913368	0.968475	0.986659	0.963898	0.960404	0.966435	0.963097
A61G	0.985993	0.992211	0.995178	0.988251	0.976784	0.998985	0.988173	0.986731	0.991962	0.981207	0.980704	0.992531	0.984827	0.993725	0.993013	0.990516	0.994879	0.987053	0.996436	0.99638	0.992431	0.993735	0.992362	0.989918	0.993832	0.9974	0.992028	0.997102	0.995407	0.997254	0.980131	0.944927	0.968539	0.959789	0.864336	0.967367	0.963182	0.975992	0.958393	0.982189	0.991169	0.983557	0.961539	0.985569	0.964476	0.962073	0.980899	0.919453	0.971983
A61H	0.965576	0.989869	0.997974	0.984531	0.983835	0.995979	0.973663	0.983346	0.976061	0.987493	0.952951	0.984061	0.979293	0.991576	0.992017	0.982559	0.992585	0.983864	0.99364	0.992241	0.99117	0.989106	0.98178	0.975315	0.989776	0.996889	0.989345	0.994015	0.993875	0.993272	0.959523	0.910339	0.944752	0.938371	0.854173	0.97977	0.945667	0.958849	0.936736	0.972993	0.981545	0.957652	0.964556	0.975715	0.840226	0.968438	0.949049	0.966945	0.916899
A61J	0.97629	0.973727	0.996041	0.978085	0.863052	0.983524	0.955071	0.958334	0.979954	0.972485	0.811669	0.912957	0.963837	0.96204	0.913262	0.977093	0.96791	0.827987	0.953883	0.942218	0.917045	0.9238	0.896492	0.867709	0.924464	0.985808	0.922816	0.98062	0.987126	0.985475	0.819511	0.937621	0.94993	0.95179	0.880845	0.913182	0.873351	0.977624	0.960101	0.989893	0.988169	0.970968	0.836655	0.943815	0.985428	0.718098	0.917874	0.855659	0.932436
A61K	0.99029	0.97493	0.99871	0.989861	0.984983	0.883481	0.945699	0.941888	0.958656	0.976092	0.126796	0.550449	0.992921	0.97887	0.90313	0.973466	0.979971	0.821329	0.850101	0.758171	0.877201	0.743747	0.514331	0.487577	0.793478	0.991642	0.921098	0.951855	0.993493	0.979962	0.911146	0.977937	0.986328	0.984252	0.978127	0.975903	0.988192	0.991621	0.988425	0.995432	0.997845	0.993962	0.991703	0.995761	0.997872	0.992701	0.913586	0.995797	0.966883
A61L	0.97474	0.966996	0.996118	0.961702	0.926405	0.945429	0.916288	0.946846	0.915801	0.944294	0.497535	0.739244	0.941926	0.959992	0.89373	0.966225	0.963501	0.756143	0.886855	0.858199	0.892484	0.845592	0.726586	0.698941	0.83665	0.977111	0.907351	0.953666	0.978265	0.96677	0.698188	0.82203	0.894593	0.902098	0.812132	0.924448	0.881368	0.930477	0.893097	0.968656	0.981401	0.951333	0.915451	0.966492	0.988976	0.908567	0.914823	0.950858	0.94092
A61M	0.970712	0.989617	0.998637	0.987419	0.976586	0.993218	0.938173	0.983801	0.985924	0.980475	0.908814	0.96585	0.983412	0.988914	0.986861	0.967549	0.990953	0.971761	0.987688	0.98437	0.982743	0.980859	0.961598	0.930106	0.981891	0.996896	0.985414	0.984313	0.99167	0.974551	0.889852	0.934217	0.938128	0.960946	0.878336	0.985868	0.951593	0.971762	0.916487	0.990219	0.994006	0.97509	0.957059	0.977565	0.994312	0.970401	0.967414	0.976783	0.961894
A61N	0.959984	0.994976	0.999314	0.985218	0.993332	0.993113	0.977526	0.988672	0.981309	0.993095	0.943353	0.979148	0.989231	0.994083	0.991926	0.983587	0.994056	0.982838	0.992532	0.987948	0.991999	0.987861	0.974898	0.970173	0.988865	0.998617	0.992593	0.994739	0.994494	0.995152	0.976745	0.963284	0.975096	0.976281	0.932328	0.991345	0.969055	0.985994	0.975792	0.990105	0.996184	0.975522	0.982172	0.978328	0.99611	0.987048	0.978541	0.990907	0.980095
A61P	0.992954	0.981604	0.99893	0.993248	0.990077	0.955213	0.959297	0.951436	0.965188	0.980171	0.161607	0.482047	0.99774	0.987435	0.932368	0.979923	0.985204	0.860109	0.884314	0.811037	0.895743	0.792407	0.630077	0.582303	0.839094	0.995783	0.944886	0.958693	0.996103	0.983948	0.930693	0.988578	0.993013	0.990928	0.989647	0.98281	0.995229	0.995798	0.99479	0.997504	0.998869	0.997316	0.996264	0.997956	0.998346	0.996329	0.932423	0.997888	0.97584
A61Q	0.993789	0.978277	0.998955	0.992252	0.986094	0.96599	0.948429	0.947777	0.960499	0.977739	0.20985	0.638844	0.994165	0.978334	0.905237	0.973755	0.979281	0.819076	0.854815	0.758453	0.874894	0.720981	0.558328	0.489432	0.789729	0.991725	0.913027	0.955559	0.996348	0.985374	0.912717	0.987349	0.993085	0.987051	0.988926	0.959936	0.989936	0.994964	0.99484	0.996292	0.998454	0.995613	0.991972	0.995473	0.9975	0.989804	0.856673	0.995435	0.954234
A62B	0.984088	0.989083	0.99753	0.988468	0.972642	0.997922	0.949133	0.965375	0.985788	0.978969	0.95054	0.982578	0.981246	0.989733	0.98784	0.974988	0.992119	0.97146	0.989886	0.991365	0.982681	0.989783	0.979568	0.959527	0.98688	0.9955	0.986737	0.986486	0.991203	0.977764	0.893817	0.928488	0.947949	0.920572	0.833776	0.980165	0.949581	0.894448	0.622074	0.989618	0.992935	0.982383	0.939561	0.978172	0.988263	0.966736	0.975823	0.962471	0.970305
A62C	0.980983	0.929437	0.99214	0.989343	0.875777	0.997181	0.975656	0.986773	0.984748	0.972781	0.976407	0.983776	0.982875	0.982044	0.979563	0.991878	0.989161	0.953414	0.985665	0.990726	0.974995	0.982841	0.987819	0.983571	0.982786	0.987043	0.977174	0.99311	0.987499	0.992573	0.93996	0.990319	0.994284	0.989759	0.969812	0.975487	0.963827	0.99444	0.989986	0.996697	0.996747	0.990528	0.959797	0.98585	0.991964	0.940164	0.973993	0.965977	0.965539
A62D	0.979272	0.97236	0.988692	0.985771	0.961658	0.931939	0.961001	0.972953	0.963896	0.98433	0.818026	0.890221	0.95383	0.978345	0.949617	0.989751	0.983756	0.853586	0.932609	0.931936	0.936114	0.958895	0.894775	0.899285	0.935048	0.978443	0.965329	0.960159	0.987719	0.969201	0.933134	0.969976	0.985497	0.963418	0.967422	0.968452	0.97647	0.982933	0.96511	0.993116	0.996548	0.99182	0.9792	0.989282	0.996036	0.983235	0.977429	0.988906	0.9805
A63B	0.985425	0.996591	0.996735	0.997032	0.994372	0.999682	0.995708	0.984364	0.988262	0.987221	0.996047	0.998313	0.997179	0.994391	0.996246	0.993991	0.998275	0.990342	0.998734	0.998583	0.996501	0.997604	0.998225	0.997145	0.997524	0.998414	0.993713	0.999151	0.995329	0.997169	0.970931	0.967562	0.987481	0.917694	0.918459	0.981119	0.982153	0.932232	0.969895	0.980439	0.987785	0.991466	0.980356	0.989028	0.946313	0.955771	0.991663	0.924562	0.980433
A63C	0.996458	0.998538	0.998206	0.998723	0.994801	0.999802	0.998178	0.997344	0.989805	0.998635	0.998691	0.999194	0.997834	0.997239	0.99784	0.999251	0.998959	0.995797	0.999329	0.999274	0.998411	0.999021	0.999218	0.999064	0.998916	0.999377	0.996936	0.999529	0.999149	0.999389	0.993198	0.989349	0.997073	0.985039	0.975398	0.995082	0.990619	0.995952	0.997121	0.84113	0.854475	0.858756	0.982176	0.994233	0.969551	0.980145	0.996724	0.969549	0.997082
A63D	0.990319	0.994339	0.996971	0.995846	0.987757	0.999332	0.991887	0.986813	0.99021	0.993103	0.995345	0.998246	0.992612	0.991665	0.992342	0.994515	0.995993	0.984004	0.996803	0.997185	0.992818	0.996288	0.996706	0.996199	0.995216	0.996872	0.991211	0.996393	0.993805	0.994192	0.974314	0.976744	0.990313	0.956192	0.954358	0.980107	0.974478	0.975567	0.988436	0.98754	0.991648	0.989474	0.977848	0.984946	0.973358	0.967812	0.988572	0.961993	0.980415
A63F	0.991338	0.992902	0.997765	0.994961	0.994463	0.999745	0.997374	0.993922	0.994597	0.996985	0.99901	0.999785	0.996034	0.998006	0.997366	0.995581	0.998099	0.996547	0.999425	0.999702	0.996504	0.997909	0.9991	0.998952	0.998387	0.998159	0.997952	0.999272	0.997313	0.999606	0.981641	0.996163	0.998077	0.992349	0.985125	0.995689	0.984736	0.993571	0.997327	0.997845	0.996908	0.994529	0.995415	0.986382	0.993634	0.985632	0.997093	0.988649	0.996602
A63G	0.991971	0.989603	0.996624	0.994549	0.979279	0.998786	0.995331	0.983372	0.993157	0.988103	0.996027	0.998161	0.995135	0.995778	0.99603	0.99439	0.997091	0.992636	0.997717	0.997951	0.996742	0.996393	0.997164	0.996287	0.99637	0.997258	0.995451	0.998454	0.994209	0.998803	0.98478	0.984572	0.995038	0.976324	0.959302	0.981763	0.984534	0.981187	0.985904	0.96586	0.971762	0.971317	0.982436	0.989825	0.972929	0.976683	0.993049	0.960645	0.991559
A63H	0.991827	0.992495	0.996888	0.995189	0.972238	0.998164	0.993512	0.970048	0.987387	0.968744	0.994449	0.997175	0.989111	0.992704	0.987509	0.995216	0.996003	0.98304	0.996751	0.997339	0.992182	0.986417	0.996516	0.995199	0.99146	0.997305	0.989123	0.998343	0.996898	0.998585	0.954489	0.979561	0.993541	0.975841	0.951081	0.948608	0.952942	0.977469	0.982208	0.993974	0.994448	0.992474	0.972003	0.957508	0.98304	0.951474	0.983635	0.964494	0.985128
A63J	0.985837	0.987011	0.996116	0.991935	0.963263	0.987859	0.984613	0.969941	0.983551	0.972988	0.974781	0.987728	0.958283	0.983663	0.980758	0.989284	0.993748	0.975051	0.990815	0.990237	0.985632	0.983704	0.979337	0.981735	0.983768	0.994697	0.980948	0.995359	0.99113	0.993845	0.955102	0.972731	0.990263	0.965692	0.927591	0.947277	0.947737	0.972912	0.981205	0.973927	0.97829	0.972788	0.970864	0.948832	0.967703	0.945105	0.975053	0.951055	0.983833
A63K	0.974721	0.980633	0.993856	0.992213	0.977259	0.997332	0.966078	0.784514	0.965755	0.969687	0.956896	0.98361	0.977328	0.978338	0.944172	0.971812	0.985653	0.91423	0.964181	0.961346	0.96368	0.966655	0.932258	0.890771	0.925628	0.982534	0.944003	0.986861	0.991352	0.992262	0.954794	0.969371	0.989251	0.929136	0.909627	0.965004	0.96793	0.944516	0.97046	0.977902	0.98463	0.986752	0.959495	0.965053	0.936823	0.934559	0.980772	0.918148	0.976217
A99Z	0.986473	0.977075	0.997426	0.978262	0.987475	0.976177	0.939515	0.959415	0.967464	0.983745	0.450307	0.806504	0.985228	0.97164	0.934183	0.971387	0.982166	0.883875	0.897698	0.836592	0.914754	0.812834	0.655896	0.640891	0.85842	0.981597	0.939261	0.964097	0.956947	0.986931	0.93914	0.99679	0.996903	0.994889	0.996709	0.986992	0.992075	0.998729	0.996061	0.998501	0.999742	0.997518	0.997801	0.997101	0.998804	0.997071	0.938125	0.999152	0.978078
B01B	0.980169	0.977277	0.99343	0.975671	0.963645	0.978107	0.937967	0.973482	0.937916	0.985209	0.934668	0.982185	0.940027	0.963763	0.952128	0.98049	0.980006	0.892016	0.918447	0.948739	0.899095	0.971606	0.903019	0.95155	0.925974	0.95283	0.946904	0.955036	0.956867	0.952326	0.905739	0.98774	0.992382	0.989414	0.973619	0.982682	0.929335	0.993134	0.961548	0.995442	0.996971	0.982013	0.980644	0.989778	0.99204	0.986563	0.981626	0.991721	0.96926
B01D	0.992483	0.987357	0.995873	0.983332	0.974136	0.989954	0.949639	0.978628	0.980638	0.991851	0.941764	0.980222	0.977194	0.98093	0.975272	0.991387	0.988298	0.930286	0.936589	0.956743	0.90308	0.981249	0.920082	0.965384	0.954163	0.972587	0.970336	0.960801	0.98746	0.95517	0.924639	0.988468	0.993667	0.989897	0.985968	0.98472	0.9842	0.994235	0.95892	0.996165	0.997704	0.994947	0.981367	0.993975	0.998181	0.990618	0.988266	0.99362	0.99014
B01F	0.986494	0.973996	0.995079	0.986354	0.948252	0.988655	0.934589	0.974106	0.973728	0.982923	0.910071	0.951431	0.944492	0.866866	0.936724	0.984098	0.975404	0.905214	0.920561	0.944563	0.927319	0.917738	0.926805	0.931021	0.919819	0.908123	0.902663	0.97814	0.986626	0.984796	0.918432	0.988561	0.992362	0.989369	0.977362	0.979463	0.975974	0.994975	0.983525	0.99625	0.997401	0.992552	0.977262	0.990526	0.996411	0.970787	0.978431	0.984753	0.981851
B01J	0.993373	0.985879	0.998338	0.993096	0.982754	0.984462	0.964621	0.98272	0.963117	0.988101	0.829226	0.895845	0.972646	0.982488	0.959418	0.99357	0.989524	0.899208	0.952881	0.917994	0.950099	0.956864	0.915496	0.908892	0.938807	0.98887	0.966805	0.937019	0.989835	0.962007	0.955613	0.987566	0.993802	0.988538	0.987009	0.983359	0.985478	0.99477	0.988917	0.995541	0.998142	0.993882	0.988482	0.992123	0.998823	0.994026	0.980735	0.996509	0.989416
B01L	0.975748	0.972727	0.994832	0.967398	0.943644	0.958861	0.941155	0.973386	0.968798	0.985282	0.900164	0.979491	0.963811	0.960219	0.957331	0.978024	0.980337	0.92218	0.962028	0.970784	0.955822	0.974468	0.895824	0.956937	0.961617	0.972109	0.956472	0.97814	0.939622	0.981056	0.933815	0.987938	0.991157	0.987575	0.967087	0.968461	0.951535	0.994119	0.982352	0.995713	0.99649	0.987325	0.953796	0.981083	0.995615	0.92702	0.974845	0.965972	0.980829
B02B	0.97801	0.974434	0.904865	0.708917	0.967147	0.997019	0.97272	0.992592	0.977471	0.994086	0.982771	0.983615	0.934258	0.929785	0.907121	0.971239	0.959286	0.874272	0.937453	0.949576	0.922985	0.950434	0.923696	0.933138	0.8568	0.746414	0.859132	0.986749	0.984336	0.994121	0.977015	0.992202	0.9959	0.990567	0.973052	0.979553	0.975844	0.987615	0.993755	0.996549	0.998175	0.992013	0.984327	0.990402	0.996636	0.984467	0.989627	0.991226	0.987007
B02C	0.988648	0.985693	0.960607	0.936633	0.976458	0.996788	0.985964	0.992864	0.99478	0.996805	0.980981	0.986517	0.973413	0.96324	0.975114	0.983555	0.978742	0.965763	0.980802	0.986822	0.968621	0.976387	0.974675	0.96917	0.960025	0.856434	0.943502	0.990113	0.989013	0.995728	0.980582	0.995956	0.997441	0.995871	0.992719	0.990325	0.986355	0.998501	0.997168	0.998621	0.999101	0.996441	0.991652	0.996087	0.998796	0.989997	0.994572	0.995121	0.99404
B03B	0.98754	0.979173	0.983516	0.964948	0.976614	0.988729	0.971703	0.986644	0.982541	0.994484	0.969209	0.98758	0.977886	0.976384	0.977422	0.987214	0.985619	0.947706	0.965289	0.977978	0.954182	0.986593	0.948879	0.971374	0.966733	0.945573	0.967109	0.973286	0.973729	0.979634	0.96162	0.994242	0.997334	0.993831	0.990454	0.986793	0.982253	0.997197	0.985366	0.997523	0.998202	0.994741	0.988018	0.993853	0.998025	0.990492	0.991179	0.994358	0.990321
B03C	0.995472	0.993507	0.997711	0.992307	0.987737	0.996085	0.977536	0.991865	0.986657	0.994484	0.976495	0.99091	0.984514	0.985621	0.98663	0.995493	0.994403	0.966697	0.977735	0.984195	0.965644	0.990587	0.969832	0.985397	0.981379	0.988706	0.982327	0.98374	0.990546	0.983915	0.959816	0.99153	0.99562	0.991848	0.988731	0.986286	0.987812	0.995199	0.978512	0.997282	0.998636	0.995679	0.987856	0.994622	0.998675	0.994567	0.971209	0.996526	0.99056
B03D	0.99616	0.992812	0.995961	0.992466	0.984181	0.996651	0.984305	0.991991	0.992254	0.996906	0.969699	0.984086	0.993418	0.984697	0.986966	0.996512	0.993526	0.967116	0.979817	0.984603	0.975021	0.989117	0.976529	0.980849	0.9822	0.982255	0.984878	0.989061	0.993975	0.989999	0.981069	0.995373	0.997801	0.995156	0.995142	0.991602	0.992898	0.998297	0.992753	0.998239	0.999149	0.997736	0.994194	0.996994	0.999405	0.996987	0.9957	0.998239	0.99642
B04B	0.994009	0.992204	0.997972	0.991273	0.98724	0.98601	0.972629	0.989637	0.992275	0.991749	0.952013	0.979875	0.990601	0.990842	0.987636	0.991372	0.994095	0.969284	0.969925	0.97854	0.959471	0.9867	0.953124	0.969496	0.976074	0.972224	0.985127	0.984484	0.992285	0.981175	0.956288	0.992738	0.992588	0.994712	0.985077	0.993873	0.990846	0.996591	0.978102	0.998438	0.998835	0.996989	0.988348	0.99611	0.998915	0.991389	0.990967	0.99423	0.992153
B04C	0.994523	0.989348	0.995943	0.985663	0.981638	0.998946	0.967908	0.983971	0.987043	0.994675	0.979507	0.996174	0.98066	0.984277	0.985054	0.994269	0.991449	0.953581	0.955214	0.973943	0.932372	0.990245	0.951901	0.983313	0.969651	0.973976	0.978931	0.972172	0.992612	0.970145	0.951873	0.996654	0.99915	0.996325	0.994243	0.99275	0.994037	0.997712	0.974527	0.99859	0.998928	0.998083	0.989475	0.995387	0.997556	0.995187	0.993331	0.994989	0.992509
B05B	0.972231	0.890283	0.991207	0.988508	0.81906	0.99575	0.967662	0.984436	0.965634	0.964394	0.970246	0.982462	0.97641	0.973099	0.978398	0.99154	0.988417	0.952017	0.98183	0.989014	0.973526	0.974856	0.983565	0.97775	0.979628	0.983154	0.970539	0.990829	0.979351	0.988488	0.930264	0.982508	0.988998	0.986228	0.964257	0.97189	0.959425	0.992541	0.985465	0.995239	0.996243	0.986908	0.963807	0.98603	0.98943	0.949796	0.966196	0.97113	0.955979
B05C	0.979951	0.951123	0.994294	0.978368	0.92564	0.987755	0.943176	0.982513	0.873185	0.98107	0.920948	0.963331	0.928944	0.916126	0.950536	0.984276	0.975646	0.904997	0.966581	0.970777	0.954504	0.925216	0.952717	0.946276	0.949924	0.980493	0.920777	0.975473	0.947337	0.970786	0.915316	0.927553	0.957691	0.951035	0.909783	0.938893	0.913377	0.972383	0.9614	0.983316	0.990408	0.966453	0.939059	0.967782	0.991134	0.94103	0.925957	0.968557	0.908474
B05D	0.981482	0.967979	0.996513	0.980982	0.932109	0.985332	0.925632	0.97953	0.819921	0.983495	0.871093	0.925927	0.924288	0.945184	0.938525	0.988522	0.971349	0.872474	0.963562	0.959577	0.937599	0.950746	0.937026	0.922358	0.951152	0.990664	0.938066	0.970707	0.961995	0.960176	0.913176	0.886845	0.941659	0.906134	0.878906	0.884917	0.879889	0.960945	0.957107	0.966329	0.9861	0.959407	0.91337	0.940229	0.992631	0.962307	0.958793	0.977123	0.958591
B06B	0.956248	0.958636	0.991045	0.962946	0.914801	0.965186	0.884462	0.960814	0.76175	0.977083	0.866781	0.939022	0.909234	0.822616	0.913585	0.970491	0.961103	0.856911	0.9265	0.941714	0.92081	0.923923	0.899017	0.912002	0.918517	0.936666	0.831618	0.965352	0.948098	0.965381	0.902395	0.918001	0.947097	0.936365	0.887348	0.916554	0.881976	0.965598	0.953919	0.974105	0.986472	0.953278	0.913289	0.952194	0.988475	0.949539	0.959429	0.972774	0.948082
B07B	0.986222	0.985337	0.972509	0.930219	0.983804	0.998039	0.980796	0.977027	0.991652	0.996226	0.989168	0.995729	0.981576	0.981834	0.986728	0.990547	0.989627	0.97111	0.978531	0.987292	0.962458	0.992122	0.975709	0.988677	0.978366	0.96048	0.978287	0.970135	0.978391	0.985287	0.974023	0.994036	0.997408	0.993756	0.991769	0.989718	0.986168	0.997622	0.988034	0.997804	0.99884	0.996678	0.989178	0.995126	0.998218	0.994213	0.995356	0.996075	0.995713
B07C	0.967222	0.94328	0.980178	0.951396	0.926265	0.992174	0.971579	0.975789	0.968843	0.987897	0.975953	0.995667	0.96434	0.963955	0.960751	0.961836	0.962612	0.923465	0.98506	0.992194	0.968285	0.984567	0.976821	0.984517	0.974075	0.955253	0.957769	0.982249	0.907352	0.991527	0.903791	0.988846	0.993835	0.988328	0.956165	0.960592	0.902848	0.994424	0.991206	0.995934	0.991655	0.975056	0.934368	0.969804	0.991968	0.879324	0.971741	0.941973	0.978325
B08B	0.989221	0.982327	0.993209	0.984102	0.965661	0.994759	0.955002	0.986887	0.897669	0.989671	0.951579	0.977199	0.964635	0.981349	0.979292	0.984355	0.986427	0.924958	0.975013	0.983245	0.970894	0.980635	0.973346	0.973381	0.968512	0.963136	0.968141	0.986966	0.985932	0.990796	0.955784	0.990483	0.99484	0.988796	0.978163	0.981255	0.977111	0.99551	0.986455	0.996683	0.997735	0.993129	0.979573	0.989382	0.993709	0.961741	0.967599	0.985316	0.894468
B09B	0.966122	0.955754	0.989168	0.982047	0.942894	0.886861	0.971233	0.974522	0.978475	0.988128	0.915302	0.962474	0.943296	0.973038	0.954936	0.988654	0.982626	0.894776	0.945917	0.959912	0.953564	0.979563	0.918639	0.934574	0.954627	0.972941	0.96626	0.979435	0.983519	0.981668	0.952268	0.988892	0.994533	0.988961	0.9832	0.970825	0.976109	0.99549	0.98859	0.996174	0.99771	0.993988	0.977298	0.990235	0.992904	0.973126	0.985943	0.983868	0.986288
B09C	0.956164	0.945043	0.99324	0.991015	0.964902	0.900597	0.980522	0.978605	0.983552	0.99196	0.932396	0.97077	0.938255	0.986544	0.969965	0.993756	0.989482	0.920936	0.957091	0.969879	0.965138	0.98832	0.9357	0.950892	0.969303	0.983076	0.983578	0.986074	0.992795	0.986817	0.972766	0.994653	0.997379	0.99447	0.992515	0.983514	0.990654	0.997603	0.99157	0.998023	0.998966	0.997345	0.991648	0.99635	0.994483	0.993056	0.990751	0.993624	0.991688
B21B	0.988142	0.989831	0.995343	0.989804	0.984956	0.999329	0.985673	0.995854	0.981892	0.997305	0.992034	0.99553	0.968151	0.977958	0.990255	0.993447	0.992551	0.983006	0.995485	0.997103	0.991783	0.994353	0.995789	0.994231	0.993092	0.984953	0.983553	0.995996	0.986956	0.995634	0.984921	0.987262	0.993074	0.988181	0.978286	0.983277	0.926621	0.990007	0.9905	0.99571	0.997292	0.990633	0.982473	0.986753	0.996532	0.989413	0.991994	0.993178	0.990898
B21C	0.984774	0.983966	0.994399	0.988387	0.972817	0.999183	0.969849	0.985193	0.972127	0.994322	0.987726	0.994157	0.979419	0.947334	0.981659	0.989864	0.985924	0.975091	0.992063	0.995823	0.988355	0.989034	0.99299	0.989038	0.990585	0.989287	0.957452	0.993607	0.981709	0.992111	0.972941	0.978235	0.986304	0.981467	0.959473	0.969151	0.832036	0.991195	0.989401	0.992512	0.994539	0.98123	0.965334	0.975319	0.993166	0.98028	0.987026	0.987482	0.9844
B21D	0.980113	0.98349	0.991289	0.986351	0.941405	0.998882	0.974172	0.990931	0.969454	0.993018	0.988498	0.994011	0.970152	0.967858	0.977749	0.989192	0.982555	0.95796	0.991667	0.995636	0.982254	0.990124	0.994049	0.990323	0.988256	0.988555	0.966677	0.993239	0.984773	0.992282	0.956024	0.978237	0.987321	0.980369	0.94929	0.960802	0.731377	0.990838	0.989338	0.992746	0.993937	0.98202	0.937853	0.967969	0.991339	0.938176	0.981096	0.968382	0.983744
B21F	0.978846	0.984234	0.990654	0.980721	0.945371	0.99898	0.979865	0.97972	0.974374	0.989843	0.983857	0.992503	0.981557	0.976103	0.980156	0.982176	0.983067	0.95818	0.992804	0.996083	0.982481	0.991404	0.994134	0.989621	0.988828	0.990895	0.972213	0.994082	0.985114	0.993358	0.958148	0.96265	0.977311	0.970743	0.903785	0.962259	0.872238	0.984656	0.979511	0.991806	0.990339	0.977721	0.899658	0.949252	0.98813	0.939645	0.976901	0.962401	0.973094
B21G	0.945205	0.98489	0.995936	0.987367	0.967746	0.996655	0.972579	0.986807	0.963692	0.991143	0.975488	0.991625	0.982075	0.969766	0.98436	0.974226	0.984376	0.970428	0.993663	0.99554	0.987495	0.990596	0.991506	0.986757	0.990503	0.988643	0.974057	0.993975	0.9845	0.992599	0.960682	0.971003	0.976916	0.973224	0.863433	0.965139	0.831915	0.989065	0.981172	0.988075	0.989363	0.953942	0.889617	0.94536	0.985271	0.948581	0.966135	0.971713	0.970007
B21H	0.974224	0.99141	0.993649	0.993128	0.984196	0.999315	0.987406	0.995654	0.986561	0.997426	0.991397	0.993486	0.991992	0.981138	0.99413	0.994318	0.99317	0.991775	0.996986	0.99803	0.995784	0.995433	0.996893	0.99512	0.996183	0.98941	0.984272	0.997672	0.994067	0.997366	0.991295	0.989345	0.993006	0.992051	0.939269	0.986687	0.86337	0.994018	0.993442	0.99523	0.994308	0.987528	0.949068	0.98318	0.986536	0.98742	0.988391	0.990758	0.990282
B21J	0.990145	0.990197	0.993646	0.987195	0.9822	0.999654	0.987046	0.995792	0.987832	0.997424	0.996735	0.997962	0.987207	0.982019	0.994198	0.989101	0.990867	0.991973	0.997055	0.998734	0.996197	0.996106	0.997867	0.996036	0.995438	0.978264	0.985268	0.997287	0.990806	0.997857	0.988442	0.993153	0.995141	0.994528	0.975316	0.989025	0.787762	0.996479	0.995667	0.998032	0.997452	0.988433	0.978458	0.986163	0.994976	0.987468	0.993341	0.992449	0.994146
B21K	0.947432	0.956678	0.974665	0.976198	0.946403	0.998802	0.962937	0.988357	0.966215	0.991228	0.986641	0.993102	0.953231	0.9449	0.978451	0.975831	0.978522	0.964809	0.990242	0.995721	0.983652	0.987061	0.993773	0.988561	0.987899	0.978144	0.953368	0.990177	0.976954	0.989236	0.966704	0.971893	0.982251	0.972348	0.931776	0.955584	0.794877	0.989104	0.985998	0.988549	0.99294	0.971541	0.942195	0.956759	0.987528	0.964763	0.976399	0.978662	0.97658
B21L	0.992688	0.997995	0.997462	0.998365	0.99764	0.99991	0.99832	0.999101	0.9988	0.999309	0.999663	0.99986	0.991557	0.997239	0.998633	0.998231	0.998848	0.99842	0.999495	0.999809	0.999082	0.999429	0.999707	0.999596	0.998926	0.998853	0.997825	0.999382	0.99817	0.99943	0.997464	0.998711	0.998856	0.998357	0.988799	0.996163	0.978598	0.999077	0.999157	0.997793	0.989132	0.996366	0.987996	0.959769	0.998747	0.998052	0.996605	0.997935	0.99892
B22C	0.994653	0.993092	0.998473	0.994451	0.987073	0.998542	0.972977	0.995881	0.987625	0.997487	0.98357	0.991679	0.984874	0.94789	0.978911	0.997095	0.991701	0.973867	0.990734	0.990648	0.981384	0.98509	0.988106	0.983291	0.987638	0.994473	0.947749	0.993962	0.992149	0.990775	0.98536	0.979259	0.984806	0.981407	0.975723	0.976029	0.966216	0.991384	0.99073	0.992301	0.995903	0.986367	0.978526	0.971228	0.997397	0.992588	0.992021	0.995151	0.987808
B22D	0.995455	0.994207	0.998513	0.995982	0.989685	0.999376	0.985339	0.997332	0.988138	0.997935	0.994423	0.997392	0.98169	0.970667	0.989766	0.997974	0.995074	0.985644	0.995342	0.99688	0.991787	0.991974	0.996437	0.993441	0.993908	0.995835	0.972601	0.996223	0.993606	0.994844	0.989258	0.98957	0.992123	0.990478	0.987024	0.985972	0.976001	0.994821	0.994896	0.995914	0.997993	0.993256	0.985404	0.982825	0.998414	0.993506	0.994825	0.996217	0.993941
B22F	0.992494	0.992186	0.998215	0.989797	0.980441	0.997264	0.972752	0.993362	0.951698	0.995818	0.971962	0.986862	0.967129	0.969202	0.981211	0.996744	0.991548	0.964978	0.989939	0.991046	0.984666	0.986705	0.986593	0.981596	0.987143	0.994062	0.970301	0.985111	0.986929	0.986558	0.974222	0.952376	0.97427	0.966049	0.951691	0.96338	0.94562	0.98335	0.980568	0.987121	0.994717	0.984547	0.968468	0.970936	0.99731	0.991581	0.989282	0.993473	0.987988
B23B	0.992409	0.994469	0.996844	0.995407	0.988312	0.999238	0.991865	0.996981	0.987425	0.998176	0.99328	0.996602	0.990552	0.985459	0.993244	0.9883	0.991008	0.987703	0.996541	0.99794	0.995203	0.995853	0.996673	0.995917	0.995325	0.990528	0.986659	0.996543	0.990696	0.994986	0.989493	0.987945	0.994142	0.99053	0.979988	0.987306	0.962049	0.996094	0.995815	0.996365	0.998026	0.993172	0.985353	0.988858	0.997665	0.989555	0.994963	0.992097	0.992741
B23C	0.992615	0.991639	0.996312	0.994758	0.987561	0.999731	0.994018	0.997108	0.991308	0.998671	0.997573	0.999024	0.992128	0.981969	0.995381	0.982953	0.990006	0.994212	0.996725	0.999213	0.996483	0.996383	0.99856	0.998348	0.996253	0.985468	0.984151	0.996947	0.990616	0.997552	0.993158	0.993983	0.99646	0.995567	0.984344	0.992817	0.952387	0.997585	0.99699	0.998345	0.998516	0.993139	0.990796	0.99174	0.997421	0.989599	0.995599	0.994563	0.992723
B23D	0.985836	0.98966	0.97775	0.981369	0.966784	0.999268	0.989873	0.994743	0.989251	0.996834	0.997009	0.995774	0.989407	0.954058	0.989303	0.920403	0.972761	0.986814	0.993001	0.996385	0.99308	0.991661	0.996337	0.99614	0.989566	0.966581	0.957855	0.995114	0.98129	0.99747	0.990345	0.993318	0.995927	0.99423	0.983485	0.988389	0.933038	0.997138	0.996531	0.997528	0.998131	0.99256	0.985365	0.990787	0.996949	0.987253	0.991331	0.992741	0.99014
B23F	0.989903	0.991826	0.991493	0.992718	0.987433	0.999281	0.991811	0.996579	0.975147	0.997879	0.984198	0.992797	0.984405	0.986308	0.992517	0.987384	0.992251	0.984616	0.994712	0.994377	0.991195	0.992871	0.991427	0.988475	0.992745	0.98766	0.986905	0.992374	0.991445	0.996673	0.98958	0.993993	0.996797	0.993766	0.983773	0.98933	0.961214	0.997178	0.997892	0.997652	0.998307	0.992675	0.988836	0.988515	0.997607	0.991234	0.987606	0.995153	0.967586
B23G	0.991612	0.992664	0.996727	0.995068	0.985991	0.999786	0.992909	0.997103	0.993157	0.998257	0.997008	0.998904	0.993816	0.984772	0.993582	0.987909	0.991771	0.989291	0.995873	0.997864	0.995458	0.987411	0.997972	0.99785	0.995352	0.987939	0.983653	0.997283	0.992594	0.996985	0.989902	0.991176	0.995446	0.993133	0.97623	0.98954	0.951385	0.996729	0.996339	0.9975	0.997961	0.992982	0.980089	0.985496	0.995896	0.983636	0.993207	0.990873	0.98618
B23H	0.992344	0.992559	0.996733	0.993607	0.985024	0.999226	0.982899	0.996006	0.883862	0.997293	0.990136	0.996799	0.967753	0.987147	0.993533	0.992464	0.993095	0.986876	0.994961	0.996985	0.993649	0.994743	0.994231	0.993973	0.994121	0.994468	0.98742	0.993229	0.988356	0.995139	0.98549	0.98331	0.988778	0.988795	0.970011	0.986871	0.897159	0.992058	0.989132	0.995992	0.996841	0.984826	0.981786	0.977721	0.997363	0.991879	0.990677	0.995166	0.987992
B23K	0.991929	0.993839	0.997896	0.994739	0.985309	0.999182	0.981505	0.996154	0.872138	0.996631	0.990825	0.996485	0.932224	0.980104	0.988326	0.995165	0.994126	0.981912	0.99502	0.99699	0.991355	0.993885	0.994894	0.990396	0.991902	0.995669	0.98435	0.992345	0.95657	0.989809	0.968078	0.986635	0.992981	0.986879	0.970534	0.983044	0.959214	0.992535	0.993671	0.994628	0.997779	0.992136	0.97748	0.968613	0.996846	0.98903	0.988514	0.993196	0.992842
B23P	0.972833	0.975352	0.987036	0.976519	0.932039	0.997119	0.957688	0.98368	0.92854	0.987827	0.974559	0.990043	0.95155	0.947947	0.968914	0.976194	0.971126	0.943026	0.985556	0.992186	0.97381	0.982171	0.986339	0.980528	0.980665	0.980823	0.945903	0.987788	0.972726	0.987006	0.940163	0.948119	0.966391	0.958811	0.886073	0.939856	0.722118	0.975394	0.968503	0.985269	0.988605	0.960868	0.903398	0.940794	0.985842	0.923862	0.970021	0.954913	0.971772
B23Q	0.978708	0.961041	0.987849	0.979121	0.963653	0.99854	0.980277	0.990064	0.961253	0.994441	0.990934	0.996509	0.96956	0.963449	0.983958	0.96849	0.977014	0.973725	0.988978	0.996068	0.985769	0.984388	0.992191	0.99297	0.987916	0.973761	0.966153	0.992185	0.969525	0.994068	0.970055	0.985836	0.991726	0.986665	0.955545	0.975716	0.861441	0.993157	0.991994	0.993893	0.993885	0.975819	0.964388	0.978696	0.991038	0.968109	0.98682	0.98084	0.985146
B24B	0.995709	0.996103	0.996358	0.996397	0.993806	0.999534	0.992013	0.99781	0.884176	0.998612	0.995062	0.998122	0.982971	0.994633	0.996376	0.994239	0.995989	0.991329	0.996944	0.998352	0.996684	0.997459	0.997021	0.997232	0.997087	0.993334	0.993921	0.991862	0.994761	0.997628	0.993478	0.995418	0.997346	0.995326	0.986156	0.99315	0.984705	0.997296	0.997561	0.997977	0.998737	0.993663	0.991761	0.99212	0.998186	0.995178	0.990124	0.997852	0.970123
B24C	0.991721	0.981161	0.996569	0.993538	0.977798	0.998614	0.984362	0.994763	0.951622	0.994742	0.977961	0.991126	0.984552	0.986198	0.992299	0.989686	0.989036	0.981734	0.992167	0.992935	0.990714	0.987807	0.987119	0.985516	0.98976	0.989186	0.984765	0.993058	0.99078	0.996013	0.985484	0.992837	0.995516	0.993287	0.985154	0.990415	0.980029	0.997053	0.994332	0.997591	0.998645	0.993721	0.990422	0.991767	0.997675	0.990882	0.988555	0.995721	0.972009
B24D	0.994763	0.99396	0.99789	0.996017	0.983226	0.999122	0.983043	0.995159	0.924563	0.997071	0.980325	0.990982	0.981795	0.984349	0.984153	0.996106	0.993222	0.96377	0.993091	0.992323	0.987804	0.991508	0.990545	0.985858	0.990682	0.994621	0.983177	0.991024	0.991564	0.991142	0.982694	0.973314	0.986971	0.975091	0.956472	0.967055	0.959986	0.991504	0.992726	0.991241	0.995862	0.989046	0.951872	0.976006	0.997838	0.989866	0.982137	0.992804	0.953576
B25B	0.989553	0.993112	0.995036	0.996123	0.989286	0.999624	0.995133	0.990979	0.98761	0.99656	0.997232	0.998887	0.990395	0.992287	0.995844	0.984083	0.992167	0.992601	0.998233	0.999197	0.995947	0.997137	0.998466	0.997993	0.997043	0.993573	0.993281	0.998598	0.996353	0.998846	0.989692	0.993481	0.996318	0.993424	0.960193	0.988974	0.957062	0.996207	0.995224	0.997934	0.995617	0.99036	0.965986	0.989952	0.99452	0.977327	0.988376	0.983527	0.987637
B25C	0.991449	0.996435	0.99842	0.99724	0.992646	0.999784	0.997074	0.997344	0.994344	0.998272	0.997704	0.999254	0.996931	0.996776	0.996917	0.990581	0.996792	0.993779	0.998997	0.999463	0.997222	0.998751	0.999147	0.998947	0.998247	0.997511	0.99622	0.99915	0.997935	0.999261	0.991045	0.994624	0.996981	0.993791	0.982292	0.994681	0.854831	0.998149	0.997211	0.998482	0.998518	0.963079	0.985799	0.993633	0.997664	0.983939	0.993743	0.986639	0.993926
B25D	0.971434	0.989623	0.989395	0.993744	0.978865	0.999503	0.995328	0.994797	0.993339	0.996699	0.997626	0.998519	0.983008	0.990461	0.992709	0.988068	0.992892	0.986388	0.997279	0.998933	0.991976	0.99705	0.99844	0.998103	0.995368	0.991262	0.990382	0.998346	0.996405	0.998223	0.984862	0.995396	0.99775	0.994492	0.979187	0.990397	0.961885	0.996819	0.996921	0.99829	0.997912	0.992319	0.979117	0.990446	0.991714	0.960144	0.990794	0.978592	0.987393
B25F	0.940829	0.972173	0.938537	0.971536	0.940305	0.99845	0.981592	0.970861	0.975081	0.99055	0.992387	0.99096	0.969889	0.957218	0.981609	0.941626	0.972747	0.969507	0.993813	0.997098	0.978301	0.991381	0.996027	0.992986	0.987899	0.966318	0.970835	0.956117	0.949483	0.941461	0.94291	0.977884	0.988903	0.975069	0.938207	0.961743	0.89697	0.989702	0.99009	0.991661	0.993397	0.977796	0.949432	0.97034	0.981923	0.937092	0.953682	0.960728	0.914582
B25G	0.851438	0.963235	0.955669	0.974098	0.952679	0.997701	0.979735	0.972126	0.980266	0.986596	0.990206	0.993255	0.956355	0.96407	0.976854	0.972074	0.979313	0.963175	0.99256	0.996977	0.968016	0.990392	0.994732	0.992205	0.983183	0.9665	0.967561	0.995503	0.989521	0.994939	0.95571	0.960242	0.978255	0.948178	0.846646	0.960265	0.915973	0.970827	0.974885	0.974366	0.975465	0.964249	0.869119	0.956551	0.953162	0.846491	0.940581	0.916521	0.83754
B25H	0.989482	0.989648	0.987122	0.989492	0.965907	0.999649	0.991696	0.989841	0.992374	0.99274	0.997151	0.997383	0.986385	0.986987	0.989375	0.969573	0.989472	0.981183	0.997042	0.998617	0.990727	0.99631	0.998725	0.997855	0.99432	0.989546	0.987783	0.99722	0.989505	0.997912	0.976086	0.98751	0.994329	0.986447	0.949109	0.975687	0.893516	0.995032	0.9923	0.994273	0.995142	0.980134	0.963136	0.986324	0.974704	0.920342	0.984278	0.946453	0.989094
B25J	0.954561	0.960084	0.983026	0.971041	0.975856	0.998261	0.980728	0.980422	0.967942	0.989993	0.989271	0.996532	0.969143	0.978498	0.990535	0.970845	0.98568	0.984839	0.995481	0.997962	0.989597	0.992466	0.993016	0.993643	0.992256	0.98653	0.984462	0.993872	0.968481	0.99692	0.978471	0.981242	0.988613	0.985769	0.946234	0.987494	0.939118	0.991199	0.987285	0.99437	0.993996	0.973341	0.978696	0.982034	0.988802	0.97939	0.985466	0.98378	0.980278
B26B	0.975934	0.992972	0.912764	0.973423	0.962838	0.999316	0.99598	0.9936	0.982766	0.997071	0.993085	0.98927	0.99132	0.972402	0.992869	0.928667	0.969288	0.990534	0.9972	0.997372	0.992976	0.996404	0.995823	0.994876	0.993671	0.972295	0.986739	0.997996	0.994942	0.998926	0.986328	0.995812	0.997563	0.995074	0.983537	0.987037	0.97716	0.997856	0.997368	0.99883	0.998771	0.995504	0.98542	0.993646	0.997255	0.976903	0.953607	0.980232	0.980023
B26D	0.983118	0.983096	0.979535	0.972315	0.963774	0.998249	0.977183	0.99105	0.979484	0.995052	0.98793	0.993221	0.976676	0.911848	0.972294	0.911954	0.945169	0.962958	0.984586	0.992565	0.979686	0.985177	0.988115	0.987577	0.974042	0.928109	0.916859	0.989801	0.961678	0.993535	0.975427	0.979572	0.988878	0.983963	0.967897	0.971249	0.872006	0.993052	0.9915	0.993777	0.995882	0.985344	0.970329	0.983796	0.995532	0.976639	0.987472	0.986289	0.988853
B26F	0.984035	0.971506	0.990324	0.980233	0.93641	0.998923	0.975294	0.986118	0.977399	0.992032	0.987613	0.995149	0.979648	0.933577	0.965063	0.962294	0.958936	0.93549	0.988222	0.995383	0.973822	0.98537	0.993951	0.989586	0.981164	0.962088	0.935214	0.990468	0.964473	0.991191	0.931124	0.956855	0.979469	0.966905	0.936859	0.943119	0.832276	0.98624	0.983942	0.989314	0.991315	0.97506	0.924244	0.96858	0.99174	0.902248	0.971259	0.949752	0.976023
B27B	0.986568	0.9896	0.977867	0.982594	0.955172	0.998807	0.993826	0.994419	0.994325	0.996607	0.99676	0.994323	0.992844	0.976594	0.995378	0.922929	0.979472	0.993734	0.996645	0.997685	0.99688	0.997	0.997344	0.997633	0.99524	0.980882	0.979979	0.997028	0.989334	0.998714	0.994162	0.997219	0.998425	0.997281	0.990092	0.993173	0.966357	0.998691	0.998423	0.99862	0.999002	0.995989	0.991884	0.995166	0.996795	0.991446	0.995685	0.994281	0.995748
B27C	0.992118	0.990312	0.987115	0.988583	0.947862	0.999376	0.996244	0.997892	0.995861	0.998121	0.998278	0.996899	0.989098	0.986148	0.993745	0.97816	0.992014	0.991179	0.997439	0.99913	0.990606	0.99735	0.998364	0.997572	0.99414	0.978744	0.986394	0.997743	0.994606	0.998825	0.991423	0.996781	0.998224	0.996874	0.989007	0.991559	0.972809	0.99849	0.998379	0.998903	0.998894	0.995793	0.990163	0.995136	0.997306	0.978981	0.994727	0.990714	0.993465
B27D	0.975146	0.980363	0.964643	0.956153	0.937793	0.998699	0.949465	0.978721	0.972318	0.989458	0.972043	0.98409	0.962883	0.931471	0.962539	0.910377	0.955619	0.925562	0.986591	0.992864	0.976016	0.984108	0.989859	0.983105	0.981642	0.970549	0.939802	0.986903	0.96602	0.979788	0.953404	0.879766	0.940528	0.911967	0.883302	0.897106	0.83778	0.962114	0.959645	0.966532	0.987711	0.961958	0.916321	0.946711	0.991556	0.968081	0.979144	0.978836	0.97547
B27F	0.992624	0.991607	0.997238	0.993396	0.982868	0.999728	0.99367	0.996203	0.993761	0.997345	0.996834	0.998107	0.994356	0.989659	0.993007	0.988792	0.993517	0.986333	0.99746	0.998715	0.994512	0.996397	0.998404	0.997448	0.995916	0.993154	0.989201	0.998154	0.992431	0.997743	0.986934	0.99138	0.996041	0.991711	0.979076	0.983665	0.851503	0.997312	0.997202	0.995522	0.996444	0.963639	0.979322	0.988701	0.996564	0.984054	0.993435	0.989966	0.994063
B27G	0.983105	0.985195	0.966635	0.975254	0.921006	0.998796	0.984802	0.993892	0.986583	0.995518	0.994347	0.993076	0.975022	0.959784	0.985965	0.939057	0.977782	0.978235	0.993481	0.997473	0.990057	0.993004	0.996307	0.99414	0.989896	0.966527	0.96226	0.994137	0.984416	0.994669	0.982013	0.984325	0.991627	0.98536	0.973578	0.972981	0.927776	0.994826	0.994551	0.994086	0.997427	0.985709	0.976386	0.985927	0.994888	0.982677	0.988553	0.99041	0.98599
B27H	0.987016	0.982189	0.990806	0.978501	0.951508	0.999022	0.967791	0.992219	0.982959	0.994227	0.984438	0.991114	0.980701	0.944461	0.973866	0.955726	0.976746	0.950261	0.989982	0.995279	0.983321	0.98746	0.992412	0.988896	0.987361	0.969344	0.951316	0.990069	0.962992	0.98553	0.968609	0.949463	0.975921	0.953413	0.946501	0.929276	0.883244	0.986796	0.98861	0.981609	0.988042	0.97816	0.945668	0.963108	0.992397	0.975207	0.987851	0.983752	0.986376
B27J	0.985166	0.984021	0.997148	0.959889	0.949889	0.99135	0.900201	0.980525	0.957805	0.98538	0.899696	0.964307	0.949901	0.850504	0.893214	0.988224	0.964151	0.843827	0.943945	0.942008	0.905038	0.924411	0.923369	0.914412	0.902799	0.980168	0.820005	0.96914	0.974673	0.957095	0.923126	0.74691	0.85534	0.848774	0.758947	0.879697	0.804094	0.911606	0.886831	0.945665	0.973634	0.925504	0.880949	0.947941	0.987257	0.950708	0.96088	0.913129	0.941557
B27K	0.982616	0.956382	0.994499	0.9813	0.909845	0.932401	0.920458	0.967344	0.939504	0.938831	0.625542	0.559176	0.954507	0.900963	0.892958	0.989512	0.965155	0.776107	0.91571	0.920098	0.901951	0.926631	0.862498	0.836459	0.905173	0.969413	0.882208	0.96832	0.965333	0.961668	0.91879	0.913332	0.955619	0.915909	0.915154	0.844007	0.880355	0.973998	0.978472	0.965108	0.985104	0.960756	0.90923	0.947371	0.993122	0.952357	0.961514	0.973761	0.966673
B27L	0.98809	0.979991	0.985121	0.988664	0.868943	0.99257	0.992458	0.996688	0.994481	0.99621	0.990032	0.984864	0.966622	0.975859	0.986321	0.980787	0.989235	0.984017	0.994131	0.996173	0.972343	0.995137	0.991068	0.991105	0.98617	0.969349	0.977988	0.997063	0.99435	0.997569	0.992048	0.993785	0.996513	0.99356	0.99125	0.982069	0.98063	0.997916	0.997945	0.997582	0.998714	0.995772	0.991902	0.994881	0.997162	0.993701	0.995122	0.99622	0.996354
B27M	0.983031	0.974547	0.98143	0.980286	0.885051	0.992835	0.979642	0.991758	0.986029	0.993188	0.978664	0.977877	0.987148	0.965548	0.980708	0.95849	0.965784	0.96047	0.990819	0.993542	0.985382	0.989628	0.989616	0.986136	0.98677	0.975867	0.965545	0.992836	0.984245	0.991573	0.976127	0.971266	0.986211	0.970403	0.963183	0.951818	0.919613	0.991905	0.993798	0.989808	0.995769	0.984887	0.964326	0.977391	0.994526	0.980539	0.990024	0.987067	0.988874
B27N	0.979974	0.971517	0.995199	0.966929	0.909079	0.992304	0.898959	0.977543	0.949074	0.985208	0.895736	0.945869	0.952073	0.852947	0.910026	0.989974	0.962412	0.842873	0.966327	0.968361	0.931036	0.948821	0.952348	0.929016	0.953275	0.986242	0.853647	0.97516	0.958056	0.957726	0.89989	0.777831	0.88147	0.840863	0.790628	0.824094	0.778911	0.926535	0.915915	0.919163	0.953838	0.905724	0.84234	0.921391	0.988918	0.918954	0.955785	0.952142	0.953779
B28B	0.981914	0.977922	0.994463	0.978065	0.932825	0.992357	0.879852	0.977581	0.929326	0.987222	0.93634	0.96781	0.950836	0.747096	0.905884	0.986424	0.962379	0.89005	0.961109	0.971009	0.940007	0.929817	0.958566	0.937299	0.95015	0.980791	0.753438	0.980048	0.972234	0.967109	0.93166	0.892715	0.924997	0.908464	0.875238	0.889973	0.844209	0.962791	0.957396	0.957851	0.975433	0.935922	0.877307	0.948741	0.990262	0.943735	0.964734	0.966883	0.96218
B28C	0.981793	0.972075	0.992352	0.986564	0.971283	0.998319	0.96249	0.992422	0.992453	0.993342	0.987491	0.991562	0.962166	0.90245	0.968146	0.990551	0.985483	0.964832	0.975711	0.986975	0.972067	0.973299	0.986904	0.984718	0.97415	0.958015	0.94083	0.990378	0.986126	0.992864	0.966471	0.989455	0.993357	0.989318	0.983064	0.980498	0.972258	0.99646	0.994754	0.995292	0.996695	0.991047	0.98009	0.990652	0.997388	0.980829	0.991305	0.990149	0.989335
B28D	0.989139	0.991564	0.98941	0.992372	0.983383	0.999477	0.988996	0.996523	0.914953	0.997638	0.992293	0.994115	0.978582	0.980758	0.992946	0.982169	0.990721	0.987486	0.995249	0.996782	0.994129	0.995139	0.995843	0.994496	0.994137	0.987496	0.981129	0.994267	0.991083	0.995989	0.990836	0.992596	0.996145	0.992592	0.985719	0.986305	0.970509	0.997272	0.996666	0.99711	0.99879	0.99498	0.988391	0.974667	0.997776	0.992005	0.993716	0.995275	0.987385
B29B	0.984545	0.974659	0.994888	0.978177	0.937223	0.981936	0.861985	0.969506	0.943339	0.983406	0.790638	0.898169	0.946089	0.687292	0.882713	0.982297	0.959349	0.850389	0.924155	0.918295	0.91088	0.872136	0.869401	0.833324	0.900374	0.954319	0.721956	0.967077	0.976862	0.965027	0.910696	0.907055	0.931516	0.927354	0.889923	0.901223	0.865373	0.9649	0.958192	0.946025	0.963532	0.926039	0.891145	0.956313	0.992788	0.943864	0.950456	0.970399	0.961058
B29C	0.985661	0.983332	0.995742	0.980907	0.936823	0.996121	0.873071	0.983088	0.951173	0.989578	0.951683	0.97527	0.952126	0.683354	0.905349	0.98766	0.959749	0.897666	0.963721	0.97842	0.942818	0.927956	0.967488	0.941637	0.954585	0.984615	0.700564	0.984411	0.976444	0.970819	0.931102	0.908276	0.921546	0.925884	0.885548	0.894294	0.837187	0.965778	0.960021	0.960522	0.975819	0.933462	0.862026	0.952933	0.991201	0.931367	0.964843	0.964048	0.963607
B29D	0.983546	0.979769	0.996058	0.981089	0.907891	0.995899	0.897636	0.980422	0.951874	0.987053	0.928203	0.955772	0.953028	0.816675	0.912702	0.986745	0.958367	0.864146	0.967916	0.974706	0.937338	0.949274	0.967696	0.948671	0.954994	0.989758	0.815269	0.980474	0.971697	0.96894	0.908805	0.894054	0.923278	0.908619	0.859897	0.874069	0.779256	0.954523	0.957723	0.940638	0.960874	0.918827	0.854147	0.938911	0.990306	0.888087	0.956703	0.945179	0.960261
B29K	0.98754	0.980361	0.997324	0.985789	0.917342	0.997152	0.904512	0.983246	0.967978	0.989498	0.948329	0.975055	0.970086	0.825951	0.90369	0.962884	0.916059	0.851291	0.967536	0.966635	0.92166	0.947599	0.964341	0.946694	0.951544	0.989347	0.816942	0.978947	0.972113	0.963252	0.910647	0.904296	0.926873	0.910576	0.895635	0.861584	0.82958	0.970817	0.973957	0.962706	0.982753	0.946127	0.863179	0.939771	0.993167	0.897551	0.960467	0.95132	0.960875
B29L	0.988099	0.984936	0.996685	0.986001	0.947318	0.998466	0.879929	0.986431	0.949314	0.989381	0.963345	0.976057	0.945936	0.718601	0.922892	0.994083	0.969032	0.914362	0.97041	0.983856	0.950085	0.944705	0.979402	0.95702	0.965804	0.990429	0.738401	0.983007	0.977684	0.969116	0.942466	0.898706	0.923394	0.906256	0.871842	0.893884	0.836813	0.963339	0.962179	0.810722	0.84981	0.783939	0.884893	0.953037	0.990693	0.962736	0.969341	0.975387	0.959073
B30B	0.97823	0.983645	0.899688	0.87161	0.948567	0.998604	0.954545	0.991945	0.982965	0.995468	0.984154	0.977698	0.955856	0.903398	0.959177	0.985086	0.967742	0.930376	0.976327	0.989039	0.956153	0.975125	0.981537	0.97398	0.963323	0.773469	0.907054	0.98941	0.973889	0.988751	0.967734	0.976101	0.984857	0.97713	0.968965	0.941605	0.923149	0.992668	0.991699	0.990906	0.995513	0.984668	0.955169	0.981894	0.996699	0.971051	0.986329	0.986108	0.987795
B31B	0.96978	0.957226	0.987306	0.94524	0.754944	0.998152	0.959808	0.972017	0.980131	0.98057	0.977444	0.989385	0.962644	0.927054	0.895623	0.977945	0.940993	0.774624	0.973508	0.987642	0.910796	0.966831	0.989887	0.97773	0.952636	0.978658	0.882065	0.984621	0.949307	0.981851	0.811099	0.928386	0.96521	0.940765	0.851238	0.840749	0.729353	0.97541	0.973071	0.981873	0.981448	0.956583	0.712537	0.918375	0.985123	0.654218	0.926412	0.836907	0.9442
B31C	0.972151	0.956676	0.988545	0.957359	0.822927	0.997739	0.934182	0.966209	0.97662	0.981592	0.972031	0.985831	0.960444	0.8782	0.897361	0.935118	0.872546	0.795421	0.966323	0.982666	0.91632	0.959826	0.978973	0.968829	0.945972	0.980619	0.849096	0.785073	0.607907	0.661692	0.710194	0.924225	0.959521	0.929725	0.862164	0.838321	0.750038	0.975661	0.975573	0.973445	0.980653	0.952246	0.758913	0.912301	0.984318	0.765526	0.942197	0.885009	0.951312
B31D	0.978708	0.964024	0.990717	0.970533	0.860396	0.994568	0.921124	0.975581	0.817098	0.981979	0.92333	0.967113	0.940749	0.923745	0.923201	0.98096	0.958266	0.838927	0.963909	0.973321	0.926468	0.960225	0.955169	0.949692	0.955148	0.97819	0.913821	0.970638	0.951606	0.958174	0.867327	0.865198	0.935916	0.888805	0.835605	0.823748	0.764673	0.958842	0.952872	0.959097	0.981766	0.946564	0.833663	0.881114	0.988337	0.859186	0.951176	0.927771	0.955602
B31F	0.982208	0.968455	0.992189	0.972435	0.919991	0.997944	0.944467	0.981956	0.972237	0.990204	0.958683	0.979413	0.969933	0.93288	0.945651	0.99035	0.970654	0.894411	0.982138	0.988824	0.95421	0.976535	0.98396	0.970666	0.975175	0.985736	0.931378	0.979398	0.946422	0.959433	0.926504	0.87551	0.941535	0.908767	0.879709	0.866022	0.802916	0.965102	0.961427	0.966759	0.984483	0.951129	0.895498	0.935867	0.99098	0.940568	0.971392	0.965313	0.969545
B32B	0.981649	0.976554	0.995569	0.976228	0.905337	0.992694	0.919648	0.977974	0.91525	0.985834	0.911929	0.95447	0.947251	0.922094	0.920298	0.990176	0.964558	0.842698	0.970007	0.970452	0.937289	0.963058	0.958362	0.943798	0.957695	0.991334	0.91801	0.975687	0.956286	0.958719	0.903662	0.825497	0.917236	0.853244	0.832689	0.81691	0.795066	0.947978	0.949617	0.940769	0.973741	0.937911	0.85379	0.908539	0.99048	0.929573	0.959023	0.958886	0.957229
B41B	0.971665	0.977174	0.992662	0.982304	0.98032	0.998879	0.976779	0.989995	0.983585	0.996499	0.993447	0.997451	0.983162	0.974328	0.98873	0.984388	0.989334	0.987073	0.995494	0.99759	0.986229	0.988418	0.994887	0.992724	0.992866	0.990737	0.970757	0.997238	0.980301	0.996291	0.980564	0.99028	0.993451	0.989772	0.971436	0.983901	0.939094	0.992995	0.996607	0.994237	0.991305	0.976415	0.98636	0.972784	0.995899	0.985298	0.990988	0.988663	0.99175
B41C	0.988895	0.989596	0.997478	0.992496	0.9813	0.997525	0.97371	0.993799	0.958548	0.996475	0.981672	0.989271	0.980599	0.976252	0.984111	0.993751	0.990365	0.97186	0.992585	0.994046	0.986811	0.987068	0.990665	0.986579	0.988999	0.994296	0.974236	0.994621	0.976949	0.991057	0.980118	0.97786	0.986434	0.978059	0.966706	0.964493	0.95189	0.990596	0.993143	0.99167	0.996053	0.986491	0.9755	0.971125	0.99676	0.988609	0.988344	0.992746	0.985053
B41D	0.982378	0.97825	0.995717	0.983898	0.940345	0.996241	0.942567	0.984451	0.958398	0.989726	0.935045	0.972561	0.957527	0.950517	0.950137	0.990762	0.976092	0.898951	0.979115	0.979771	0.961095	0.969519	0.966748	0.955788	0.970428	0.991095	0.950184	0.984198	0.954637	0.971298	0.937404	0.883823	0.949857	0.893142	0.887009	0.858522	0.849538	0.971645	0.977061	0.964988	0.987769	0.961994	0.90553	0.916451	0.992489	0.964423	0.969969	0.977855	0.968249
B41F	0.99189	0.988628	0.996953	0.993245	0.987666	0.99898	0.988028	0.995882	0.992192	0.9976	0.994719	0.997867	0.990711	0.984326	0.990914	0.995665	0.992493	0.985441	0.995844	0.997894	0.992884	0.991752	0.996147	0.995886	0.993615	0.994073	0.983042	0.996477	0.975074	0.995655	0.985791	0.990967	0.994442	0.991014	0.975031	0.982845	0.961632	0.99649	0.996515	0.996844	0.997398	0.99194	0.987222	0.986203	0.997475	0.989031	0.989403	0.993215	0.987673
B41G	0.987302	0.96376	0.997369	0.993211	0.971121	0.998674	0.972699	0.99469	0.923263	0.995325	0.990424	0.995156	0.951762	0.972457	0.981329	0.994317	0.989633	0.965885	0.993415	0.996923	0.987898	0.987749	0.996283	0.99188	0.988771	0.993952	0.974368	0.994834	0.971281	0.989362	0.972908	0.965254	0.98418	0.966273	0.957496	0.951058	0.914269	0.989339	0.992756	0.987179	0.995573	0.984394	0.967696	0.965696	0.997117	0.99049	0.981234	0.992177	0.98132
B41J	0.994752	0.993596	0.998192	0.995664	0.990035	0.999007	0.988628	0.997092	0.977371	0.997698	0.994638	0.996493	0.985629	0.993493	0.994067	0.997309	0.99583	0.990954	0.997724	0.998359	0.994609	0.994424	0.996831	0.994726	0.994437	0.997309	0.988298	0.998262	0.981286	0.996706	0.989048	0.994928	0.997278	0.993735	0.986943	0.989079	0.979405	0.997125	0.998156	0.997712	0.99846	0.995275	0.99162	0.989777	0.997925	0.991305	0.99197	0.994923	0.99286
B41K	0.968743	0.977584	0.992586	0.981309	0.977582	0.995115	0.983145	0.988852	0.976743	0.996303	0.991575	0.997475	0.985046	0.98342	0.988151	0.984925	0.990889	0.983424	0.995995	0.997204	0.985392	0.99018	0.992996	0.992355	0.993431	0.994339	0.981219	0.996806	0.981586	0.996059	0.976816	0.986277	0.992565	0.984589	0.961947	0.981694	0.936294	0.995142	0.995895	0.993942	0.990006	0.975183	0.983092	0.971926	0.995916	0.977469	0.981807	0.986037	0.978804
B41L	0.98888	0.982184	0.99618	0.989946	0.96112	0.998354	0.981683	0.991479	0.983783	0.994404	0.988408	0.994441	0.985346	0.980776	0.979152	0.993937	0.987605	0.958398	0.992979	0.995909	0.983168	0.988328	0.993712	0.991599	0.988574	0.994007	0.975981	0.994518	0.972744	0.992592	0.95859	0.979047	0.98977	0.980164	0.948987	0.959308	0.928807	0.993309	0.993251	0.992718	0.994269	0.985374	0.956591	0.950121	0.995434	0.942312	0.978763	0.971374	0.977737
B41M	0.991972	0.990189	0.998464	0.99272	0.965432	0.997818	0.966805	0.992114	0.969959	0.994495	0.958099	0.968978	0.981623	0.977962	0.969475	0.996022	0.985893	0.937298	0.988027	0.98853	0.975979	0.983672	0.985659	0.978022	0.982211	0.996584	0.973994	0.989169	0.976151	0.981196	0.96445	0.940345	0.971894	0.943061	0.940051	0.91359	0.92109	0.982541	0.986001	0.979694	0.993581	0.980179	0.948485	0.93755	0.996726	0.981049	0.983195	0.98864	0.98234
B41N	0.993702	0.99263	0.998817	0.995428	0.979295	0.999028	0.976353	0.995591	0.97476	0.996686	0.982963	0.987126	0.985087	0.980848	0.982128	0.997407	0.990903	0.962557	0.99291	0.994698	0.986181	0.990519	0.993549	0.989262	0.990238	0.997457	0.980656	0.993837	0.980466	0.988717	0.978975	0.966284	0.981605	0.967746	0.963515	0.950772	0.950537	0.990368	0.992634	0.987994	0.996129	0.987328	0.969597	0.969586	0.997867	0.99068	0.987082	0.994027	0.984997
B42B	0.989143	0.974511	0.993547	0.988763	0.979405	0.999656	0.987857	0.992787	0.992578	0.995883	0.995104	0.997997	0.989161	0.981927	0.990044	0.991149	0.988889	0.980527	0.996671	0.998519	0.992329	0.995175	0.997946	0.99586	0.994488	0.992449	0.985071	0.996539	0.976518	0.99522	0.970983	0.982364	0.992768	0.98466	0.940881	0.968131	0.906493	0.994343	0.994525	0.994325	0.994531	0.984065	0.968738	0.958718	0.994412	0.977673	0.986459	0.984854	0.989858
B42C	0.988614	0.974756	0.993954	0.985751	0.969386	0.999535	0.981694	0.992704	0.991821	0.99565	0.993195	0.99679	0.98223	0.975758	0.983775	0.991574	0.986424	0.967301	0.994643	0.997429	0.987476	0.992367	0.996967	0.994197	0.991233	0.991354	0.977747	0.995416	0.973662	0.993415	0.967081	0.975819	0.989798	0.978452	0.927018	0.957193	0.908316	0.993468	0.993684	0.992147	0.994437	0.983319	0.962442	0.939409	0.995093	0.970955	0.987282	0.983231	0.987817
B42D	0.987335	0.984615	0.997214	0.988519	0.924489	0.998243	0.975841	0.984403	0.980728	0.988479	0.980067	0.99054	0.980223	0.980916	0.957991	0.991318	0.981723	0.913066	0.989374	0.992846	0.969554	0.986588	0.991907	0.986505	0.981379	0.995589	0.96992	0.992447	0.98229	0.988261	0.911548	0.945896	0.976871	0.949171	0.857852	0.909718	0.883002	0.980788	0.984459	0.983317	0.989266	0.975764	0.883984	0.800387	0.989947	0.83391	0.960301	0.916951	0.971536
B42F	0.992903	0.993045	0.998338	0.994947	0.957611	0.999641	0.991459	0.988539	0.995181	0.992826	0.995577	0.998492	0.986771	0.991766	0.980248	0.994066	0.99092	0.960188	0.995626	0.998029	0.984318	0.994707	0.998427	0.99622	0.991307	0.996166	0.985276	0.997694	0.995272	0.997314	0.949417	0.982425	0.991533	0.98063	0.879783	0.962451	0.931755	0.992244	0.991612	0.995665	0.994299	0.989815	0.890114	0.916161	0.989287	0.869776	0.97201	0.93094	0.982544
B43K	0.989907	0.986919	0.997409	0.991812	0.949189	0.993433	0.980381	0.980379	0.988556	0.986489	0.960525	0.981861	0.987236	0.982208	0.96956	0.9905	0.987828	0.939985	0.987306	0.986625	0.972707	0.978545	0.978647	0.970552	0.977589	0.995799	0.970101	0.993097	0.990845	0.99146	0.929211	0.973577	0.984832	0.969405	0.942637	0.918813	0.938233	0.986559	0.983112	0.993065	0.993442	0.980571	0.931112	0.965749	0.988272	0.88565	0.744163	0.936165	0.7258
B43L	0.989584	0.993454	0.995783	0.994353	0.982944	0.999585	0.988449	0.990618	0.984669	0.994547	0.994184	0.997686	0.987744	0.986998	0.989746	0.984096	0.991116	0.984586	0.997186	0.998483	0.993177	0.994854	0.997615	0.996758	0.994727	0.991353	0.987195	0.99748	0.989982	0.996912	0.982512	0.973894	0.987359	0.975435	0.945916	0.976405	0.812613	0.989288	0.986653	0.991631	0.994836	0.975338	0.971041	0.977582	0.985386	0.96763	0.980519	0.975265	0.98221
B43M	0.974977	0.95336	0.990765	0.963767	0.814633	0.994455	0.953313	0.958789	0.972567	0.966067	0.892774	0.953168	0.963219	0.941532	0.909235	0.979898	0.959114	0.798822	0.96116	0.963103	0.916809	0.935453	0.944969	0.923623	0.935966	0.985754	0.909094	0.9829	0.968932	0.984417	0.812256	0.94619	0.971533	0.951157	0.888201	0.81544	0.834952	0.97713	0.969922	0.98631	0.986571	0.958861	0.819778	0.937368	0.970412	0.693858	0.583231	0.855393	0.370154
B44B	0.97766	0.973404	0.992552	0.978237	0.931516	0.998065	0.893228	0.96557	0.928216	0.987362	0.970374	0.981898	0.928441	0.840675	0.941448	0.977055	0.962949	0.911686	0.977018	0.990457	0.958152	0.964924	0.985433	0.9713	0.972042	0.975238	0.856213	0.98542	0.95013	0.974614	0.937755	0.921325	0.949166	0.927967	0.822972	0.885907	0.772631	0.971263	0.977294	0.970714	0.982607	0.950504	0.772442	0.904669	0.990323	0.958276	0.965025	0.967463	0.966911
B44C	0.988519	0.98613	0.997206	0.986867	0.958709	0.996789	0.944815	0.989496	0.611175	0.992473	0.963733	0.982495	0.919624	0.951157	0.966235	0.993187	0.983673	0.930444	0.984584	0.990243	0.974949	0.981492	0.984838	0.97831	0.981655	0.993471	0.951059	0.987114	0.974167	0.979744	0.951074	0.919075	0.959016	0.932947	0.904059	0.916651	0.903559	0.97264	0.972365	0.975932	0.990585	0.971967	0.933871	0.944926	0.994602	0.974457	0.979069	0.983669	0.972888
B44D	0.981202	0.961653	0.994018	0.986121	0.858173	0.998527	0.971722	0.977842	0.980812	0.980002	0.979883	0.987982	0.967527	0.963858	0.943837	0.988153	0.972588	0.881031	0.984227	0.990606	0.953161	0.973171	0.991925	0.984033	0.973036	0.986805	0.950444	0.990839	0.978764	0.989349	0.868478	0.96725	0.985823	0.965012	0.914913	0.911691	0.836198	0.987408	0.985488	0.989284	0.988818	0.966691	0.858566	0.941978	0.982663	0.771538	0.922606	0.879633	0.889893
B44F	0.982111	0.975163	0.995028	0.985169	0.87563	0.997158	0.93467	0.972291	0.925879	0.973407	0.950277	0.968454	0.957962	0.923917	0.942189	0.991553	0.974194	0.88675	0.980234	0.985215	0.958015	0.97325	0.980396	0.966878	0.971732	0.993884	0.923707	0.984317	0.966391	0.969876	0.929162	0.892105	0.95024	0.895517	0.86756	0.831052	0.843329	0.966039	0.975573	0.963264	0.987225	0.960107	0.885706	0.881925	0.986612	0.941857	0.969315	0.964238	0.968025
B60B	0.98008	0.989176	0.987392	0.993101	0.991582	0.999775	0.995122	0.997012	0.996926	0.997688	0.998425	0.998693	0.995208	0.991066	0.99641	0.996706	0.997688	0.994248	0.99865	0.999315	0.997207	0.997698	0.999028	0.998429	0.997986	0.997283	0.99243	0.998916	0.996918	0.998729	0.993737	0.995602	0.99743	0.99525	0.983663	0.992646	0.982349	0.9975	0.997747	0.996005	0.995462	0.995176	0.985513	0.993327	0.990987	0.969671	0.996005	0.988758	0.995448
B60C	0.994074	0.995789	0.998146	0.996829	0.992884	0.999483	0.992111	0.997187	0.994133	0.997839	0.992991	0.995289	0.997036	0.991195	0.993355	0.998087	0.996973	0.989311	0.997549	0.996572	0.992905	0.996535	0.996026	0.994621	0.996326	0.99874	0.989354	0.998148	0.99636	0.997034	0.994652	0.994141	0.996498	0.993679	0.990372	0.990721	0.985843	0.99776	0.99819	0.995466	0.995548	0.995309	0.989011	0.994771	0.998905	0.995286	0.997082	0.997272	0.996592
B60D	0.901442	0.981056	0.960433	0.980016	0.991095	0.999279	0.997115	0.995636	0.99694	0.997252	0.999252	0.997193	0.997448	0.998337	0.998292	0.989656	0.997895	0.996527	0.998839	0.999696	0.998389	0.999277	0.999611	0.999275	0.998967	0.998287	0.998236	0.999072	0.997308	0.999675	0.993446	0.998304	0.99933	0.997532	0.977253	0.995574	0.991401	0.997494	0.998782	0.999184	0.998735	0.997959	0.981588	0.99521	0.993694	0.984763	0.996697	0.989259	0.996922
B60F	0.920659	0.976446	0.964729	0.972216	0.984572	0.99922	0.994014	0.981752	0.99204	0.988816	0.995111	0.996494	0.993223	0.994767	0.995394	0.981918	0.995727	0.990008	0.99758	0.998752	0.995092	0.997326	0.997764	0.99683	0.996476	0.994678	0.995576	0.997587	0.993168	0.998979	0.986369	0.992835	0.997022	0.991238	0.955439	0.988995	0.981736	0.993314	0.995344	0.996759	0.995054	0.995534	0.971915	0.992028	0.984326	0.949318	0.993973	0.968741	0.994301
B60G	0.971284	0.992455	0.981829	0.99044	0.994288	0.999644	0.997817	0.998237	0.996417	0.99856	0.998803	0.998753	0.998201	0.998339	0.999095	0.99703	0.998611	0.997309	0.999257	0.999554	0.998539	0.999322	0.999138	0.999219	0.998992	0.998689	0.99853	0.999407	0.998428	0.999484	0.99695	0.998878	0.999323	0.998549	0.989589	0.997727	0.993521	0.998582	0.998505	0.997364	0.998746	0.997772	0.992965	0.997981	0.99553	0.995219	0.998595	0.996052	0.998555
B60H	0.990237	0.993535	0.994076	0.992685	0.986183	0.999543	0.989453	0.995205	0.991817	0.995673	0.996184	0.998797	0.962333	0.991515	0.992419	0.993039	0.995603	0.970981	0.98673	0.996844	0.989969	0.990662	0.994912	0.995819	0.987076	0.990297	0.990267	0.996701	0.995345	0.997344	0.979072	0.995744	0.997707	0.994744	0.985515	0.993618	0.990729	0.995423	0.97604	0.997692	0.998777	0.997075	0.990953	0.996418	0.996327	0.989059	0.99261	0.991235	0.996613
B60J	0.979966	0.994043	0.98875	0.9882	0.987044	0.999638	0.989854	0.994988	0.99334	0.996473	0.995953	0.997563	0.992878	0.984161	0.991891	0.994318	0.996064	0.985889	0.99738	0.998536	0.994534	0.995975	0.99813	0.996182	0.996445	0.998573	0.985073	0.998029	0.995736	0.996499	0.986978	0.98658	0.992733	0.985833	0.967131	0.978722	0.973323	0.993494	0.992272	0.995059	0.997722	0.993833	0.963699	0.988874	0.988273	0.981932	0.992902	0.986051	0.994698
B60K	0.950491	0.987392	0.94729	0.974754	0.990583	0.999361	0.994983	0.99593	0.993171	0.997361	0.998538	0.994846	0.995473	0.994746	0.997856	0.99168	0.997838	0.996152	0.998768	0.9994	0.996966	0.998506	0.998783	0.998674	0.998397	0.994923	0.9966	0.998617	0.997407	0.998907	0.993273	0.998046	0.999111	0.997453	0.979343	0.996389	0.989484	0.998083	0.997211	0.996695	0.996948	0.995028	0.989998	0.995865	0.993797	0.990835	0.997141	0.992645	0.996792
B60L	0.955431	0.978486	0.971437	0.977301	0.981248	0.998506	0.984926	0.98619	0.968939	0.988041	0.994697	0.996134	0.852522	0.981444	0.982263	0.982448	0.993157	0.977383	0.993639	0.997416	0.984284	0.993957	0.994902	0.995427	0.984214	0.990307	0.987755	0.994191	0.982032	0.994949	0.961677	0.989695	0.995494	0.987811	0.956423	0.984529	0.966728	0.991599	0.990052	0.993447	0.994442	0.98688	0.974845	0.984274	0.98865	0.980028	0.971462	0.975227	0.988566
B60M	0.98432	0.989266	0.991754	0.990985	0.988558	0.999665	0.992122	0.995727	0.981461	0.996006	0.99695	0.998779	0.980808	0.991327	0.993526	0.993569	0.993167	0.98699	0.997487	0.999059	0.995515	0.997066	0.998499	0.998043	0.995904	0.996114	0.993308	0.99746	0.989568	0.997045	0.987835	0.988119	0.99453	0.987167	0.962385	0.982914	0.970292	0.995244	0.994863	0.98717	0.988882	0.987576	0.960385	0.983799	0.985847	0.982601	0.99327	0.975352	0.995298
B60N	0.991703	0.995739	0.994091	0.993188	0.991756	0.999763	0.995957	0.991982	0.996349	0.979428	0.998422	0.99852	0.993362	0.995055	0.997063	0.992893	0.998113	0.994965	0.998925	0.999357	0.997277	0.998363	0.999179	0.998261	0.998302	0.998285	0.994859	0.998885	0.998348	0.998623	0.988604	0.984355	0.992208	0.985122	0.939993	0.97777	0.982749	0.991837	0.984026	0.990081	0.996807	0.996947	0.961013	0.99195	0.975569	0.972819	0.987147	0.933732	0.994664
B60P	0.970116	0.961907	0.948312	0.939574	0.974806	0.999656	0.994617	0.986746	0.99516	0.993907	0.998496	0.9971	0.992829	0.992072	0.991635	0.961759	0.993572	0.983029	0.997668	0.99893	0.993362	0.997294	0.998864	0.997597	0.995498	0.995268	0.99196	0.995541	0.990558	0.998937	0.979451	0.996092	0.998222	0.99493	0.963622	0.987997	0.978319	0.997157	0.99694	0.99843	0.996484	0.996376	0.956341	0.990849	0.991012	0.95905	0.991414	0.970588	0.993451
B60Q	0.981967	0.98835	0.991883	0.988607	0.989269	0.999081	0.987962	0.989251	0.976101	0.990105	0.996221	0.998474	0.956932	0.994777	0.994399	0.986657	0.996849	0.993609	0.997759	0.998919	0.993788	0.996801	0.996566	0.997754	0.994857	0.996311	0.994929	0.998257	0.991875	0.998458	0.982921	0.996097	0.998334	0.993745	0.953388	0.984568	0.981108	0.987667	0.994112	0.995063	0.996412	0.990154	0.978216	0.975281	0.984656	0.984028	0.987315	0.987246	0.993813
B60R	0.986287	0.989886	0.990965	0.992099	0.988083	0.99963	0.99324	0.988398	0.993353	0.995175	0.997158	0.995991	0.993167	0.993621	0.994902	0.978957	0.996585	0.990102	0.998128	0.998895	0.995483	0.997504	0.99841	0.996646	0.997164	0.998479	0.992629	0.998111	0.996191	0.997988	0.983095	0.988969	0.995773	0.985556	0.91624	0.987905	0.973986	0.988858	0.986334	0.995881	0.996628	0.993802	0.928765	0.98752	0.981661	0.96732	0.990763	0.964152	0.994043
B60S	0.980267	0.988368	0.99029	0.991319	0.987849	0.999577	0.994601	0.996281	0.994057	0.996652	0.997695	0.9988	0.981956	0.995008	0.996218	0.991716	0.996942	0.992734	0.99804	0.999218	0.996202	0.997888	0.998103	0.998562	0.996615	0.995621	0.995832	0.99847	0.994869	0.9989	0.991575	0.997948	0.999064	0.996651	0.989111	0.995235	0.992004	0.997354	0.997695	0.998733	0.998957	0.997062	0.991624	0.996896	0.995029	0.992061	0.990386	0.994476	0.972119
B60T	0.979734	0.993402	0.99025	0.992484	0.994106	0.999727	0.996106	0.997031	0.99597	0.998599	0.999038	0.999207	0.997146	0.998153	0.998554	0.99436	0.998407	0.997952	0.999166	0.99965	0.997683	0.998924	0.998946	0.9992	0.998874	0.997594	0.998123	0.999403	0.997917	0.999537	0.99606	0.999201	0.99969	0.998978	0.990847	0.998649	0.990996	0.999074	0.998861	0.998723	0.998204	0.995834	0.994952	0.9971	0.99735	0.995322	0.99868	0.996256	0.998399
B60V	0.986959	0.98563	0.99279	0.992215	0.993037	0.999797	0.996893	0.996479	0.997645	0.990972	0.999218	0.999578	0.996935	0.996084	0.997443	0.995305	0.997244	0.994886	0.996982	0.999369	0.998066	0.998598	0.999235	0.999108	0.998379	0.998164	0.997193	0.998559	0.993327	0.999358	0.992767	0.997407	0.999135	0.996252	0.990645	0.994484	0.991457	0.997832	0.998062	0.998653	0.998175	0.997815	0.992185	0.996695	0.996068	0.989697	0.997644	0.992414	0.99692
B60W	0.962058	0.987705	0.962668	0.980336	0.992659	0.999563	0.99477	0.996195	0.995183	0.998236	0.998941	0.996763	0.995974	0.994381	0.998762	0.991322	0.998235	0.998595	0.999286	0.999661	0.99715	0.998655	0.998941	0.998938	0.998943	0.994485	0.997805	0.998931	0.997356	0.999219	0.994652	0.999315	0.999701	0.998824	0.983547	0.999142	0.988359	0.999054	0.998523	0.998935	0.997767	0.995475	0.996739	0.996062	0.996542	0.99593	0.998131	0.996473	0.997273
B61B	0.981309	0.965794	0.98912	0.977571	0.9872	0.998788	0.990795	0.989149	0.993347	0.99588	0.996222	0.998483	0.987035	0.982595	0.993214	0.977839	0.985614	0.987898	0.996793	0.998455	0.9955	0.994717	0.99705	0.997101	0.99477	0.991291	0.988435	0.994792	0.969351	0.998553	0.982549	0.996579	0.998059	0.995707	0.982209	0.993827	0.975733	0.997058	0.987958	0.998035	0.997363	0.991838	0.987942	0.992411	0.995746	0.982838	0.994552	0.989114	0.994387
B61C	0.962399	0.978554	0.979028	0.981966	0.985454	0.99706	0.990939	0.992418	0.984647	0.994385	0.993588	0.995494	0.989345	0.989626	0.995134	0.984608	0.995066	0.992124	0.997719	0.997975	0.993754	0.996571	0.99585	0.995139	0.996181	0.993295	0.993765	0.996911	0.989931	0.997645	0.985811	0.994824	0.996977	0.994433	0.973057	0.994071	0.975557	0.987446	0.982797	0.997534	0.996333	0.991298	0.988611	0.991634	0.992866	0.980947	0.994333	0.970503	0.993064
B61D	0.980389	0.978866	0.9829	0.974327	0.954944	0.999427	0.990529	0.986773	0.994747	0.991542	0.995779	0.997931	0.988017	0.987367	0.979831	0.973826	0.989595	0.956731	0.994491	0.997448	0.984078	0.993022	0.997781	0.995408	0.990726	0.995272	0.981988	0.995829	0.989565	0.997022	0.952979	0.98972	0.995602	0.988412	0.952169	0.972526	0.952356	0.994944	0.994018	0.996451	0.994526	0.992001	0.924558	0.979616	0.991844	0.910352	0.9815	0.954221	0.985898
B61F	0.992498	0.996477	0.993443	0.995309	0.994946	0.99906	0.99773	0.997946	0.998569	0.998857	0.998051	0.998933	0.997964	0.996962	0.997606	0.996344	0.998414	0.995762	0.99895	0.99922	0.998067	0.99879	0.998717	0.9987	0.998654	0.998452	0.997199	0.999272	0.997882	0.999355	0.995219	0.997759	0.998872	0.997762	0.992657	0.996574	0.991665	0.998889	0.998704	0.998929	0.999005	0.998163	0.992699	0.997308	0.99782	0.992284	0.998042	0.995794	0.998126
B61G	0.993556	0.996121	0.997394	0.996602	0.993637	0.999839	0.993234	0.995146	0.99743	0.997274	0.997317	0.999494	0.99429	0.996484	0.996819	0.995514	0.995937	0.992254	0.993553	0.996807	0.989729	0.997956	0.994127	0.99805	0.995504	0.996383	0.995538	0.996616	0.997951	0.995828	0.988724	0.99792	0.999073	0.997288	0.985965	0.995255	0.991242	0.997672	0.994273	0.998305	0.998715	0.998701	0.987823	0.996215	0.996508	0.992449	0.996713	0.994015	0.99733
B61H	0.976359	0.983963	0.986238	0.987501	0.993004	0.999803	0.996416	0.994705	0.996317	0.997924	0.999141	0.999517	0.996056	0.994081	0.997728	0.987172	0.995876	0.995706	0.998715	0.999536	0.997894	0.998682	0.999205	0.999366	0.998173	0.989407	0.996845	0.99824	0.991884	0.998585	0.992367	0.997214	0.998998	0.996062	0.983619	0.99499	0.985165	0.997724	0.997138	0.998212	0.998265	0.996752	0.987087	0.995704	0.991622	0.989916	0.997019	0.991404	0.99597
B61J	0.970967	0.936819	0.9798	0.956608	0.980596	0.998071	0.985661	0.991058	0.991374	0.994823	0.970474	0.983768	0.972213	0.96681	0.986464	0.967473	0.975117	0.9762	0.991919	0.989886	0.98899	0.984981	0.984508	0.980943	0.985237	0.985056	0.976417	0.987693	0.933725	0.995694	0.974259	0.996445	0.998372	0.995417	0.987136	0.987955	0.952901	0.99821	0.995032	0.998029	0.996804	0.988363	0.991135	0.990836	0.996686	0.989609	0.991796	0.993085	0.994232
B61K	0.981446	0.976552	0.99141	0.983122	0.987302	0.991636	0.98208	0.976035	0.988681	0.992265	0.93643	0.971476	0.984873	0.987264	0.986113	0.982374	0.989588	0.974356	0.986468	0.981757	0.986749	0.980173	0.96125	0.963145	0.980744	0.991322	0.986565	0.992464	0.978062	0.995608	0.982595	0.992393	0.99637	0.991668	0.975227	0.987692	0.95762	0.996227	0.995293	0.996461	0.997854	0.988917	0.979211	0.988121	0.993931	0.989956	0.989308	0.992328	0.988693
B61L	0.983593	0.986565	0.994983	0.99004	0.991075	0.999445	0.9928	0.988084	0.991342	0.995051	0.998007	0.99971	0.989445	0.996609	0.997046	0.991175	0.996908	0.996694	0.998718	0.999342	0.995139	0.997354	0.997615	0.99805	0.997571	0.996683	0.99644	0.998889	0.994231	0.999501	0.990512	0.998297	0.999425	0.997506	0.987416	0.997	0.976936	0.997381	0.997749	0.998279	0.996409	0.991035	0.996186	0.991057	0.996399	0.992897	0.997216	0.993769	0.996744
B62B	0.980596	0.991118	0.983639	0.990263	0.979666	0.999708	0.996456	0.986453	0.996246	0.990233	0.998508	0.998869	0.993301	0.996027	0.992726	0.99398	0.995875	0.984819	0.998031	0.999158	0.993028	0.997679	0.999168	0.998073	0.996087	0.99713	0.993766	0.998105	0.994914	0.999258	0.980616	0.993615	0.997497	0.991773	0.962667	0.987818	0.98022	0.995726	0.994705	0.986453	0.987822	0.987639	0.971994	0.991181	0.967288	0.850713	0.989937	0.93495	0.990994
B62C	0.921856	0.971107	0.942	0.950622	0.982562	0.999447	0.994962	0.98449	0.993391	0.990478	0.99898	0.997277	0.993119	0.994171	0.996304	0.971078	0.994873	0.992508	0.998666	0.99957	0.9967	0.998424	0.999385	0.998061	0.997717	0.996677	0.99513	0.997158	0.993064	0.999138	0.987772	0.99423	0.998059	0.991902	0.95424	0.987906	0.98558	0.995444	0.997484	0.997383	0.997549	0.996919	0.964125	0.993077	0.983036	0.963415	0.994681	0.966581	0.996017
B62D	0.908005	0.984567	0.940286	0.967106	0.98757	0.999466	0.995232	0.995102	0.993676	0.994795	0.998172	0.996822	0.99515	0.994056	0.996316	0.993174	0.997264	0.993157	0.99848	0.999248	0.996341	0.998129	0.998871	0.998278	0.997953	0.997531	0.994687	0.998468	0.995167	0.998607	0.989428	0.994942	0.997702	0.994595	0.974488	0.989322	0.983833	0.996691	0.996626	0.997127	0.997611	0.994956	0.978563	0.993465	0.990846	0.979949	0.996049	0.984212	0.996105
B62H	0.98449	0.992691	0.991481	0.99366	0.991366	0.999807	0.995132	0.980029	0.994995	0.994944	0.998697	0.996429	0.994698	0.99707	0.997223	0.988759	0.997718	0.994544	0.998978	0.999659	0.997427	0.998685	0.999363	0.998116	0.998265	0.998149	0.996662	0.999233	0.99782	0.999401	0.988703	0.993084	0.997717	0.989539	0.951817	0.993073	0.984771	0.989575	0.99115	0.996161	0.996796	0.99581	0.964589	0.991957	0.981699	0.95586	0.992322	0.967198	0.993162
B62J	0.98867	0.992185	0.992301	0.993969	0.984442	0.999785	0.995055	0.991267	0.996468	0.991192	0.998042	0.998662	0.989251	0.992277	0.99184	0.994911	0.996264	0.985957	0.997577	0.998624	0.993667	0.996571	0.998423	0.997642	0.995236	0.997099	0.990617	0.99892	0.997541	0.99887	0.982225	0.98967	0.994187	0.98578	0.949204	0.983276	0.976733	0.989968	0.991844	0.990433	0.994651	0.993315	0.965177	0.986503	0.984128	0.93521	0.98783	0.918724	0.991954
B62K	0.979974	0.995697	0.982262	0.991756	0.995648	0.99983	0.99713	0.996478	0.997462	0.99828	0.998774	0.998347	0.996237	0.994742	0.997893	0.998017	0.998687	0.996861	0.999093	0.999585	0.998109	0.998695	0.999195	0.998872	0.998703	0.998198	0.99531	0.99943	0.998639	0.999313	0.99601	0.996336	0.997918	0.99451	0.984185	0.995506	0.992767	0.996702	0.997606	0.99676	0.997878	0.997217	0.989843	0.996596	0.991102	0.980699	0.997135	0.989805	0.996495
B62L	0.983714	0.993951	0.971418	0.985705	0.994838	0.999853	0.997692	0.996304	0.99784	0.998144	0.998349	0.997434	0.998612	0.997181	0.998328	0.995163	0.998233	0.996597	0.999127	0.999499	0.998194	0.999062	0.999025	0.998966	0.998787	0.994278	0.997833	0.999142	0.999011	0.999188	0.995838	0.996103	0.997919	0.996684	0.98641	0.997096	0.992022	0.997775	0.997814	0.995428	0.996252	0.995504	0.988475	0.996053	0.99502	0.988948	0.997804	0.993707	0.997055
B62M	0.975915	0.995119	0.983666	0.991275	0.995015	0.999686	0.996708	0.994394	0.995697	0.995755	0.999013	0.99925	0.997705	0.99539	0.998491	0.996348	0.998673	0.997358	0.9993	0.999654	0.998497	0.998964	0.999428	0.999087	0.998967	0.997319	0.996806	0.9994	0.99814	0.999253	0.995055	0.994288	0.997396	0.991543	0.972191	0.993762	0.992986	0.994615	0.994928	0.982821	0.987104	0.986978	0.990218	0.996188	0.971281	0.975321	0.99647	0.977747	0.994657
B63B	0.99289	0.992715	0.996323	0.994396	0.981014	0.999558	0.990672	0.969362	0.993983	0.988332	0.995865	0.997646	0.992447	0.988805	0.991934	0.994215	0.993458	0.983108	0.996328	0.998366	0.993478	0.996422	0.99755	0.9958	0.995688	0.997543	0.987874	0.998083	0.995137	0.997941	0.985773	0.991482	0.995637	0.988912	0.970249	0.984086	0.981034	0.995168	0.995769	0.993135	0.989121	0.992861	0.969582	0.991001	0.988013	0.975007	0.993604	0.975153	0.992531
B63C	0.992684	0.993815	0.996115	0.993143	0.981429	0.999322	0.989865	0.972587	0.994212	0.990285	0.99301	0.997601	0.991837	0.996072	0.993836	0.989931	0.995066	0.986599	0.9975	0.998509	0.994198	0.997065	0.996965	0.994435	0.996321	0.998282	0.994384	0.99789	0.996245	0.997207	0.978779	0.943993	0.975708	0.912641	0.853225	0.979918	0.968473	0.963167	0.916983	0.990422	0.991638	0.990399	0.955564	0.985031	0.985622	0.961616	0.990698	0.9403	0.991277
B63G	0.966055	0.986305	0.983832	0.987362	0.984121	0.997462	0.988937	0.976469	0.989689	0.990465	0.995385	0.998208	0.989243	0.992082	0.99375	0.989848	0.994249	0.988579	0.995836	0.998015	0.99338	0.996993	0.99562	0.995881	0.995648	0.995624	0.992664	0.997575	0.99356	0.99757	0.986808	0.992195	0.996466	0.988014	0.958886	0.988659	0.974505	0.98988	0.979894	0.996854	0.994762	0.993863	0.980153	0.991106	0.991905	0.985749	0.995109	0.981768	0.994578
B63H	0.993048	0.996986	0.993984	0.994546	0.995098	0.999858	0.996593	0.993765	0.997184	0.997227	0.998614	0.998977	0.997382	0.996756	0.99827	0.998026	0.9986	0.996177	0.998677	0.999192	0.997505	0.998936	0.998974	0.998811	0.998681	0.998505	0.997459	0.999183	0.998619	0.999025	0.995847	0.997202	0.998678	0.99662	0.991577	0.996079	0.992914	0.998158	0.99625	0.998355	0.997755	0.997994	0.993321	0.996227	0.995817	0.995645	0.998237	0.995697	0.997726
B63J	0.991298	0.990587	0.994847	0.990078	0.980394	0.999677	0.98523	0.989097	0.996122	0.989545	0.995956	0.998965	0.992559	0.996034	0.99456	0.993781	0.995643	0.982308	0.989106	0.995452	0.983308	0.996903	0.9915	0.997013	0.992729	0.995093	0.993836	0.995312	0.996893	0.993859	0.98132	0.996899	0.998826	0.996317	0.984671	0.992824	0.988095	0.997631	0.991826	0.997405	0.99666	0.996567	0.984806	0.99271	0.993492	0.984297	0.994783	0.989693	0.993686
B64B	0.995357	0.995806	0.996644	0.992389	0.983455	0.998698	0.992603	0.990421	0.986963	0.993033	0.996469	0.99867	0.992493	0.993697	0.992664	0.996719	0.995973	0.984578	0.996721	0.998133	0.992104	0.996483	0.997152	0.996877	0.995579	0.997955	0.99138	0.997696	0.996548	0.997543	0.98462	0.991934	0.996693	0.99037	0.975177	0.982544	0.980142	0.992854	0.991431	0.997397	0.998058	0.996018	0.981836	0.984395	0.991143	0.978566	0.994159	0.986512	0.994817
B64C	0.991854	0.993892	0.996317	0.994878	0.988695	0.99971	0.990758	0.995763	0.990947	0.992997	0.99682	0.998509	0.992275	0.991383	0.994189	0.996208	0.996621	0.989113	0.997848	0.998941	0.995297	0.997016	0.998337	0.996913	0.997009	0.997912	0.992154	0.998184	0.995151	0.997443	0.9901	0.989594	0.995452	0.989265	0.981922	0.986133	0.978011	0.994718	0.994059	0.995992	0.997698	0.994166	0.985483	0.990944	0.995884	0.990411	0.995939	0.993282	0.995479
B64D	0.991625	0.988942	0.995191	0.991708	0.978952	0.999469	0.989395	0.993011	0.990888	0.990154	0.995048	0.99783	0.974795	0.992005	0.991373	0.991694	0.99438	0.982585	0.99578	0.997953	0.990762	0.996174	0.996542	0.996579	0.99375	0.995949	0.990382	0.995521	0.992631	0.996865	0.979033	0.98681	0.994441	0.98227	0.960038	0.98467	0.97421	0.982495	0.975367	0.995698	0.997106	0.99396	0.97101	0.988639	0.991886	0.974845	0.989646	0.977087	0.992851
B64F	0.976639	0.979424	0.989198	0.983439	0.961249	0.999284	0.986978	0.987249	0.989421	0.986305	0.995621	0.998048	0.969483	0.988273	0.986598	0.987748	0.992044	0.975135	0.995748	0.997874	0.988832	0.993916	0.99718	0.996338	0.992183	0.994672	0.987682	0.995799	0.986825	0.996749	0.967182	0.988581	0.995578	0.987427	0.964229	0.972649	0.957121	0.989808	0.990007	0.995121	0.995813	0.989363	0.969419	0.980641	0.987757	0.958277	0.986165	0.973108	0.987321
B64G	0.993973	0.995108	0.997739	0.995684	0.990041	0.999657	0.993797	0.996601	0.97573	0.997147	0.997043	0.998785	0.990351	0.996027	0.995626	0.996276	0.997337	0.991314	0.998243	0.998913	0.995845	0.997711	0.998356	0.997777	0.997538	0.998408	0.99547	0.998436	0.996443	0.998153	0.991804	0.992048	0.996342	0.99094	0.983934	0.991186	0.982064	0.994846	0.995266	0.997064	0.997856	0.994793	0.987336	0.992356	0.99638	0.99088	0.996183	0.992732	0.996627
B65B	0.963248	0.949555	0.970832	0.891714	0.697903	0.997318	0.960741	0.977908	0.98545	0.984027	0.976612	0.983684	0.961172	0.910811	0.883825	0.97413	0.9181	0.734703	0.957617	0.978996	0.880051	0.956854	0.97865	0.968236	0.927799	0.970009	0.844149	0.985665	0.939953	0.989148	0.877782	0.973732	0.985311	0.972239	0.935061	0.829073	0.853252	0.989253	0.9873	0.991045	0.990089	0.979302	0.833009	0.960816	0.990699	0.795188	0.948205	0.905491	0.960169
B65C	0.981669	0.968942	0.992365	0.969502	0.908156	0.99824	0.943402	0.984664	0.945934	0.98936	0.969556	0.985267	0.967704	0.920746	0.943145	0.987951	0.967788	0.883161	0.982561	0.990629	0.959453	0.975228	0.988142	0.978347	0.974825	0.984399	0.920252	0.984574	0.951563	0.974187	0.922601	0.884412	0.944992	0.904691	0.877746	0.859896	0.775105	0.96743	0.968524	0.96103	0.981581	0.936671	0.875479	0.920549	0.991361	0.925894	0.968842	0.959357	0.967229
B65D	0.97526	0.964514	0.993658	0.974866	0.738998	0.997782	0.971551	0.959363	0.988305	0.971281	0.977657	0.993432	0.952988	0.959281	0.875341	0.984021	0.953162	0.74163	0.973673	0.984901	0.903434	0.965476	0.987775	0.975109	0.946145	0.986683	0.905817	0.987721	0.983713	0.989886	0.708116	0.968037	0.986183	0.962483	0.864615	0.863237	0.77769	0.984705	0.983297	0.991016	0.981034	0.962717	0.685674	0.909806	0.979289	0.404858	0.881884	0.723669	0.9149
B65F	0.974488	0.956752	0.968477	0.947798	0.90036	0.999241	0.986934	0.980288	0.99429	0.987843	0.993301	0.995671	0.982012	0.972836	0.956511	0.978033	0.974305	0.905531	0.990002	0.995354	0.966264	0.98726	0.996773	0.991277	0.980342	0.981833	0.959873	0.991446	0.968418	0.996326	0.898724	0.990771	0.996191	0.988377	0.954247	0.948702	0.920202	0.994294	0.994208	0.997414	0.993527	0.987055	0.896698	0.973133	0.991203	0.812151	0.963624	0.910939	0.972651
B65G	0.972449	0.889936	0.968947	0.928328	0.964263	0.998056	0.982082	0.986414	0.976979	0.993246	0.993477	0.996576	0.959577	0.93737	0.976634	0.954997	0.961842	0.959429	0.990922	0.995881	0.98506	0.98698	0.99347	0.993525	0.982413	0.969719	0.959704	0.981851	0.890936	0.994654	0.956196	0.994388	0.997388	0.993332	0.983939	0.980721	0.945653	0.997565	0.996669	0.998042	0.997003	0.988312	0.976853	0.991257	0.996543	0.964887	0.989258	0.981542	0.990281
B65H	0.98184	0.956121	0.988838	0.982777	0.966847	0.99928	0.986495	0.981672	0.991908	0.993112	0.994109	0.997703	0.990317	0.979734	0.987541	0.990679	0.985377	0.97324	0.995635	0.998074	0.989053	0.993915	0.996766	0.994717	0.992797	0.993399	0.982124	0.995783	0.964769	0.995144	0.951685	0.983661	0.993614	0.986998	0.963618	0.96367	0.883035	0.993371	0.985983	0.994687	0.991324	0.979023	0.966568	0.984212	0.989808	0.961424	0.986374	0.974654	0.989219
B66B	0.993488	0.991014	0.995588	0.992434	0.994703	0.999698	0.996943	0.996852	0.996384	0.997852	0.998748	0.999347	0.99458	0.993693	0.997353	0.993358	0.996704	0.995638	0.999002	0.999485	0.99784	0.998503	0.998971	0.998908	0.99809	0.997246	0.995517	0.998616	0.992792	0.999373	0.994006	0.998505	0.999285	0.998099	0.992307	0.996874	0.991205	0.998573	0.995948	0.99911	0.998478	0.997328	0.994312	0.996539	0.997255	0.994741	0.998056	0.995515	0.997149
B66C	0.954022	0.968436	0.970832	0.972075	0.966686	0.998807	0.989432	0.983202	0.984805	0.992019	0.994924	0.991494	0.97763	0.982679	0.989527	0.956297	0.986982	0.979856	0.99586	0.998246	0.991225	0.994809	0.995825	0.994066	0.993221	0.990859	0.98499	0.993099	0.97674	0.99722	0.978403	0.993027	0.996296	0.993402	0.959466	0.985765	0.960609	0.995672	0.99429	0.997548	0.994936	0.98908	0.952627	0.986016	0.991526	0.96629	0.987983	0.973546	0.991529
B66D	0.981171	0.986664	0.987114	0.988657	0.984488	0.997445	0.99149	0.962941	0.994507	0.992047	0.995267	0.996344	0.992113	0.993006	0.995433	0.972585	0.993972	0.990601	0.997557	0.998506	0.995309	0.997793	0.996493	0.995344	0.996551	0.995174	0.994362	0.997787	0.992711	0.99836	0.985644	0.995192	0.997949	0.99332	0.968271	0.990223	0.974695	0.993914	0.981215	0.997483	0.993899	0.99399	0.972552	0.991006	0.990069	0.981436	0.994384	0.979562	0.994299
B66F	0.943234	0.968885	0.961917	0.96944	0.978181	0.999213	0.994172	0.99161	0.994637	0.995247	0.998057	0.996167	0.988755	0.987659	0.994501	0.977997	0.990857	0.989844	0.997742	0.999149	0.995122	0.997013	0.998404	0.997946	0.996048	0.992483	0.991251	0.994656	0.982042	0.998764	0.987593	0.996989	0.998553	0.996294	0.972679	0.990424	0.967888	0.997615	0.997287	0.998247	0.995409	0.993287	0.978759	0.993561	0.991166	0.98193	0.994098	0.985371	0.994742
B67B	0.976311	0.9545	0.987906	0.953756	0.801738	0.998114	0.966603	0.972592	0.988265	0.977384	0.977609	0.990282	0.967871	0.946541	0.9155	0.981273	0.956432	0.817673	0.971659	0.985483	0.910871	0.961575	0.983996	0.975055	0.949997	0.977848	0.906203	0.988968	0.972498	0.990973	0.835411	0.982669	0.990186	0.978785	0.930328	0.898621	0.874187	0.991239	0.987485	0.994844	0.989945	0.979118	0.836923	0.955309	0.987731	0.719184	0.931833	0.864253	0.94404
B67C	0.964328	0.95128	0.978782	0.906389	0.741937	0.996333	0.953201	0.975195	0.986299	0.979153	0.967262	0.983995	0.9662	0.922004	0.898575	0.977838	0.931803	0.761785	0.959788	0.980704	0.88026	0.954967	0.975666	0.965719	0.936103	0.973501	0.86262	0.985186	0.94804	0.988444	0.865734	0.985596	0.988236	0.982302	0.941214	0.856471	0.882171	0.992041	0.984091	0.994931	0.991804	0.98274	0.851139	0.967608	0.990346	0.792483	0.944934	0.903399	0.948003
B67D	0.976858	0.93406	0.992395	0.971951	0.815707	0.997592	0.958082	0.971276	0.986361	0.972378	0.968362	0.987836	0.95439	0.947442	0.91879	0.98335	0.966048	0.837568	0.967211	0.981317	0.892538	0.945041	0.977034	0.969835	0.942393	0.976947	0.91095	0.988289	0.980928	0.990551	0.816039	0.98422	0.990801	0.980024	0.928385	0.918737	0.884092	0.989474	0.983367	0.995083	0.990011	0.977675	0.843202	0.953295	0.984743	0.704993	0.914789	0.848069	0.924034
B68B	0.992836	0.994327	0.996484	0.994131	0.980031	0.999196	0.954559	0.664971	0.943258	0.969696	0.988527	0.996177	0.987504	0.995957	0.992502	0.968749	0.991207	0.982992	0.996311	0.997215	0.993216	0.996656	0.991352	0.974303	0.993249	0.996644	0.991715	0.997191	0.99594	0.9979	0.982826	0.97287	0.986726	0.970434	0.908795	0.982288	0.96451	0.982267	0.97931	0.988778	0.988609	0.98644	0.91649	0.959427	0.967402	0.969273	0.985645	0.950689	0.990428
B68C	0.995701	0.996546	0.998838	0.995511	0.99017	0.99963	0.978566	0.861671	0.870427	0.98619	0.9916	0.997045	0.994563	0.997272	0.995673	0.988703	0.995752	0.989791	0.998187	0.998563	0.996771	0.998298	0.996016	0.988664	0.996885	0.999164	0.995853	0.998215	0.997739	0.997847	0.991252	0.952357	0.977544	0.953164	0.936274	0.983979	0.971092	0.977133	0.972702	0.968936	0.974241	0.971665	0.963465	0.986709	0.992319	0.988596	0.993281	0.976389	0.994159
B68F	0.999952	0.999859	0.999981	1	0.999233	1	1	0.999626	1	0.999814	0.999959	1	1	1	0.999897	1	1	1	1	0.999858	1	0.999905	1	1	0.999961	1	1	0.99984	1	1	0.998852	0.996041	0.994633	0.996186	0.961166	0.973985	0.964696	0.996477	0.998687	0.99896	0.997253	0.998759	0.968189	0.328184	0.999069	0.993183	0.994989	0.991377	0.999209
B68G	0.989831	0.990784	0.996519	0.98542	0.955001	0.999317	0.970035	0.96734	0.981282	0.963397	0.985561	0.99367	0.96682	0.959112	0.976284	0.990034	0.987228	0.9607	0.99224	0.995297	0.979028	0.987978	0.993805	0.987648	0.987733	0.994827	0.957187	0.995279	0.989429	0.992328	0.967185	0.907701	0.954934	0.909959	0.862539	0.908963	0.87192	0.954685	0.948892	0.966386	0.983958	0.971529	0.916632	0.965964	0.957426	0.914218	0.968428	0.862254	0.978264
B81B	0.981318	0.978993	0.995213	0.978488	0.95977	0.984451	0.919837	0.981139	0.617007	0.988845	0.941321	0.986231	0.921694	0.939515	0.962941	0.98443	0.983115	0.933071	0.96722	0.975873	0.962514	0.976435	0.941813	0.970333	0.969542	0.974046	0.947572	0.979058	0.955829	0.975949	0.952299	0.964175	0.980456	0.963907	0.931577	0.946271	0.927712	0.976569	0.98051	0.984106	0.993415	0.977088	0.95768	0.965239	0.99384	0.98548	0.981809	0.989975	0.982571
B81C	0.987897	0.987134	0.997411	0.989017	0.977088	0.988456	0.924345	0.990094	0.492008	0.993573	0.955403	0.984306	0.921934	0.928502	0.97501	0.990611	0.988766	0.964952	0.981971	0.985663	0.979111	0.976458	0.968635	0.96999	0.981142	0.992678	0.93024	0.988275	0.97737	0.984873	0.967838	0.980906	0.982525	0.981266	0.952703	0.970435	0.952487	0.988294	0.987168	0.990761	0.995966	0.981787	0.968461	0.976185	0.996041	0.992195	0.985589	0.99424	0.985309
B82B	0.982412	0.978243	0.996533	0.981946	0.967094	0.956992	0.930405	0.973039	0.651413	0.986773	0.74443	0.902401	0.93211	0.967488	0.947796	0.983374	0.98089	0.895141	0.944363	0.92196	0.94574	0.921614	0.835252	0.848724	0.928004	0.985558	0.953839	0.964984	0.962833	0.970205	0.93864	0.954953	0.978132	0.96084	0.942637	0.946698	0.925881	0.983753	0.982707	0.98502	0.993894	0.978389	0.961237	0.968207	0.994471	0.989041	0.966419	0.99232	0.977589
B99Z	#DIV/0!	#DIV/0!	#DIV/0!	#DIV/0!	#DIV/0!	#DIV/0!	#DIV/0!	#DIV/0!	#DIV/0!	#DIV/0!	#DIV/0!	#DIV/0!	#DIV/0!	#DIV/0!	#DIV/0!	#DIV/0!	#DIV/0!	#DIV/0!	#DIV/0!	#DIV/0!	#DIV/0!	#DIV/0!	#DIV/0!	#DIV/0!	#DIV/0!	#DIV/0!	#DIV/0!	#DIV/0!	#DIV/0!	#DIV/0!	#DIV/0!	#DIV/0!	#DIV/0!	#DIV/0!	#DIV/0!	#DIV/0!	#DIV/0!	#DIV/0!	#DIV/0!	#DIV/0!	#DIV/0!	#DIV/0!	#DIV/0!	#DIV/0!	#DIV/0!	#DIV/0!	#DIV/0!	#DIV/0!	#DIV/0!
C01B	0.994964	0.9897	0.998299	0.993588	0.982067	0.993494	0.972753	0.987773	0.959823	0.990636	0.901374	0.945605	0.977082	0.984825	0.971207	0.99537	0.990387	0.914017	0.961429	0.954806	0.95593	0.973153	0.94693	0.943228	0.958786	0.990103	0.974926	0.950445	0.991595	0.964442	0.957853	0.986362	0.993743	0.988439	0.986302	0.981901	0.983831	0.994592	0.985962	0.995352	0.997688	0.993884	0.985859	0.991413	0.998746	0.991243	0.986799	0.994987	0.990917
C01C	0.989255	0.982276	0.997385	0.992197	0.980415	0.97803	0.97109	0.985071	0.975079	0.990555	0.884122	0.923907	0.965033	0.986847	0.973336	0.993607	0.991073	0.920268	0.958393	0.944766	0.951265	0.97789	0.940865	0.946594	0.958023	0.987427	0.978555	0.950124	0.990961	0.964428	0.957587	0.988397	0.994954	0.989254	0.986961	0.983881	0.981755	0.994989	0.983794	0.995943	0.998219	0.993921	0.988366	0.992518	0.997997	0.995587	0.988793	0.996679	0.991199
C01D	0.993083	0.990511	0.992935	0.991634	0.985969	0.993704	0.975116	0.988325	0.977877	0.990556	0.883675	0.929406	0.983012	0.984692	0.972629	0.994822	0.991968	0.93223	0.958383	0.956211	0.949932	0.968084	0.933481	0.937449	0.954099	0.988318	0.974255	0.966456	0.993502	0.974085	0.963166	0.992256	0.996262	0.992339	0.991377	0.985757	0.990979	0.995949	0.985659	0.997059	0.998602	0.996498	0.990195	0.994414	0.998582	0.994483	0.986979	0.99514	0.991077
C01F	0.994928	0.989626	0.99851	0.994365	0.985093	0.993524	0.974161	0.986305	0.942351	0.992544	0.899879	0.947032	0.97555	0.984559	0.969005	0.995135	0.991588	0.924047	0.964847	0.954585	0.958851	0.967522	0.94082	0.931654	0.955934	0.988719	0.973409	0.962958	0.991327	0.971842	0.966711	0.986904	0.993964	0.987979	0.986313	0.981581	0.985902	0.994846	0.990192	0.995381	0.998204	0.994905	0.988244	0.99097	0.99897	0.996063	0.986483	0.997303	0.98772
C01G	0.994532	0.99102	0.998434	0.994828	0.986198	0.993247	0.977395	0.990998	0.954492	0.99231	0.922578	0.956421	0.978861	0.983233	0.977913	0.996609	0.993412	0.944069	0.974086	0.965337	0.968115	0.978409	0.956657	0.955538	0.970114	0.99196	0.981832	0.967072	0.992131	0.976542	0.969862	0.987721	0.994454	0.98837	0.987712	0.9822	0.984609	0.995429	0.990992	0.995541	0.99842	0.995357	0.987504	0.990635	0.998911	0.995706	0.989947	0.996339	0.992074
C02F	0.987845	0.981545	0.99665	0.989753	0.966193	0.97258	0.961385	0.959496	0.979845	0.989661	0.916105	0.959346	0.980592	0.98242	0.963396	0.989138	0.983176	0.877135	0.928609	0.96148	0.930324	0.978543	0.928589	0.940735	0.950538	0.976417	0.971766	0.973676	0.991945	0.972162	0.943606	0.991158	0.993586	0.992458	0.986309	0.984133	0.989786	0.995767	0.975192	0.997485	0.998477	0.996151	0.987333	0.995302	0.997546	0.992207	0.988746	0.994126	0.990422
C03B	0.997032	0.99482	0.998924	0.996857	0.99047	0.999318	0.98184	0.996974	0.968747	0.997887	0.991393	0.996339	0.977093	0.985729	0.992093	0.997704	0.996052	0.984959	0.995776	0.996952	0.99269	0.995074	0.99531	0.994516	0.994055	0.996641	0.987759	0.99577	0.99234	0.994754	0.989467	0.989502	0.994761	0.989314	0.979973	0.981408	0.98175	0.990978	0.996594	0.995862	0.99844	0.993986	0.988343	0.990824	0.998685	0.995664	0.99367	0.996834	0.995265
C03C	0.994427	0.992586	0.99885	0.994463	0.9791	0.997245	0.970457	0.993542	0.84029	0.995596	0.963543	0.982142	0.958358	0.981199	0.980506	0.996943	0.992074	0.957722	0.989289	0.988827	0.983061	0.986376	0.983229	0.978174	0.985669	0.996425	0.979316	0.990606	0.987601	0.987193	0.975203	0.965572	0.983388	0.969945	0.956514	0.957426	0.958682	0.985097	0.989025	0.988641	0.996139	0.987509	0.971322	0.976096	0.997396	0.990853	0.986962	0.994139	0.982763
C04B	0.993782	0.991566	0.998663	0.994327	0.980816	0.996873	0.976479	0.99212	0.96361	0.995325	0.959062	0.980488	0.970711	0.975189	0.970782	0.997236	0.991611	0.953468	0.986657	0.983373	0.97566	0.983882	0.977852	0.970234	0.97988	0.994939	0.971821	0.986368	0.989523	0.981642	0.973365	0.967042	0.983171	0.972989	0.968079	0.964965	0.962805	0.988921	0.98844	0.989354	0.995783	0.988309	0.974653	0.982225	0.997986	0.991457	0.989089	0.994392	0.988378
C05B	0.982016	0.952179	0.996501	0.99344	0.942765	0.977365	0.971381	0.978129	0.970499	0.964946	0.723324	0.651936	0.984178	0.981619	0.969594	0.99371	0.988738	0.882591	0.944249	0.954248	0.956329	0.960744	0.929082	0.895003	0.94897	0.989499	0.970972	0.97074	0.992037	0.978944	0.958716	0.986162	0.99369	0.985679	0.98489	0.953057	0.978684	0.995501	0.991174	0.995195	0.997664	0.993522	0.984111	0.990222	0.997695	0.990331	0.984287	0.992952	0.988794
C05C	0.973045	0.906683	0.995426	0.994148	0.937046	0.973004	0.980867	0.985425	0.973542	0.976698	0.78444	0.740666	0.988192	0.982902	0.978222	0.996212	0.992454	0.923381	0.966068	0.963042	0.972006	0.969819	0.948178	0.915172	0.964799	0.992859	0.976285	0.981847	0.995004	0.988477	0.976322	0.993475	0.996188	0.991645	0.992286	0.967543	0.992253	0.997367	0.996798	0.997182	0.998518	0.995398	0.991739	0.994997	0.998523	0.994459	0.988191	0.997141	0.992658
C05D	0.969746	0.938718	0.995096	0.993295	0.924103	0.975897	0.972199	0.947404	0.969331	0.965753	0.79152	0.722651	0.986554	0.970604	0.963826	0.990479	0.985932	0.894332	0.958828	0.962312	0.966223	0.972401	0.949165	0.911537	0.94981	0.985768	0.957609	0.977832	0.993726	0.984738	0.970827	0.989749	0.995036	0.989282	0.989267	0.959813	0.987084	0.99682	0.995904	0.996406	0.998156	0.99441	0.987026	0.992039	0.997707	0.990465	0.989041	0.994018	0.99222
C05F	0.9721	0.917288	0.9878	0.98553	0.882625	0.882951	0.976945	0.951588	0.976841	0.979986	0.83325	0.846004	0.985964	0.981456	0.954999	0.987228	0.982598	0.880667	0.937727	0.949397	0.958722	0.970426	0.893462	0.857663	0.942412	0.974382	0.962493	0.982488	0.992824	0.987174	0.962664	0.992001	0.996051	0.991167	0.988649	0.967075	0.98607	0.996886	0.993104	0.998011	0.99845	0.99601	0.985049	0.994053	0.997147	0.978374	0.986622	0.988524	0.989141
C05G	0.961556	0.900757	0.978305	0.984158	0.852065	0.924724	0.971375	0.967485	0.963786	0.948544	0.59079	0.476438	0.989737	0.980434	0.957957	0.992683	0.986911	0.853067	0.93743	0.934989	0.954571	0.950213	0.892783	0.84327	0.931784	0.990085	0.964848	0.976341	0.992974	0.984707	0.960463	0.984787	0.991913	0.984079	0.984654	0.931699	0.985905	0.994126	0.993577	0.995112	0.997647	0.99367	0.987069	0.991977	0.996964	0.990784	0.980702	0.994225	0.988194
C06B	0.998639	0.997674	0.999326	0.998694	0.996399	0.996918	0.996135	0.997438	0.996541	0.998502	0.972618	0.979589	0.997199	0.995629	0.994916	0.99679	0.99821	0.989628	0.99558	0.992026	0.994402	0.994494	0.991075	0.98966	0.993919	0.998601	0.994894	0.994233	0.998552	0.996861	0.994216	0.996481	0.998295	0.995978	0.988598	0.995178	0.994904	0.997988	0.998222	0.998879	0.999501	0.998395	0.990662	0.997842	0.997988	0.994182	0.997131	0.995389	0.9982
C06C	0.996415	0.996371	0.998912	0.997297	0.994722	0.998829	0.996651	0.995824	0.995889	0.997225	0.964561	0.976215	0.994832	0.997872	0.995564	0.994606	0.99738	0.990048	0.995124	0.992195	0.994099	0.991732	0.986412	0.983792	0.992794	0.998742	0.995833	0.997241	0.998398	0.998602	0.9906	0.997762	0.99919	0.997357	0.988838	0.996003	0.991653	0.99876	0.998639	0.999273	0.999275	0.997889	0.991771	0.996586	0.998165	0.991567	0.99565	0.990573	0.997667
C06D	0.9959	0.993544	0.996861	0.996983	0.991259	0.99798	0.994533	0.994319	0.993677	0.997359	0.982946	0.987911	0.993647	0.996043	0.99449	0.984354	0.997318	0.986423	0.995508	0.993764	0.99377	0.99513	0.99227	0.990542	0.994086	0.998603	0.994518	0.993635	0.997394	0.995893	0.986917	0.992907	0.997596	0.991159	0.945333	0.993209	0.987049	0.993985	0.994687	0.998333	0.999354	0.997769	0.955973	0.994327	0.988638	0.982614	0.993644	0.978833	0.996117
C06F	0.959669	0.969734	0.989376	0.9752	0.978513	0.996944	0.985477	0.978811	0.953016	0.99634	0.989677	0.994979	0.9813	0.994286	0.991653	0.979415	0.991419	0.990099	0.996448	0.996391	0.983831	0.992465	0.992438	0.992154	0.994645	0.99314	0.99088	0.996657	0.989452	0.99813	0.976802	0.996029	0.998631	0.99528	0.973015	0.996027	0.937217	0.997322	0.998524	0.995988	0.987668	0.973461	0.994286	0.978596	0.995981	0.984874	0.995376	0.988039	0.995579
C07B	0.986943	0.980373	0.997841	0.990772	0.982803	0.938864	0.956485	0.958699	0.949917	0.981145	0.2909	0.54153	0.983303	0.983019	0.929611	0.981955	0.984086	0.853461	0.894533	0.814552	0.902622	0.843643	0.695405	0.668267	0.852985	0.990754	0.946033	0.94382	0.988667	0.973286	0.932268	0.987223	0.992454	0.987597	0.983885	0.977106	0.986767	0.994736	0.991499	0.995933	0.998284	0.993694	0.990052	0.991601	0.997807	0.992089	0.943877	0.995803	0.977615
C07C	0.995181	0.987674	0.999157	0.996259	0.990895	0.972603	0.975738	0.977904	0.976186	0.985646	0.576076	0.714209	0.989868	0.990708	0.958816	0.991606	0.991581	0.902592	0.938941	0.864286	0.945022	0.913605	0.836518	0.812171	0.907353	0.994957	0.968928	0.95127	0.99558	0.98126	0.962384	0.995189	0.997425	0.994344	0.99583	0.987134	0.995872	0.997195	0.996753	0.998222	0.999277	0.99788	0.996693	0.997785	0.999266	0.997843	0.972109	0.998746	0.988779
C07D	0.993068	0.982605	0.998886	0.994874	0.990113	0.962009	0.965833	0.957675	0.966782	0.979974	0.200437	0.433217	0.996686	0.989371	0.943142	0.984096	0.987354	0.87219	0.901275	0.840393	0.908079	0.8307	0.693759	0.653605	0.863767	0.99631	0.954718	0.960495	0.995187	0.98332	0.94262	0.994931	0.997054	0.993804	0.995656	0.981967	0.997796	0.99799	0.998518	0.998354	0.999308	0.998504	0.997753	0.99807	0.998479	0.99755	0.945421	0.998722	0.980692
C07F	0.991841	0.982547	0.998919	0.994182	0.986735	0.961804	0.963196	0.967099	0.957163	0.981848	0.45389	0.615107	0.984618	0.98662	0.945812	0.986384	0.987445	0.882183	0.919545	0.858055	0.925871	0.871584	0.751816	0.721927	0.886838	0.994892	0.959142	0.961387	0.991679	0.982607	0.950146	0.989714	0.993813	0.988516	0.989673	0.977069	0.991252	0.996054	0.995555	0.99632	0.998563	0.994564	0.992901	0.993952	0.998615	0.995526	0.954522	0.997753	0.981777
C07G	0.988925	0.971752	0.998088	0.987739	0.978918	0.831415	0.944562	0.945674	0.961595	0.97953	0.290102	0.684722	0.984623	0.967846	0.87976	0.973947	0.976196	0.810879	0.837223	0.758194	0.878405	0.778235	0.454541	0.545215	0.78639	0.982352	0.904752	0.948408	0.983549	0.973911	0.924154	0.986837	0.991893	0.987329	0.987783	0.975666	0.988219	0.994841	0.993285	0.995909	0.998262	0.994961	0.992073	0.995124	0.998281	0.993572	0.933588	0.996861	0.974715
C07H	0.989683	0.973754	0.998759	0.990864	0.983108	0.591396	0.964666	0.945652	0.975878	0.986823	0.527611	0.824269	0.992618	0.982956	0.918013	0.986257	0.98952	0.897771	0.896469	0.836158	0.942941	0.88883	0.597716	0.715612	0.884136	0.990964	0.960832	0.976448	0.986275	0.982938	0.964818	0.994355	0.995756	0.994738	0.993719	0.989226	0.992796	0.997669	0.996226	0.998402	0.999287	0.997523	0.99659	0.997424	0.998897	0.996997	0.968597	0.998422	0.988229
C07J	0.992792	0.980476	0.999199	0.99347	0.990374	0.948795	0.959536	0.95835	0.968744	0.981372	0.321995	0.678285	0.997187	0.985689	0.928392	0.978971	0.985109	0.863206	0.884824	0.79986	0.903695	0.787795	0.627249	0.579332	0.836378	0.995054	0.94135	0.963522	0.996935	0.988453	0.932097	0.9917	0.994906	0.99214	0.992373	0.982655	0.996017	0.99712	0.996823	0.997927	0.999267	0.997197	0.996907	0.997732	0.998944	0.996548	0.930497	0.998399	0.975318
C07K	0.988904	0.970102	0.998666	0.98904	0.982664	0.639771	0.948521	0.935201	0.964689	0.980888	0.297544	0.717732	0.993537	0.979844	0.901051	0.977278	0.983438	0.852806	0.852296	0.77714	0.906395	0.804812	0.430736	0.552987	0.826122	0.991591	0.938737	0.962735	0.988625	0.981689	0.936443	0.98477	0.990156	0.989004	0.98531	0.983708	0.990314	0.994122	0.991602	0.996699	0.998478	0.995566	0.994286	0.996895	0.998586	0.995209	0.938147	0.99732	0.977213
C08B	0.987124	0.970049	0.997616	0.985086	0.97577	0.856189	0.936696	0.950205	0.960301	0.979677	0.382639	0.721812	0.959902	0.929744	0.797311	0.970041	0.959726	0.727442	0.8115	0.734389	0.836296	0.743904	0.529982	0.545538	0.69349	0.961676	0.818201	0.952647	0.986174	0.970347	0.91981	0.95266	0.973066	0.966151	0.954818	0.961381	0.967902	0.982274	0.977281	0.988947	0.994617	0.985469	0.978075	0.989606	0.99725	0.987768	0.933669	0.992687	0.971394
C08C	0.993841	0.987598	0.999104	0.994745	0.98426	0.987444	0.963184	0.987735	0.975135	0.99463	0.881261	0.920019	0.989418	0.983883	0.959685	0.996243	0.988103	0.930496	0.973886	0.952702	0.949367	0.975334	0.945969	0.936462	0.965896	0.996638	0.973026	0.982634	0.989545	0.981158	0.97591	0.976086	0.9863	0.972183	0.973866	0.966028	0.976773	0.98883	0.990992	0.987962	0.993658	0.982757	0.980805	0.986244	0.99807	0.991667	0.982008	0.99554	0.98561
C08F	0.994002	0.988978	0.999156	0.994343	0.98422	0.991487	0.964674	0.990703	0.977375	0.995329	0.901853	0.94108	0.989739	0.981599	0.964765	0.996498	0.988346	0.936752	0.974198	0.959154	0.959765	0.975323	0.95351	0.943316	0.969999	0.997192	0.973873	0.983014	0.990347	0.983149	0.976393	0.969276	0.982395	0.970947	0.969323	0.966083	0.970608	0.987709	0.988585	0.988856	0.994821	0.983382	0.978081	0.984521	0.998261	0.990703	0.982116	0.994982	0.98578
C08G	0.993281	0.988656	0.999126	0.99402	0.982561	0.986182	0.965769	0.988452	0.97259	0.993288	0.866588	0.92477	0.988422	0.978969	0.961742	0.995524	0.987657	0.936623	0.97502	0.95065	0.951047	0.964409	0.934292	0.928922	0.963762	0.997222	0.965926	0.981327	0.990338	0.981674	0.967485	0.963554	0.977105	0.965022	0.959966	0.959742	0.967863	0.983489	0.985803	0.986178	0.992951	0.978511	0.976139	0.985937	0.996551	0.989225	0.977277	0.992935	0.984125
C08H	0.987065	0.962445	0.998378	0.984272	0.973161	0.838458	0.929799	0.94506	0.949242	0.976968	0.283229	0.681938	0.983765	0.966685	0.883478	0.975736	0.974165	0.802671	0.854072	0.762571	0.869481	0.780046	0.491815	0.539502	0.805197	0.989514	0.910347	0.949477	0.984978	0.971201	0.90926	0.940965	0.966569	0.957174	0.943916	0.950041	0.958641	0.977176	0.973997	0.984669	0.992864	0.980147	0.972909	0.985291	0.996943	0.987708	0.91948	0.992801	0.965025
C08J	0.988218	0.981026	0.997999	0.987334	0.960205	0.986728	0.936908	0.982972	0.951518	0.990276	0.863506	0.926952	0.974941	0.940936	0.932431	0.993036	0.978038	0.889236	0.964737	0.945102	0.927423	0.952682	0.927388	0.910941	0.949088	0.99272	0.926577	0.975027	0.98034	0.967808	0.947528	0.92269	0.955517	0.932518	0.919679	0.91619	0.918523	0.969894	0.970264	0.970651	0.985092	0.961616	0.942075	0.96726	0.99515	0.9741	0.967731	0.985672	0.971153
C08K	0.991781	0.984021	0.998677	0.992797	0.970445	0.992862	0.954136	0.986428	0.9633	0.992849	0.873824	0.913225	0.98614	0.97115	0.945446	0.99572	0.984248	0.907372	0.975776	0.951051	0.933719	0.966673	0.943934	0.924189	0.959542	0.996792	0.95633	0.981894	0.984992	0.974832	0.964746	0.955195	0.976387	0.952391	0.95227	0.938041	0.952759	0.981038	0.986221	0.981294	0.991472	0.976697	0.96354	0.97758	0.996261	0.98322	0.976043	0.99057	0.977741
C08L	0.992205	0.98298	0.998727	0.992251	0.970863	0.992228	0.953145	0.987762	0.96737	0.993786	0.903267	0.950541	0.987953	0.969999	0.939356	0.995676	0.98224	0.909304	0.975131	0.950543	0.926495	0.967406	0.942395	0.92475	0.959125	0.99667	0.951143	0.982915	0.98369	0.975765	0.963814	0.951151	0.97396	0.950666	0.94823	0.941917	0.951097	0.98036	0.984798	0.979662	0.989715	0.974399	0.961483	0.977722	0.996074	0.979485	0.975619	0.988385	0.978303
C09B	0.996011	0.992142	0.999303	0.997011	0.991325	0.98923	0.985242	0.990386	0.979861	0.995337	0.839339	0.882424	0.990955	0.991524	0.9762	0.995997	0.993725	0.953217	0.976709	0.963747	0.970672	0.968378	0.940572	0.931537	0.961767	0.99571	0.980899	0.985004	0.991504	0.987795	0.982143	0.990329	0.995597	0.989667	0.990054	0.981899	0.985965	0.995941	0.997026	0.996458	0.998629	0.99553	0.992563	0.993075	0.9984	0.996527	0.984912	0.998164	0.99156
C09C	0.994104	0.987836	0.998435	0.994061	0.977727	0.99412	0.970912	0.98924	0.960491	0.993604	0.90153	0.947709	0.982229	0.981951	0.964213	0.995546	0.989254	0.929779	0.975975	0.962844	0.962014	0.967075	0.949006	0.930887	0.963165	0.992531	0.972772	0.975729	0.985536	0.974338	0.969404	0.972297	0.9876	0.9714	0.972432	0.953898	0.966221	0.99036	0.992711	0.989155	0.996374	0.988903	0.975542	0.980489	0.998043	0.991465	0.98197	0.995249	0.981726
C09D	0.994087	0.986849	0.998976	0.995267	0.981431	0.992667	0.969984	0.990252	0.974667	0.993335	0.891253	0.924551	0.986766	0.981307	0.957642	0.995976	0.987338	0.932105	0.97582	0.962992	0.95446	0.963717	0.949902	0.923803	0.956597	0.995256	0.964559	0.984016	0.98357	0.9827	0.975665	0.97355	0.986644	0.971583	0.972489	0.948244	0.970734	0.989873	0.992524	0.988787	0.995387	0.987297	0.978666	0.981573	0.997612	0.991938	0.979508	0.995293	0.982601
C09F	0.989316	0.981235	0.998645	0.990073	0.980605	0.950877	0.951429	0.971867	0.967824	0.983511	0.612942	0.790054	0.986365	0.972681	0.916486	0.985939	0.982666	0.865286	0.908436	0.762366	0.908672	0.879314	0.774772	0.765147	0.875489	0.988534	0.931798	0.959785	0.989935	0.975393	0.936726	0.960213	0.976441	0.968658	0.955412	0.96257	0.971088	0.980581	0.976389	0.988765	0.994574	0.982989	0.978742	0.985639	0.997577	0.991688	0.958072	0.994529	0.978118
C09G	0.993307	0.987635	0.998006	0.994627	0.982025	0.99202	0.971434	0.988485	0.733849	0.993117	0.877924	0.939394	0.95604	0.988864	0.96379	0.992381	0.990181	0.905532	0.970827	0.954955	0.964066	0.961246	0.934802	0.922322	0.958048	0.99339	0.974194	0.981139	0.990073	0.985975	0.968627	0.986023	0.993593	0.983445	0.975559	0.969665	0.981583	0.993523	0.995102	0.990337	0.994158	0.988462	0.984569	0.984264	0.996328	0.990621	0.974968	0.995252	0.974275
C09H	0.990388	0.975103	0.998522	0.98296	0.973321	0.903846	0.93092	0.958002	0.957825	0.983338	0.443002	0.767981	0.974976	0.944064	0.854674	0.975219	0.969389	0.789902	0.827315	0.78238	0.862283	0.791468	0.496409	0.596606	0.769251	0.976849	0.859417	0.96249	0.991017	0.978891	0.920755	0.916767	0.95062	0.950894	0.919562	0.961549	0.951267	0.965531	0.957571	0.982421	0.990614	0.976037	0.969789	0.987542	0.996537	0.98476	0.935296	0.990608	0.969213
C09J	0.985657	0.979348	0.997508	0.983294	0.933728	0.993945	0.933448	0.98231	0.936779	0.989272	0.893597	0.946046	0.96994	0.951639	0.925168	0.990498	0.967793	0.862436	0.968867	0.956202	0.928852	0.961856	0.944296	0.926989	0.952976	0.994784	0.938015	0.977091	0.966475	0.963063	0.925054	0.868256	0.936742	0.890183	0.873398	0.863221	0.85817	0.95967	0.961845	0.958634	0.983034	0.954032	0.896671	0.933128	0.993601	0.95321	0.961356	0.973018	0.963914
C09K	0.988119	0.983424	0.997511	0.994825	0.971443	0.990803	0.972679	0.987982	0.929259	0.991764	0.868107	0.90769	0.941069	0.982431	0.954399	0.994683	0.99033	0.876425	0.972697	0.951301	0.962868	0.971461	0.948872	0.941166	0.957974	0.993582	0.972864	0.979144	0.98932	0.984286	0.967302	0.982419	0.991185	0.98166	0.977418	0.961674	0.976259	0.991287	0.993047	0.991662	0.996622	0.990713	0.980245	0.986934	0.997198	0.986204	0.982148	0.992148	0.984787
C10B	0.99638	0.994414	0.998666	0.995678	0.990798	0.996774	0.991622	0.996549	0.99398	0.996611	0.975372	0.986729	0.973595	0.993862	0.991708	0.997385	0.996173	0.977887	0.989742	0.986382	0.984669	0.993365	0.986419	0.985486	0.98787	0.990463	0.99204	0.986872	0.995853	0.992723	0.985164	0.998014	0.998808	0.998153	0.995396	0.995661	0.993146	0.998897	0.996195	0.999264	0.999389	0.998184	0.993635	0.997846	0.999309	0.992054	0.994918	0.996153	0.996132
C10C	0.997415	0.99424	0.999047	0.99661	0.990421	0.995327	0.985069	0.992224	0.991825	0.997363	0.968232	0.984025	0.988088	0.985758	0.984301	0.998266	0.99463	0.969046	0.985509	0.977625	0.971421	0.990677	0.978572	0.978591	0.983557	0.993979	0.981368	0.983973	0.995644	0.986663	0.981917	0.99312	0.996325	0.993332	0.992589	0.990271	0.990882	0.997505	0.99392	0.9972	0.998352	0.99567	0.990025	0.996366	0.999341	0.993512	0.994904	0.996863	0.99533
C10F	0.996081	0.994595	0.998665	0.99465	0.988469	0.998549	0.977485	0.995106	0.902177	0.995973	0.978205	0.993126	0.960408	0.98952	0.987102	0.996224	0.994837	0.95066	0.983133	0.982902	0.974578	0.99202	0.97693	0.984386	0.980762	0.979158	0.984062	0.975988	0.994247	0.983955	0.974646	0.989865	0.995662	0.989385	0.989197	0.983126	0.986969	0.996576	0.991765	0.995843	0.998627	0.995806	0.989867	0.992727	0.998624	0.995389	0.990542	0.998493	0.984035
C10G	0.998	0.994898	0.999328	0.997968	0.994612	0.99412	0.990537	0.995719	0.991237	0.996634	0.957593	0.973233	0.984353	0.996008	0.988968	0.998774	0.997471	0.96764	0.986228	0.969739	0.982734	0.992127	0.980668	0.978311	0.982146	0.995657	0.991959	0.972472	0.997328	0.985663	0.987233	0.998528	0.999527	0.998577	0.998517	0.998137	0.998189	0.999054	0.996724	0.999405	0.999731	0.998829	0.998113	0.999026	0.999794	0.99847	0.997103	0.999345	0.99782
C10H	0.9439	0.914278	0.995847	0.990915	0.976666	0.943531	0.967858	0.984777	0.975095	0.981106	0.848846	0.833263	0.979493	0.983657	0.973295	0.996359	0.991843	0.907474	0.948342	0.949939	0.943734	0.978845	0.928199	0.940781	0.956394	0.986747	0.97483	0.953441	0.994767	0.96428	0.941289	0.996224	0.997436	0.995806	0.99662	0.980089	0.986642	0.998034	0.983753	0.997958	0.998524	0.996234	0.992836	0.997408	0.999266	0.996885	0.991152	0.998137	0.995472
C10J	0.996002	0.990624	0.997805	0.994552	0.985529	0.995282	0.984195	0.993223	0.989512	0.991486	0.963628	0.979906	0.978258	0.989316	0.98712	0.996548	0.994931	0.960985	0.979249	0.975118	0.974021	0.990089	0.977094	0.980093	0.979598	0.989691	0.98773	0.968643	0.993917	0.9803	0.975625	0.997209	0.99894	0.997217	0.996745	0.994388	0.995388	0.998363	0.991305	0.998878	0.999346	0.998276	0.995188	0.997446	0.999309	0.996715	0.995067	0.997208	0.996456
C10K	0.995247	0.990479	0.997722	0.992367	0.985335	0.995596	0.969826	0.989468	0.977453	0.98634	0.935636	0.961249	0.969858	0.987187	0.978421	0.995784	0.993312	0.933167	0.96309	0.95508	0.947847	0.984286	0.958114	0.967401	0.964525	0.984678	0.980561	0.927527	0.987048	0.94611	0.947817	0.993539	0.99648	0.995028	0.992365	0.992885	0.994154	0.996036	0.980092	0.998134	0.998921	0.997539	0.992063	0.996738	0.998684	0.996246	0.989167	0.996536	0.993348
C10L	0.997577	0.994295	0.99855	0.996313	0.991053	0.993755	0.991071	0.995396	0.992916	0.994502	0.938771	0.95426	0.990319	0.992655	0.988025	0.998123	0.99658	0.969086	0.987044	0.971822	0.983476	0.989217	0.978167	0.974235	0.9809	0.992588	0.988552	0.980265	0.995133	0.987424	0.982282	0.997413	0.998575	0.996977	0.996847	0.990441	0.996201	0.998587	0.997271	0.998777	0.999304	0.998112	0.996522	0.99831	0.999573	0.996806	0.995157	0.998425	0.996851
C10M	0.997602	0.995501	0.999423	0.997744	0.993333	0.996543	0.991044	0.99621	0.993373	0.995985	0.941591	0.955425	0.995717	0.994535	0.988284	0.998437	0.996847	0.971539	0.989681	0.973027	0.985533	0.988992	0.979922	0.976044	0.984909	0.998095	0.989881	0.991914	0.997173	0.994755	0.989724	0.994497	0.997074	0.993562	0.99367	0.990721	0.992508	0.997602	0.997369	0.997731	0.998761	0.997126	0.993649	0.996364	0.999443	0.994696	0.9944	0.997453	0.996142
C10N	0.995501	0.991304	0.999349	0.997022	0.984527	0.953124	0.980139	0.992899	0.98788	0.995279	0.947333	0.965987	0.992251	0.984216	0.96538	0.998221	0.992652	0.950902	0.972739	0.967233	0.980274	0.989109	0.96274	0.969524	0.980285	0.996762	0.98253	0.991621	0.991947	0.990227	0.985002	0.979764	0.990708	0.978796	0.980796	0.969239	0.973775	0.99402	0.995519	0.991984	0.997186	0.992124	0.982242	0.986757	0.998697	0.996672	0.993252	0.997426	0.991685
C11B	0.993745	0.981393	0.996539	0.990002	0.985	0.865011	0.954442	0.965002	0.975272	0.98616	0.59804	0.792699	0.936533	0.932022	0.808716	0.974619	0.964475	0.723163	0.793758	0.541217	0.832713	0.803401	0.616062	0.67593	0.67523	0.931688	0.801616	0.945588	0.992456	0.973225	0.934974	0.992196	0.996042	0.992063	0.992242	0.983747	0.991543	0.996392	0.988685	0.996725	0.998043	0.996456	0.992246	0.996732	0.998614	0.993189	0.964523	0.996636	0.98542
C11C	0.994209	0.982914	0.998952	0.99537	0.984277	0.959455	0.963246	0.975989	0.95504	0.984022	0.65653	0.764082	0.98081	0.952724	0.915628	0.989285	0.984353	0.868152	0.905946	0.727339	0.927938	0.877809	0.809147	0.807196	0.869573	0.98589	0.906549	0.963723	0.992379	0.980415	0.951201	0.990514	0.993034	0.987984	0.988181	0.970437	0.986215	0.993686	0.994857	0.995224	0.996743	0.992608	0.987315	0.993275	0.99808	0.993212	0.970021	0.996695	0.986048
C11D	0.996372	0.989514	0.999265	0.99668	0.98798	0.963143	0.977626	0.984931	0.970746	0.990946	0.795362	0.898234	0.992783	0.988927	0.965723	0.991527	0.989172	0.875486	0.94745	0.94053	0.965826	0.944546	0.899727	0.886339	0.936185	0.992948	0.967892	0.983633	0.996662	0.990236	0.965064	0.992041	0.995885	0.991725	0.992043	0.983049	0.990972	0.997164	0.996244	0.997362	0.998918	0.996927	0.991951	0.995673	0.997965	0.990533	0.971722	0.996283	0.978904
C12C	0.991212	0.980526	0.997832	0.990025	0.967231	0.779214	0.956928	0.969426	0.986567	0.989778	0.802196	0.910373	0.908287	0.885652	0.704459	0.965764	0.943013	0.612516	0.748057	0.758342	0.802246	0.82568	0.612418	0.733516	0.553502	0.906253	0.69034	0.96836	0.989628	0.982079	0.958048	0.994131	0.996665	0.993453	0.988864	0.978449	0.981139	0.997304	0.992204	0.997856	0.998285	0.995914	0.978135	0.993107	0.997952	0.965398	0.981688	0.98413	0.990075
C12F	0.98966	0.979088	0.997654	0.988364	0.955842	0.785328	0.963084	0.953005	0.985428	0.990086	0.801321	0.947727	0.94422	0.924299	0.779831	0.976645	0.963011	0.719899	0.828414	0.814372	0.871178	0.894178	0.63186	0.769134	0.711782	0.941442	0.807569	0.974693	0.986823	0.978726	0.935657	0.996953	0.998488	0.995361	0.984669	0.980418	0.972502	0.996415	0.986915	0.998476	0.997617	0.994894	0.962982	0.988195	0.995674	0.930485	0.978065	0.967714	0.987187
C12G	0.987106	0.974308	0.996342	0.978969	0.950549	0.78888	0.936051	0.962457	0.976132	0.987408	0.804875	0.935674	0.913791	0.898582	0.748007	0.960818	0.942506	0.642217	0.755414	0.789175	0.809212	0.83988	0.634202	0.763531	0.623001	0.908387	0.739428	0.961238	0.97709	0.966698	0.922616	0.990859	0.995597	0.989624	0.982496	0.969956	0.967948	0.996007	0.978331	0.996495	0.997178	0.993041	0.961947	0.987342	0.997088	0.943126	0.974546	0.973424	0.984201
C12H	0.981611	0.967872	0.99728	0.988716	0.967122	0.375904	0.942882	0.959736	0.982956	0.988429	0.75874	0.9066	0.946322	0.940154	0.828961	0.978556	0.965845	0.721344	0.814231	0.796311	0.827643	0.893804	0.644984	0.76697	0.74239	0.941543	0.843021	0.966604	0.992477	0.966708	0.944546	0.996125	0.997897	0.99522	0.994397	0.984135	0.98956	0.997978	0.98184	0.998435	0.998783	0.997729	0.985303	0.996113	0.998807	0.98135	0.98194	0.991172	0.991417
C12J	0.993386	0.978037	0.998488	0.993617	0.985085	0.813153	0.973246	0.973568	0.982424	0.978613	0.66948	0.702612	0.975903	0.957896	0.884665	0.987076	0.980201	0.819946	0.868332	0.826286	0.920931	0.911393	0.661853	0.790959	0.812136	0.967181	0.889257	0.978584	0.995983	0.986031	0.973137	0.997979	0.998009	0.996521	0.99892	0.976151	0.997232	0.999089	0.994825	0.999089	0.999457	0.99856	0.996502	0.998636	0.999601	0.998929	0.984831	0.99959	0.994293
C12L	0.996605	0.990411	0.998924	0.993951	0.991825	0.911112	0.978712	0.987909	0.994561	0.996612	0.956424	0.994215	0.95266	0.948932	0.856584	0.981328	0.970687	0.770476	0.881744	0.892582	0.900824	0.929928	0.818428	0.890462	0.767843	0.949864	0.847308	0.986485	0.992005	0.988331	0.982925	0.999466	0.999606	0.999298	0.999614	0.996792	0.998309	0.999365	0.992491	0.999691	0.999786	0.999333	0.997938	0.999393	0.999396	0.998777	0.9964	0.998476	0.996806
C12M	0.97598	0.97021	0.99582	0.973987	0.95822	0.815996	0.945622	0.961236	0.965148	0.986051	0.806961	0.942006	0.968792	0.96615	0.949137	0.979364	0.984344	0.924525	0.943674	0.937574	0.962317	0.963135	0.805833	0.899685	0.94542	0.97584	0.962541	0.979077	0.948774	0.981722	0.958434	0.983995	0.988754	0.986727	0.971023	0.97782	0.96716	0.992163	0.983918	0.995307	0.997447	0.988606	0.977848	0.986894	0.996955	0.97355	0.980718	0.987218	0.987064
C12N	0.984093	0.958204	0.998554	0.991369	0.972896	0.258133	0.961323	0.932703	0.973785	0.982626	0.496899	0.797425	0.992851	0.981476	0.897853	0.986189	0.988257	0.87943	0.870962	0.804424	0.939996	0.888426	0.529716	0.659795	0.869321	0.99225	0.956067	0.975187	0.990973	0.978737	0.961286	0.985888	0.990626	0.990709	0.985312	0.985821	0.990356	0.994343	0.991598	0.997156	0.998536	0.995805	0.994392	0.996849	0.998704	0.995774	0.967005	0.997362	0.986867
C12P	0.989434	0.972385	0.998696	0.991037	0.981847	0.53722	0.965036	0.944179	0.977526	0.988329	0.580799	0.858825	0.991211	0.981495	0.91211	0.987093	0.989623	0.896543	0.886962	0.836956	0.947687	0.904689	0.575238	0.724727	0.884168	0.98989	0.959136	0.978672	0.986453	0.983023	0.969942	0.995028	0.996027	0.995379	0.994169	0.9912	0.993077	0.997847	0.996105	0.998546	0.999322	0.99767	0.996833	0.997631	0.999009	0.997269	0.974412	0.998493	0.990243
C12Q	0.985984	0.975765	0.998003	0.985397	0.981973	0.689979	0.962724	0.956084	0.976083	0.989566	0.692525	0.904553	0.986525	0.980124	0.939489	0.986173	0.990483	0.927486	0.926449	0.894345	0.963479	0.939483	0.700188	0.825361	0.925701	0.986823	0.971347	0.981692	0.971147	0.984746	0.974415	0.994932	0.995664	0.994885	0.990998	0.990485	0.987521	0.997551	0.994405	0.998221	0.999141	0.99576	0.994578	0.995134	0.998629	0.995212	0.982101	0.997604	0.992022
C12R	0.989429	0.964213	0.998499	0.994998	0.967171	0.54414	0.963642	0.950227	0.97765	0.98648	0.551948	0.805525	0.99031	0.978794	0.892287	0.986461	0.985848	0.860788	0.831663	0.810703	0.93192	0.881301	0.567215	0.67252	0.848504	0.989149	0.939342	0.97546	0.994866	0.983174	0.967924	0.997947	0.998123	0.996634	0.998532	0.988117	0.997469	0.999122	0.999182	0.999093	0.999636	0.999136	0.998342	0.9988	0.999222	0.997903	0.970473	0.999033	0.989247
C12S	0.983784	0.96	0.997507	0.990369	0.959317	0.465596	0.954969	0.945204	0.964996	0.98218	0.613507	0.832938	0.977393	0.96945	0.883838	0.984092	0.977846	0.802335	0.840102	0.834886	0.923588	0.911224	0.619119	0.716584	0.852306	0.976567	0.929585	0.971914	0.986944	0.975179	0.941497	0.993179	0.995506	0.992185	0.992627	0.978134	0.988506	0.997162	0.993378	0.995179	0.996725	0.994065	0.990845	0.995304	0.998207	0.989079	0.974938	0.995279	0.984703
C13C	0.994264	0.986724	0.991016	0.972655	0.990054	0.998944	0.969928	0.996668	0.873372	0.9982	0.993103	0.996677	0.916811	0.939716	0.988123	0.919351	0.891505	0.982433	0.991681	0.997448	0.993569	0.990224	0.989545	0.992081	0.985241	0.942958	0.9408	0.992802	0.975559	0.995811	0.990187	0.997699	0.994972	0.997222	0.992207	0.991552	0.946662	0.998177	0.997945	0.998356	0.998855	0.992232	0.990172	0.991585	0.999023	0.996987	0.996553	0.998807	0.997093
C13D	0.983607	0.982079	0.994497	0.988038	0.984749	0.820814	0.97054	0.981237	0.989705	0.994536	0.914837	0.963604	0.971157	0.963263	0.907877	0.989006	0.982068	0.86734	0.899755	0.897806	0.904293	0.914496	0.837104	0.887096	0.850315	0.955654	0.897469	0.973356	0.995903	0.974675	0.964166	0.996729	0.9987	0.996396	0.997363	0.993914	0.997121	0.998207	0.983244	0.999084	0.999358	0.998967	0.99497	0.999175	0.999578	0.997991	0.993255	0.998544	0.996575
C13F	0.995659	0.988345	0.998365	0.992156	0.984253	0.957459	0.954719	0.980883	0.978007	0.99278	0.808455	0.932037	0.933251	0.889407	0.763595	0.976099	0.958159	0.701389	0.783616	0.773373	0.821408	0.631191	0.697638	0.760532	0.631862	0.930921	0.688159	0.971034	0.994378	0.980055	0.953421	0.980568	0.990292	0.988569	0.987357	0.982507	0.988733	0.994834	0.987334	0.995798	0.997773	0.994382	0.989603	0.996419	0.999006	0.996584	0.978255	0.998027	0.989744
C13G	0.99915	0.997361	0.999091	0.995696	0.995502	0.999237	0.981088	0.995106	0.996364	0.99872	0.99056	0.999417	0.974641	0.949629	0.907056	0.992338	0.983966	0.884078	0.888351	0.905132	0.824816	0.656393	0.90387	0.947623	0.83978	0.967815	0.816423	0.986017	0.99822	0.987017	0.979608	0.999352	1	0.999373	1	0.99743	0.999664	0.999354	0.988995	0.999717	0.99972	0.999807	0.997427	0.99985	0.999917	0.99958	0.998409	0.999528	0.999227
C13H	#DIV/0!	#DIV/0!	#DIV/0!	#DIV/0!	#DIV/0!	#DIV/0!	#DIV/0!	#DIV/0!	#DIV/0!	#DIV/0!	#DIV/0!	#DIV/0!	#DIV/0!	#DIV/0!	#DIV/0!	#DIV/0!	#DIV/0!	#DIV/0!	#DIV/0!	#DIV/0!	#DIV/0!	#DIV/0!	#DIV/0!	#DIV/0!	#DIV/0!	#DIV/0!	#DIV/0!	#DIV/0!	#DIV/0!	#DIV/0!	#DIV/0!	#DIV/0!	#DIV/0!	#DIV/0!	#DIV/0!	#DIV/0!	#DIV/0!	#DIV/0!	#DIV/0!	#DIV/0!	#DIV/0!	#DIV/0!	#DIV/0!	#DIV/0!	#DIV/0!	#DIV/0!	#DIV/0!	#DIV/0!	#DIV/0!
C13J	0.997092	0.992034	0.998125	0.991648	0.989194	0.955939	0.967734	0.974616	0.989316	0.994445	0.900436	0.961169	0.969181	0.959925	0.897492	0.987337	0.980196	0.851212	0.89043	0.892283	0.893629	0.894407	0.833732	0.860475	0.828238	0.959114	0.880747	0.969647	0.996765	0.972224	0.959166	0.997876	0.999473	0.99771	0.998564	0.994122	0.998293	0.998435	0.980447	0.999136	0.999388	0.99931	0.994597	0.998935	0.999555	0.99875	0.991858	0.998604	0.99653
C13K	0.994984	0.985522	0.997794	0.991696	0.984938	0.859558	0.960049	0.973696	0.985285	0.991836	0.757575	0.89442	0.952416	0.928895	0.80398	0.98005	0.967769	0.750832	0.808492	0.791406	0.874911	0.811517	0.656076	0.725585	0.707795	0.941669	0.798771	0.967368	0.995214	0.97856	0.966057	0.99485	0.997562	0.994129	0.995406	0.987718	0.993849	0.998096	0.993152	0.998317	0.999124	0.998006	0.993237	0.997363	0.999244	0.993308	0.981131	0.996701	0.991941
C14B	0.997264	0.996348	0.997286	0.990809	0.986791	0.999654	0.990308	0.99776	0.99499	0.998509	0.990061	0.995047	0.995525	0.980559	0.990093	0.991328	0.992159	0.979061	0.995293	0.995623	0.990723	0.993811	0.994499	0.991793	0.992897	0.987161	0.979371	0.995352	0.993498	0.995465	0.99035	0.969768	0.985017	0.958677	0.969528	0.981344	0.912445	0.986273	0.986167	0.977425	0.982177	0.772989	0.986587	0.993879	0.997943	0.993279	0.995128	0.994311	0.994012
C14C	0.993105	0.98518	0.999024	0.991453	0.979245	0.965911	0.967143	0.982479	0.970023	0.98737	0.788796	0.852253	0.982305	0.981985	0.953549	0.974151	0.978111	0.897283	0.955754	0.935333	0.950736	0.945814	0.891764	0.882063	0.935794	0.992538	0.963381	0.980046	0.989117	0.9832	0.956838	0.944104	0.971575	0.954129	0.946404	0.949745	0.956002	0.978669	0.9772	0.976781	0.986602	0.974259	0.972679	0.980194	0.99584	0.990376	0.972874	0.992152	0.982319
C21B	0.993936	0.991332	0.998548	0.99577	0.989436	0.995927	0.992223	0.996418	0.992513	0.997563	0.986323	0.995418	0.924311	0.990728	0.991761	0.99696	0.996285	0.985011	0.992862	0.994259	0.988833	0.995269	0.988454	0.991681	0.9896	0.993603	0.991873	0.99311	0.992951	0.99515	0.987191	0.997306	0.998475	0.997286	0.99533	0.994737	0.991544	0.998799	0.997091	0.998863	0.999294	0.997712	0.995247	0.99475	0.999116	0.995307	0.99496	0.997451	0.997289
C21C	0.99595	0.994897	0.998533	0.996792	0.992938	0.99836	0.99175	0.99787	0.993056	0.998213	0.994557	0.998146	0.961315	0.986789	0.993401	0.998038	0.996215	0.989758	0.994944	0.997067	0.992263	0.995567	0.994612	0.99541	0.993431	0.995517	0.988383	0.995455	0.994947	0.996216	0.989531	0.996766	0.997648	0.996699	0.994501	0.994529	0.990459	0.998601	0.996494	0.998476	0.999195	0.99732	0.993833	0.99335	0.999073	0.995975	0.995667	0.997687	0.997241
C21D	0.992706	0.994413	0.997574	0.993108	0.987119	0.999365	0.983952	0.9964	0.960923	0.996898	0.988836	0.995049	0.923518	0.986437	0.987672	0.996233	0.993995	0.977198	0.994506	0.99622	0.989827	0.994432	0.994517	0.992844	0.989922	0.995153	0.988416	0.992527	0.986302	0.99275	0.973683	0.978188	0.988873	0.982345	0.974179	0.979278	0.961576	0.991964	0.990946	0.993484	0.99735	0.991974	0.980836	0.976668	0.997438	0.991753	0.989118	0.994605	0.993118
C22B	0.99376	0.991776	0.998785	0.995917	0.989743	0.989949	0.987547	0.994381	0.988035	0.997358	0.97188	0.98641	0.971316	0.990302	0.989478	0.997881	0.99619	0.973775	0.98451	0.98669	0.981169	0.992256	0.978179	0.983803	0.985793	0.992471	0.990269	0.986988	0.994915	0.989701	0.983791	0.995962	0.998034	0.996144	0.995444	0.99362	0.99411	0.998237	0.994206	0.998463	0.999352	0.99799	0.995171	0.995857	0.999416	0.998134	0.994813	0.998854	0.996942
C22C	0.994892	0.996012	0.998925	0.994379	0.988706	0.998867	0.986264	0.995589	0.967308	0.997279	0.982055	0.991623	0.979109	0.991499	0.990693	0.997596	0.995179	0.979055	0.994688	0.994699	0.991182	0.993476	0.992117	0.989389	0.992882	0.998076	0.991937	0.991298	0.991907	0.991836	0.982389	0.97399	0.987045	0.980207	0.973451	0.977575	0.969694	0.99136	0.990099	0.992595	0.997334	0.992203	0.981857	0.97495	0.99838	0.995076	0.993797	0.995991	0.99251
C22F	0.977588	0.995214	0.998532	0.992942	0.98795	0.998427	0.981565	0.994041	0.948107	0.995568	0.980633	0.993289	0.971577	0.990307	0.991897	0.99022	0.993646	0.982472	0.995968	0.996406	0.992812	0.994896	0.993132	0.990613	0.994037	0.998246	0.992961	0.993688	0.99092	0.992925	0.978543	0.964796	0.978893	0.974147	0.943788	0.977946	0.950298	0.986989	0.981314	0.99111	0.996232	0.979881	0.973436	0.969089	0.996806	0.989032	0.986487	0.992828	0.986533
C23C	0.994257	0.989305	0.998095	0.993752	0.977481	0.998214	0.969514	0.995112	0.736804	0.99564	0.979971	0.987242	0.88221	0.983472	0.985609	0.995842	0.99218	0.967438	0.991344	0.993875	0.98411	0.989746	0.991504	0.989451	0.988519	0.995536	0.985119	0.989685	0.982502	0.988804	0.969906	0.977695	0.989801	0.97935	0.970805	0.971417	0.969871	0.992127	0.992402	0.992248	0.997244	0.991194	0.977538	0.977717	0.99788	0.991651	0.987699	0.994958	0.98829
C23D	0.996452	0.992628	0.998932	0.996155	0.9858	0.997753	0.97016	0.99341	0.956806	0.995195	0.929078	0.971502	0.982777	0.985423	0.979742	0.993746	0.990103	0.904499	0.970189	0.980166	0.979285	0.980015	0.974797	0.962878	0.968065	0.985257	0.977574	0.988432	0.991282	0.989665	0.976546	0.985729	0.994004	0.984965	0.986335	0.973421	0.982747	0.995696	0.993406	0.994488	0.998462	0.995423	0.987351	0.98712	0.997403	0.992597	0.98453	0.998069	0.971853
C23F	0.992352	0.988407	0.997507	0.992368	0.979115	0.996306	0.965422	0.992814	0.623362	0.994277	0.95883	0.975763	0.899749	0.979446	0.980521	0.994044	0.991417	0.948005	0.982368	0.987402	0.98146	0.985878	0.981582	0.978916	0.982625	0.993383	0.977223	0.987795	0.983511	0.98914	0.969726	0.980749	0.989673	0.984044	0.964357	0.976916	0.973982	0.991026	0.989961	0.993665	0.997276	0.991106	0.978776	0.980271	0.997411	0.988851	0.986443	0.993551	0.983331
C23G	0.995549	0.991618	0.998387	0.995012	0.98494	0.995631	0.972167	0.99212	0.894943	0.994135	0.928582	0.966152	0.976481	0.990832	0.980461	0.991899	0.99103	0.901193	0.971614	0.978579	0.980285	0.98341	0.974424	0.967534	0.969082	0.982732	0.97796	0.987482	0.993728	0.991579	0.974609	0.995141	0.99762	0.993665	0.989966	0.985464	0.990132	0.997789	0.993829	0.997682	0.998992	0.997164	0.989919	0.993089	0.995667	0.983241	0.983806	0.994704	0.962285
C25B	0.993625	0.992071	0.998164	0.993224	0.988516	0.991252	0.980491	0.992025	0.964066	0.994819	0.959761	0.980426	0.980359	0.987699	0.986331	0.995058	0.993986	0.961798	0.981005	0.983832	0.979169	0.989662	0.968276	0.979093	0.980238	0.991551	0.986568	0.987044	0.987447	0.988896	0.979518	0.993039	0.996157	0.993223	0.990772	0.989512	0.987357	0.997239	0.992891	0.997371	0.998781	0.995929	0.990855	0.992951	0.998768	0.995069	0.992948	0.996766	0.993242
C25C	0.995893	0.994524	0.998804	0.996457	0.991764	0.997979	0.987638	0.996138	0.969902	0.997076	0.982681	0.990905	0.983712	0.989413	0.990743	0.99756	0.995665	0.975058	0.989212	0.991946	0.985872	0.994054	0.986563	0.989913	0.988645	0.995283	0.989229	0.991286	0.993719	0.991739	0.982482	0.993624	0.996625	0.993623	0.991935	0.990258	0.988744	0.997715	0.99498	0.997413	0.998779	0.996521	0.990661	0.992891	0.999197	0.995412	0.995131	0.997153	0.994275
C25D	0.994744	0.990722	0.998186	0.994362	0.985205	0.996893	0.977974	0.99474	0.886402	0.996503	0.977273	0.987759	0.96718	0.985724	0.98715	0.995861	0.99342	0.972384	0.991329	0.992289	0.986512	0.991212	0.986709	0.986527	0.988761	0.994686	0.985976	0.992563	0.987509	0.991763	0.98242	0.983895	0.992044	0.984283	0.978167	0.978165	0.974964	0.99441	0.993957	0.994178	0.99772	0.992466	0.982382	0.982035	0.998352	0.992746	0.989889	0.995649	0.988086
C25F	0.993899	0.991414	0.99796	0.99101	0.988071	0.997854	0.971952	0.993825	0.699424	0.99604	0.969461	0.986821	0.944195	0.988469	0.989239	0.993489	0.993458	0.969554	0.989593	0.991574	0.988339	0.990246	0.984636	0.984253	0.987634	0.99204	0.985946	0.98991	0.988951	0.992147	0.978281	0.96629	0.980621	0.980888	0.955609	0.98624	0.969956	0.985262	0.979191	0.992856	0.996276	0.988789	0.983318	0.984441	0.997308	0.992655	0.986262	0.995032	0.96859
C30B	0.99595	0.993962	0.998895	0.995667	0.988409	0.995706	0.976171	0.995439	0.559318	0.996851	0.976986	0.988727	0.916025	0.990121	0.989687	0.996983	0.995497	0.976996	0.990733	0.990063	0.986333	0.991924	0.985554	0.988376	0.988875	0.995983	0.987734	0.987951	0.988498	0.988643	0.978905	0.990769	0.99599	0.990537	0.979675	0.986688	0.986281	0.994973	0.994251	0.995859	0.998598	0.99561	0.987137	0.98498	0.998684	0.996462	0.992298	0.997285	0.993219
C40B	0.985182	0.972519	0.997702	0.983389	0.979397	0.652982	0.954722	0.951758	0.968253	0.987524	0.640968	0.887893	0.984316	0.976546	0.931345	0.984133	0.988499	0.915959	0.915065	0.879456	0.956626	0.92596	0.642716	0.793098	0.914126	0.986172	0.965511	0.977134	0.968174	0.981587	0.968587	0.988294	0.991903	0.990275	0.983875	0.985821	0.981221	0.994064	0.991449	0.996453	0.998325	0.993661	0.992237	0.993061	0.998236	0.996133	0.977328	0.997571	0.989709
C99Z	0.998704	0.996507	0.999654	0.994048	0.993677	0.999838	0.995591	0.998275	0.995573	0.998504	0.993298	0.99716	0.980239	0.996842	0.987991	0.997972	0.999417	0.951475	0.990205	0.993287	0.994121	0.992577	0.997234	0.995402	0.992426	0.999614	0.995895	0.997577	0.999037	0.998463	0.995313	0.999151	0.999844	0.997974	0.993034	0.991955	0.997821	0.998952	0.988835	0.998263	0.999773	0.999687	0.994434	0.997548	0.999498	0.99819	0.99828	0.99837	0.998311
D01B	0.988303	0.983854	0.949916	0.955416	0.986617	0.998572	0.987375	0.99352	0.993975	0.99738	0.984826	0.989856	0.987402	0.982414	0.986579	0.978014	0.971053	0.972811	0.988153	0.992147	0.983992	0.991882	0.980535	0.981502	0.981993	0.972108	0.976405	0.989328	0.975741	0.994045	0.987475	0.992394	0.996169	0.994657	0.990935	0.987246	0.980191	0.997415	0.994091	0.996147	0.997054	0.992076	0.99148	0.996568	0.998728	0.996623	0.993797	0.997727	0.993667
D01C	0.987429	0.980465	0.997591	0.979578	0.973617	0.969336	0.940184	0.983471	0.817436	0.98852	0.881365	0.940245	0.937006	0.948206	0.950376	0.986929	0.977041	0.899504	0.963827	0.959668	0.956008	0.962787	0.920726	0.908145	0.948833	0.985978	0.93544	0.969549	0.976193	0.969902	0.939141	0.892789	0.940993	0.934615	0.893181	0.947039	0.916644	0.956577	0.948151	0.976266	0.988364	0.968469	0.952111	0.973758	0.992407	0.985912	0.977914	0.986987	0.978536
D01D	0.987184	0.982884	0.980137	0.978203	0.953012	0.994808	0.911667	0.986298	0.972068	0.991052	0.933539	0.968116	0.976816	0.852937	0.937339	0.990075	0.972124	0.913475	0.970542	0.973305	0.940814	0.955784	0.958785	0.942989	0.964065	0.991094	0.85681	0.976228	0.9725	0.955644	0.935945	0.893871	0.936463	0.921909	0.894823	0.903396	0.879597	0.966941	0.95514	0.970517	0.985507	0.957555	0.902636	0.96126	0.994776	0.974492	0.973223	0.983252	0.963107
D01F	0.990932	0.985458	0.997315	0.988076	0.961438	0.99182	0.937957	0.986593	0.945533	0.991788	0.919387	0.958589	0.966536	0.92713	0.944241	0.993194	0.977181	0.903451	0.97233	0.966449	0.943225	0.966903	0.953567	0.941571	0.962911	0.992749	0.923808	0.970932	0.975478	0.957727	0.942959	0.905664	0.953326	0.924511	0.91993	0.907296	0.902623	0.972438	0.968215	0.972667	0.9877	0.967045	0.93584	0.964875	0.995748	0.981068	0.973706	0.987841	0.967992
D01G	0.995374	0.990112	0.996472	0.987153	0.991864	0.999501	0.989739	0.996344	0.99442	0.998306	0.99122	0.997022	0.993495	0.982662	0.992403	0.995112	0.994424	0.987975	0.99677	0.998022	0.992843	0.995355	0.994951	0.993078	0.99525	0.992753	0.984719	0.995681	0.985886	0.995843	0.989728	0.975519	0.987776	0.986179	0.978204	0.984898	0.971545	0.992393	0.989787	0.994979	0.997054	0.989198	0.987982	0.994721	0.998231	0.995462	0.995569	0.996651	0.994237
D01H	0.995846	0.992172	0.996707	0.996261	0.995506	0.999474	0.995494	0.996626	0.997278	0.99868	0.99741	0.999045	0.996777	0.995245	0.997515	0.997005	0.99757	0.995527	0.998972	0.999345	0.996784	0.998362	0.998066	0.997938	0.998353	0.997958	0.996065	0.997664	0.992363	0.996347	0.992918	0.992469	0.998226	0.995362	0.993126	0.989887	0.978476	0.998271	0.998315	0.998718	0.998258	0.994722	0.995139	0.996917	0.998371	0.997299	0.997094	0.997739	0.99569
D02G	0.988514	0.984887	0.989541	0.984747	0.957751	0.995565	0.950879	0.984248	0.968626	0.992335	0.945862	0.972058	0.975925	0.951814	0.955753	0.995049	0.98169	0.918641	0.982484	0.980033	0.955751	0.978081	0.971774	0.962584	0.975449	0.995471	0.950333	0.97972	0.973943	0.961593	0.949146	0.879205	0.945718	0.889551	0.898028	0.89245	0.885041	0.966154	0.964683	0.969841	0.986193	0.966114	0.929432	0.958427	0.994875	0.978413	0.973068	0.983329	0.962061
D02H	0.990833	0.978009	0.994508	0.992488	0.989296	0.999616	0.988193	0.993456	0.995564	0.996871	0.994005	0.997827	0.995664	0.979085	0.993342	0.996606	0.993194	0.989058	0.997038	0.998148	0.994011	0.994907	0.996292	0.994636	0.996077	0.994799	0.982793	0.996683	0.979798	0.994377	0.979057	0.98208	0.992602	0.98902	0.981909	0.974622	0.925516	0.996686	0.994643	0.995924	0.995232	0.986456	0.985173	0.992116	0.994936	0.994512	0.995006	0.993945	0.994399
D02J	0.98394	0.987372	0.941765	0.966998	0.972407	0.990869	0.962749	0.991085	0.983761	0.995309	0.958097	0.976994	0.980771	0.944975	0.969152	0.992627	0.986462	0.956228	0.986848	0.985384	0.969238	0.979613	0.973633	0.966379	0.981571	0.993825	0.945999	0.983904	0.963138	0.971219	0.967156	0.938473	0.968349	0.954273	0.945638	0.943054	0.92395	0.982293	0.977463	0.983856	0.990954	0.974832	0.962458	0.981012	0.996727	0.988667	0.982075	0.992358	0.974269
D03C	0.998223	0.998813	0.998129	0.998396	0.997159	0.999505	0.998117	0.997411	0.996259	0.999371	0.998156	0.999228	0.998697	0.998581	0.998397	0.999033	0.998802	0.996587	0.999357	0.99959	0.99873	0.999352	0.999093	0.998934	0.999031	0.999288	0.99869	0.999455	0.998853	0.999267	0.997067	0.991675	0.997031	0.994976	0.990574	0.991292	0.989226	0.998344	0.998636	0.998645	0.998817	0.998198	0.989419	0.99591	0.999035	0.995603	0.998121	0.997222	0.998417
D03D	0.992253	0.99068	0.997551	0.991903	0.97233	0.99884	0.974474	0.992172	0.981577	0.995111	0.975024	0.986691	0.984084	0.977891	0.976785	0.995416	0.987115	0.951292	0.990773	0.992498	0.980142	0.990751	0.989279	0.985435	0.987233	0.996462	0.978886	0.990518	0.983176	0.98378	0.969807	0.919261	0.96508	0.925775	0.926027	0.916601	0.913184	0.977973	0.978112	0.97882	0.990033	0.978224	0.939813	0.969307	0.99551	0.985451	0.988217	0.986584	0.985275
D03J	0.957498	0.98468	0.988026	0.986162	0.982156	0.999348	0.973459	0.898113	0.969687	0.986385	0.984612	0.99725	0.986584	0.989381	0.994451	0.976695	0.989488	0.987483	0.996118	0.99792	0.991745	0.996869	0.993394	0.990053	0.994263	0.994459	0.993468	0.995881	0.989396	0.995602	0.977766	0.944606	0.969548	0.948248	0.900245	0.966809	0.916763	0.977906	0.969979	0.991114	0.992827	0.966282	0.952962	0.97083	0.992468	0.980114	0.98185	0.983146	0.980135
D04B	0.991118	0.994485	0.998406	0.993433	0.98625	0.999413	0.988109	0.994359	0.98956	0.996137	0.98565	0.993032	0.991105	0.990643	0.990578	0.995962	0.994296	0.979692	0.996439	0.997089	0.992321	0.995511	0.994994	0.993268	0.994798	0.998661	0.990513	0.996654	0.99327	0.994489	0.982021	0.765083	0.906507	0.901781	0.898711	0.970899	0.927436	0.974182	0.973561	0.976462	0.982949	0.972446	0.937965	0.977888	0.996749	0.984824	0.990349	0.983894	0.989901
D04C	0.988375	0.990829	0.997732	0.987028	0.978573	0.998308	0.966659	0.969224	0.979007	0.992556	0.972956	0.99014	0.977202	0.965084	0.980689	0.991058	0.986735	0.964664	0.99308	0.995312	0.986631	0.988909	0.990674	0.982987	0.989624	0.998031	0.96671	0.993028	0.988236	0.988064	0.962866	0.9029	0.945845	0.934668	0.893699	0.941264	0.91196	0.964498	0.954431	0.979145	0.981815	0.970275	0.944198	0.973137	0.992466	0.97837	0.944095	0.982066	0.971822
D04D	0.98978	0.986379	0.997071	0.988422	0.924659	0.99932	0.96893	0.981913	0.979962	0.990632	0.980316	0.99149	0.98227	0.976811	0.960742	0.994775	0.981431	0.91176	0.989612	0.993796	0.971451	0.988394	0.993574	0.987071	0.98453	0.99691	0.972198	0.990631	0.978845	0.982177	0.931675	0.888467	0.956218	0.89986	0.889328	0.712298	0.725945	0.961277	0.965297	0.968488	0.983052	0.965087	0.887506	0.925551	0.991265	0.897957	0.966704	0.948596	0.966768
D04G	0.953185	0.956987	0.972441	0.962932	0.945464	0.998467	0.949346	0.858884	0.96543	0.978981	0.954274	0.984414	0.98284	0.979471	0.970464	0.966523	0.977761	0.931389	0.987747	0.989572	0.973521	0.985968	0.980014	0.970184	0.982557	0.99555	0.977922	0.987878	0.974688	0.980654	0.937061	0.854765	0.927947	0.886798	0.799039	0.904326	0.808738	0.945072	0.921135	0.96831	0.978522	0.946327	0.861095	0.91564	0.980583	0.939169	0.96662	0.947584	0.966239
D04H	0.986124	0.981554	0.996647	0.976688	0.930511	0.995328	0.928255	0.982582	0.957607	0.98907	0.915254	0.955936	0.968426	0.927198	0.935297	0.993861	0.972432	0.871726	0.974553	0.975479	0.945131	0.967426	0.96277	0.946888	0.96586	0.994549	0.926442	0.978113	0.964155	0.959844	0.922261	0.801814	0.905545	0.853403	0.8276	0.830018	0.809064	0.941257	0.930889	0.944465	0.976244	0.941973	0.871959	0.928176	0.992245	0.962851	0.967858	0.973848	0.961411
D05B	0.996358	0.996129	0.998464	0.996836	0.994202	0.999852	0.996112	0.997312	0.996962	0.998472	0.9973	0.99895	0.997118	0.995509	0.996966	0.996232	0.997395	0.993933	0.998976	0.999454	0.997541	0.998594	0.998885	0.998525	0.998486	0.998547	0.995847	0.999051	0.996209	0.99863	0.99421	0.972835	0.9875	0.971438	0.971261	0.988008	0.787451	0.992824	0.988543	0.995154	0.996304	0.978822	0.985098	0.993443	0.996277	0.99374	0.995286	0.993656	0.996981
D05C	0.993461	0.992767	0.998351	0.995035	0.983393	0.998224	0.987248	0.994684	0.990638	0.99719	0.982463	0.988198	0.993265	0.990033	0.988042	0.996502	0.99411	0.974561	0.995559	0.994033	0.990039	0.994339	0.993466	0.991464	0.993813	0.998546	0.98997	0.995846	0.99146	0.992855	0.984861	0.964438	0.983417	0.963677	0.964959	0.952419	0.838339	0.989421	0.98863	0.990419	0.995858	0.979595	0.971846	0.980942	0.997423	0.991384	0.993003	0.99345	0.991301
D06B	0.993451	0.9845	0.997373	0.991405	0.970795	0.994648	0.973817	0.99126	0.981733	0.992915	0.960052	0.982687	0.972597	0.978612	0.977437	0.992923	0.989146	0.936872	0.978479	0.984878	0.970204	0.982866	0.975351	0.974622	0.974634	0.981764	0.974191	0.984891	0.984182	0.984546	0.95905	0.969178	0.98652	0.971752	0.970611	0.963237	0.931254	0.991763	0.985379	0.990514	0.995534	0.987484	0.97452	0.985111	0.996449	0.985417	0.978964	0.992067	0.964752
D06C	0.990591	0.986096	0.996521	0.986748	0.950979	0.996368	0.965259	0.990401	0.980817	0.992334	0.970136	0.983663	0.974753	0.948125	0.968074	0.993008	0.983909	0.938009	0.988331	0.992034	0.973935	0.983255	0.987365	0.98065	0.983444	0.989955	0.945878	0.990246	0.979368	0.984428	0.958368	0.902209	0.952061	0.914474	0.896992	0.905939	0.782352	0.970095	0.939133	0.975721	0.986886	0.968127	0.908606	0.955111	0.992501	0.964132	0.979673	0.973655	0.979334
D06F	0.994142	0.991919	0.997518	0.992856	0.983521	0.99698	0.985771	0.992752	0.991487	0.994921	0.983657	0.993259	0.946159	0.984001	0.984767	0.992338	0.993174	0.960788	0.986765	0.992723	0.977642	0.991195	0.987758	0.988973	0.981615	0.977821	0.982898	0.986626	0.991436	0.993444	0.963084	0.9904	0.994861	0.988762	0.97613	0.986485	0.931807	0.996496	0.993	0.996768	0.997508	0.994257	0.981236	0.992775	0.994931	0.978541	0.973788	0.98807	0.980587
D06G	0.990704	0.992451	0.997582	0.966011	0.973719	0.999129	0.955881	0.988413	0.972007	0.995599	0.951523	0.986364	0.974973	0.964175	0.973716	0.990187	0.98273	0.947839	0.99039	0.994058	0.977532	0.98736	0.984933	0.981601	0.986874	0.992579	0.96365	0.987053	0.983307	0.978997	0.959961	0.649489	0.848151	0.850333	0.765851	0.914993	0.658672	0.909201	0.8748	0.954085	0.977242	0.937364	0.917	0.966247	0.991528	0.978099	0.966433	0.978668	0.880446
D06H	0.98669	0.980661	0.988866	0.97596	0.970997	0.996266	0.964793	0.991009	0.974682	0.994736	0.975282	0.991507	0.97984	0.923375	0.972293	0.959456	0.96667	0.951359	0.987332	0.993403	0.981227	0.985277	0.987931	0.985776	0.982409	0.960107	0.931012	0.987696	0.961584	0.986249	0.962984	0.915735	0.956769	0.9421	0.916484	0.937947	0.82811	0.972947	0.964085	0.979874	0.98691	0.969573	0.945481	0.969581	0.995158	0.987547	0.986681	0.989184	0.985611
D06J	0.989353	0.988525	0.99795	0.975206	0.938091	0.999043	0.910665	0.986516	0.968775	0.992235	0.957086	0.98344	0.971325	0.833275	0.933905	0.995637	0.970975	0.895776	0.98075	0.990394	0.961286	0.962318	0.985148	0.967662	0.974954	0.994041	0.844272	0.985722	0.971178	0.969889	0.938938	0.723444	0.858134	0.775495	0.773781	0.849388	0.632596	0.923704	0.906966	0.945844	0.976992	0.928747	0.861302	0.892483	0.991946	0.949451	0.970788	0.96334	0.965428
D06L	0.995623	0.989381	0.998865	0.993881	0.981295	0.98041	0.973778	0.984236	0.975027	0.991391	0.827278	0.910383	0.98937	0.986136	0.966665	0.991763	0.987449	0.871815	0.951386	0.951814	0.95898	0.955928	0.921528	0.910199	0.944307	0.989778	0.967996	0.980398	0.994192	0.985271	0.955865	0.98554	0.99288	0.986243	0.984615	0.972866	0.975763	0.995137	0.991683	0.994363	0.997157	0.993229	0.982395	0.991307	0.997447	0.981762	0.963466	0.992111	0.974996
D06M	0.993599	0.985265	0.998458	0.993664	0.973979	0.947387	0.96675	0.984461	0.970704	0.99148	0.848919	0.918518	0.986197	0.977185	0.952911	0.99276	0.984588	0.893136	0.960406	0.948654	0.952227	0.959586	0.918919	0.909011	0.946842	0.993464	0.962009	0.98062	0.985319	0.977276	0.955272	0.955089	0.978839	0.958415	0.960547	0.946284	0.951537	0.986475	0.986364	0.98538	0.994348	0.984275	0.967517	0.978433	0.99721	0.987392	0.975838	0.992839	0.979049
D06N	0.985232	0.981102	0.996803	0.982216	0.922313	0.997138	0.935358	0.984069	0.954309	0.99025	0.944764	0.969548	0.967539	0.948291	0.939362	0.994963	0.972833	0.872169	0.981374	0.982351	0.952928	0.978233	0.979257	0.965974	0.973767	0.994733	0.949201	0.981485	0.962229	0.963098	0.931621	0.832137	0.925359	0.866694	0.858338	0.827	0.821078	0.953957	0.957613	0.945363	0.978775	0.947418	0.882709	0.918813	0.992555	0.965	0.972025	0.97685	0.965602
D06P	0.997444	0.994127	0.9995	0.997813	0.99113	0.994137	0.987876	0.99522	0.990585	0.997201	0.931602	0.951345	0.990552	0.989809	0.984252	0.997591	0.994231	0.96758	0.988135	0.982682	0.982168	0.985714	0.974823	0.969815	0.980418	0.997273	0.985672	0.991961	0.992365	0.990794	0.986363	0.983705	0.992982	0.983737	0.986619	0.980196	0.974409	0.994957	0.995827	0.994917	0.998073	0.994036	0.988048	0.991296	0.998677	0.996406	0.989753	0.997875	0.992469
D06Q	0.98665	0.978098	0.997433	0.984928	0.948268	0.976123	0.933287	0.968622	0.951376	0.984283	0.787989	0.86515	0.969473	0.947725	0.934521	0.990236	0.973623	0.852924	0.955252	0.943428	0.93698	0.938941	0.905425	0.87954	0.940051	0.995649	0.93652	0.97512	0.969836	0.964863	0.929237	0.860657	0.933761	0.877761	0.875767	0.866901	0.852099	0.955499	0.961231	0.962599	0.986018	0.958108	0.917985	0.941378	0.994179	0.982312	0.95788	0.986038	0.94266
D07B	0.995655	0.995592	0.995256	0.996787	0.992855	0.999818	0.990726	0.987761	0.992784	0.99772	0.994926	0.997819	0.996046	0.992422	0.994356	0.998234	0.997012	0.989436	0.998276	0.998545	0.99404	0.996867	0.996783	0.995179	0.99707	0.999376	0.993051	0.995746	0.993301	0.990701	0.990663	0.975928	0.991247	0.972174	0.979641	0.977479	0.966657	0.993565	0.994991	0.9956	0.996312	0.994207	0.987728	0.992001	0.998269	0.996456	0.994717	0.996156	0.991162
D21B	0.993842	0.988821	0.992754	0.977951	0.974871	0.976288	0.972909	0.981384	0.98671	0.995075	0.953627	0.980885	0.983482	0.963175	0.958137	0.985914	0.975572	0.92861	0.970462	0.971919	0.963409	0.975057	0.950169	0.921978	0.953815	0.952481	0.9441	0.981783	0.982515	0.978677	0.972578	0.968175	0.984444	0.97436	0.969267	0.95946	0.961027	0.990463	0.987634	0.990576	0.996384	0.989197	0.972881	0.983724	0.997997	0.989445	0.990226	0.993394	0.990036
D21C	0.996723	0.991923	0.998132	0.993548	0.989665	0.977715	0.988552	0.993403	0.99391	0.997551	0.965323	0.983399	0.991525	0.985896	0.97515	0.9959	0.992499	0.957778	0.979359	0.980743	0.975941	0.987437	0.966213	0.952707	0.971455	0.987778	0.974441	0.989998	0.992448	0.987958	0.985903	0.988605	0.994261	0.992679	0.988396	0.990761	0.98956	0.996047	0.992493	0.997361	0.998648	0.996454	0.992435	0.996432	0.999299	0.995386	0.995335	0.997375	0.996243
D21D	0.986977	0.980905	0.988844	0.951427	0.959107	0.972464	0.944521	0.979633	0.972206	0.991765	0.920189	0.964025	0.971539	0.948024	0.942287	0.988885	0.977269	0.906099	0.953112	0.959665	0.925584	0.969487	0.922969	0.931561	0.945081	0.93916	0.929393	0.965159	0.972492	0.960695	0.938382	0.875063	0.934311	0.930339	0.884451	0.943141	0.906903	0.955335	0.930166	0.974698	0.986994	0.96646	0.942842	0.971233	0.994697	0.972169	0.980728	0.981571	0.981625
D21F	0.993848	0.990513	0.997379	0.990319	0.979875	0.997097	0.975375	0.988825	0.98856	0.996014	0.977718	0.988029	0.983852	0.978459	0.979737	0.996219	0.990919	0.958283	0.990265	0.993508	0.978146	0.991239	0.988061	0.983872	0.987691	0.98195	0.979887	0.975045	0.96733	0.960053	0.970918	0.963815	0.984081	0.968014	0.966633	0.952593	0.948061	0.990531	0.990246	0.988873	0.9952	0.987222	0.969684	0.981123	0.997993	0.991969	0.990764	0.994564	0.989664
D21G	0.992781	0.987399	0.987759	0.960096	0.983954	0.998596	0.972116	0.995697	0.992084	0.996571	0.990847	0.99215	0.97413	0.956242	0.985346	0.995494	0.989792	0.970276	0.990843	0.99695	0.984219	0.989488	0.992995	0.987321	0.987249	0.901122	0.965357	0.985604	0.97425	0.983285	0.979447	0.984754	0.991647	0.985837	0.980603	0.970134	0.94903	0.995079	0.99483	0.99442	0.996671	0.987565	0.980956	0.988327	0.997199	0.992529	0.98848	0.995496	0.985215
D21H	0.992008	0.983442	0.998295	0.988754	0.964177	0.988705	0.958831	0.985093	0.976457	0.99258	0.91413	0.950852	0.980508	0.971296	0.950716	0.995282	0.983477	0.913242	0.975925	0.972924	0.949283	0.973554	0.956875	0.941373	0.967195	0.992376	0.963262	0.953361	0.947086	0.916677	0.945219	0.920791	0.962457	0.941096	0.9305	0.925067	0.922337	0.976049	0.973559	0.978306	0.991591	0.975627	0.95086	0.968447	0.996812	0.982621	0.981502	0.989026	0.98124
D21J	0.9856	0.977429	0.995053	0.976191	0.900304	0.996745	0.913928	0.971797	0.970363	0.986353	0.927731	0.969559	0.94756	0.851584	0.907643	0.988689	0.961454	0.846057	0.9594	0.971109	0.922381	0.949852	0.955838	0.93657	0.951778	0.97647	0.844336	0.973628	0.962453	0.956717	0.880686	0.889812	0.937616	0.909942	0.87962	0.859411	0.824928	0.962752	0.959998	0.965003	0.982817	0.950096	0.847671	0.936715	0.990934	0.851304	0.946348	0.928821	0.957364
D99Z	#DIV/0!	#DIV/0!	#DIV/0!	#DIV/0!	#DIV/0!	#DIV/0!	#DIV/0!	#DIV/0!	#DIV/0!	#DIV/0!	#DIV/0!	#DIV/0!	#DIV/0!	#DIV/0!	#DIV/0!	#DIV/0!	#DIV/0!	#DIV/0!	#DIV/0!	#DIV/0!	#DIV/0!	#DIV/0!	#DIV/0!	#DIV/0!	#DIV/0!	#DIV/0!	#DIV/0!	#DIV/0!	#DIV/0!	#DIV/0!	#DIV/0!	#DIV/0!	#DIV/0!	#DIV/0!	#DIV/0!	#DIV/0!	#DIV/0!	#DIV/0!	#DIV/0!	#DIV/0!	#DIV/0!	#DIV/0!	#DIV/0!	#DIV/0!	#DIV/0!	#DIV/0!	#DIV/0!	#DIV/0!	#DIV/0!
E01B	0.988086	0.990605	0.996251	0.994983	0.992436	0.999722	0.996353	0.996675	0.993577	0.997581	0.998145	0.998755	0.994131	0.995285	0.996865	0.996035	0.996974	0.99448	0.998912	0.999271	0.997607	0.998232	0.998896	0.99859	0.998145	0.997892	0.996223	0.998485	0.993498	0.998732	0.990028	0.996234	0.998379	0.995977	0.989949	0.991864	0.984824	0.998029	0.997632	0.998473	0.998984	0.996683	0.992531	0.994218	0.99701	0.994139	0.996933	0.996246	0.996976
E01C	0.942269	0.94007	0.982579	0.985721	0.953302	0.998006	0.989762	0.99329	0.987467	0.994305	0.991052	0.988868	0.990074	0.988548	0.991551	0.996497	0.995506	0.983803	0.99563	0.996353	0.991105	0.995245	0.995173	0.994297	0.994496	0.995459	0.989529	0.996577	0.992836	0.995656	0.98888	0.989807	0.995435	0.989601	0.985209	0.969287	0.980739	0.996459	0.996738	0.995356	0.997726	0.993553	0.986693	0.992357	0.995975	0.992053	0.994677	0.994407	0.991418
E01D	0.986117	0.973457	0.989594	0.980776	0.985161	0.999585	0.991586	0.982897	0.994459	0.994139	0.996955	0.998593	0.991261	0.986139	0.993446	0.98646	0.991715	0.987986	0.996976	0.998048	0.994862	0.996971	0.997139	0.997172	0.995843	0.994056	0.991022	0.994769	0.978098	0.996961	0.986509	0.99312	0.997021	0.992785	0.983733	0.988137	0.982058	0.997195	0.996457	0.997008	0.998033	0.995419	0.985991	0.994057	0.993902	0.986132	0.995533	0.98802	0.995631
E01F	0.991937	0.992582	0.994677	0.994413	0.977647	0.999581	0.982931	0.90158	0.990384	0.988623	0.996131	0.997854	0.993766	0.992839	0.99339	0.990022	0.994981	0.986641	0.997422	0.998498	0.994898	0.997425	0.997089	0.991903	0.996266	0.997886	0.99237	0.997914	0.996547	0.997593	0.986308	0.991039	0.996246	0.989589	0.972244	0.981067	0.982657	0.994499	0.996827	0.996556	0.998308	0.995899	0.978955	0.983369	0.985285	0.981052	0.991852	0.982596	0.9942
E01H	0.832509	0.958895	0.946009	0.97365	0.975263	0.997489	0.982582	0.86744	0.986867	0.987958	0.997219	0.993884	0.996272	0.997366	0.996853	0.988427	0.996318	0.992153	0.997666	0.998523	0.996067	0.99854	0.996374	0.99077	0.996798	0.99625	0.996057	0.997894	0.998215	0.999022	0.991993	0.998011	0.999444	0.995549	0.988858	0.994894	0.993801	0.998667	0.998481	0.998548	0.99852	0.997167	0.991419	0.995995	0.993469	0.985137	0.990815	0.988447	0.966815
E02B	0.982293	0.972944	0.99494	0.994291	0.924467	0.996427	0.987078	0.967441	0.990463	0.989375	0.989669	0.99355	0.991358	0.992014	0.99099	0.993916	0.992528	0.976054	0.989473	0.994326	0.984304	0.99595	0.989618	0.992562	0.991682	0.994639	0.990156	0.994369	0.995287	0.993443	0.982066	0.992631	0.996799	0.992431	0.983611	0.956558	0.98356	0.996777	0.993694	0.997066	0.997464	0.99647	0.980845	0.9935	0.992367	0.985097	0.99471	0.987412	0.994513
E02C	0.987374	0.979675	0.987348	0.986311	0.975914	0.999541	0.99568	0.994996	0.996541	0.995683	0.997572	0.998673	0.992396	0.993732	0.995991	0.99123	0.995482	0.98969	0.995427	0.997657	0.992766	0.997626	0.996414	0.998105	0.995933	0.99578	0.994584	0.995772	0.991789	0.997312	0.991007	0.998422	0.999722	0.996018	0.979576	0.987531	0.990299	0.998301	0.997328	0.999393	0.998617	0.998696	0.992487	0.997471	0.994993	0.992206	0.997532	0.991849	0.99726
E02D	0.981266	0.980887	0.995447	0.994329	0.947809	0.998542	0.990854	0.988383	0.990981	0.987686	0.993114	0.99596	0.983746	0.988117	0.990128	0.995052	0.993152	0.97941	0.995136	0.997303	0.991073	0.995288	0.996127	0.994654	0.994304	0.996415	0.987511	0.997368	0.994921	0.996782	0.985587	0.991135	0.995801	0.990855	0.974495	0.972802	0.977807	0.99655	0.996805	0.996399	0.997512	0.995209	0.974992	0.991194	0.978163	0.979672	0.99243	0.975395	0.992747
E02F	0.800427	0.961831	0.967224	0.981285	0.976895	0.997932	0.99685	0.99454	0.994705	0.997846	0.998086	0.99148	0.995278	0.996918	0.99826	0.99366	0.995691	0.996072	0.998393	0.999099	0.997493	0.998694	0.998247	0.998359	0.998228	0.995926	0.997129	0.997721	0.996333	0.999331	0.995815	0.998805	0.999535	0.998733	0.990072	0.996426	0.990185	0.999164	0.99898	0.998049	0.997318	0.996553	0.991759	0.996664	0.997011	0.995147	0.998154	0.995987	0.997378
E03B	0.970922	0.958668	0.989629	0.978575	0.879198	0.996995	0.930001	0.964189	0.913379	0.977427	0.964726	0.984687	0.926395	0.967182	0.968555	0.980476	0.975184	0.928606	0.97135	0.986801	0.953955	0.98041	0.972981	0.971657	0.971526	0.982797	0.958393	0.985593	0.980609	0.982721	0.912112	0.983267	0.983868	0.98413	0.925983	0.963553	0.946901	0.991783	0.973051	0.992115	0.993496	0.984665	0.932336	0.977565	0.990714	0.922109	0.968208	0.956922	0.968423
E03C	0.991058	0.975919	0.996639	0.992942	0.949691	0.999393	0.971266	0.981134	0.991551	0.988794	0.993714	0.99624	0.985974	0.989738	0.992322	0.993249	0.98703	0.980647	0.988459	0.995703	0.98133	0.993913	0.992306	0.994796	0.990201	0.990724	0.987375	0.995593	0.994236	0.994725	0.97616	0.995126	0.997566	0.994581	0.967776	0.990327	0.985635	0.99748	0.99344	0.995698	0.996644	0.99403	0.976209	0.993766	0.984595	0.980867	0.981643	0.985461	0.977227
E03D	0.995858	0.994321	0.998876	0.996955	0.9844	0.999342	0.991297	0.993276	0.996904	0.995441	0.991626	0.996064	0.995462	0.996198	0.995622	0.997365	0.996213	0.987309	0.995208	0.997629	0.993157	0.996843	0.995744	0.995652	0.995424	0.997494	0.994888	0.998111	0.998021	0.998203	0.982776	0.994113	0.997121	0.994198	0.985241	0.993768	0.991534	0.997871	0.996122	0.998215	0.998688	0.996886	0.988549	0.996258	0.995517	0.983955	0.98791	0.989792	0.987088
E03F	0.989227	0.984972	0.996028	0.986235	0.967454	0.997658	0.966603	0.980395	0.989014	0.992058	0.976244	0.994532	0.98703	0.984953	0.98152	0.994183	0.986556	0.940819	0.954783	0.976391	0.931149	0.990767	0.956142	0.9834	0.971766	0.981446	0.977432	0.97498	0.99243	0.970501	0.948941	0.992813	0.996861	0.992853	0.985991	0.977775	0.98269	0.996617	0.975069	0.996879	0.997715	0.99567	0.977744	0.994018	0.996321	0.984365	0.991547	0.989878	0.992045
E04B	0.991558	0.99121	0.997231	0.992231	0.953621	0.99927	0.983482	0.984736	0.986042	0.979186	0.990403	0.99468	0.987477	0.985582	0.986481	0.995769	0.992932	0.972006	0.994943	0.997081	0.990253	0.994631	0.996213	0.993717	0.993625	0.996536	0.985858	0.99632	0.992025	0.993452	0.979669	0.974278	0.988978	0.974839	0.939054	0.959934	0.953085	0.99103	0.992887	0.988627	0.994705	0.988984	0.950035	0.978834	0.978622	0.974446	0.990135	0.971759	0.989394
E04C	0.989614	0.989636	0.996808	0.991631	0.948658	0.999307	0.974009	0.986349	0.984014	0.984036	0.98838	0.994413	0.983504	0.970949	0.979475	0.995446	0.98917	0.960344	0.992964	0.995952	0.98575	0.990809	0.995075	0.9911	0.991033	0.995339	0.972518	0.994905	0.98852	0.990049	0.973762	0.962378	0.982686	0.963567	0.933405	0.94253	0.933073	0.988182	0.990631	0.984476	0.992997	0.984139	0.936593	0.970825	0.979599	0.971768	0.987357	0.975395	0.986151
E04D	0.992973	0.993817	0.997437	0.993386	0.972504	0.999386	0.98568	0.992112	0.94016	0.99211	0.992579	0.996255	0.983827	0.986268	0.988929	0.997286	0.994092	0.978714	0.995005	0.996912	0.99063	0.995242	0.995981	0.994182	0.994304	0.996761	0.985921	0.996098	0.993429	0.993586	0.984669	0.981659	0.991589	0.982346	0.965634	0.973016	0.962422	0.993435	0.993152	0.992729	0.996577	0.992331	0.967141	0.984859	0.992852	0.988679	0.992987	0.987949	0.988285
E04F	0.988929	0.988528	0.996418	0.99095	0.946839	0.999236	0.976213	0.980632	0.984024	0.982578	0.986431	0.992492	0.983864	0.979364	0.980571	0.994166	0.98944	0.95855	0.993179	0.996042	0.986134	0.992386	0.995038	0.990953	0.991305	0.996152	0.980696	0.994623	0.987115	0.989479	0.972696	0.955982	0.980895	0.958041	0.918836	0.933543	0.923294	0.986282	0.988118	0.982748	0.992395	0.982391	0.922125	0.96429	0.976536	0.972283	0.985973	0.971394	0.982737
E04G	0.981696	0.984916	0.993625	0.990423	0.954429	0.99912	0.985204	0.981508	0.986981	0.934913	0.993456	0.996255	0.982524	0.985239	0.988009	0.985945	0.991004	0.977931	0.995101	0.997739	0.989199	0.994269	0.996939	0.995092	0.99331	0.994384	0.984267	0.996991	0.993205	0.996116	0.973119	0.97863	0.990592	0.973927	0.907099	0.960803	0.946049	0.986414	0.972645	0.990801	0.993629	0.987488	0.934487	0.976477	0.957617	0.939505	0.97753	0.90046	0.983327
E04H	0.990879	0.989268	0.9953	0.991221	0.950842	0.99905	0.987751	0.956988	0.988131	0.962106	0.993631	0.996666	0.988738	0.991148	0.990465	0.989787	0.993392	0.978413	0.992137	0.997074	0.989257	0.996031	0.994599	0.994807	0.993021	0.992802	0.990182	0.996239	0.995347	0.996309	0.977142	0.983309	0.993413	0.980846	0.936617	0.973666	0.971066	0.992559	0.99067	0.994393	0.995402	0.993575	0.95852	0.984202	0.908881	0.949016	0.987692	0.89687	0.986107
E05B	0.992658	0.995157	0.997307	0.995539	0.98209	0.999315	0.995212	0.990256	0.995073	0.995095	0.995556	0.990445	0.991844	0.996511	0.991813	0.994345	0.996207	0.98345	0.997959	0.998943	0.992093	0.997247	0.998641	0.997619	0.995793	0.99745	0.993393	0.99901	0.998216	0.999241	0.97693	0.992881	0.996641	0.992077	0.953592	0.989468	0.97614	0.994312	0.994936	0.997959	0.995402	0.994909	0.938859	0.983081	0.990465	0.921388	0.989636	0.966941	0.990806
E05C	0.994177	0.995921	0.997108	0.995909	0.983173	0.999596	0.995907	0.993118	0.995553	0.996261	0.997885	0.996537	0.988561	0.996416	0.992327	0.995598	0.996215	0.983256	0.997816	0.999123	0.993313	0.997548	0.999072	0.998387	0.995876	0.997681	0.993734	0.999046	0.9983	0.999334	0.979625	0.996866	0.998606	0.996079	0.962987	0.989862	0.977076	0.996638	0.997571	0.998529	0.996131	0.996224	0.945571	0.985878	0.992606	0.941706	0.990234	0.973704	0.992954
E05D	0.993154	0.994398	0.996846	0.995215	0.983313	0.999787	0.991893	0.991899	0.994208	0.996028	0.997163	0.998765	0.987592	0.991893	0.991595	0.995699	0.99573	0.98449	0.997447	0.998766	0.990257	0.996957	0.998029	0.997571	0.994766	0.995426	0.991519	0.998798	0.997724	0.998772	0.98276	0.990965	0.995507	0.991695	0.966559	0.985653	0.976958	0.994215	0.994484	0.997488	0.997271	0.995259	0.968678	0.988783	0.993413	0.960677	0.987387	0.978619	0.992236
E05F	0.99141	0.994131	0.994853	0.994399	0.989383	0.999651	0.992081	0.99312	0.994613	0.996119	0.997952	0.998923	0.990571	0.989788	0.991794	0.993832	0.996574	0.990399	0.99767	0.998256	0.994767	0.997055	0.997758	0.997281	0.995712	0.996314	0.991726	0.998624	0.996932	0.998222	0.990002	0.995942	0.998038	0.995141	0.980268	0.991925	0.984766	0.996792	0.996822	0.998155	0.997846	0.996403	0.981099	0.993136	0.993915	0.980874	0.994663	0.9895	0.995524
E05G	0.987814	0.983899	0.994423	0.988035	0.953188	0.99948	0.988208	0.985214	0.993821	0.988541	0.995616	0.995502	0.983482	0.986394	0.97856	0.989504	0.989829	0.957194	0.994914	0.997797	0.981651	0.992766	0.997758	0.995497	0.990165	0.994713	0.98031	0.997059	0.991323	0.997293	0.940503	0.989931	0.995855	0.987421	0.947626	0.969591	0.942012	0.994083	0.994396	0.996248	0.993982	0.988046	0.924651	0.972002	0.982783	0.857606	0.979027	0.935537	0.983158
E06B	0.995691	0.995228	0.998063	0.99535	0.976551	0.999653	0.983715	0.991012	0.989088	0.992953	0.993206	0.996498	0.984856	0.985505	0.98914	0.995729	0.994305	0.978415	0.995819	0.997619	0.991629	0.995006	0.997052	0.994995	0.994526	0.996766	0.986179	0.997048	0.993663	0.994771	0.984232	0.978881	0.99052	0.978661	0.9656	0.967443	0.962768	0.992472	0.993602	0.992645	0.996499	0.992086	0.959199	0.982826	0.991062	0.982037	0.992209	0.987121	0.992342
E06C	0.993503	0.993501	0.994863	0.995603	0.98385	0.999778	0.995178	0.972459	0.996573	0.947982	0.998521	0.998869	0.995478	0.997456	0.994402	0.99293	0.996106	0.988656	0.998653	0.999424	0.995346	0.99849	0.999271	0.997559	0.997393	0.998174	0.995615	0.99904	0.998348	0.99932	0.982759	0.994695	0.997838	0.991027	0.964778	0.989776	0.98426	0.993264	0.979066	0.996953	0.99658	0.995792	0.971058	0.992146	0.985695	0.957934	0.991832	0.937724	0.99179
E21B	0.982237	0.992257	0.996489	0.997976	0.991506	0.998923	0.994522	0.997719	0.995708	0.998248	0.991852	0.996574	0.940313	0.996082	0.99572	0.997387	0.995936	0.987755	0.996191	0.996699	0.993703	0.99759	0.995209	0.996282	0.995362	0.997664	0.996419	0.997361	0.996961	0.997949	0.994914	0.998129	0.999075	0.998086	0.993388	0.996363	0.990096	0.999073	0.998661	0.999027	0.999152	0.998396	0.993701	0.997535	0.997555	0.997521	0.997359	0.99689	0.997519
E21C	0.972446	0.987768	0.993813	0.994663	0.989554	0.999637	0.995651	0.99783	0.995987	0.998365	0.996639	0.997902	0.970234	0.994382	0.997336	0.996235	0.996467	0.993322	0.997523	0.998817	0.996508	0.998243	0.998002	0.997907	0.997376	0.996344	0.995896	0.997727	0.993048	0.998192	0.994316	0.996721	0.998589	0.996823	0.992336	0.992671	0.9864	0.998778	0.998623	0.998722	0.999056	0.997612	0.992852	0.995205	0.997652	0.996669	0.99754	0.996921	0.996199
E21D	0.99204	0.993724	0.998171	0.997182	0.987149	0.999524	0.994174	0.994707	0.996768	0.997074	0.996997	0.998777	0.990207	0.991256	0.994651	0.997522	0.994968	0.990196	0.997333	0.998632	0.995624	0.997128	0.99818	0.997213	0.996944	0.996934	0.990947	0.998749	0.996985	0.998467	0.991956	0.995933	0.997582	0.995708	0.979132	0.990655	0.978582	0.997993	0.997899	0.998164	0.998066	0.996301	0.97741	0.993702	0.994002	0.987328	0.994727	0.990674	0.995766
E21F	0.982007	0.982381	0.994752	0.993911	0.960178	0.99955	0.986682	0.982703	0.993025	0.989282	0.995166	0.997672	0.983173	0.990825	0.9898	0.990986	0.958624	0.975024	0.993377	0.99818	0.990688	0.995178	0.996668	0.99592	0.992139	0.992868	0.985991	0.997021	0.994039	0.997243	0.971999	0.992702	0.996777	0.992409	0.924408	0.9826	0.964838	0.993833	0.991099	0.997128	0.992985	0.995257	0.913599	0.980968	0.985188	0.959562	0.984118	0.967027	0.987215
[truncated: 225 more rows]
[truncated: 590 more columns]

## Sheet: F.Diversity_PiPjDij
Diverisity (A01B)		A01B	A01C	A01D	A01F	A01G	A01H	A01J	A01K	A01L	A01M	A01N	A01P	A21B	A21C	A21D	A22B	A22C	A23B	A23C	A23D	A23F	A23G	A23J	A23K	A23L	A23N	A23P	A24B	A24C	A24D	A24F	A41B	A41C	A41D	A41F	A41G	A41H	A42B	A42C	A43B	A43C	A43D	A44B	A44C	A45B	A45C	A45D	A45F
[truncated: 639 more rows]
[truncated: 590 more columns]

[truncated: 1 more sheets: G.Persistence]
